# Supplementary material for: AhABI4s Negatively Regulate Salt-Stress Response in Peanut
Source: Front Plant Sci. 2021 Oct 14;12:741641. doi: 10.3389/fpls.2021.741641 (PMC8551806; doi:10.3389/fpls.2021.741641)
Supplement: Supplementary file 5 [file Table_5.XLSX]

## Sheet: all_gene_fpkm
Supplementary Table 5 List of different expression genes in each tissue under salt stress
gene_ID	CK		200 mM NaCl		CK		200 mM NaCl
	Leaf of Mock Plant	Leaf of AhABI4-silenced Plant	Leaf of Mock Plant	Leaf of AhABI4-silenced Plant	Root of Mock Plant	Root of AhABI4-silenced Plant	Root of Mock Plant	Root of AhABI4-silenced Plant
arahy.Tifrunner.gnm1.ann1.9LN53N	0.102224	0.142671	0.0369269	0.0826946	3.96975	3.85384	2.56936	3.24235
arahy.Tifrunner.gnm1.ann1.46DJPN	3.99766	3.33671	3.18647	3.29343	4.63323	4.90458	2.93965	3.23758
arahy.Tifrunner.gnm1.ann1.H3WDBY	36.2664	24.4226	15.9656	14.99	225.018	291.03	187.917	163.806
arahy.Tifrunner.gnm1.ann1.UDP5HN	9.21383	8.03358	11.4625	13.4281	22.7471	24.4309	16.6088	17.8848
arahy.Tifrunner.gnm1.ann1.9W16JB	10.6323	6.59436	10.4887	10.811	27.9298	26.9426	16.0544	19.1393
arahy.Tifrunner.gnm1.ann1.Z50VDZ	13.0148	14.6154	23.5496	24.3274	23.5652	34.1441	22.0196	24.1146
arahy.Tifrunner.gnm1.ann1.H01E5C	0.0675931	0	0	0.0863884	0.739435	0.577701	0.502928	0.525299
arahy.Tifrunner.gnm1.ann1.E7J8C5	2.0598	1.2875	1.36873	0.833803	4.78786	4.72987	2.93076	3.03507
arahy.Tifrunner.gnm1.ann1.7W22A8	1.28801	1.202	2.35916	1.97776	3.8505	3.55729	2.25934	2.68583
arahy.Tifrunner.gnm1.ann1.BU7Q2M	0	0.120298	0.0749282	0.15595	0.104683	0.0244479	0.240817	0.0624283
arahy.Tifrunner.gnm1.ann1.M1AC1B	2.88643	0.991604	0.783904	0.721398	2.57869	2.12637	0.992599	1.45924
arahy.Tifrunner.gnm1.ann1.JU7H26	5.46201	5.04	6.71029	6.78674	23.0526	24.6734	29.1742	29.5544
arahy.Tifrunner.gnm1.ann1.939HGU	5.53353	4.07309	5.65992	5.1237	12.5409	13.0648	10.1011	10.2094
arahy.Tifrunner.gnm1.ann1.MW6JIE	0.016565	0.0327638	0	0.0676456	0.0195265	0	0	0
arahy.Tifrunner.gnm1.ann1.SC9AU6	15.1542	11.7873	22.6159	18.6819	15.3282	12.6036	13.6481	13.3839
arahy.Tifrunner.gnm1.ann1.U4IX7Q	0.030431	0.0605216	0.049183	0	0.0929718	0.0883427	0.358097	0.200176
arahy.Tifrunner.gnm1.ann1.22Q2RH	0.75502	0.557623	0.879901	0.820316	3.30397	2.47862	2.6108	2.68827
arahy.Tifrunner.gnm1.ann1.U3SJP5	0.829797	0.902602	1.12671	0.879242	2.22222	2.0132	1.80836	1.88851
arahy.Tifrunner.gnm1.ann1.7H81I7	1.65493	1.21519	1.55928	1.17705	3.67951	3.99917	3.24329	3.59916
arahy.Tifrunner.gnm1.ann1.YUJY33	18.1529	18.1394	31.2048	28.9468	59.7511	57.5073	52.4569	54.5108
arahy.Tifrunner.gnm1.ann1.7CKI6S	0	0	0	0	0.326589	0.189921	0.220141	0.0190824
arahy.Tifrunner.gnm1.ann1.4UH9TR	11.1292	8.4958	19.8926	17.7564	30.737	28.4025	31.6906	27.7334
arahy.Tifrunner.gnm1.ann1.52HBJM	1.44651	1.03826	0.218771	0.357708	1.1189	1.09771	0.920296	0.642461
arahy.Tifrunner.gnm1.ann1.EVFJ1T	7.1203	5.26419	7.03738	6.74842	14.8021	13.097	11.0437	10.6847
arahy.Tifrunner.gnm1.ann1.J913Y5	0.392142	0.412221	0.229677	0.853448	0.0857041	0.27848	0.173364	0.115211
arahy.Tifrunner.gnm1.ann1.DR4P4T	0.522492	0.350315	0.631833	0.611823	2.91091	2.39112	3.73042	4.33947
arahy.Tifrunner.gnm1.ann1.57CUP1	1.43548	1.22207	1.60723	1.99347	1.92983	1.36219	0.731562	1.19615
arahy.Tifrunner.gnm1.ann1.IYU75L	7.80018	7.72795	3.44465	3.68749	50.3774	46.8556	41.4977	52.5467
arahy.Tifrunner.gnm1.ann1.7FR1J2	2.76732	1.9967	2.49071	1.63324	4.73802	4.7014	3.8647	4.83586
arahy.Tifrunner.gnm1.ann1.0X38XU	5.21231	3.83341	2.63572	2.78497	2.45312	2.34538	2.86523	2.86468
arahy.Tifrunner.gnm1.ann1.YI62HX	10.956	9.63283	12.909	12.3367	17.3466	14.6172	9.42204	11.7297
arahy.Tifrunner.gnm1.ann1.TG1F9L	2.61189	2.36371	3.36525	4.46786	4.84507	4.89338	5.16348	5.14583
arahy.Tifrunner.gnm1.ann1.IJ6373	5.39406	3.13548	3.72199	3.64471	8.36604	7.95571	13.0938	11.943
arahy.Tifrunner.gnm1.ann1.DSBP33	0	0	0	0.024538	0	0	0	0
arahy.Tifrunner.gnm1.ann1.CF3I4Q	1.41816	1.20816	1.73837	1.26836	1.85293	2.07254	131.155	58.763
arahy.Tifrunner.gnm1.ann1.HCHK29	0	0	0.051365	0	0	0	0	0
arahy.Tifrunner.gnm1.ann1.B4ZKRH	1.11072	0.965477	0.289264	0.168882	6.06132	3.93505	11.3768	13.6212
arahy.Tifrunner.gnm1.ann1.EVJ23X	0.169276	0	0.149666	0.141738	0.110693	0.0857056	0.234255	0.165216
arahy.Tifrunner.gnm1.ann1.ICE4YD	0	0	0	0	0	0.0192892	0	0
arahy.Tifrunner.gnm1.ann1.R94L82	2.84829	2.92608	4.26703	4.01	6.98309	6.04982	5.5096	5.46407
arahy.Tifrunner.gnm1.ann1.Z1X8E4	1.94075	1.2254	1.45434	1.86424	3.27441	2.13557	1.80828	2.93842
arahy.Tifrunner.gnm1.ann1.DW6JLP	104.025	147.696	113.429	107.786	269.994	257.492	133.001	165.098
arahy.Tifrunner.gnm1.ann1.MLH34E	47.7958	44.1133	70.2104	67.079	289.085	299.954	183.819	214.816
arahy.Tifrunner.gnm1.ann1.6C1XPZ	0.557062	0.983995	0.854295	0.463155	0.953761	0.560393	0.592256	0.311608
arahy.Tifrunner.gnm1.ann1.3K3C0B	0.238738	0.21199	0.0543181	0.0535789	0.784553	0.686831	0.986446	1.01029
arahy.Tifrunner.gnm1.ann1.N49RRM	0.0855786	0.172132	0.728521	0.409018	3.4102	3.53506	19.5903	12.9674
arahy.Tifrunner.gnm1.ann1.DR26TA	2.01266	1.48036	1.45533	1.93012	3.0552	2.70281	2.66912	2.90528
arahy.Tifrunner.gnm1.ann1.24IMFD	0	0	0	0	0.42506	0.24776	0.719962	0.613755
arahy.Tifrunner.gnm1.ann1.8Z16ZA	0.18961	0.0160853	0.0514968	0.0389528	1.00516	1.46637	3.60495	3.89783
arahy.Tifrunner.gnm1.ann1.ZSC88Q	7.2588	5.54553	7.0523	7.17344	15.6102	13.0881	9.60923	10.9488
arahy.Tifrunner.gnm1.ann1.HE2FXA	1.01516	0.851581	1.4294	1.39311	3.62623	4.17781	2.23574	2.79064
arahy.Tifrunner.gnm1.ann1.S8KRYV	7.35773	6.95662	40.1288	28.2514	6.45565	5.9482	4.53106	4.16296
arahy.Tifrunner.gnm1.ann1.44VHKN	2.82839	2.83564	6.83646	7.14839	22.0735	22.0466	29.142	26.1987
arahy.Tifrunner.gnm1.ann1.U1RN9D	11.3888	7.16066	11.4075	10.244	22.1498	20.5021	20.4693	19.3366
arahy.Tifrunner.gnm1.ann1.ZLL7AW	17.8844	16.4856	16.8466	18.5874	11.7361	11.7633	7.30303	8.53094
arahy.Tifrunner.gnm1.ann1.Y996HC	7.37347	4.48245	20.5308	13.9822	12.8943	13.5307	9.96625	9.33996
arahy.Tifrunner.gnm1.ann1.V7GITX	3.08639	2.60773	2.30964	2.22939	4.58359	4.79743	3.83096	4.38546
arahy.Tifrunner.gnm1.ann1.YW1SJ5	36.5525	34.8831	48.199	52.7812	71.6515	72.5396	59.4307	72.4265
arahy.Tifrunner.gnm1.ann1.CF4A0N	0.829436	0.573891	0.698439	0.434898	0.0393294	0.00281956	0.0550641	0.0258176
arahy.Tifrunner.gnm1.ann1.M0CFGP	0.0712205	0	0.0699496	0.0931024	0.011057	0.0661553	0.0505509	0.095278
arahy.Tifrunner.gnm1.ann1.1MA0KJ	3.68885	3.1397	4.92144	4.40448	6.58668	7.51813	6.52731	7.15688
arahy.Tifrunner.gnm1.ann1.E7DDSD	4.55719	4.11026	4.14752	5.34451	9.83481	10.057	8.30839	9.87799
arahy.Tifrunner.gnm1.ann1.T5X6Q2	2.38223	1.86085	2.12009	1.89256	2.74665	2.96378	1.95626	2.18774
arahy.Tifrunner.gnm1.ann1.8D90VP	0.130013	0.29187	0.125343	0.111495	0	0	0	0
arahy.Tifrunner.gnm1.ann1.3QD2VV	12.7422	11.3184	9.07789	10.0136	4.51199	4.85537	5.44663	5.58899
arahy.Tifrunner.gnm1.ann1.K8SE68	11.1434	13.7598	22.6741	25.5489	5.74504	9.09166	4.57457	5.64569
arahy.Tifrunner.gnm1.ann1.0Y2WZB	0.105095	0.131613	0.0981519	0.239189	1.36899	1.61992	1.37853	1.74076
arahy.Tifrunner.gnm1.ann1.NB83W5	0.163757	1.10032	5.45455	4.8359	0.367774	0.913576	6.21214	4.26097
arahy.Tifrunner.gnm1.ann1.362ZE3	14.3111	3.41028	0.347713	0.709255	0.561675	0.533833	0.182278	0.338474
arahy.Tifrunner.gnm1.ann1.H4IAKR	1.79774	2.13022	2.3111	1.9171	2.2092	3.19259	2.07555	1.72935
arahy.Tifrunner.gnm1.ann1.GX5JDN	1.40039	1.2493	1.9728	2.18543	2.60305	3.29678	1.48274	1.61327
arahy.Tifrunner.gnm1.ann1.EQ4JVG	0.948538	1.00971	2.08099	1.89412	2.13842	2.3807	4.28031	4.03803
arahy.Tifrunner.gnm1.ann1.T2XHT6	0.526209	0.192051	0.297207	0.426769	8.78601	8.19087	7.11887	7.60478
arahy.Tifrunner.gnm1.ann1.206U1W	4.73638	4.00825	18.4878	3.15126	9.46854	6.18512	59.15	54.4755
arahy.Tifrunner.gnm1.ann1.YK9IP3	2.21584	1.02968	2.26465	1.84866	9.18951	7.59543	10.9363	9.26636
arahy.Tifrunner.gnm1.ann1.WCUD5S	3.02693	3.42203	3.15265	2.67327	3.41771	4.24203	2.90603	3.27153
arahy.Tifrunner.gnm1.ann1.T40L6M	0	0	0	0	0	0	0.0109225	0
arahy.Tifrunner.gnm1.ann1.Y4R7AD	8.07348	7.72548	17.4871	18.8157	12.0955	15.138	16.5521	16.2274
arahy.Tifrunner.gnm1.ann1.E0TF04	2.11593	1.54892	1.14525	1.34869	7.14841	8.05116	3.4464	5.18556
arahy.Tifrunner.gnm1.ann1.269HHI	0.899363	1.16488	0.615917	0.431716	0.427655	0.306061	0.144159	0.0317405
arahy.Tifrunner.gnm1.ann1.ES1PUL	0.440181	0.063926	0.152054	0.088883	2.55175	2.04062	2.76842	2.50427
arahy.Tifrunner.gnm1.ann1.W1QHU6	3.13702	2.65008	5.28809	3.77876	11.0647	11.5087	6.18314	7.40685
arahy.Tifrunner.gnm1.ann1.LSHZ39	21.0075	26.101	31.858	28.2003	23.4766	19.0371	23.5832	22.1722
arahy.Tifrunner.gnm1.ann1.K5JNPB	0.833529	0.568103	1.01376	0.304247	2.63003	2.68113	2.01731	1.71684
arahy.Tifrunner.gnm1.ann1.PCB8SU	21.601	20.6954	28.5831	27.866	6.30343	5.68164	6.45941	6.42951
arahy.Tifrunner.gnm1.ann1.1KP53S	3.31883	3.5869	5.05373	3.63085	8.41708	7.51526	5.63134	5.80655
arahy.Tifrunner.gnm1.ann1.ELJ55T	4.08392	3.37728	6.98312	5.09441	16.6173	17.1911	254.745	135.337
arahy.Tifrunner.gnm1.ann1.N7392N	0.192508	0.11127	0.543191	0.375107	4.01578	4.338	1.56628	1.7656
arahy.Tifrunner.gnm1.ann1.GJBP3C	0.101651	0.0535608	0.0700988	0.0737507	0.30252	0.443248	0.817348	1.51838
arahy.Tifrunner.gnm1.ann1.FLZ9JU	2.77418	2.07197	3.69556	2.95881	8.93355	7.92618	7.23467	7.09014
arahy.Tifrunner.gnm1.ann1.U90T8C	301.897	952.502	217.992	238.071	1.30113	1.31563	1.33755	1.37192
arahy.Tifrunner.gnm1.ann1.KD88GI	0.22612	0.369056	0.373156	0.326793	0.154082	0.0769294	3.07552	3.05809
arahy.Tifrunner.gnm1.ann1.F82WRM	126.109	176.82	49.239	66.6002	10.5868	9.26513	19.8349	25.7982
arahy.Tifrunner.gnm1.ann1.NG2Z3Z	0.0783041	0	0.0639104	0.0759998	3.56265	3.95043	6.89992	5.55074
arahy.Tifrunner.gnm1.ann1.5B7TYX	11.1139	10.1227	12.2361	12.0853	24.0423	24.638	21.9018	22.9514
arahy.Tifrunner.gnm1.ann1.5P5CS5	75.2479	68.9342	31.5982	35.4573	27.1592	24.7595	19.9633	18.587
arahy.Tifrunner.gnm1.ann1.6Y6HV0	2.67004	2.13812	4.62162	4.73885	5.99698	6.32429	5.64841	6.37755
arahy.Tifrunner.gnm1.ann1.E92V9Y	0.0171754	0	0	0	0	0.0407496	0	0
arahy.Tifrunner.gnm1.ann1.T2W9R6	0	0	0	0	0	0	0.029229	0.0266722
arahy.Tifrunner.gnm1.ann1.BY16ED	4.78366	4.2889	7.73873	6.39974	31.0724	29.9907	29.6222	23.6522
arahy.Tifrunner.gnm1.ann1.HJA5XH	5.24318	7.76982	8.81344	9.71154	8.45891	6.41661	6.53398	7.38737
arahy.Tifrunner.gnm1.ann1.M78ZSX	8.44053	4.71083	6.10621	5.80076	13.8441	14.0953	12.1919	12.0261
arahy.Tifrunner.gnm1.ann1.N5KWY8	0.748612	0.702729	0.87325	0.6049	2.38415	1.77705	1.1809	1.30483
arahy.Tifrunner.gnm1.ann1.RMA2DS	0.103362	0.179809	0	0.0645816	1.02169	0.668783	0.244796	0.189214
arahy.Tifrunner.gnm1.ann1.LZE6WS	0	0	0.0167432	0	0.0454538	0.142269	0	0.0398622
arahy.Tifrunner.gnm1.ann1.73495D	8.58284	10.0257	11.4766	12.8817	5.92603	5.5256	8.14347	6.74931
arahy.Tifrunner.gnm1.ann1.PM4HSD	0.267273	0.183766	0	0.0234434	0.0590514	0.162702	0	0.0614698
arahy.Tifrunner.gnm1.ann1.S5KEUT	0	0	0	0	0.0226702	0	0.0224046	0
arahy.Tifrunner.gnm1.ann1.P1C30N	31.2587	35.3962	39.6183	35.9573	59.5988	63.0241	44.5606	59.3595
arahy.Tifrunner.gnm1.ann1.E1J0LN	2.8588	2.33476	4.07335	3.1291	8.22556	8.5027	7.17147	6.96965
arahy.Tifrunner.gnm1.ann1.IYK5A5	0.0553007	0	0.142691	0.416706	0.910546	1.14077	0.63553	1.32737
arahy.Tifrunner.gnm1.ann1.AF6N0J	22.7955	24.8951	39.9871	41.8893	24.3206	27.1543	27.5674	27.6024
arahy.Tifrunner.gnm1.ann1.H3ZHUW	0	0	0.0540788	0.057448	0.583264	1.29165	4.89334	6.95806
arahy.Tifrunner.gnm1.ann1.AQDT95	0	0	0	0	0.038781	0.0557006	0.99191	0.606828
arahy.Tifrunner.gnm1.ann1.E9ALLF	0	0	0.0281604	0	0.475856	0.44329	10.6397	10.1056
arahy.Tifrunner.gnm1.ann1.J9D5NZ	0.0714183	0.104624	0.0180492	0	0.221737	0.0460995	0.0176655	0.0717914
arahy.Tifrunner.gnm1.ann1.Z0QBJC	2.28841	1.06788	0.188207	0.372007	7.24985	9.03613	1.67685	2.66403
arahy.Tifrunner.gnm1.ann1.JSTV8M	6.36912	7.79085	7.32224	6.8922	7.0748	6.36914	5.45921	5.7815
arahy.Tifrunner.gnm1.ann1.86WGAJ	0	0.0500467	0.49853	0.450789	4.87257	4.27486	92.9543	77.9308
arahy.Tifrunner.gnm1.ann1.4TLV5E	0.0789767	0.0650769	0.128083	0.0321043	0.275841	0.360478	0.165621	0.117932
arahy.Tifrunner.gnm1.ann1.T7EAWL	1.60658	2.95424	3.83366	3.57659	0.814802	1.11388	1.69159	1.62627
arahy.Tifrunner.gnm1.ann1.NKEM9Y	0.0714203	0	0	0	0.0637013	0	0	0.0339675
arahy.Tifrunner.gnm1.ann1.S6CP9J	2.81282	2.26369	3.94169	3.2226	4.23352	4.46375	4.45546	4.53014
arahy.Tifrunner.gnm1.ann1.L81EPG	3.12511	2.39516	2.88047	2.27776	5.03824	4.60164	4.62589	4.75432
arahy.Tifrunner.gnm1.ann1.577H6Y	5.41765	3.63294	0.0272313	0.119933	0.028439	0.0266554	0	0.121043
arahy.Tifrunner.gnm1.ann1.BP2DBN	2.42547	6.82314	6.70415	8.96758	2.20506	5.87602	19.393	25.1595
arahy.Tifrunner.gnm1.ann1.BQN7PY	52.0282	49.5222	73.6389	70.7245	56.622	54.0556	56.0544	61.212
arahy.Tifrunner.gnm1.ann1.D2KAQB	5.45759	4.5511	6.07279	6.64754	6.1097	5.57612	1.83118	2.82348
arahy.Tifrunner.gnm1.ann1.NXV925	0.118538	0	0	0.210739	0	0	0	0
arahy.Tifrunner.gnm1.ann1.L9F1QW	4.54007	3.6455	8.60324	7.28496	3.67952	3.60568	3.633	3.3502
arahy.Tifrunner.gnm1.ann1.AUY4CV	0.390726	0.397057	0.981953	0.69813	0.43758	0.603048	0.347619	0.341654
arahy.Tifrunner.gnm1.ann1.YVY8FL	0.975233	0.49695	0.609713	0.652646	1.66865	1.6723	2.68306	3.05075
arahy.Tifrunner.gnm1.ann1.GUZK5C	0.16632	0.277342	0.349148	0.247919	3.26176	2.16176	1.33301	1.53336
arahy.Tifrunner.gnm1.ann1.65Y6VJ	22.5714	26.558	25.9875	24.7913	13.1546	13.7648	13.2121	12.1847
arahy.Tifrunner.gnm1.ann1.QRPI78	0.819973	1.02155	1.63007	2.33515	0.712218	0.666096	1.13796	0.920231
arahy.Tifrunner.gnm1.ann1.9B7VXF	0.97053	1.06214	1.53936	1.20143	0.845962	0.920524	0.784492	0.811259
arahy.Tifrunner.gnm1.ann1.TVDX40	87.5291	122.901	59.914	71.3117	0.0903276	0.107777	0.0127649	0.0127658
arahy.Tifrunner.gnm1.ann1.6RPN1M	6.28936	4.46016	2.50225	2.43825	23.5097	27.6378	9.88476	15.5089
arahy.Tifrunner.gnm1.ann1.V4KEVW	7.90358	6.47419	12.4499	11.1977	20.3505	19.4091	25.5503	21.6885
arahy.Tifrunner.gnm1.ann1.LBAR3T	0	0	0.0271791	0	0	0	0	0
arahy.Tifrunner.gnm1.ann1.F9G1S6	0.220372	0.0729949	0.144867	0.233241	0.175431	0.20604	0.165119	0.0575831
arahy.Tifrunner.gnm1.ann1.Y7NYXA	2.34608	2.1845	1.59122	1.36945	1.80982	1.98474	1.23847	1.39485
arahy.Tifrunner.gnm1.ann1.0B6IYK	11.3648	12.5205	17.6773	18.0309	36.258	39.1419	24.2204	26.043
arahy.Tifrunner.gnm1.ann1.P8NGZY	0.171057	0.104206	0.153803	0.0626257	0.385195	0.221191	0.0925881	0.00938991
arahy.Tifrunner.gnm1.ann1.GIK8C1	17.9013	23.0932	29.224	27.5786	27.1314	24.5755	20.5602	27.5954
arahy.Tifrunner.gnm1.ann1.EN877E	0.194761	0.0698685	0.0178585	0.132054	0.189351	0.230042	0.0628697	0.104182
arahy.Tifrunner.gnm1.ann1.693WQ9	1.79034	2.64793	1.98776	2.2455	11.6979	13.2617	21.8534	18.5205
arahy.Tifrunner.gnm1.ann1.KXVD6W	0.458317	0.442585	0.383376	0.250149	1.38573	0.910907	0.692303	0.832438
arahy.Tifrunner.gnm1.ann1.BMM90D	7.79145	5.83592	6.86887	6.2969	11.6248	12.0359	9.31769	10.5451
arahy.Tifrunner.gnm1.ann1.L2YT9C	0.204941	0.166559	0.0322984	0	0.321909	0.449033	0.0286311	0.015137
arahy.Tifrunner.gnm1.ann1.W8NE4R	0	0	0	0	0.651733	0.625601	1.398	1.49218
arahy.Tifrunner.gnm1.ann1.N6J268	4.25846	2.60089	2.38442	2.2802	5.20334	5.19186	2.33623	2.85831
arahy.Tifrunner.gnm1.ann1.U7HMBF	1.91937	1.18801	2.71392	2.42985	7.44236	6.73634	6.97436	6.39091
arahy.Tifrunner.gnm1.ann1.VN3YD3	0	0	0.0145905	0.133814	22.1408	19.0788	36.6689	41.607
arahy.Tifrunner.gnm1.ann1.AV4A1B	2.24947	1.96477	1.04858	1.46772	1.15024	1.83439	0.998167	0.787145
arahy.Tifrunner.gnm1.ann1.MSMR89	0.480885	0.479552	0.576905	0.460487	0.530276	0.875605	0.507802	0.647754
arahy.Tifrunner.gnm1.ann1.6W7ZDH	0.338741	0.557481	0.0341584	0.29249	4.48831	5.26063	2.14791	3.43606
arahy.Tifrunner.gnm1.ann1.XGYT8C	452.293	823.851	175.633	249.559	0.123515	0	0	0
arahy.Tifrunner.gnm1.ann1.K5EF2U	33.1113	38.2928	9.37119	9.09772	0.529745	0.730152	4.21679	4.72141
arahy.Tifrunner.gnm1.ann1.V4RTI5	0.234732	0.443692	0.155055	0.0301907	0.13395	0.0508989	0.312521	0.136862
arahy.Tifrunner.gnm1.ann1.PQR4B3	0.418315	0.229997	0.292106	0	4.513	3.45457	4.21797	3.64153
arahy.Tifrunner.gnm1.ann1.12746V	36.8371	48.4074	56.9342	72.6252	11.7828	16.193	19.9711	27.9312
arahy.Tifrunner.gnm1.ann1.Q79S7S	0.035157	0.107928	0.0317459	0.190982	0.0332643	0.13183	0	0.0347155
arahy.Tifrunner.gnm1.ann1.AU34HA	4.8129	3.63566	7.58628	6.02036	10.4801	8.87595	9.72038	7.76213
arahy.Tifrunner.gnm1.ann1.6UH2MB	0.211746	0.214635	0.148511	0.226986	1.24231	0.853609	1.56077	1.22911
arahy.Tifrunner.gnm1.ann1.8U3XLV	1.98094	1.76261	1.97919	2.09754	0	0.0198885	0.0271822	0
arahy.Tifrunner.gnm1.ann1.9565RD	0.144036	0.0133908	0.0335543	0.0347557	0.333801	0.10475	0.083154	0.111102
arahy.Tifrunner.gnm1.ann1.868KN4	5.39688	4.28657	6.78917	5.07267	10.6659	8.77462	9.52617	9.66905
arahy.Tifrunner.gnm1.ann1.NDRV14	9.33374	8.36188	15.0783	14.3767	23.4262	24.1174	19.5387	21.4963
arahy.Tifrunner.gnm1.ann1.NTE0EL	3.44878	2.17873	2.05909	1.24229	8.72499	6.50189	4.42494	5.02261
arahy.Tifrunner.gnm1.ann1.4N5YWB	11.0723	6.06091	6.82643	9.19099	3.36209	1.71224	0.996962	1.47207
arahy.Tifrunner.gnm1.ann1.B8HNR5	23.4032	11.794	1.68963	2.86564	0.276504	0.361847	0.0284003	0.0183838
arahy.Tifrunner.gnm1.ann1.TX00RK	0	0.0261967	0.083871	0	0.371143	0.397476	0.0843983	0.183645
arahy.Tifrunner.gnm1.ann1.FW5TAU	5.90657	4.99998	6.89725	7.0665	5.66818	6.0946	8.08019	8.08217
arahy.Tifrunner.gnm1.ann1.U3578E	16.0572	28.8758	44.978	44.364	2.1545	3.00175	3.8511	3.68957
arahy.Tifrunner.gnm1.ann1.GXQ4B7	4.5917	2.31962	4.58931	3.92879	14.8992	13.4192	10.312	9.78321
arahy.Tifrunner.gnm1.ann1.LSSR7S	0.0696723	0	0.235243	0.206926	0.413594	0.159413	0.28558	0.17246
arahy.Tifrunner.gnm1.ann1.GXY79M	0.746675	0.346405	0.126118	0.127418	4.40753	4.10433	1.5372	1.71995
arahy.Tifrunner.gnm1.ann1.QG3U9G	73.0618	72.8882	18.4929	20.861	0.25763	0.173474	0.1575	0.0672788
arahy.Tifrunner.gnm1.ann1.8ISJ9F	0	0	0.016943	0	0	0	0	0
arahy.Tifrunner.gnm1.ann1.W7JQAT	163.964	199.065	191.8	178.341	222.228	261.962	194.481	242.547
arahy.Tifrunner.gnm1.ann1.VN6XRW	158.605	160.852	91.0545	103.391	2.80626	3.30656	2.48642	2.6389
arahy.Tifrunner.gnm1.ann1.VQKS2I	12.2488	8.23396	8.5997	8.66745	8.31857	9.01749	8.38499	8.52835
arahy.Tifrunner.gnm1.ann1.XX0MPJ	5.8218	4.14322	6.77713	5.6184	9.68953	9.68922	7.02694	7.62801
arahy.Tifrunner.gnm1.ann1.V3589T	1.61903	2.56581	3.25962	3.32133	3.40507	2.41857	1.30692	1.76133
arahy.Tifrunner.gnm1.ann1.NY8BVK	0.184997	0.080088	4.32064	2.43207	0.0573708	0	0.0420393	0.0674124
arahy.Tifrunner.gnm1.ann1.69X35Q	1.41007	0.953091	1.11474	0.955754	4.61127	5.17148	2.8584	2.85713
arahy.Tifrunner.gnm1.ann1.6W3676	0	0.0712419	0	0	0	0	0	0
arahy.Tifrunner.gnm1.ann1.15YPMB	0.195221	0.363245	0.117052	0.103142	0.0317521	0	0.27651	0.0410543
arahy.Tifrunner.gnm1.ann1.5J8GGS	0.493473	0.486499	0.990184	0.724196	4.40417	4.369	2.06466	3.59806
arahy.Tifrunner.gnm1.ann1.A2IWKV	0	0	0	0.0236571	0	0	0	0
arahy.Tifrunner.gnm1.ann1.347H2B	6.63758	9.6633	22.173	16.1999	42.5117	49.0987	34.4784	46.5237
arahy.Tifrunner.gnm1.ann1.G81GNA	3.58825	3.61579	0.96813	1.57489	5.30062	6.62854	2.95101	3.40189
arahy.Tifrunner.gnm1.ann1.6Q61F3	0.310894	0.242582	0.129419	0.189846	1.61511	2.03235	2.19181	2.15078
arahy.Tifrunner.gnm1.ann1.FP8JZP	0.279856	0.150395	0.153684	0.102469	0.225607	0.220134	0.0790523	0.0716901
arahy.Tifrunner.gnm1.ann1.YXQT7A	0.0119343	0.0782591	0.0278552	0.0485872	0.3375	0.229106	0.432854	0.341628
arahy.Tifrunner.gnm1.ann1.B6C3DF	3.73822	4.37435	6.51119	6.28055	5.62799	6.0385	5.2136	5.65169
arahy.Tifrunner.gnm1.ann1.Z6MEWL	1.20927	1.11737	1.08151	1.07859	3.56815	4.3489	2.22154	2.66987
arahy.Tifrunner.gnm1.ann1.XMW6VU	1.95323	1.20922	1.64763	0.945354	4.7226	4.79924	10.7105	11.2161
arahy.Tifrunner.gnm1.ann1.WLAS15	0	0	0	0.0523808	0.0381807	0.103803	1.74768	0.567393
arahy.Tifrunner.gnm1.ann1.TS0267	0.0206105	0	0	0	0.0155612	0.0318095	0	0.108101
arahy.Tifrunner.gnm1.ann1.D2ZPGC	0.108298	0	0	0	0.0577188	0.0854586	0.121794	0.215146
arahy.Tifrunner.gnm1.ann1.H9DIKV	14.5462	13.3885	18.7933	15.7399	19.0395	18.0795	20.4369	19.1577
arahy.Tifrunner.gnm1.ann1.MS2M1P	12.9277	9.0577	11.5241	10.0292	17.8326	17.6624	11.5157	11.0423
arahy.Tifrunner.gnm1.ann1.7XC003	8.87346	8.6745	11.1255	8.50766	8.78657	8.71902	4.06371	5.54704
arahy.Tifrunner.gnm1.ann1.P7SNS1	8.47646	5.27613	8.39976	7.45577	29.7494	28.5387	23.784	24.501
arahy.Tifrunner.gnm1.ann1.RVXC58	0.615918	0.27062	0.112604	0.0662578	1.06646	2.09851	1.33102	1.9591
arahy.Tifrunner.gnm1.ann1.X95WAW	5.98991	4.94723	6.21005	5.61228	8.60016	9.76636	9.21444	9.70827
arahy.Tifrunner.gnm1.ann1.E1AWYD	21.9124	18.4473	21.8706	14.5135	0.0255899	0.0214437	0	0
arahy.Tifrunner.gnm1.ann1.EVAW89	0.0257731	0.0297958	0	0	0.112049	0.11493	6.90317	6.96261
arahy.Tifrunner.gnm1.ann1.Y85K93	4.88981	3.72159	6.1267	7.03386	7.29823	14.3462	16.327	16.0734
arahy.Tifrunner.gnm1.ann1.P69V6G	2.9567	2.4477	4.51328	3.5912	7.72128	7.31402	7.83739	7.40413
arahy.Tifrunner.gnm1.ann1.G3H6Y6	81.8264	204.529	91.2254	128.807	0.532505	0.475438	0.0986527	0.132452
arahy.Tifrunner.gnm1.ann1.HQ3BES	12.3832	9.29308	23.9336	22.3706	38.4444	37.6476	49.2708	43.2375
arahy.Tifrunner.gnm1.ann1.0A7WSD	25.0844	33.8572	58.1632	62.8214	54.707	56.3861	46.2394	48.3159
arahy.Tifrunner.gnm1.ann1.BISG48	0.137715	0.165185	0.686413	0.36793	1.15679	0.685508	8.79109	8.27443
arahy.Tifrunner.gnm1.ann1.GUDI7G	362.524	458.127	340.478	387.509	0.593419	0.72224	0.160022	0.168736
arahy.Tifrunner.gnm1.ann1.A22IES	1.17864	1.11919	0.577818	0.252332	0.607237	0.999299	0.235018	0.298363
arahy.Tifrunner.gnm1.ann1.G8BV8U	0.0416675	0	0.0331008	0	0.130485	0.183651	0.799461	0.443968
arahy.Tifrunner.gnm1.ann1.R5WWIH	1.84262	0.987584	1.55797	1.26497	6.55172	5.97985	4.96339	5.08147
arahy.Tifrunner.gnm1.ann1.ZBPZ8H	0	0	0	0	0	0.0379016	0.092361	0
arahy.Tifrunner.gnm1.ann1.TVCQ13	2.14649	1.70071	2.11496	2.25899	5.6227	5.33298	3.85938	4.06665
arahy.Tifrunner.gnm1.ann1.QLD7FG	5.51206	3.80149	6.29237	6.25593	8.334	9.41477	5.54377	6.08815
arahy.Tifrunner.gnm1.ann1.C1AEG9	0.399747	0.590516	0.303412	0.314513	25.3143	17.3629	6.53372	5.88162
arahy.Tifrunner.gnm1.ann1.MP0IU4	2.056	1.39655	2.30463	2.48981	5.17701	4.27087	3.79704	4.1145
arahy.Tifrunner.gnm1.ann1.KX9J6A	12.4903	12.5727	14.5142	14.5033	8.86509	9.18609	8.92966	9.20597
arahy.Tifrunner.gnm1.ann1.2PZF9J	0.385154	0.25792	0.696687	0.744091	2.21393	2.42186	2.54541	2.49014
arahy.Tifrunner.gnm1.ann1.76PVGY	0.532078	0.320645	0.676901	0.605626	0.0786799	0.0501976	0.0445498	0.0284372
arahy.Tifrunner.gnm1.ann1.S31791	0.708961	0.4909	0.804794	0.418692	2.83337	2.66063	1.7499	1.91912
arahy.Tifrunner.gnm1.ann1.UJ7D22	3.63424	3.34424	4.54288	3.3643	3.60171	3.47593	4.46707	4.60877
arahy.Tifrunner.gnm1.ann1.EV3SG0	36.2422	38.2112	48.873	52.7756	20.9002	22.4461	17.2918	20.2279
arahy.Tifrunner.gnm1.ann1.UXRI81	0.0811786	0.0341818	0.015723	0.00979617	0.100939	0.0809507	0.0320299	0.0220899
arahy.Tifrunner.gnm1.ann1.HG6PDA	0.0698544	0	0	0	0	0	0	0
arahy.Tifrunner.gnm1.ann1.CV7TG8	0	0	0.1114	0.0312261	0.0228923	0.0373007	0.0434317	0.0390972
arahy.Tifrunner.gnm1.ann1.4G75Y2	2.22451	0.765998	0.0536008	0.0455522	1.06109	1.90325	0.403735	0.574777
arahy.Tifrunner.gnm1.ann1.476X2T	0.108982	0.277836	0.0218541	0.139891	0.315301	0.202157	0.250622	0.0857917
arahy.Tifrunner.gnm1.ann1.KG2EI5	0.0454212	0	0	0	0.0710645	0.282762	0.174234	0
arahy.Tifrunner.gnm1.ann1.QR8D6Y	7.42304	5.97412	11.1743	9.64181	13.6143	11.8264	9.05073	11.9352
arahy.Tifrunner.gnm1.ann1.UWC05Z	5.92809	4.54424	7.22167	6.33179	11.2989	12.5952	8.87924	9.48485
arahy.Tifrunner.gnm1.ann1.9TFG5W	2.32259	1.44371	3.00545	2.79344	5.63685	4.64475	4.95132	3.59652
arahy.Tifrunner.gnm1.ann1.GPG5NB	12.037	12.8414	36.8725	35.3842	12.79	15.0508	13.0111	14.9357
arahy.Tifrunner.gnm1.ann1.SHNU8N	6.79468	7.07482	7.18341	8.24258	14.2099	12.8012	11.1719	12.5487
arahy.Tifrunner.gnm1.ann1.RIK2ZP	28.8949	21.798	21.7423	22.5129	10.0438	9.18753	6.43613	6.86365
arahy.Tifrunner.gnm1.ann1.44D8Q7	1.14696	0.558736	1.38406	0.830458	3.45117	3.65444	3.97668	3.66653
arahy.Tifrunner.gnm1.ann1.E0NQML	1.55954	1.01982	1.51541	1.57511	3.91157	3.99388	3.39536	3.58695
arahy.Tifrunner.gnm1.ann1.H2X3VG	0.010867	0	0.0122658	0	1.00026	1.12931	0.637113	0.727274
arahy.Tifrunner.gnm1.ann1.5AX3QQ	0	0	0	0	0	0	0.29295	0
arahy.Tifrunner.gnm1.ann1.IM23M3	0.0394717	0.180767	0	0	0.174487	0.219831	0.970347	0.490635
arahy.Tifrunner.gnm1.ann1.K4JHXX	0.478562	5.4995	3.10789	4.13881	215.784	138.024	20.0493	33.6427
arahy.Tifrunner.gnm1.ann1.A4IJUG	3.30292	1.28188	0.850155	1.3648	3.1647	2.47583	1.32373	1.37099
arahy.Tifrunner.gnm1.ann1.NX2U26	0.100101	0.0585955	0.105679	0.238497	6.21397	5.81932	11.5492	11.9373
arahy.Tifrunner.gnm1.ann1.JK8JKR	2.44676	1.57822	2.81911	2.45035	0.129358	0.26668	0.116298	0.0401167
arahy.Tifrunner.gnm1.ann1.N0KC97	0	0	0	0	3.33915	4.84154	28.7217	12.3907
arahy.Tifrunner.gnm1.ann1.8P7H9A	1.05776	1.07262	0.617155	0.375187	2.35406	1.55669	1.02679	0.765382
arahy.Tifrunner.gnm1.ann1.T5FRRQ	0.0272646	0	0	0	0	0	0	0
arahy.Tifrunner.gnm1.ann1.JSVJ2H	1.07216	0.62609	1.83158	1.14052	1.95826	1.60172	1.04788	1.32651
arahy.Tifrunner.gnm1.ann1.R18LRK	130.425	153.298	192.047	212.003	269.832	358.328	244.148	338.746
arahy.Tifrunner.gnm1.ann1.5CBJ6W	0.141382	0.112001	0.73587	0.445287	0.157489	0.139695	2.40226	3.41353
arahy.Tifrunner.gnm1.ann1.HDM8J3	0.615426	0.995963	0.839544	0.455161	5.44314	9.92463	66.7467	51.2576
arahy.Tifrunner.gnm1.ann1.WIC1DS	10.7323	8.38563	12.4866	9.91145	43.9403	42.2846	35.9636	29.544
arahy.Tifrunner.gnm1.ann1.F5ZG0R	0.145699	0.489451	0.468285	0.270898	7.63237	6.81935	14.8708	11.9902
arahy.Tifrunner.gnm1.ann1.WS076S	0	0	0	0.0782842	0	0	0	0
arahy.Tifrunner.gnm1.ann1.A9ZIJT	5.45979	6.16803	4.28272	2.34852	0	0.0225396	0.0845902	0.054735
arahy.Tifrunner.gnm1.ann1.G00RBV	3.4831	2.60348	3.87366	3.84586	10.0356	8.75242	11.7954	10.5667
arahy.Tifrunner.gnm1.ann1.MVCN72	1.05186	1.00226	1.35497	1.24257	2.33272	2.20415	0.815584	0.837034
arahy.Tifrunner.gnm1.ann1.RGXR1X	0.763932	0.441819	0.138813	0.132038	4.70489	4.0936	1.49767	1.95832
arahy.Tifrunner.gnm1.ann1.8D0ADR	5.47271	5.33488	8.54094	7.47398	11.1589	9.43712	8.11326	7.79177
arahy.Tifrunner.gnm1.ann1.ZD5CML	11.5307	14.7801	24.3951	21.8758	0.0282427	0.130495	0.174263	0.0638839
arahy.Tifrunner.gnm1.ann1.UCMA3C	1.90045	1.31003	1.52678	1.26214	1.93731	2.3124	1.81792	1.91495
arahy.Tifrunner.gnm1.ann1.21U168	0	0.0077477	0	0	0	0.0439254	0.00925147	0.0278109
arahy.Tifrunner.gnm1.ann1.8578L4	0.565734	0.202877	0.527478	0.288329	2.28442	1.93375	1.44781	1.45499
arahy.Tifrunner.gnm1.ann1.W61NZ6	0.2711	0.302476	1.02575	1.40294	0.630814	0.546437	2.23452	2.34489
arahy.Tifrunner.gnm1.ann1.UHN8JW	23.7851	23.8979	43.6658	43.244	73.1384	70.9078	80.0317	96.1777
arahy.Tifrunner.gnm1.ann1.SQ7DBT	3.24882	2.83745	4.71373	4.59552	8.25689	8.56767	18.4466	15.3826
arahy.Tifrunner.gnm1.ann1.5BD1HA	1.4359	0.954453	1.49263	1.11485	4.38595	4.33031	3.77826	3.47937
arahy.Tifrunner.gnm1.ann1.LNA654	0	0	0	0	0	0	0	0.0364012
arahy.Tifrunner.gnm1.ann1.VRU113	3.36287	3.92196	3.97413	3.68396	10.082	9.08441	3.36235	4.35496
arahy.Tifrunner.gnm1.ann1.M1JRW6	7.03024	3.14834	2.1682	2.85577	4.98363	3.90951	1.09428	1.26878
arahy.Tifrunner.gnm1.ann1.Q3QSXL	2.1271	2.02599	2.67873	2.76389	3.90122	3.7167	3.3644	3.46319
arahy.Tifrunner.gnm1.ann1.HN79E8	0.808867	0.848416	1.21795	1.10907	1.7903	1.32021	1.1313	1.19724
arahy.Tifrunner.gnm1.ann1.DM14FR	2.73454	2.40578	3.03442	2.56594	5.01276	5.02003	3.83366	4.41813
arahy.Tifrunner.gnm1.ann1.372SCG	0.117238	0.287431	0.257787	0.0860851	0.62313	0.327512	0.428904	0.310046
arahy.Tifrunner.gnm1.ann1.D5XWDC	11.3494	11.244	11.827	11.2286	18.212	17.3227	6.4029	10.0644
arahy.Tifrunner.gnm1.ann1.GP7L65	0.629431	0.136174	0.374294	0.350169	6.77992	9.9544	74.8436	49.7456
arahy.Tifrunner.gnm1.ann1.79HMAA	21.7899	20.004	26.3443	24.4901	41.6455	35.4064	33.2308	33.3342
arahy.Tifrunner.gnm1.ann1.2J6PAY	0.0353021	0	0	0	0	0.00975089	0.0697722	0.0497983
arahy.Tifrunner.gnm1.ann1.1J3RWB	3.13121	2.6064	3.4266	2.64741	8.57886	9.46457	6.40036	7.16096
arahy.Tifrunner.gnm1.ann1.544SJR	5.4521	5.57516	6.85394	6.10392	5.56886	5.65502	5.02342	5.53217
arahy.Tifrunner.gnm1.ann1.MMNB5N	0.0430835	0.0427388	0.0971006	0.0236717	0.0709361	0.076811	0.064155	0.109176
arahy.Tifrunner.gnm1.ann1.UR15NY	0.217316	0.164589	0.199488	0.118462	10.5417	9.57689	6.37103	7.82118
arahy.Tifrunner.gnm1.ann1.MYUW9R	0.953691	0.426771	0.193327	0.558275	27.0884	24.1925	19.337	19.8129
arahy.Tifrunner.gnm1.ann1.VH57H4	0.0235656	0.0817315	0.0853846	0.0700736	0.339349	0.361659	0.158259	0.177577
arahy.Tifrunner.gnm1.ann1.FU46H2	25.4007	28.8898	48.0308	40.1715	0.513745	0.425377	0.883533	0.763618
arahy.Tifrunner.gnm1.ann1.H99X8T	2.92663	2.24951	2.1155	1.6288	2.14616	2.19229	1.59738	1.43877
arahy.Tifrunner.gnm1.ann1.PE002R	0.498688	0.139736	0.132127	0.106047	1.2006	1.10617	0.421923	0.488877
arahy.Tifrunner.gnm1.ann1.567MYZ	4.38347	3.33863	4.83656	4.24864	10.9776	9.69144	6.5235	6.69795
arahy.Tifrunner.gnm1.ann1.V7DYZ1	13.2874	14.7736	11.6358	14.1076	15.6363	16.8691	28.1355	29.0741
arahy.Tifrunner.gnm1.ann1.2V5WTZ	0.612905	0.280773	0.269388	0.0487825	0.389299	0.260706	0.231998	0.249085
arahy.Tifrunner.gnm1.ann1.U5MAQS	5.30682	5.7905	11.5254	7.94428	11.8312	13.7257	10.8887	13.1223
arahy.Tifrunner.gnm1.ann1.DL05U3	7.6102	7.83191	6.36536	6.01556	4.78865	4.82399	4.44176	4.48015
arahy.Tifrunner.gnm1.ann1.J266JR	0.961964	0.925213	2.53499	2.08665	1.3347	1.25311	4.41656	3.27146
arahy.Tifrunner.gnm1.ann1.11ZMB3	1.87361	2.0843	1.58122	1.08277	3.30291	3.17395	1.85111	1.82568
arahy.Tifrunner.gnm1.ann1.P9SQBF	3.04718	2.72982	3.73316	3.86431	4.03979	4.43614	4.28969	3.89811
arahy.Tifrunner.gnm1.ann1.TE50WE	0.279095	0.205642	0	0	0.21882	0.336863	0.19751	0.112073
arahy.Tifrunner.gnm1.ann1.RM9W88	0	0	0.375735	0.145565	0	0	0	0
arahy.Tifrunner.gnm1.ann1.W9N7XY	0	0	0	0	0	0	0.0340231	0
arahy.Tifrunner.gnm1.ann1.4QR5UJ	0.0816921	0	0	0	0	0	0	0
arahy.Tifrunner.gnm1.ann1.YI48ND	1.53366	2.15113	6.51849	5.83637	3.31384	3.70914	5.8896	5.50763
arahy.Tifrunner.gnm1.ann1.RS7A87	0.00697177	0	0.00492302	0.0150461	0.0675711	0.0266115	0.0627884	0.0587346
arahy.Tifrunner.gnm1.ann1.N3PCBE	68.5993	115.944	51.5658	59.8568	3.90856	4.47985	2.27738	2.93264
arahy.Tifrunner.gnm1.ann1.7E0A1C	0	0	0	0	6.01435	4.11574	2.77602	3.21023
arahy.Tifrunner.gnm1.ann1.Q5YAPI	6.27006	7.24647	10.2716	8.97035	5.66233	5.78425	5.06142	5.53897
arahy.Tifrunner.gnm1.ann1.H1SHP3	0.118135	0.133567	0.0345875	0.0477358	0.0115278	0	0.0182278	0
arahy.Tifrunner.gnm1.ann1.F9SG0G	0.141727	0.0244438	0.408686	0.238713	0.39909	0.564889	0.613681	0.467458
arahy.Tifrunner.gnm1.ann1.RRJ2JP	0.476456	1.39317	1.3956	1.28999	2.06276	2.22577	3.06062	2.31029
arahy.Tifrunner.gnm1.ann1.1W5AMY	42.8251	29.3397	30.1704	29.0474	12.9386	12.842	9.21864	9.67612
arahy.Tifrunner.gnm1.ann1.NQRV37	8.96721	8.37039	12.5349	16.7596	12.4611	12.3309	9.61581	9.97643
arahy.Tifrunner.gnm1.ann1.P68C2K	9.47127	7.48852	10.71	10.3441	12.0868	11.2313	15.9141	15.3309
arahy.Tifrunner.gnm1.ann1.EM1NUG	4.97779	4.05316	5.56931	3.42199	6.15016	6.65945	6.84151	7.77615
arahy.Tifrunner.gnm1.ann1.6XWD2H	0.578651	0.54914	1.35683	1.75824	0.703693	0.243561	0.714813	0.874872
arahy.Tifrunner.gnm1.ann1.2EGS27	0.0110004	0	0	0	0.0372713	0.0790479	0.00740439	0.0300697
arahy.Tifrunner.gnm1.ann1.7P90FF	0	0	0.0199067	0	0	0	0.039342	0
arahy.Tifrunner.gnm1.ann1.1Z9T80	0	0	0	0	0	0.0125361	0	0
arahy.Tifrunner.gnm1.ann1.K9YU9F	1.30577	1.38299	7.07482	10.2951	5.99731	6.2381	16.4907	19.9524
arahy.Tifrunner.gnm1.ann1.HH0QF2	8.55194	6.33533	5.83416	5.52887	4.6084	4.69393	3.25966	3.52506
arahy.Tifrunner.gnm1.ann1.XI3JWG	5.03851	3.17146	3.19493	3.56198	4.38807	3.60801	2.82609	3.67078
arahy.Tifrunner.gnm1.ann1.E8BYCZ	0.0245733	0.0606702	0.0319387	0.0829364	2.3201	2.9472	1.30985	1.76239
arahy.Tifrunner.gnm1.ann1.REKD2E	4.10554	3.36731	6.02781	4.53146	7.98328	7.33073	6.42153	7.27913
arahy.Tifrunner.gnm1.ann1.5EE2XW	1.24339	0.81702	1.9643	1.47087	2.78917	2.68901	2.45801	2.2595
arahy.Tifrunner.gnm1.ann1.XM7FE2	4.22739	3.51829	5.77492	4.36835	12.6876	10.0893	8.09675	9.3043
arahy.Tifrunner.gnm1.ann1.ZRWF9R	0	0.0425864	0	0	0.187732	0.336782	0.0341689	0.0703819
arahy.Tifrunner.gnm1.ann1.IR4UTH	0	0	0	0	3.55693	4.64772	1.21121	1.91494
arahy.Tifrunner.gnm1.ann1.4C5DJE	0	0	0	0	0.0432891	0	0.426577	0.136996
arahy.Tifrunner.gnm1.ann1.YC35GQ	11.2347	10.8142	20.1625	20.9324	30.411	30.4014	38.7206	37.4939
arahy.Tifrunner.gnm1.ann1.6KIV37	11.5697	12.3112	20.557	17.8149	5.83048	6.34431	7.99529	7.21845
arahy.Tifrunner.gnm1.ann1.E23R5P	37.3348	42.0044	34.0644	36.7125	91.7464	103.292	39.1529	42.4468
arahy.Tifrunner.gnm1.ann1.IC7WFX	0.255516	0.50917	0.326067	0.241876	0.421389	0.321926	0.221779	0.247534
arahy.Tifrunner.gnm1.ann1.P9U5AG	37.4231	44.8689	42.3571	40.161	34.2284	40.1829	24.3203	27.4669
arahy.Tifrunner.gnm1.ann1.XLS2Y4	8.2852	5.6595	4.48891	3.5864	3.68852	3.46245	2.22494	2.09232
arahy.Tifrunner.gnm1.ann1.A63MFX	0	0.0823395	0.180326	0	0.050859	0.129821	0.198053	0.18237
arahy.Tifrunner.gnm1.ann1.Q52IRU	0.72781	1.06374	1.51103	1.0666	0.0343498	0.061532	0.085574	0.0750015
arahy.Tifrunner.gnm1.ann1.3SLY87	0	0	0	0	0.326875	0.390278	0.277859	0.166529
arahy.Tifrunner.gnm1.ann1.BLVJ4U	75.3839	146.982	65.7568	116.816	67.2938	107.355	51.4445	42.0482
arahy.Tifrunner.gnm1.ann1.V3TD4F	11.0754	14.3138	23.7037	21.9972	17.8663	20.7195	12.6149	15.2374
arahy.Tifrunner.gnm1.ann1.KH3NQE	0.882178	0.661467	0.772262	0.5353	2.05782	1.89752	1.10599	1.10224
arahy.Tifrunner.gnm1.ann1.Z9XA8H	37.3523	35.6095	34.1209	32.8614	48.8781	60.4404	36.6914	55.3303
arahy.Tifrunner.gnm1.ann1.41EQ73	0.0112235	0	0.0264004	0.102203	0	0.0243838	0	0.0270287
arahy.Tifrunner.gnm1.ann1.50I9RC	0.292322	0.235588	0.238879	0.151656	15.2968	16.0018	6.51541	8.58233
arahy.Tifrunner.gnm1.ann1.0SU9K7	0.0674602	0	1.87955	1.4712	0.962752	0.661924	0.416776	0.415529
arahy.Tifrunner.gnm1.ann1.PY7FNU	6.71331	4.25354	8.47863	5.9572	16.7084	16.1609	21.1632	16.849
arahy.Tifrunner.gnm1.ann1.3U6NKV	1.8792	1.47319	1.92546	2.03811	2.01525	2.41295	1.73412	2.39193
arahy.Tifrunner.gnm1.ann1.R0GFR4	0	0	0	0	0.511882	0.461101	0.175735	0.347164
arahy.Tifrunner.gnm1.ann1.HUB5JH	1.04878	1.20063	1.17469	1.16165	2.32058	2.63071	2.01781	2.15319
arahy.Tifrunner.gnm1.ann1.J7GXUY	0.0399231	0.0227371	0.0557765	0	0.616022	0.557853	35.1112	18.7069
arahy.Tifrunner.gnm1.ann1.WB69FN	0.0268189	0	0.051763	0.165311	0.375243	0.301685	0.205327	0.287099
arahy.Tifrunner.gnm1.ann1.J4X6UX	0	0	0	0	0	0	0.167728	0.09619
arahy.Tifrunner.gnm1.ann1.S8U9RJ	0.126316	0	0.12665	0	0	0	0	0
arahy.Tifrunner.gnm1.ann1.UJC0YQ	0	0	0	0	0	0	0.0164208	0
arahy.Tifrunner.gnm1.ann1.E12FQJ	8.86057	10.5063	13.6693	12.2956	19.5289	19.3024	16.8418	17.0607
arahy.Tifrunner.gnm1.ann1.DW27I3	6.93153	5.71277	12.3971	10.2315	20.7411	20.1193	21.9352	20.0907
arahy.Tifrunner.gnm1.ann1.VKSA8D	31.331	25.0593	58.0529	47.3981	2.56747	3.45563	2.33696	2.38469
arahy.Tifrunner.gnm1.ann1.RIH8EG	4.25419	3.71836	4.56037	3.94472	5.21796	5.15767	4.94335	4.34443
arahy.Tifrunner.gnm1.ann1.FP3ASR	0	0	0	0	0	0	0.22901	0.137274
arahy.Tifrunner.gnm1.ann1.9T2CEP	1.25624	1.38643	1.94309	1.92673	2.48051	1.92546	1.5141	1.52589
arahy.Tifrunner.gnm1.ann1.PY3JPZ	10.8601	11.6379	9.22393	10.0546	0.11462	0.193583	0	0
arahy.Tifrunner.gnm1.ann1.07ZIFT	0.274957	0.147283	0.233977	0.304719	0.0369113	0.149535	0.0689398	0.0396748
arahy.Tifrunner.gnm1.ann1.81HHLD	0.719572	0.358632	0.622288	0.266914	3.03788	2.47581	1.57061	1.93884
arahy.Tifrunner.gnm1.ann1.U326PE	0.583615	0.606887	0.847254	0.713753	9.87051	8.85238	4.91105	6.03229
arahy.Tifrunner.gnm1.ann1.W5M1I0	5.00472	3.54821	5.8283	4.60908	14.6348	12.327	11.6747	11.4073
arahy.Tifrunner.gnm1.ann1.FW0XD9	12.9137	10.0884	11.8112	10.8522	4.86852	4.37377	2.96932	3.13463
arahy.Tifrunner.gnm1.ann1.MS5PCD	6.21168	3.60693	3.15019	5.36948	0	0	0	0.0287486
arahy.Tifrunner.gnm1.ann1.W3PLGV	0.102309	0.144001	0.153682	0	0	0	0	0
arahy.Tifrunner.gnm1.ann1.43GWVV	0.0881249	0.0792022	0.0694701	0.0617089	11.3514	10.1614	3.69919	3.58482
arahy.Tifrunner.gnm1.ann1.FKKB7G	1.30948	1.65117	1.96531	2.0004	1.77497	1.50217	1.04241	0.899134
arahy.Tifrunner.gnm1.ann1.MWA2Y1	0.838408	0.783636	2.49527	2.15991	6.99682	6.3514	5.68026	5.46665
arahy.Tifrunner.gnm1.ann1.T9SADQ	10.976	10.0202	17.2374	17.5526	9.32206	9.93818	14.1341	13.2093
arahy.Tifrunner.gnm1.ann1.8Z2YQA	18.2434	10.858	16.5998	17.9215	24.5697	24.3671	24.457	22.2183
arahy.Tifrunner.gnm1.ann1.QNNT5D	3.12226	4.47482	5.79647	6.52266	2.40847	3.01543	4.94971	4.35858
arahy.Tifrunner.gnm1.ann1.1DC7N4	5.66123	4.2006	3.31998	2.93465	5.68449	4.4084	2.41959	2.52057
arahy.Tifrunner.gnm1.ann1.YDUC09	0.682998	0.294783	0.132756	0.224895	1.23188	0.868394	0.774128	0.76693
arahy.Tifrunner.gnm1.ann1.TMXK2X	0.395571	0.372079	0.348994	0.363249	0.789624	0.764611	0.570135	0.631244
arahy.Tifrunner.gnm1.ann1.11NDWB	0.0927841	0.0809072	0.0854823	0.118967	0.11366	0.0506934	0.143578	0.11241
arahy.Tifrunner.gnm1.ann1.063DHX	5.38886	4.44609	6.36016	5.32466	24.4153	22.2629	14.5343	15.541
arahy.Tifrunner.gnm1.ann1.0RIH3A	1.5252	1.52085	2.35652	1.5905	1.9845	1.92921	4.51328	3.75421
arahy.Tifrunner.gnm1.ann1.5RAP3T	6.00535	3.58361	5.89383	5.16281	12.3035	11.3149	9.45782	9.52773
arahy.Tifrunner.gnm1.ann1.LD21FD	3.20338	2.01518	4.39142	3.6232	7.98908	9.01074	7.39894	8.02433
arahy.Tifrunner.gnm1.ann1.9M82AQ	4.7906	4.58391	5.17393	5.66305	2.89808	3.48204	3.66032	3.42573
arahy.Tifrunner.gnm1.ann1.HD41SF	1.6561	1.41978	4.17452	2.85973	16.168	14.2019	14.0909	14.082
arahy.Tifrunner.gnm1.ann1.DCU3FP	121.967	105.928	46.5502	59.265	0.138759	0.112499	2.26158	1.58489
arahy.Tifrunner.gnm1.ann1.FLJ2SC	8.55362	6.53156	13.4532	11.9884	32.4291	35.2105	45.5368	41.2914
arahy.Tifrunner.gnm1.ann1.SGX4D5	0.0122879	0	0.0101231	0.0338855	0.167557	0.100918	0.50719	0.144169
arahy.Tifrunner.gnm1.ann1.QBA8JR	2.93964	3.51583	4.19747	3.26404	5.90855	5.64241	3.86225	4.71887
arahy.Tifrunner.gnm1.ann1.M9RXKC	2.88638	3.37238	6.90136	6.69123	5.14076	5.19494	3.81591	4.63397
arahy.Tifrunner.gnm1.ann1.VMPA50	2.15712	1.70278	2.19259	2.0738	5.41492	5.95579	4.42896	4.70856
arahy.Tifrunner.gnm1.ann1.R7H8KB	4.33414	2.19405	2.855	2.69123	2.52641	1.9619	1.5105	1.56174
arahy.Tifrunner.gnm1.ann1.F5EPY8	5.84182	6.9415	8.24014	9.4798	6.98951	6.24295	5.43082	7.22573
arahy.Tifrunner.gnm1.ann1.GNEG6I	1.09453	1.33245	2.82906	2.28473	0.143843	0.368678	0.139604	0.129286
arahy.Tifrunner.gnm1.ann1.HWDC2K	3.73116	5.7443	11.2427	10.386	0.44022	0.433485	0.606451	0.900534
arahy.Tifrunner.gnm1.ann1.MD8IXL	0.156892	0.17714	0.270298	0.0755622	0.897149	0.77649	7.36543	3.68179
arahy.Tifrunner.gnm1.ann1.Y4BLAL	0	0	0	0	0	0	0.0884749	0
arahy.Tifrunner.gnm1.ann1.K8EMZF	20.9881	14.3729	17.6321	15.8293	7.97605	7.56317	5.50579	5.24502
arahy.Tifrunner.gnm1.ann1.C1DVSB	4.08521	3.55208	4.03193	3.53778	4.0877	5.5865	3.16846	3.51636
arahy.Tifrunner.gnm1.ann1.WJPD8A	9.04556	5.70052	11.2531	8.68096	13.6246	12.9701	14.8351	12.5693
arahy.Tifrunner.gnm1.ann1.V4J88K	3.04696	3.26844	4.04257	4.20232	2.46046	1.45001	2.80191	2.39809
arahy.Tifrunner.gnm1.ann1.KFYC81	0.029102	0	0.398905	0.0532114	0.0214406	0.109998	9.27585	4.30271
arahy.Tifrunner.gnm1.ann1.IDN2QB	1.06244	0.674514	1.16345	0.918688	1.40611	1.63285	4.19942	3.16414
arahy.Tifrunner.gnm1.ann1.2Z5KKR	0.322537	0.134973	0.473386	0.452538	0.565526	0.524467	0.477717	0.505162
arahy.Tifrunner.gnm1.ann1.0VT33L	1.73709	2.27919	1.63414	1.71032	2.55496	2.78781	2.57661	2.76096
arahy.Tifrunner.gnm1.ann1.10LCJA	0.374827	0.410141	0.599006	0.795238	0.925871	0.835904	1.08663	1.14082
arahy.Tifrunner.gnm1.ann1.JJ8FJQ	0.341098	0.093531	0.495104	0.252622	0.470833	0.343689	0.418452	0.314923
arahy.Tifrunner.gnm1.ann1.DFF73A	0	0.0129787	0.0902981	0.039843	2.78943	1.80091	4.13226	3.11428
arahy.Tifrunner.gnm1.ann1.E22CU6	1.83447	1.59471	2.09015	1.87823	3.89349	3.79648	2.27307	2.59944
arahy.Tifrunner.gnm1.ann1.UBQ2DA	21.1645	28.0088	28.2466	26.4376	83.9973	91.1705	59.3026	79.2933
arahy.Tifrunner.gnm1.ann1.NQ88PQ	0.0538945	0.0844849	0	0.046241	0.41259	0.606377	0.435059	0.404423
arahy.Tifrunner.gnm1.ann1.PJJG56	0	0	0	0	0.831576	0.532433	0.457158	0.640574
arahy.Tifrunner.gnm1.ann1.Z4M8GV	6.54051	5.8021	10.8523	10.5177	4.66697	4.18301	2.07389	2.57345
arahy.Tifrunner.gnm1.ann1.X0F9HV	8.32442	5.78668	6.0128	6.55858	17.8842	14.7523	11.893	12.168
arahy.Tifrunner.gnm1.ann1.L9P5SS	0	0.0808949	1.26397	0.811701	0.0739065	0.120861	0.148127	0.323062
arahy.Tifrunner.gnm1.ann1.7H57DZ	27.7174	22.6889	32.8363	28.8126	92.4684	100.679	59.0032	70.3187
arahy.Tifrunner.gnm1.ann1.RA5HZA	1.30278	0	0	0	2.40992	1.63291	8.65699	6.22507
arahy.Tifrunner.gnm1.ann1.I30MDE	0	0	0	0	0.0919011	0	0	0
arahy.Tifrunner.gnm1.ann1.T9DT73	26.0658	29.9939	48.9022	47.7671	44.8067	42.6543	33.6025	39.1638
arahy.Tifrunner.gnm1.ann1.J3C0MM	3.78044	2.99412	3.67314	3.59696	7.05433	7.14365	6.16162	6.23834
arahy.Tifrunner.gnm1.ann1.VWQ258	0	0	0	0	0.0597085	0	0.0328194	0
arahy.Tifrunner.gnm1.ann1.ICQ4AW	3.94269	2.60006	3.43151	3.48846	9.67135	9.97492	8.81576	9.90543
arahy.Tifrunner.gnm1.ann1.N1S3JP	0.856633	0.541567	0.782316	1.18532	5.79408	4.2537	1.27692	1.61513
arahy.Tifrunner.gnm1.ann1.NJY7IU	8.97807	10.0636	304.308	133.905	7.42682	5.83651	434.102	358.714
arahy.Tifrunner.gnm1.ann1.W5V7W0	2.60998	2.01918	4.25188	4.11236	5.97882	4.75535	3.42644	3.97612
arahy.Tifrunner.gnm1.ann1.UJ0Y8W	2.13396	1.74712	1.76112	1.99494	5.63381	7.18358	2.18131	3.27578
arahy.Tifrunner.gnm1.ann1.ZX1X7E	1.16766	0.903636	1.53555	1.05335	2.54335	2.73305	1.7947	1.50944
arahy.Tifrunner.gnm1.ann1.PM8GQZ	0.98257	0.546545	0.950323	0.493064	0.32977	0.596156	0.259685	0.11134
arahy.Tifrunner.gnm1.ann1.C6FXQ0	0.0734128	0.0526937	0.160231	0.0223288	0.641121	0.753324	0.616774	0.624017
arahy.Tifrunner.gnm1.ann1.XAZ91P	0.0593163	0	0	0	0.173133	0	0	0
arahy.Tifrunner.gnm1.ann1.9Z02BP	0.279884	0.0904466	0.0706326	0.110404	0.0940251	0.217532	0.105934	0.11124
arahy.Tifrunner.gnm1.ann1.FR25D6	7.98184	6.47118	10.7973	9.16114	16.9221	14.4594	13.5232	11.8679
arahy.Tifrunner.gnm1.ann1.B54T9L	0.0308448	0.0326231	0	0	0	0	0.0146081	0.0213747
arahy.Tifrunner.gnm1.ann1.U3QNJI	0	0	0	0	0.0669842	0	0.106866	0
arahy.Tifrunner.gnm1.ann1.K3K8ZL	24.1536	18.5219	16.8073	17.4494	8.51441	12.6041	12.2796	8.43933
arahy.Tifrunner.gnm1.ann1.ENMK2L	1.6287	1.20657	1.99247	1.64654	2.3982	2.54897	2.72977	2.09308
arahy.Tifrunner.gnm1.ann1.AW0T7H	4.39706	4.32845	6.76496	5.94754	9.96362	8.51277	7.95384	9.35464
arahy.Tifrunner.gnm1.ann1.K97DW8	0	0	0	0	0.200773	0.0659617	0.0105242	0
arahy.Tifrunner.gnm1.ann1.8BB7J7	1.84449	1.35599	3.151	3.42469	4.15986	3.99514	4.71824	4.68137
arahy.Tifrunner.gnm1.ann1.HB5PXB	0	0	0.0203088	0	0	0.117479	0.0408032	0
arahy.Tifrunner.gnm1.ann1.B7DWFC	1.53427	0.715209	0.461486	0.673197	2.82331	2.65586	2.36125	2.57014
arahy.Tifrunner.gnm1.ann1.0B41PU	16.8366	17.006	22.9127	23.7905	16.1854	17.3906	14.0019	15.7515
arahy.Tifrunner.gnm1.ann1.8R2FC7	0.349251	0.25461	0.845483	0.473505	1.30154	1.29741	1.05198	1.00803
arahy.Tifrunner.gnm1.ann1.GIY6CE	2.55453	1.91915	5.95521	5.3273	9.75713	8.64435	7.90326	7.46839
arahy.Tifrunner.gnm1.ann1.F4U6N7	0	0	0.00457256	0.0102314	0.0419278	0.0135128	0.0426476	0.0191682
arahy.Tifrunner.gnm1.ann1.7T9QNI	33.5937	64.5588	34.1997	38.4212	15.3961	17.662	17.123	16.2665
arahy.Tifrunner.gnm1.ann1.YN37NC	0.0476995	0.0797411	0	0	0.737726	0.847712	0.153972	0.257737
arahy.Tifrunner.gnm1.ann1.0F9TFU	2.47717	1.9036	2.11734	1.91926	3.61706	3.36034	2.96786	2.70058
arahy.Tifrunner.gnm1.ann1.7RD402	0.712806	0.451303	0.432456	0.60578	2.1502	1.89575	1.20911	1.34962
arahy.Tifrunner.gnm1.ann1.W17J2J	0.308581	0.310675	0.255682	0.17646	0.429112	0.422849	0.277489	0.344323
arahy.Tifrunner.gnm1.ann1.FM2N1A	0	0	0.372329	0	0	0	0	0
arahy.Tifrunner.gnm1.ann1.G54CSB	2.78782	1.96508	3.32339	2.74154	5.61714	5.85755	3.58105	3.94322
arahy.Tifrunner.gnm1.ann1.WT0C32	0.372225	0.413983	0.47911	0.346836	0.517559	0.569226	0.491474	0.45119
arahy.Tifrunner.gnm1.ann1.FIY7NK	4.55826	0.661312	0.918128	0.844471	2.02491	1.89616	0.5498	0.790423
arahy.Tifrunner.gnm1.ann1.QA7CHW	0	0	0	0	0	0	0.022448	0.0476219
arahy.Tifrunner.gnm1.ann1.ST54C5	4.01295	4.47232	4.58716	7.0632	10.6633	8.41229	11.6389	13.6898
arahy.Tifrunner.gnm1.ann1.Y2W2NU	2.73885	1.87126	2.95833	2.54976	9.47802	9.96048	5.07343	6.11726
arahy.Tifrunner.gnm1.ann1.AA7M2X	0	0	0.176096	0	0	0	1.53678	2.06062
arahy.Tifrunner.gnm1.ann1.J30HFC	6.01219	6.26585	8.10814	7.90199	15.2952	12.8273	12.0108	13.0386
arahy.Tifrunner.gnm1.ann1.Y6FWJK	0.394117	0.535331	2.2517	3.05203	2.44683	2.29757	3.2682	3.23507
arahy.Tifrunner.gnm1.ann1.VUP14P	9.06232	7.83537	13.2757	12.4932	25.4156	24.355	20.1495	21.1213
arahy.Tifrunner.gnm1.ann1.30BR38	5.073	1.6171	4.62771	3.3833	27.7726	26.7821	17.5519	17.2912
arahy.Tifrunner.gnm1.ann1.G2RQNR	0	0	0.00887742	0	0	0.00370399	0	0
arahy.Tifrunner.gnm1.ann1.GFGC5E	3.57983	2.21635	4.14168	3.11354	7.22218	7.04038	6.10755	6.18625
arahy.Tifrunner.gnm1.ann1.GI6498	0	0	0	0	0.0835444	0.0970266	0.0275526	0
arahy.Tifrunner.gnm1.ann1.K7G9Z9	0.0722309	0.208931	0.159459	0.0414682	0	0	0	0
arahy.Tifrunner.gnm1.ann1.MCM1YY	12.8939	13.9908	9.599	8.95729	0.798397	1.03028	0.965224	1.42478
arahy.Tifrunner.gnm1.ann1.G3NDLZ	72.605	82.7014	105.3	107.697	117.573	120.352	94.2643	114.862
arahy.Tifrunner.gnm1.ann1.79GVE2	2.14001	1.15729	1.18214	0.881474	53.2167	46.8913	40.0323	37.98
arahy.Tifrunner.gnm1.ann1.GH74WI	3.13334	3.60916	4.94517	3.89334	4.89876	5.01901	3.76039	3.32193
arahy.Tifrunner.gnm1.ann1.80D497	3.33574	4.2909	3.94745	3.00402	4.34396	5.16662	4.9327	5.91349
arahy.Tifrunner.gnm1.ann1.QY8RSF	0.278017	0	0.156738	0.13077	0.057415	0.0192193	0.0536425	0
arahy.Tifrunner.gnm1.ann1.HIV449	26.7915	18.0408	11.9845	11.8635	0.879213	0.682592	1.83285	2.2315
arahy.Tifrunner.gnm1.ann1.62DI5E	0.768576	0.487555	0.811561	0.609836	2.65729	3.01592	1.82968	1.7473
arahy.Tifrunner.gnm1.ann1.S244QJ	0	0	0	0	2.01667	0.935434	0.0350559	0.185207
arahy.Tifrunner.gnm1.ann1.DY833H	4.39086	3.3615	3.35851	3.93995	7.18225	6.32275	6.85896	7.87808
arahy.Tifrunner.gnm1.ann1.R72E8S	5.09716	4.67019	9.22358	7.73846	7.76376	8.12314	7.24179	8.06033
arahy.Tifrunner.gnm1.ann1.BDCZ4Z	0.607673	0.117749	0	0.205944	0	0.0692288	0.0301292	0
arahy.Tifrunner.gnm1.ann1.JQS2KP	1.12568	1.25297	1.64872	0.957691	3.11016	2.74027	2.06532	2.17873
arahy.Tifrunner.gnm1.ann1.6B8MBI	0.0877899	0.0754343	0.0693966	0.0120364	0.129524	0.137251	0.113932	0.266172
arahy.Tifrunner.gnm1.ann1.PWEG9D	1.026	0.446638	1.03997	1.34617	1.9949	2.0908	1.93305	2.00356
arahy.Tifrunner.gnm1.ann1.2R4S5U	771.587	796.609	414.663	424.97	16.6649	19.3554	15.9882	20.7109
arahy.Tifrunner.gnm1.ann1.D0LYHK	0	0	0.337948	0.0865325	0	0	0	0
arahy.Tifrunner.gnm1.ann1.XPK4NL	29.3382	24.4653	13.6295	12.5744	0	0.0143081	0.00565067	0
arahy.Tifrunner.gnm1.ann1.VZZ6TG	0.589601	0.575465	0.921666	1.19328	328.497	313.586	26.2405	52.1309
arahy.Tifrunner.gnm1.ann1.ELW4ST	22.4079	24.9709	107.171	120.154	35.8439	33.897	94.7642	76.5678
arahy.Tifrunner.gnm1.ann1.JJA0CL	0	0	0.675354	0.0486874	6.34889	5.29136	16.3318	17.4804
arahy.Tifrunner.gnm1.ann1.T8J8BP	0.0431239	0	0	0.104666	0	0	0	0
arahy.Tifrunner.gnm1.ann1.1Y1B3L	0	0	0	0	0	0	0.0104473	0
arahy.Tifrunner.gnm1.ann1.9GKU3H	20.8946	26.6213	20.2113	21.1731	1.10723	0.793451	1.07071	0.984194
arahy.Tifrunner.gnm1.ann1.G4VANE	4.42741	2.98188	1.43402	1.51461	0.0681847	0	0.0395575	0
arahy.Tifrunner.gnm1.ann1.N1CS9Q	3.39724	2.01848	2.68544	2.6031	4.45636	3.69884	2.93081	3.40503
arahy.Tifrunner.gnm1.ann1.V0H717	0.738477	0.52747	0.129347	0.204633	6.19187	5.30573	11.2596	7.96683
arahy.Tifrunner.gnm1.ann1.0C9UPH	0	0	0.0440272	0.163539	0	0	0	0.0128959
arahy.Tifrunner.gnm1.ann1.05K2HA	6.59571	3.55329	6.798	4.87535	17.3624	17.3758	14.5051	15.0584
arahy.Tifrunner.gnm1.ann1.YGZ7WH	0	0	0	0.0392999	0	0.018827	0	0.014343
arahy.Tifrunner.gnm1.ann1.S7XF8N	53.3345	39.7689	71.3831	67.662	162.449	156.854	136.136	133.387
arahy.Tifrunner.gnm1.ann1.26R06I	0.0228411	0	0.0107456	0.0228302	6.04151	8.34714	1.63191	3.04173
arahy.Tifrunner.gnm1.ann1.BK4AVD	0.0489533	0	0	0.0587661	0	0.0432887	0.0441076	0
arahy.Tifrunner.gnm1.ann1.T5IY8Z	9.43384	7.21839	12.0506	10.3638	17.6077	19.3603	26.2838	22.2934
arahy.Tifrunner.gnm1.ann1.Z6JTIR	6.3345	3.46488	9.90206	6.47097	2.85079	3.20798	2.5967	2.75206
arahy.Tifrunner.gnm1.ann1.A5442N	13.8214	9.33834	12.6481	13.2036	29.5197	24.336	10.0769	10.414
arahy.Tifrunner.gnm1.ann1.53JK9N	0.642271	1.44624	0.514472	0.487977	0.140037	0.0542212	0.288494	0.183227
arahy.Tifrunner.gnm1.ann1.32T9N9	0.147083	0.0587666	0	0.0254128	0	0.0286842	0.0274652	0.0503363
arahy.Tifrunner.gnm1.ann1.XW3T4W	1.48921	1.33377	5.14357	3.48129	0.859606	0.969068	10.7854	9.57204
arahy.Tifrunner.gnm1.ann1.R3YIYS	0	0	0	0	0	0	0.139661	0.182638
arahy.Tifrunner.gnm1.ann1.B4XBIM	0.461138	0.805424	2.92239	3.09531	0.389516	0.692563	3.7218	2.82612
arahy.Tifrunner.gnm1.ann1.B3UH2V	0.733501	0.820553	0.660015	0.482212	1.18453	0.800737	0.930571	0.649143
arahy.Tifrunner.gnm1.ann1.ZFI36T	9.95739	8.74056	7.98102	8.86165	8.72537	9.13176	8.0541	9.21305
arahy.Tifrunner.gnm1.ann1.C03EZ9	5.90232	4.3486	1.1095	0.677914	0.547177	0.761042	0.196891	0.0588869
arahy.Tifrunner.gnm1.ann1.KV9ZDK	0	0	0	0.0908098	0	0	0	0
arahy.Tifrunner.gnm1.ann1.HY98G0	0.0968559	0	0.00932495	0	0.0129721	0.0177957	0.0372722	0.0635124
arahy.Tifrunner.gnm1.ann1.G32VP9	1.13618	0.364469	0.809441	0.593396	0.670871	0.352748	0.788587	0.429476
arahy.Tifrunner.gnm1.ann1.BRBF4V	1.16181	1.09208	1.88824	1.08927	2.96766	2.59764	1.07351	1.85303
arahy.Tifrunner.gnm1.ann1.WH2MYH	32.6287	35.8228	48.9251	57.8343	18.8481	21.1342	21.2849	25.6144
arahy.Tifrunner.gnm1.ann1.MGXB0Y	2.82073	2.82968	3.3209	2.62829	5.39268	4.70769	3.59029	3.31439
arahy.Tifrunner.gnm1.ann1.HEH8KW	3.65605	2.76315	9.73817	7.43286	7.20551	6.26172	3.83041	3.75866
arahy.Tifrunner.gnm1.ann1.B8BFDM	0.152104	0.180295	0	0.114066	0.178918	0.371954	0.174227	0.43493
arahy.Tifrunner.gnm1.ann1.VV0ABD	3.11878	2.4232	3.7516	3.82273	31.3942	34.397	26.3072	30.3198
arahy.Tifrunner.gnm1.ann1.JFG0L8	5.54314	2.67818	17.8693	4.51236	5.97734	5.4538	10.6882	8.2881
arahy.Tifrunner.gnm1.ann1.32M4WS	3.52467	3.44857	1.02687	0.900614	0.342999	0.511468	0.218372	0.379757
arahy.Tifrunner.gnm1.ann1.R4HSFZ	0.10337	0.0478016	0.122055	0.0319371	0.0633506	0.0324358	0.143529	0.132283
arahy.Tifrunner.gnm1.ann1.1WCV8C	0.48359	0.392214	5.15871	5.52754	4.70138	3.47967	9.82318	7.82691
arahy.Tifrunner.gnm1.ann1.D7JHHW	4.07915	3.98768	4.45524	3.35478	8.88171	12.8764	4.779	7.09613
arahy.Tifrunner.gnm1.ann1.XL7NKK	16.6736	19.1544	14.8242	13.4932	9.81763	10.3331	12.2221	13.1272
arahy.Tifrunner.gnm1.ann1.LNAK8N	5.15147	3.85985	4.57556	2.69906	6.14394	6.01212	4.04182	3.89054
arahy.Tifrunner.gnm1.ann1.51ZP46	11.4021	6.59466	5.88327	5.89393	31.2118	31.4561	13.1829	15.1415
arahy.Tifrunner.gnm1.ann1.HV716I	91.318	109.778	147.23	143.722	170.505	189.791	159.719	188.224
arahy.Tifrunner.gnm1.ann1.PL7LDA	0.0920767	0	0	0	0.150052	0.0690196	0.0096205	0.00962121
arahy.Tifrunner.gnm1.ann1.RCQ4HC	0	0	0	0	0.0990552	0.0851228	0	0
arahy.Tifrunner.gnm1.ann1.240DSL	8.64628	6.29402	5.09704	4.20111	0.298093	0.246609	0.542744	0.358489
arahy.Tifrunner.gnm1.ann1.S2XP9D	0.0131437	0.031944	0.0298956	0.0135362	1.84885	1.52997	0.446799	0.590729
arahy.Tifrunner.gnm1.ann1.M2QILT	24.6551	32.6752	26.5221	26.5269	18.0589	19.9466	14.619	14.8793
arahy.Tifrunner.gnm1.ann1.6U43FV	0.267268	0.218718	0.13524	0.205037	0	0	0	0
arahy.Tifrunner.gnm1.ann1.56KJ9Q	3.11556	3.77089	2.34615	2.17325	1.14298	1.44913	0.344587	0.830567
arahy.Tifrunner.gnm1.ann1.ZW6KD7	0.147826	0.123746	0.0482544	0	0.161221	0.191777	0.0354214	0.0204839
arahy.Tifrunner.gnm1.ann1.1HU4YV	119.443	168.531	243.154	238.94	71.6898	69.4332	66.749	68.8282
arahy.Tifrunner.gnm1.ann1.Q4SW2C	2.44533	1.70963	1.68099	1.41847	0.983085	1.19742	1.00166	1.19065
arahy.Tifrunner.gnm1.ann1.K92JXF	0.174224	0.14123	0.208637	0.044761	0.806804	0.586344	0.262774	0.298731
arahy.Tifrunner.gnm1.ann1.V8BKSG	0	0	0	0.0355769	0.0746407	0.0293208	0.641271	1.1869
arahy.Tifrunner.gnm1.ann1.F5KP1I	0.49176	0.456482	0.556729	0.810624	1.95337	1.20563	4.00843	3.97144
arahy.Tifrunner.gnm1.ann1.IXAE06	1.98507	1.50611	4.38645	5.27071	6.34237	7.0317	4.68506	5.22029
arahy.Tifrunner.gnm1.ann1.V0MKZ1	3.54598	2.48095	2.68923	2.22926	167.241	209.71	334.847	310.367
arahy.Tifrunner.gnm1.ann1.67NNK3	3.21408	1.64599	1.43073	1.21884	6.7571	6.95991	1.661	2.29956
arahy.Tifrunner.gnm1.ann1.N888SE	0	0	0	0.0208781	6.99694	9.00504	3.504	3.41998
arahy.Tifrunner.gnm1.ann1.FPT8AU	0	0	0.0276615	0	0	0	0.998426	0.633765
arahy.Tifrunner.gnm1.ann1.QB541W	0	0	0.0467834	0	0	0	0	0
arahy.Tifrunner.gnm1.ann1.DD37CG	7.87611	4.76845	8.11812	6.21589	17.5292	13.1892	8.51568	9.72718
arahy.Tifrunner.gnm1.ann1.UE0WIX	0	0	0	0.116804	0	0	0	0
arahy.Tifrunner.gnm1.ann1.K59KPA	0.942318	0.53242	0.968993	0.958258	1.43103	1.47226	0.974194	0.927855
arahy.Tifrunner.gnm1.ann1.YJ5AIH	0	0	0.0110552	0.0337876	1.68707	1.44126	3.47951	3.3257
arahy.Tifrunner.gnm1.ann1.SLB1RJ	1.31733	1.35451	2.6744	2.22122	3.30015	3.99526	3.51533	3.04317
arahy.Tifrunner.gnm1.ann1.XS9ZXI	0	0	0	0	1.66828	1.16868	0.835132	1.53054
arahy.Tifrunner.gnm1.ann1.3KJA5W	1.66174	0.888433	2.38224	1.62642	8.1676	7.40523	11.7819	7.39031
arahy.Tifrunner.gnm1.ann1.49DERF	0.927938	0.94519	1.01566	1.26283	1.49386	1.62219	0.874885	1.11345
arahy.Tifrunner.gnm1.ann1.53PLGZ	6.99817	5.81936	11.3578	9.24824	14.2779	13.7122	13.819	13.8135
arahy.Tifrunner.gnm1.ann1.1PWQ9V	1.09786	1.1821	0.4697	0.288801	6.41798	6.78796	2.96397	3.8014
arahy.Tifrunner.gnm1.ann1.GV4WAN	0.911239	0.653909	1.70433	1.84447	0.0935752	0.0796465	0.0512442	0.0639418
arahy.Tifrunner.gnm1.ann1.N80L0Z	7.8697	8.29593	9.97686	10.5529	11.2388	13.8033	9.60405	8.66823
arahy.Tifrunner.gnm1.ann1.M03I4M	0.171611	0.130142	0.113854	0.0464499	1.43781	1.71682	0.945447	1.28382
arahy.Tifrunner.gnm1.ann1.8J87PM	150.104	121.84	65.2698	57.8021	7.77049	8.34356	7.06297	7.5649
arahy.Tifrunner.gnm1.ann1.TUF7J0	31.5162	30.492	31.7088	30.1326	20.3323	18.4445	18.6626	17.7515
arahy.Tifrunner.gnm1.ann1.1C667K	0.217165	0.474659	0.0603242	0.125171	0.1002	0	0.106905	0.0728995
arahy.Tifrunner.gnm1.ann1.8L3LRB	0.272173	0.308077	0	0	1.04855	1.60696	0.301911	0.709562
arahy.Tifrunner.gnm1.ann1.SFE8AG	5.25506	3.39801	6.00106	3.85973	5.07677	5.18431	11.4695	11.3372
arahy.Tifrunner.gnm1.ann1.31U4BG	14.0725	11.8959	12.3698	10.2535	34.7579	36.8561	21.303	23.8499
arahy.Tifrunner.gnm1.ann1.W14UHG	1.11425	0.980042	1.51509	1.24973	4.23684	3.45344	2.08325	2.20492
arahy.Tifrunner.gnm1.ann1.H48Z1Z	0.72283	0.691615	1.13672	1.07646	1.04658	1.03738	1.62044	1.72702
arahy.Tifrunner.gnm1.ann1.MWM6LR	6.22857	5.25717	7.74931	7.80208	9.8501	10.098	12.0259	12.3022
arahy.Tifrunner.gnm1.ann1.EX28FW	0.358672	1.29617	0.112361	0.452234	0.0238298	0.0590092	0	0
arahy.Tifrunner.gnm1.ann1.0IXC5E	3.24292	2.5827	2.7499	2.64588	1.51665	1.39885	1.36066	1.66837
arahy.Tifrunner.gnm1.ann1.QEP9US	5.30135	4.06501	5.29174	4.76655	13.972	14.5906	9.41802	10.5232
arahy.Tifrunner.gnm1.ann1.EV65WI	3.12558	2.39585	3.90876	3.50811	0.792787	0.475512	0.622549	0.782086
arahy.Tifrunner.gnm1.ann1.44XN4P	22.7461	18.0029	20.5526	18.085	10.7455	11.0353	7.40728	8.53327
arahy.Tifrunner.gnm1.ann1.IPYS5C	1.82027	0.67857	1.13921	1.1152	2.79485	2.62396	2.29303	2.57676
arahy.Tifrunner.gnm1.ann1.4RT3BY	2.06316	0.995626	0.882283	0.950591	12.5947	9.11373	3.20208	3.81212
arahy.Tifrunner.gnm1.ann1.QX22B2	0	0	0	0.0972173	2.40611	1.78878	0.756585	1.43686
arahy.Tifrunner.gnm1.ann1.V4D1ZF	16.2974	18.9613	9.84334	8.39761	1.35039	1.46821	1.26088	1.43016
arahy.Tifrunner.gnm1.ann1.IK37TX	6.81377	4.80144	6.18892	5.52461	3.30576	2.88925	3.12672	3.02845
arahy.Tifrunner.gnm1.ann1.1BB2MM	2.22587	1.9782	4.84868	4.64605	11.0038	8.99796	21.835	19.1611
arahy.Tifrunner.gnm1.ann1.A55GHP	0	0	0	0	0.0626773	0.0279033	0.0323473	0.0804114
arahy.Tifrunner.gnm1.ann1.IQ2E51	0.770333	0.68233	0.184516	0.348634	5.87221	5.4646	1.24085	2.26487
arahy.Tifrunner.gnm1.ann1.D2NSP5	1.78428	1.24124	2.30322	2.08307	4.94242	4.20459	4.76351	5.04407
arahy.Tifrunner.gnm1.ann1.K4Y63P	0.334496	0.12412	0.242812	0.18781	0.690272	0.308622	0.0947544	0.126171
arahy.Tifrunner.gnm1.ann1.H6YQSI	0.162361	0.420368	3.45242	2.15055	4.00702	3.15694	3.23263	3.85087
arahy.Tifrunner.gnm1.ann1.RT05XZ	0.225569	0.0404823	0.36725	0.112691	0.28282	0.519508	2.56174	1.82992
arahy.Tifrunner.gnm1.ann1.5QDW4I	0	0	0.10487	0.0179639	0	0	0.129437	0.0374261
arahy.Tifrunner.gnm1.ann1.6G7EGE	2.96246	1.5846	2.43826	2.14105	0.0595799	0.0302145	0	0
arahy.Tifrunner.gnm1.ann1.CZMF37	0	0	0	0	0	0.0403812	0.0258874	0.0563605
arahy.Tifrunner.gnm1.ann1.R1ETQU	0	0	0	0	0	0.0101945	0.0134426	0
arahy.Tifrunner.gnm1.ann1.42IM76	3.84057	3.19295	1.62913	1.00649	2.65765	6.25101	42.0927	82.24
arahy.Tifrunner.gnm1.ann1.ZDQ9N1	161.031	282.489	238.182	249.244	5.36723	6.08572	5.96154	5.68567
arahy.Tifrunner.gnm1.ann1.DX4QZ2	0	0	0	0	0	0	0.0592584	0
arahy.Tifrunner.gnm1.ann1.E93Z3L	19.1953	27.0042	20.8427	17.8811	22.3554	23.2379	4.65133	7.17789
arahy.Tifrunner.gnm1.ann1.A4Z4CH	6.02601	8.67533	7.25297	7.70849	4.08961	4.77795	4.10515	4.83324
arahy.Tifrunner.gnm1.ann1.49LZN8	0	0.0296474	0	0.029475	0	0	0.0101837	0.0391271
arahy.Tifrunner.gnm1.ann1.5JYC56	5.03566	3.90302	5.10647	4.55659	5.07855	5.58759	5.3474	5.32553
arahy.Tifrunner.gnm1.ann1.S844Z0	0.528049	0.547848	0.450288	0.348431	0.819812	0.806265	0.741201	0.746997
arahy.Tifrunner.gnm1.ann1.ZXK4R3	0	0	0	0	0	0.072892	1.19253	0.574678
arahy.Tifrunner.gnm1.ann1.7K9SF4	0.802026	0.941514	3.13115	2.40249	1.1775	1.25544	0.896469	1.51667
arahy.Tifrunner.gnm1.ann1.F3LGCQ	1.92907	1.08417	2.11399	1.8308	5.37119	4.66973	4.39543	4.14536
arahy.Tifrunner.gnm1.ann1.11EUX6	7.97033	5.13203	5.79718	4.93625	0.577521	0.608694	0.896372	0.557041
arahy.Tifrunner.gnm1.ann1.UN4XW3	0	0	0.00605212	0	0	0	0	0
arahy.Tifrunner.gnm1.ann1.F9ESEJ	2.98901	3.13809	3.40193	2.93665	2.32919	2.39433	1.13028	1.65226
arahy.Tifrunner.gnm1.ann1.F7T4NN	0.0764718	0.365714	0.19103	0.073302	0.390201	0.598243	0.297306	0.390957
arahy.Tifrunner.gnm1.ann1.K2GRTX	7.08124	4.09421	3.18407	1.91405	0.633377	0.545207	0.275335	0.553567
arahy.Tifrunner.gnm1.ann1.MWX9J5	1.37107	0.798314	1.25238	0.712292	0	0	0	0
arahy.Tifrunner.gnm1.ann1.LVY3P8	0.759215	0.51326	1.46126	1.09579	1.69271	1.47065	1.60421	1.32103
arahy.Tifrunner.gnm1.ann1.B7G4FR	29.9627	19.5543	27.7811	25.189	23.1795	20.6173	13.9549	14.5249
arahy.Tifrunner.gnm1.ann1.H9PZRL	2.07012	1.94232	2.62299	1.90143	5.60658	6.12672	3.60894	4.23688
arahy.Tifrunner.gnm1.ann1.PJIU2I	4.11788	2.22354	2.62193	2.30945	1.31605	0.770474	0.835653	0.788247
arahy.Tifrunner.gnm1.ann1.AS021W	2.073	1.22183	1.07132	1.40345	13.5499	11.0232	2.59368	3.38053
arahy.Tifrunner.gnm1.ann1.2T81X8	41.166	22.5023	15.5721	15.535	153.805	112.65	49.9831	60.5776
arahy.Tifrunner.gnm1.ann1.UX59WM	0.109788	0.0263532	0	0.0906259	0.147247	0	0.0164219	0.014343
arahy.Tifrunner.gnm1.ann1.NA03MQ	0.33765	0.443008	0.515859	0.487602	0.0772819	0.0603192	0.0561184	0.0460877
arahy.Tifrunner.gnm1.ann1.VHC2JK	116.177	132.292	114.315	132.917	8.98177	7.67239	7.80147	8.50061
arahy.Tifrunner.gnm1.ann1.1CR6HA	50.5987	63.0028	114.152	115.916	87.1833	78.5507	75.9261	82.4467
arahy.Tifrunner.gnm1.ann1.HS3HJE	0.0642732	0.0333667	0	0.0693556	0.141497	0.0376602	0.0812136	0
arahy.Tifrunner.gnm1.ann1.T6KP8R	6.73056	3.5706	2.68858	2.5779	2.21121	1.86147	1.69664	1.64331
arahy.Tifrunner.gnm1.ann1.WQ4JXZ	12.4685	11.6959	14.5615	13.8975	4.76889	4.8535	5.32702	5.25888
arahy.Tifrunner.gnm1.ann1.P7ITSZ	133.566	105.024	26.9988	34.754	48.39	30.923	9.93402	11.6043
arahy.Tifrunner.gnm1.ann1.X45DHI	0.18415	0.194716	0	0	0	0	0	0
arahy.Tifrunner.gnm1.ann1.2W33L2	1.03983	0.396189	1.23974	1.07566	2.23337	2.03788	2.36578	2.36388
arahy.Tifrunner.gnm1.ann1.BX6JSV	0.0519047	0.0203735	0.00680113	0.0301687	0.0234849	0.0770083	0.0783967	0.0643413
arahy.Tifrunner.gnm1.ann1.4PMG8D	2.2431	0	0	0	4.0952	0.0728909	0	0
arahy.Tifrunner.gnm1.ann1.HUS56C	3.25025	2.11834	1.06186	1.29305	1.87597	2.2774	0.637703	0.826004
arahy.Tifrunner.gnm1.ann1.MSM61Y	13.8073	10.703	18.2874	17.7383	24.7391	25.8407	22.474	22.43
arahy.Tifrunner.gnm1.ann1.UWQ6R7	0.0527355	0	0	0	0.165846	0.0935785	0	0.179116
arahy.Tifrunner.gnm1.ann1.GZ0G6J	1.11823	0.839194	2.94238	2.31968	1.21695	1.53877	13.043	7.74776
arahy.Tifrunner.gnm1.ann1.4HY23M	0.936023	0.936728	2.78585	1.615	0.881557	1.03219	1.2214	1.01036
arahy.Tifrunner.gnm1.ann1.E09QVI	4.03337	2.2118	2.03654	2.19361	3.77306	3.40365	3.21038	3.34401
arahy.Tifrunner.gnm1.ann1.DC6B04	2.75531	2.39655	4.50953	3.03734	61.8903	49.4794	414.885	332.505
arahy.Tifrunner.gnm1.ann1.DEFX9H	0.4785	0.426769	0.688229	0.387723	2.64322	2.5644	1.82282	1.76551
arahy.Tifrunner.gnm1.ann1.QY6AD9	1.7128	2.3708	1.77635	1.71581	2.83729	3.41156	3.10759	3.10244
arahy.Tifrunner.gnm1.ann1.T86JB7	5.34078	8.43544	7.71823	7.37235	2.24039	1.81409	14.2793	9.59247
arahy.Tifrunner.gnm1.ann1.UE7GQ6	1.27175	2.47274	5.87812	5.73967	0.52913	0.684997	0.541063	0.635582
arahy.Tifrunner.gnm1.ann1.90PEWX	4.06238	5.43876	3.0632	3.49329	0.198092	0.0711279	0.243704	0.259515
arahy.Tifrunner.gnm1.ann1.9B8A4S	0	0	0	0	0	0.0357723	0	0
arahy.Tifrunner.gnm1.ann1.RVM1DJ	9.64319	9.61711	13.8126	15.3307	35.1187	30.0502	15.6764	18.6324
arahy.Tifrunner.gnm1.ann1.S1Q5XH	0.0098351	0	0.0102391	0.0112119	0.0116072	0.0100234	0.00424764	0.0102421
arahy.Tifrunner.gnm1.ann1.5M71YA	0.308113	0.570127	0.30295	0.166473	2.72104	3.1111	1.15494	1.35995
arahy.Tifrunner.gnm1.ann1.52D0YS	0.0129372	0	0	0	0.203562	0.263853	0.141838	0.0810023
arahy.Tifrunner.gnm1.ann1.IE0TZZ	3.83835	4.23199	8.44477	8.43231	6.20355	6.5519	5.37969	5.77115
arahy.Tifrunner.gnm1.ann1.W35MPH	625.941	719.805	1139.85	934.63	472.885	343.275	328.013	402.183
arahy.Tifrunner.gnm1.ann1.07YC75	8.00514	5.74687	8.46512	7.99253	18.1416	18.0456	12.5522	12.7277
arahy.Tifrunner.gnm1.ann1.IIM5IQ	1.55637	1.14308	3.30257	2.22819	7.01454	7.11545	8.08479	7.30825
arahy.Tifrunner.gnm1.ann1.AIAA57	6.36106	4.63188	4.37559	4.14683	11.9959	12.0953	4.76378	6.63897
arahy.Tifrunner.gnm1.ann1.RNL9EZ	5.89581	3.83682	3.041	2.45	4.85258	5.68926	4.2082	4.90124
arahy.Tifrunner.gnm1.ann1.ENP7F5	4.22686	2.25573	12.8992	12.4621	3.2133	2.41058	4.16534	3.3794
arahy.Tifrunner.gnm1.ann1.L9IHQN	0	0	0	0	0	0.038407	0.0502511	0.144077
arahy.Tifrunner.gnm1.ann1.K1436N	1.14089	0.839296	1.65416	1.64896	1.12754	1.35026	1.30335	1.37302
arahy.Tifrunner.gnm1.ann1.U1DJ88	0.948333	1.11768	1.65099	1.63855	1.75779	2.0971	1.97227	2.26181
arahy.Tifrunner.gnm1.ann1.ESBB0K	0.317583	1.20001	0.287702	0.599011	0.101003	0.0547931	0.06087	0.0265759
arahy.Tifrunner.gnm1.ann1.6ZX6SY	3.18136	2.44105	2.74241	1.99908	3.11624	2.93048	2.61986	2.87318
arahy.Tifrunner.gnm1.ann1.N3C08T	0	0.104477	0	0.0381882	0	0.0128371	0	0
arahy.Tifrunner.gnm1.ann1.PP7NHW	8.15738	8.13293	11.3098	8.33643	7.97587	9.05855	8.17616	7.72459
arahy.Tifrunner.gnm1.ann1.A1PMZW	2.2468	1.20472	2.91206	2.35593	3.62196	3.1028	3.25007	3.5129
arahy.Tifrunner.gnm1.ann1.RV7I09	0	0.0602874	0	0	0	0	0	0
arahy.Tifrunner.gnm1.ann1.2G66YZ	0.248812	0.205631	2.89055	2.12614	0.0541164	0.0197047	12.3017	7.03632
arahy.Tifrunner.gnm1.ann1.KA6U9V	7.63984	8.1188	9.02677	10.7266	10.815	11.437	11.4637	13.1472
arahy.Tifrunner.gnm1.ann1.N4EN9H	0.424316	0.0940855	0.238603	0.282887	2.75558	4.61686	0.844808	1.07999
arahy.Tifrunner.gnm1.ann1.54MJSX	0.195485	0.0183703	0.140507	0.296014	0.027299	0.0721667	0.416084	0.343266
arahy.Tifrunner.gnm1.ann1.7Y2C76	29.1131	32.5498	78.9835	62.1493	88.782	91.6889	245.254	202.213
arahy.Tifrunner.gnm1.ann1.QQMN09	16.6985	25.6139	29.046	29.4257	8.21528	12.2497	8.47791	11.2104
arahy.Tifrunner.gnm1.ann1.KMC0BI	2.68913	2.11211	1.78368	1.66536	1.69176	2.03188	1.62294	1.68595
arahy.Tifrunner.gnm1.ann1.3DU7SY	0.786713	0.452613	0.20322	0.351374	2.05711	2.14466	1.14982	1.50002
arahy.Tifrunner.gnm1.ann1.JZ93CB	0	0	0.0230412	0	0.103478	0.0266168	0.0309555	0.131571
arahy.Tifrunner.gnm1.ann1.AINH12	36.0267	35.9582	255.804	206.545	45.5513	41.9166	31.9084	41.0655
arahy.Tifrunner.gnm1.ann1.NVEM8G	0.289928	0.122995	0.0306376	0.0854004	5.48257	5.76339	3.9454	4.34198
arahy.Tifrunner.gnm1.ann1.GKEN9S	3.64718	3.02231	5.86623	5.19868	17.4276	16.4685	11.7984	13.5616
arahy.Tifrunner.gnm1.ann1.A3R4VN	46.9351	48.6691	51.3424	55.4458	42.9628	48.1248	30.5851	36.9267
arahy.Tifrunner.gnm1.ann1.3H24VY	0.769507	0.445708	0.555401	0.161172	2.72461	3.21867	4.65136	5.77322
arahy.Tifrunner.gnm1.ann1.YKZY74	5.02219	4.73383	17.0966	18.903	7.04833	7.62253	5.32223	5.76518
arahy.Tifrunner.gnm1.ann1.NKR70F	9.97009	10.7653	16.8712	17.7629	26.4785	25.2319	34.6024	33.1156
arahy.Tifrunner.gnm1.ann1.M043T1	20.5571	20.6229	136.144	55.3074	11.3174	10.8501	7.92664	9.67085
arahy.Tifrunner.gnm1.ann1.EEM62Q	4.25424	4.36986	5.04562	5.48538	7.93355	9.29316	9.45145	9.38349
arahy.Tifrunner.gnm1.ann1.DXN1WG	5.1496	5.21586	5.18866	5.89822	5.13467	5.60111	4.54027	5.29407
arahy.Tifrunner.gnm1.ann1.YZMZ96	0.0358082	0	0	0	0	0	0.0654768	0
arahy.Tifrunner.gnm1.ann1.J47Q5J	1.58232	1.38679	1.6855	2.37223	7.52002	7.113	6.07181	6.26043
arahy.Tifrunner.gnm1.ann1.HTBE6N	1.64019	1.66393	1.56982	1.69211	8.25904	6.67603	4.19286	5.5304
arahy.Tifrunner.gnm1.ann1.P25GE7	0.474525	0.429845	0.0441884	0	0.0232277	0.0237406	0.0668594	0.21848
arahy.Tifrunner.gnm1.ann1.5EJH8A	2.78007	1.64187	3.3715	2.92519	4.79858	4.7172	4.30715	4.12705
arahy.Tifrunner.gnm1.ann1.LMT3MR	0	0.0980793	0.137015	0.242143	67.5063	70.0085	41.2203	48.7817
arahy.Tifrunner.gnm1.ann1.RSKR16	14.5844	14.0329	13.1564	15.8326	17.6282	19.1562	12.5627	17.2656
arahy.Tifrunner.gnm1.ann1.46036Y	0.14235	0.261408	0.139827	0.150426	0.123314	0.309629	0.158743	0.104359
arahy.Tifrunner.gnm1.ann1.XG10WT	0.190641	0.387989	0.29765	0.251602	0	0	0	0
arahy.Tifrunner.gnm1.ann1.V4QB5P	0.317128	0.382382	0.138539	0.162624	2.45177	2.03132	0.52646	0.534959
arahy.Tifrunner.gnm1.ann1.19AV4I	6.44669	5.2448	8.24889	7.48184	22.2714	22.6385	24.284	22.5899
arahy.Tifrunner.gnm1.ann1.R223J1	11.1076	12.4124	10.5639	15.0229	23.7895	23.8248	43.6435	41.9478
arahy.Tifrunner.gnm1.ann1.RLV9X9	1.89201	1.1285	1.31019	1.54698	2.9973	2.52404	2.6917	2.79454
arahy.Tifrunner.gnm1.ann1.1FZ4R6	0.0151024	0	0.0663125	0.0157581	0.0318385	0	0.0302183	0
arahy.Tifrunner.gnm1.ann1.19AV4Q	0.520874	0.516358	3.04136	1.57253	2.06553	2.15787	71.7826	62.4632
arahy.Tifrunner.gnm1.ann1.QIRY5C	6.4241	7.65681	7.35788	8.22298	12.9905	11.2188	10.3843	9.63427
arahy.Tifrunner.gnm1.ann1.GLDH4J	49.7002	51.3999	75.271	78.0723	75.9959	73.9853	48.9722	52.0529
arahy.Tifrunner.gnm1.ann1.H2LH82	0	0.0243089	0.0455003	0.0556247	0.0575134	0.204235	0.524701	0.314904
arahy.Tifrunner.gnm1.ann1.NP9PNT	0.113039	0.482583	0.12919	0.759509	301.109	349.864	51.6357	81.192
arahy.Tifrunner.gnm1.ann1.SPMS6A	129.536	203.555	228.689	225.853	1.32549	1.09912	0.908112	0.442529
arahy.Tifrunner.gnm1.ann1.PBHE03	0.145556	0.100006	1.97235	1.95979	0.0306268	0.00976692	0.0926998	0.151445
arahy.Tifrunner.gnm1.ann1.JQP3NY	2.40209	1.58688	2.42435	2.56669	6.32743	5.95629	6.96749	6.43191
arahy.Tifrunner.gnm1.ann1.D91UJQ	400.702	449.544	470.209	495.301	482.118	485.444	290.196	315.376
arahy.Tifrunner.gnm1.ann1.15KEFW	0	0	0.51142	0.326763	0	0	0.115523	0.0430109
arahy.Tifrunner.gnm1.ann1.MCIS3X	12.0833	6.40247	6.76557	4.73221	19.9095	22.6533	27.6847	24.3279
arahy.Tifrunner.gnm1.ann1.ZL8253	2.40258	1.11441	2.2907	2.15342	18.2201	17.2947	18.8526	17.6756
arahy.Tifrunner.gnm1.ann1.G9KDZS	0	0	0	0	0.0906877	0.157933	0.0173774	0.0236456
arahy.Tifrunner.gnm1.ann1.L77UYS	3.8491	3.56776	5.0632	3.98242	7.90921	7.35417	3.48612	3.70986
arahy.Tifrunner.gnm1.ann1.YGBT0E	0	0	0.192428	0	0.083695	0	0	0.0275789
arahy.Tifrunner.gnm1.ann1.MF3J08	3.6905	3.43655	8.96707	7.17782	21.7626	21.2361	27.914	26.8996
arahy.Tifrunner.gnm1.ann1.LSL1RE	0.199476	0	0	0	0	0	0	0
arahy.Tifrunner.gnm1.ann1.YKX5UN	6.74511	4.97147	7.38559	8.1212	8.18445	8.38891	6.47717	7.23364
arahy.Tifrunner.gnm1.ann1.89LBMG	0.070646	0	0	0	0.716886	0.0122402	0.0448598	0.0266698
arahy.Tifrunner.gnm1.ann1.2UY518	0	0	0	0	0	0	0	0.013273
arahy.Tifrunner.gnm1.ann1.03D6J4	2.75805	2.83289	3.80276	3.6696	5.43604	5.89329	6.65257	6.31662
arahy.Tifrunner.gnm1.ann1.31JHKV	4.0359	2.10097	2.84282	2.75192	5.85494	6.43931	12.5903	9.22212
arahy.Tifrunner.gnm1.ann1.L43R8Z	5.90735	7.6941	7.73779	5.67576	23.3492	35.1805	13.5028	15.1587
arahy.Tifrunner.gnm1.ann1.P2ZS9F	0.29026	0.11886	0.314491	0.331888	3.79976	3.49843	2.64952	2.34847
arahy.Tifrunner.gnm1.ann1.087C8T	6.8954	3.69316	5.11228	5.03072	26.0527	22.6495	15.8368	16.9056
arahy.Tifrunner.gnm1.ann1.KXY93B	0.0431596	0.212823	0.0406088	0.0583705	0.0975939	0.0699365	0.381176	0.313045
arahy.Tifrunner.gnm1.ann1.G68EH0	62.8342	37.0971	32.3799	31.1052	3.03872	3.01009	2.88126	2.61383
arahy.Tifrunner.gnm1.ann1.4S1WXZ	0.0358875	0.0589002	0.0952734	0.0928199	0.156028	0.0755401	4.96995	4.26033
arahy.Tifrunner.gnm1.ann1.LU28DT	0.0421567	0	0	0	0.125074	0.122862	0.0143692	0.13052
arahy.Tifrunner.gnm1.ann1.R129EM	61.1984	45.71	85.1791	78.0555	83.0791	76.0886	49.1018	52.7176
arahy.Tifrunner.gnm1.ann1.LF6SQW	6.33177	4.4465	6.86571	5.68947	22.0819	20.8177	25.6542	21.0913
arahy.Tifrunner.gnm1.ann1.LKGH4A	0.102146	0.181954	0	0.0241967	4.2283	4.11296	5.58084	6.63672
arahy.Tifrunner.gnm1.ann1.NJG9P2	0	0.101939	0	0	0	0	0	0
arahy.Tifrunner.gnm1.ann1.IYC01E	0.578463	0.264814	0.14812	0.307145	1.98879	1.29963	1.84073	1.80326
arahy.Tifrunner.gnm1.ann1.UFW4RD	0.0369179	0	0	0	0.516229	1.07663	84.4903	36.4289
arahy.Tifrunner.gnm1.ann1.9V29BW	11.4756	8.62923	14.0837	12.6773	23.5103	25.6187	19.7898	22.284
arahy.Tifrunner.gnm1.ann1.DLM80I	5.43078	5.40352	7.34186	6.71276	14.3593	13.5831	9.44688	11.5255
arahy.Tifrunner.gnm1.ann1.TAI6X1	1.66702	1.86878	2.7199	2.20201	4.52962	3.82675	2.65434	2.69468
arahy.Tifrunner.gnm1.ann1.8GH509	6.08631	3.07629	1.36879	1.10693	10.957	14.6959	2.53416	4.34832
arahy.Tifrunner.gnm1.ann1.L2GPYS	19.3637	11.9168	10.253	8.10881	8.08294	7.09495	6.6799	6.49284
arahy.Tifrunner.gnm1.ann1.R42YS1	9.11793	8.05755	13.8539	13.1586	16.7088	17.6926	18.0601	18.3647
arahy.Tifrunner.gnm1.ann1.ML4V41	5.63565	3.95601	6.14257	4.91155	4.98068	5.03865	5.47917	6.49709
arahy.Tifrunner.gnm1.ann1.TVQ4CN	0	0	0	0.0642403	3.11403	3.0246	2.74988	2.78654
arahy.Tifrunner.gnm1.ann1.70YL0N	3.14135	1.57858	3.05666	3.08192	6.6961	7.71245	6.27137	6.30597
arahy.Tifrunner.gnm1.ann1.20M0Y1	10.0942	6.95478	12.0134	11.2422	24.9679	23.4241	13.1554	14.8994
arahy.Tifrunner.gnm1.ann1.B2MH1M	1.19959	1.39523	2.0195	2.1889	4.8476	4.93694	7.01388	6.60066
arahy.Tifrunner.gnm1.ann1.29SC29	5.09346	3.66416	6.84588	6.24237	5.8939	6.75265	7.66551	6.47206
arahy.Tifrunner.gnm1.ann1.X2S259	4.42888	1.979	3.09546	3.26022	18.9667	17.5254	9.81764	8.10534
arahy.Tifrunner.gnm1.ann1.CPEN6V	15.5681	13.4148	17.3535	16.0159	21.5202	24.3432	27.674	27.456
arahy.Tifrunner.gnm1.ann1.J1V55D	18.7476	28.0189	31.5956	41.7025	6.06969	5.79967	3.98057	5.30646
arahy.Tifrunner.gnm1.ann1.WSML5L	0.0227553	0.0424269	0	0	0.035389	0.0108899	0	0
arahy.Tifrunner.gnm1.ann1.EM7V1A	18.6215	6.36969	3.68164	4.76095	43.4972	38.7167	17.7894	16.7842
arahy.Tifrunner.gnm1.ann1.EX6ZD6	5.23269	3.2031	6.98141	7.04912	10.4904	10.3658	29.7078	22.4086
arahy.Tifrunner.gnm1.ann1.J9EPM7	3.59313	2.71515	4.04319	3.54939	30.8408	25.314	26.4378	24.5917
arahy.Tifrunner.gnm1.ann1.WCFZ4Q	0.229595	0.135898	0.110674	0.0711667	6.54337	5.40293	1.46474	2.02108
arahy.Tifrunner.gnm1.ann1.KTS9L2	0	0	0.107287	0	0.0184802	0	0.00493344	0.0663864
arahy.Tifrunner.gnm1.ann1.F6EXEG	0.288457	0.214572	0.582881	0.235547	0.967854	0.928084	0.305583	0.472556
arahy.Tifrunner.gnm1.ann1.DKZ1IG	1.27694	1.07525	2.10512	1.81569	3.28317	2.35055	1.50399	1.77836
arahy.Tifrunner.gnm1.ann1.ZF2ZKW	0.0943029	0.0354656	0.310106	0.104253	1.91064	2.26511	6.79114	6.2142
arahy.Tifrunner.gnm1.ann1.20YP49	4.06646	4.20502	5.64454	4.78832	4.51559	4.99109	4.14243	4.75318
arahy.Tifrunner.gnm1.ann1.NID4K0	8.94623	10.4133	10.5144	13.4378	6.48553	6.23924	6.14807	7.48721
arahy.Tifrunner.gnm1.ann1.NT76K4	0	0	0	0	0.0488124	0.0309876	0.0314988	0
arahy.Tifrunner.gnm1.ann1.RS2Z5K	8.05536	7.65519	17.8751	15.0486	6.0369	6.47098	9.49002	9.32647
arahy.Tifrunner.gnm1.ann1.Y1BA5Y	0.117845	0.0298724	0.0855444	0.0684021	0.269331	0.265674	0.242074	0.206576
arahy.Tifrunner.gnm1.ann1.IJY9PN	1.99951	6.90685	16.4396	15.6496	2.99286	4.82846	18.6892	14.3694
arahy.Tifrunner.gnm1.ann1.K2Y2WZ	9.85111	9.30191	12.3454	13.0873	18.7464	19.8494	20.5489	20.4166
arahy.Tifrunner.gnm1.ann1.U2GM3Q	2.47542	1.93245	4.64235	4.07597	5.57129	5.61619	8.47877	7.93434
arahy.Tifrunner.gnm1.ann1.E3Q78B	2.68071	2.93558	3.99302	4.36017	2.31402	2.44272	6.01413	5.51609
arahy.Tifrunner.gnm1.ann1.W1BQ6Z	0.141383	0.152186	0.270081	0.072988	0.0406928	0	0.0577001	0
arahy.Tifrunner.gnm1.ann1.59YJJA	0.102536	0.218037	0.423056	0.355684	8.5717	7.00888	12.8062	11.5163
arahy.Tifrunner.gnm1.ann1.FJZ5Z0	0.0292569	0.0600493	0.50331	1.0905	4.51399	5.23923	130.95	139.07
arahy.Tifrunner.gnm1.ann1.KGMC0X	5.74233	6.89155	10.3616	8.89079	6.04228	5.20417	11.0981	10.0986
arahy.Tifrunner.gnm1.ann1.S9NQXQ	0.518864	0.578076	0.664432	0.518763	23.7007	23.9709	15.2557	15.8754
arahy.Tifrunner.gnm1.ann1.N6D8R0	0.330994	0.170337	0.685742	0.895357	0.930007	1.449	0.865142	1.02817
arahy.Tifrunner.gnm1.ann1.Q955DD	7.2902	7.52539	10.217	9.32623	12.6932	13.4244	11.3481	12.8758
arahy.Tifrunner.gnm1.ann1.3T0T6X	1.69663	2.11893	3.21131	2.95576	4.65973	4.52686	1.90506	2.38518
arahy.Tifrunner.gnm1.ann1.7CJ2RM	2.82678	2.86017	3.84289	3.38973	7.79588	8.27664	10.0313	6.71619
arahy.Tifrunner.gnm1.ann1.3N1A5Y	0	0	0	0	0	0.21917	0	0
arahy.Tifrunner.gnm1.ann1.8HJ1Q1	0.632898	2.02481	0.619541	1.37847	0.790404	1.28916	5.38485	6.07169
arahy.Tifrunner.gnm1.ann1.4MV0VI	3.78055	2.22909	4.00153	3.01821	3.66119	3.30545	1.90749	2.34016
arahy.Tifrunner.gnm1.ann1.5QE93T	0.0239673	0	0	0	0	0	0	0
arahy.Tifrunner.gnm1.ann1.664CMB	9.28239	7.92581	10.7378	9.12268	17.4946	21.426	17.1774	19.9365
arahy.Tifrunner.gnm1.ann1.SERN02	7.05235	4.64668	6.28432	6.89128	12.7748	12.9252	10.8067	10.129
arahy.Tifrunner.gnm1.ann1.JJ9PEA	2.59456	1.80055	2.60516	2.2644	6.59223	5.76422	5.08525	6.00504
arahy.Tifrunner.gnm1.ann1.D4TTKC	0	0	0.0255311	0.0265692	0.0133317	0.00624779	0.0119645	0.0319078
arahy.Tifrunner.gnm1.ann1.U9UHMR	0	0.0410558	0.00889618	0	0	0	0	0
arahy.Tifrunner.gnm1.ann1.J886VA	0.0324081	0.0399019	0.0537012	0.00584485	0.067944	0.0877621	0.226396	0.185391
arahy.Tifrunner.gnm1.ann1.WXE8TN	0.29336	0.230318	0.0876612	0.237402	15.6237	10.0579	1.03503	2.45614
arahy.Tifrunner.gnm1.ann1.GL1MLB	8.71596	5.74441	9.25515	6.51021	18.6609	18.1856	18.276	16.4323
arahy.Tifrunner.gnm1.ann1.B4NR9M	4.68273	5.35044	6.47086	7.36032	7.14428	6.8163	6.96116	7.0419
arahy.Tifrunner.gnm1.ann1.DQL17K	3.4749	3.04654	3.40975	3.49626	4.26334	4.64453	2.96684	3.89701
arahy.Tifrunner.gnm1.ann1.ZB9T5X	0.152723	0.235401	0.197369	0.105306	0.0859862	0.0397793	0.00432255	0.0213079
arahy.Tifrunner.gnm1.ann1.1B470G	10.2548	9.25187	17.1488	15.4939	21.3968	21.6946	24.1898	22.7101
arahy.Tifrunner.gnm1.ann1.QVG73I	0.661233	0.354626	0.41412	0.532761	0.138253	0.351836	0.102492	0.196609
arahy.Tifrunner.gnm1.ann1.FUBC3P	0	0	0	0	0.0320572	0.014797	0.00686916	0.0318282
arahy.Tifrunner.gnm1.ann1.9PJ8QM	9.91906	7.18336	10.4985	9.8077	1.49904	1.66452	1.3797	1.49603
arahy.Tifrunner.gnm1.ann1.E9VV46	0.0731847	0.0942938	0.0184975	0.020513	0.302852	0.343838	0.251623	0.135527
arahy.Tifrunner.gnm1.ann1.Q9U7GA	0.299384	0.39705	0.0344424	0.0987127	2.99985	3.8205	18.4334	11.0644
arahy.Tifrunner.gnm1.ann1.YLS7HT	2.33042	1.02619	2.55869	2.86803	4.31074	5.10325	8.3049	6.83555
arahy.Tifrunner.gnm1.ann1.BW8NI8	0	0	0	0.00994688	0	0	0.0249385	0.016336
arahy.Tifrunner.gnm1.ann1.0811LV	0.164955	0.133945	0.060512	0.0957249	0.202928	0.150884	0.906869	0.680964
arahy.Tifrunner.gnm1.ann1.R0L1GN	0	0.0162529	0.040406	0.00902512	0.380353	0.294548	0.314686	0.478631
arahy.Tifrunner.gnm1.ann1.7T3716	0.180481	0.105213	0.208106	0.138828	0.339427	0.264462	0.074342	0.128376
arahy.Tifrunner.gnm1.ann1.FVT26M	11.8849	7.88898	11.1939	9.80202	4.64387	2.93496	17.8742	15.5207
arahy.Tifrunner.gnm1.ann1.655Y7W	7.05832	14.3406	5.4158	6.77848	14.0786	11.701	10.6586	12.3239
arahy.Tifrunner.gnm1.ann1.MTZ509	0.047871	0.045787	0.272226	0.105021	0	0.0205667	0	0
arahy.Tifrunner.gnm1.ann1.J2KR36	3.09181	3.3341	1.92011	0.877101	0	0	0	0.049314
arahy.Tifrunner.gnm1.ann1.RWV13Y	4.15079	3.54233	5.35375	5.29247	9.91863	8.92453	9.20604	9.36372
arahy.Tifrunner.gnm1.ann1.IBY74I	12.2368	15.0885	17.7158	15.2443	37.8982	44.7281	27.2382	39.4182
arahy.Tifrunner.gnm1.ann1.95G3UD	0.104804	0.0770985	0.0262021	0.118012	1.48974	1.22721	0.639907	0.614128
arahy.Tifrunner.gnm1.ann1.253MV8	5.75319	5.88029	18.4311	15.9221	8.33027	8.98655	5.82636	5.98751
arahy.Tifrunner.gnm1.ann1.HVMY97	191.033	153.317	98.7492	105.481	126.57	136.568	62.2295	77.0182
arahy.Tifrunner.gnm1.ann1.2821YK	8.23374	7.3903	8.51453	7.52668	11.0278	10.1227	7.59128	8.62272
arahy.Tifrunner.gnm1.ann1.U0EXZM	0	0	0	0	1.88619	1.20749	0.388979	0.465985
arahy.Tifrunner.gnm1.ann1.XNKL0N	39.3316	26.8475	9.41604	6.92927	1.58811	2.53433	0.498131	0.950794
arahy.Tifrunner.gnm1.ann1.LYA50U	13.2663	22.0061	15.6144	15.5121	13.4501	15.4646	7.14103	8.82585
arahy.Tifrunner.gnm1.ann1.E88P3Q	0.0408196	0	0	0	0.0267144	0	0.0457944	0
arahy.Tifrunner.gnm1.ann1.MSU6B8	2.36539	2.51344	6.57551	5.24704	12.2505	10.7208	9.81075	10.6775
arahy.Tifrunner.gnm1.ann1.GT2ITI	0.201334	0.18227	0.0839414	0.174839	0.764937	0.715145	0.534679	0.455667
arahy.Tifrunner.gnm1.ann1.FFY9SF	0.419276	0.661979	0.700585	0.562606	2.96504	2.89162	2.17592	2.55692
arahy.Tifrunner.gnm1.ann1.FFR6XR	6.17078	5.03556	6.49011	4.92802	18.3714	13.3817	40.4302	56.5993
arahy.Tifrunner.gnm1.ann1.RP3X8Z	101.565	90.547	38.1701	47.9638	1.40473	1.67513	3.77023	3.29318
arahy.Tifrunner.gnm1.ann1.91ADXD	0.238689	0.316931	0.0926468	0.0732456	0	0	0.0319856	0
arahy.Tifrunner.gnm1.ann1.WDB61R	12.3721	20.6713	12.8627	16.5326	7.4428	9.262	3.95354	5.15531
arahy.Tifrunner.gnm1.ann1.KKDJ1P	31.6257	22.8101	35.5174	30.5339	146.543	177.463	109.444	118.117
arahy.Tifrunner.gnm1.ann1.ALS1H8	0	0	0	0	0	0	0.0324469	0.024161
arahy.Tifrunner.gnm1.ann1.GB0HCT	5.66628	8.21441	7.62134	7.58664	4.11659	3.84765	3.50561	4.03492
arahy.Tifrunner.gnm1.ann1.U80PFY	3.12981	2.84923	16.6958	13.1677	45.5407	48.1153	40.5484	59.8175
arahy.Tifrunner.gnm1.ann1.936SG4	2.98339	2.51534	3.24025	2.80307	6.94431	6.58593	4.30406	5.91431
arahy.Tifrunner.gnm1.ann1.F3MU0V	3.68045	2.41436	3.68993	3.40509	7.14851	6.87002	5.61275	5.1263
arahy.Tifrunner.gnm1.ann1.PL71TD	0	0.0193119	0	0.0786409	0	0	0	0
arahy.Tifrunner.gnm1.ann1.RX7YKY	4.25985	6.05548	10.6456	8.48596	5.36122	4.53238	5.87872	7.88811
arahy.Tifrunner.gnm1.ann1.JVW7EE	0.0780126	0	0	0	0.339237	0.20538	0.168744	0
arahy.Tifrunner.gnm1.ann1.L35I2V	3.22537	2.95258	5.54663	5.12858	5.80425	5.11313	6.43482	5.9566
arahy.Tifrunner.gnm1.ann1.FG1WAN	0.0490013	0.0184862	0	0.00612623	3.14139	3.50393	0.807769	0.891816
arahy.Tifrunner.gnm1.ann1.EG2WXH	1.7903	0.998088	0.834991	0.859148	1.21671	1.06506	0.644113	0.769877
arahy.Tifrunner.gnm1.ann1.J7RHJF	0.109895	0	0	0	0.0451933	0.00651674	0.397818	0.359091
arahy.Tifrunner.gnm1.ann1.MMGG0C	0.260382	0.0984923	0.144541	0.141053	0.314917	0.161041	2.10543	2.04979
arahy.Tifrunner.gnm1.ann1.8T9PUZ	0.0490008	0	0.0281229	0.0301398	0.0215006	0.047419	0.0108473	0.0341961
arahy.Tifrunner.gnm1.ann1.PGFD37	9.07497	5.56345	6.78869	7.67238	10.724	10.0705	7.04592	6.67236
arahy.Tifrunner.gnm1.ann1.4JXB6U	0.195992	0.213742	0.12191	0.184074	1.40556	1.45017	0.332566	0.434401
arahy.Tifrunner.gnm1.ann1.8UC4TV	3.83086	2.43881	7.60172	5.83221	8.89628	10.2831	5.13364	6.46019
arahy.Tifrunner.gnm1.ann1.Q9VKE2	0.0385143	0.174359	0	0	0	0.0843315	0.0475348	0.137364
arahy.Tifrunner.gnm1.ann1.H2FA6N	0.120736	0.0937059	0.558012	0.165749	0.0164902	0.0128799	0	0.0172341
arahy.Tifrunner.gnm1.ann1.U3WWWH	0.715977	1.05182	0.850737	1.05522	17.4144	30.5555	12.7539	13.9458
arahy.Tifrunner.gnm1.ann1.7BG7FU	1.67184	1.13224	0.773534	1.06775	0	0	1.00403	1.09641
arahy.Tifrunner.gnm1.ann1.269F1E	0.0170188	0	0	0	0	0	0	0
arahy.Tifrunner.gnm1.ann1.CDS96U	9.79927	9.15414	16.9695	14.7435	8.52668	8.29485	13.1289	15.4936
arahy.Tifrunner.gnm1.ann1.0CM1YA	0.115572	0	0	0	3.08686	3.5545	0.505959	1.28953
arahy.Tifrunner.gnm1.ann1.Y5U0FM	2.38205	1.77567	3.01273	2.43207	12.8082	9.70318	8.69714	7.66774
arahy.Tifrunner.gnm1.ann1.I7P26H	0.0885112	0	0	0	0.412063	0	0.0628784	0.131632
arahy.Tifrunner.gnm1.ann1.C70X24	2.2313	0.817383	2.78519	2.29089	6.34645	6.26457	6.27945	4.82514
arahy.Tifrunner.gnm1.ann1.BW9991	0	0	0	0	0.0383739	0.0181379	0.0182358	0
arahy.Tifrunner.gnm1.ann1.ZV83RA	3.51775	3.48297	4.47726	3.77136	7.5168	7.96543	2.2385	3.74864
arahy.Tifrunner.gnm1.ann1.YV6W0W	6.7492	4.2705	4.27588	2.85366	13.8754	12.5117	7.30266	8.46841
arahy.Tifrunner.gnm1.ann1.SW2PFC	0	0	0	0	0	0	0.00884405	0
arahy.Tifrunner.gnm1.ann1.HFL4GJ	61.5879	47.9501	38.2799	36.1201	1.77243	2.36908	0.9489	1.30448
arahy.Tifrunner.gnm1.ann1.8LTD09	0.123564	0	0.192502	0.274568	14.2839	14.2809	10.1833	10.4259
arahy.Tifrunner.gnm1.ann1.3TPM0V	23.6714	14.7083	11.2588	9.19909	0.13913	0.081953	0.210586	0.201791
arahy.Tifrunner.gnm1.ann1.4R282L	5.78567	6.08338	11.2109	8.02061	12.5285	13.6806	23.1019	18.4355
arahy.Tifrunner.gnm1.ann1.HU2RK8	7.99346	6.03313	10.9322	8.36934	14.3262	13.4416	14.6655	13.4184
arahy.Tifrunner.gnm1.ann1.94M3J9	0	0	0.276302	0	2.30336	2.92904	133.477	19.047
arahy.Tifrunner.gnm1.ann1.XJ3ZRF	26.8097	13.9449	69.0496	44.695	102.985	100.452	92.1497	93.5376
arahy.Tifrunner.gnm1.ann1.P053PK	0.441533	0.412486	0.963034	0.814379	2.20892	2.02142	0.93895	1.37795
arahy.Tifrunner.gnm1.ann1.52KDTF	18.0305	7.59701	9.99411	9.26777	8.97128	5.88029	7.0046	5.68856
arahy.Tifrunner.gnm1.ann1.GUPV5U	5.01732	6.28034	5.89967	5.30888	2.66301	2.62681	0.841554	1.35168
arahy.Tifrunner.gnm1.ann1.H7AU2Q	0.0484838	0.0176542	0.0227532	0.0340794	0.0710682	0.105651	0.081216	0.0876087
arahy.Tifrunner.gnm1.ann1.JUY39I	0.363862	0.144155	0.308785	0.211347	1.23459	0.899481	0.470789	0.463524
arahy.Tifrunner.gnm1.ann1.EYYU9K	0.609949	0.580997	0.920611	1.13757	0.106801	0.098721	0.167358	0.299134
arahy.Tifrunner.gnm1.ann1.N4L4RA	1.49004	1.70156	1.29792	0.830339	20.2347	23.3984	8.3546	11.1529
arahy.Tifrunner.gnm1.ann1.7X0NJW	9.49046	10.5549	4.54524	4.49357	0.492741	0.356589	0.73247	0.441236
arahy.Tifrunner.gnm1.ann1.TG52SH	0.247172	0	0.0642753	0.0400942	2.88954	2.62784	0.656179	0.819426
arahy.Tifrunner.gnm1.ann1.ZH58RF	0.0152791	0.148063	0.103475	0	7.67158	4.89153	13.6351	10.9187
arahy.Tifrunner.gnm1.ann1.96F2EX	37.6631	35.4746	48.152	37.9415	71.8098	92.6487	57.8673	78.5106
arahy.Tifrunner.gnm1.ann1.74GIZX	3.00417	1.60192	2.636	2.42804	3.41477	3.2833	3.91936	3.63042
arahy.Tifrunner.gnm1.ann1.ASNK84	10.8089	10.0995	9.41387	8.91645	0.8454	0.827984	0.608615	0.58564
arahy.Tifrunner.gnm1.ann1.U4EN8Z	0.380089	0.178128	0.134398	0.0644013	0.74214	0.971713	0.663565	0.55547
arahy.Tifrunner.gnm1.ann1.KUTA9A	101.726	112.473	84.0258	92.6991	0.363889	0.361153	0.189093	0.186305
arahy.Tifrunner.gnm1.ann1.06VYCT	2.25626	2.27	3.4967	2.84844	6.03555	6.44188	21.7125	18.7969
arahy.Tifrunner.gnm1.ann1.WHR9G5	0.262575	0.165257	0.11489	0.489484	0	0.183578	0.0478582	0.0957234
arahy.Tifrunner.gnm1.ann1.AMJH7D	0.0258111	0.0753592	0.0167548	0	0	0	0	0
arahy.Tifrunner.gnm1.ann1.XF35YI	35.0091	32.0327	35.5551	32.2968	52.6526	67.1538	54.7445	60.2313
arahy.Tifrunner.gnm1.ann1.0ZT7XZ	0.263077	0.250478	0.123413	0.215265	0.742208	0.707847	0.711671	0.345408
arahy.Tifrunner.gnm1.ann1.5ECK1G	12.6505	7.28171	2.61235	2.4745	33.8389	35.9296	20.8464	26.8077
arahy.Tifrunner.gnm1.ann1.PP4PHV	0.201391	0.0862402	0.176044	0.0778298	0.1654	0.0833898	0.0582806	0.102753
arahy.Tifrunner.gnm1.ann1.VSVD4A	0	0	0	0	0.232048	0.607792	0.346788	1.98387
arahy.Tifrunner.gnm1.ann1.NS7LJX	0	0.127773	0.189276	0.158101	5.61276	4.53139	85.5003	60.5847
arahy.Tifrunner.gnm1.ann1.KEIQ47	0.0696103	0.0469297	0.467139	0.453682	2.47275	2.90436	3.80196	4.55606
arahy.Tifrunner.gnm1.ann1.ZI4N05	0.431415	0.759916	0	0.251565	0	0	0	0
arahy.Tifrunner.gnm1.ann1.7GG78Q	0.0147011	0	0.0102898	0.0363246	0	0.029778	0.0123777	0.0233186
arahy.Tifrunner.gnm1.ann1.5JF3JJ	3.63167	3.11921	5.43276	4.57825	8.59866	8.13602	12.7804	10.532
arahy.Tifrunner.gnm1.ann1.4Y1607	11.2675	12.2265	20.3358	14.3366	0.173887	0.157419	0.408551	0.288009
arahy.Tifrunner.gnm1.ann1.ND92EZ	2.8943	3.03657	3.89308	2.72633	6.32179	5.42005	4.69784	4.4813
arahy.Tifrunner.gnm1.ann1.5N7T8C	11.4194	8.09631	8.82021	9.21239	41.2938	40.8883	24.2364	31.1013
arahy.Tifrunner.gnm1.ann1.XN5JJD	0	0	0	0	0.0253746	0.21117	0.0652317	0
arahy.Tifrunner.gnm1.ann1.E2W35F	0.0201149	0.014183	0.132496	0.0354409	3.65335	4.7038	1.60048	2.16628
arahy.Tifrunner.gnm1.ann1.KHTN7F	0	0	0	0	0	0	0.00868395	0
arahy.Tifrunner.gnm1.ann1.6JA19R	4.13868	3.27581	4.44746	5.00781	5.48622	5.00879	2.71583	3.61232
arahy.Tifrunner.gnm1.ann1.53LB3Q	9.34012	6.18515	8.51856	7.78713	3.58177	3.02578	2.59984	3.11071
arahy.Tifrunner.gnm1.ann1.R3LTDD	2.21868	1.56325	4.32755	5.25143	7.17764	6.84941	9.55093	9.84981
arahy.Tifrunner.gnm1.ann1.LM2DEJ	5.81808	5.46158	8.32824	5.89608	28.5699	21.3136	31.4454	23.6279
arahy.Tifrunner.gnm1.ann1.G17I6Y	3.70176	3.47018	5.81733	5.97061	17.7739	16.0896	20.7595	19.0167
arahy.Tifrunner.gnm1.ann1.BCGS99	7.93986	5.05269	4.52849	4.59766	3.19689	1.93244	3.70595	3.05402
arahy.Tifrunner.gnm1.ann1.US1BEE	0.138096	0.203441	0.0333984	0.0430436	0.464186	0.642254	0.39259	0.46466
arahy.Tifrunner.gnm1.ann1.6V6YZC	0.640358	0.383285	0.196504	0.129099	0.894451	1.51566	0.713534	0.683353
arahy.Tifrunner.gnm1.ann1.X3APAR	9.84175	12.7389	16.2883	14.0193	11.6684	12.2422	10.219	11.7455
arahy.Tifrunner.gnm1.ann1.BAY7GE	0	0	0	0	0	0	0.0489054	0
arahy.Tifrunner.gnm1.ann1.IL398Y	0	0	0	0	0.00976316	0	0.0339571	0
arahy.Tifrunner.gnm1.ann1.IX8CE2	0.0977609	0.0456325	0.0315064	0.0145722	0.581732	0.353892	0.450079	0.297107
arahy.Tifrunner.gnm1.ann1.JXBE2X	3.44021	2.2544	1.3709	1.94361	0.773561	0.984	0.239662	0.14086
arahy.Tifrunner.gnm1.ann1.2500MY	15.2883	16.0147	8.50731	8.00973	9.58037	10.1489	4.18716	3.50679
arahy.Tifrunner.gnm1.ann1.JR81PI	0.0330765	0	0.08125	0.133791	0.0519526	0.0162314	0.165393	0.510867
arahy.Tifrunner.gnm1.ann1.VG0JND	2.70309	2.64255	3.26472	4.2056	3.01578	2.63381	3.23819	3.085
arahy.Tifrunner.gnm1.ann1.910QJ9	5.88857	7.10255	12.0543	12.0388	1.78737	1.67348	1.75529	1.90864
arahy.Tifrunner.gnm1.ann1.61RTH3	0.0171229	0.0172842	0.103858	0.0367761	0	0	0.0115255	0
arahy.Tifrunner.gnm1.ann1.GN0B30	13.1282	13.0985	24.1424	22.5574	30.0055	29.567	40.1339	37.1869
arahy.Tifrunner.gnm1.ann1.NQ2DUC	0.899551	0.732939	0.611521	0.967694	1.94304	1.50462	1.18644	1.41859
arahy.Tifrunner.gnm1.ann1.23CDJN	4.1702	3.04642	4.92984	5.04002	7.97036	7.21221	5.59238	6.23402
arahy.Tifrunner.gnm1.ann1.UY40LW	4.98186	2.7081	5.16945	4.09515	9.47772	8.6374	8.18101	7.09662
arahy.Tifrunner.gnm1.ann1.CZ315L	0	0	0.0104049	0.0110531	0.0795275	0.0238279	0.0299088	0.0242037
arahy.Tifrunner.gnm1.ann1.FXRR0Y	14.0839	10.3663	17.3906	17.9864	15.5484	18.4084	14.2552	15.5006
arahy.Tifrunner.gnm1.ann1.YG2WAC	0.0861636	0	0	0	0.293493	0.119544	0.151625	0.202149
arahy.Tifrunner.gnm1.ann1.IQM8GD	10.3986	7.47538	9.90491	8.14486	13.4354	13.2658	17.0425	15.3863
arahy.Tifrunner.gnm1.ann1.G6HY24	0.69044	0.415409	0.570598	0.396913	1.51998	1.78189	0.898925	0.955722
arahy.Tifrunner.gnm1.ann1.MP16FT	0	0	0	0	0	0.0170445	0	0
arahy.Tifrunner.gnm1.ann1.VYJR5C	0	0.0405157	0	0.337472	0.0909129	0.120527	0.0744612	0.128249
arahy.Tifrunner.gnm1.ann1.LHLG35	3.99997	4.58199	2.25392	2.75984	0	0.124702	0.400025	0.440494
arahy.Tifrunner.gnm1.ann1.03S8MC	2.53094	1.38219	2.00274	2.17021	5.44583	4.42556	5.18635	5.15684
arahy.Tifrunner.gnm1.ann1.UNWS3C	9.00107	9.32504	8.75575	9.90663	5.91904	6.27299	2.91965	3.15629
arahy.Tifrunner.gnm1.ann1.MZ047Q	46.5711	39.3872	47.8744	48.6972	83.7985	77.4969	61.3542	72.3907
arahy.Tifrunner.gnm1.ann1.T566S8	6.96997	4.296	8.06968	5.97797	15.9723	13.9683	13.6578	14.3326
arahy.Tifrunner.gnm1.ann1.L8UDC3	38.1541	42.4751	21.4796	26.4387	3.83748	4.91846	4.14021	4.22499
arahy.Tifrunner.gnm1.ann1.ZY6HCY	4.60133	3.97443	6.02627	5.17121	4.46622	4.48284	6.06435	5.46177
arahy.Tifrunner.gnm1.ann1.X9C7TS	1.99141	1.63526	3.09048	2.87949	0.265758	0.186345	2.71487	3.70434
arahy.Tifrunner.gnm1.ann1.F5KWPZ	1.90901	0.967057	1.47833	1.2266	4.07416	3.39459	1.99388	2.347
arahy.Tifrunner.gnm1.ann1.NEM3MI	0.0964726	0.122522	0.295227	0.211932	7.41288	5.42976	5.0424	6.70348
arahy.Tifrunner.gnm1.ann1.GN45GV	0	0	0	0	0	0	0.152382	0.0289932
arahy.Tifrunner.gnm1.ann1.CC1FIV	4.39168	3.47045	5.68081	5.48579	16.9098	18.0794	18.0341	16.9847
arahy.Tifrunner.gnm1.ann1.AKN0IM	0	0	0	0	0.644567	1.446	0.0882167	0.861872
arahy.Tifrunner.gnm1.ann1.3E1TBZ	0.417927	0.202543	0.515481	0.418862	0.219652	0.165463	0.269022	0.089713
arahy.Tifrunner.gnm1.ann1.HE9KP0	0.0199971	0	0	0.0205944	0.674894	1.17204	0.0429664	0.0680686
arahy.Tifrunner.gnm1.ann1.V507XA	1.53498	1.36062	2.13727	1.81262	2.25757	2.43327	3.39449	3.34512
arahy.Tifrunner.gnm1.ann1.ZVFA1T	0	0	0.0655622	0.0245091	0.0516944	0.00802196	0	0.0361378
arahy.Tifrunner.gnm1.ann1.GKM7KP	2.65038	1.49959	2.94721	3.53052	2.74356	3.304	2.5789	2.41467
arahy.Tifrunner.gnm1.ann1.VZ7M1J	0	0	0	0.0280648	0	0	0.0157502	0
arahy.Tifrunner.gnm1.ann1.V8UVVM	0.331008	0.748871	1.05217	0.21864	0.215743	0.114808	0.660682	0.0590693
arahy.Tifrunner.gnm1.ann1.8EF0QG	2.78999	2.6629	3.60261	4.32399	7.09511	7.59285	9.56398	8.5934
arahy.Tifrunner.gnm1.ann1.S9MBQ6	0.0145907	0	0	0	0.0803572	0.0827908	0.0580974	0.117649
arahy.Tifrunner.gnm1.ann1.KZM1SZ	342.008	310.966	93.1001	204.031	1300.02	998.66	520.996	680.678
arahy.Tifrunner.gnm1.ann1.TE2GMD	0.963746	1.54791	0.898145	1.08002	0.115695	0.152926	0.0281723	0.0281744
arahy.Tifrunner.gnm1.ann1.A1PM7K	10.235	12.8631	14.3847	14.5566	15.3014	15.4501	11.8191	13.8524
arahy.Tifrunner.gnm1.ann1.DL8VF6	1.93667	1.63533	3.58856	2.72254	7.94269	7.31879	5.09053	5.95239
arahy.Tifrunner.gnm1.ann1.1IJF7J	1.96762	2.23053	1.60925	1.87436	1.85885	1.58069	1.16667	1.26042
arahy.Tifrunner.gnm1.ann1.247CUK	12.9104	9.17071	14.5016	12.5472	18.0662	17.8793	18.1531	15.7579
arahy.Tifrunner.gnm1.ann1.FFIH3X	0	0	0	0	0.35969	0.308388	3.46266	2.67784
arahy.Tifrunner.gnm1.ann1.YVF32X	10.2261	4.96727	6.23275	6.82083	3.45299	3.25224	3.07757	3.32148
arahy.Tifrunner.gnm1.ann1.A3LX9V	0	0	0	0	0	0	0.0257294	0
arahy.Tifrunner.gnm1.ann1.VDBV8A	29.0603	20.5381	27.0686	25.2109	36.9051	37.4333	18.8285	24.4351
arahy.Tifrunner.gnm1.ann1.2XB9EG	19.7349	11.6765	6.51672	6.3105	43.9237	43.6657	17.4994	28.9206
arahy.Tifrunner.gnm1.ann1.ZRTB0J	12.0019	9.26456	30.8056	23.8774	6.23945	3.77105	7.99052	6.92348
arahy.Tifrunner.gnm1.ann1.53J40D	41.7208	14.1912	14.8493	12.7535	93.2747	81.8497	46.0897	64.6292
arahy.Tifrunner.gnm1.ann1.Y30FFD	0.0251536	0.100043	2.1246	0.479771	0.157128	0	0.431365	0.92337
arahy.Tifrunner.gnm1.ann1.48Y6QT	29.1478	41.7166	31.9408	32.3082	16.7054	18.5123	13.7483	16.773
arahy.Tifrunner.gnm1.ann1.B2A0B9	0	0	0	0	0	0	0	0.0328463
arahy.Tifrunner.gnm1.ann1.0067NC	11.5064	18.76	30.3767	32.3661	8.87959	8.0559	7.17264	7.29155
arahy.Tifrunner.gnm1.ann1.I1T3QD	0	0.0384004	0	0	0	0	0	0
arahy.Tifrunner.gnm1.ann1.NKRP5F	0.856005	0.94834	2.68386	1.10773	3.34242	1.64998	2.26945	2.10765
arahy.Tifrunner.gnm1.ann1.56XTX2	0	0	0	0	0	0.290715	0.0941714	0
arahy.Tifrunner.gnm1.ann1.MK54MF	10.6559	12.747	14.8399	15.1653	18.7266	17.798	17.7402	21.3952
arahy.Tifrunner.gnm1.ann1.91285J	33.4687	40.1631	12.5514	18.6044	0.0280216	0	0.025421	0.0497856
arahy.Tifrunner.gnm1.ann1.0M4QFL	0.0311066	0	0.0415594	0.0213571	0	0.0269365	0	0.0121915
arahy.Tifrunner.gnm1.ann1.77E9KA	0.848264	0.91055	0.5347	1.39191	2.97589	2.53791	3.77577	4.27545
arahy.Tifrunner.gnm1.ann1.LXAL56	1.31815	0.437096	2.80197	1.11544	11.1245	16.756	82.8262	69.9077
arahy.Tifrunner.gnm1.ann1.5X4IC8	29.7634	30.3792	37.872	33.3123	7.58847	9.40887	3.83843	6.29951
arahy.Tifrunner.gnm1.ann1.4PB3U0	0	0	0	0	0	0.201537	0	0
arahy.Tifrunner.gnm1.ann1.RX8R7D	1.18642	1.25295	1.4081	1.29463	2.49551	1.97256	1.51559	1.74208
arahy.Tifrunner.gnm1.ann1.HG1CGX	16.5654	22.9719	19.5002	20.1529	13.3555	16.0874	13.4726	14.2349
arahy.Tifrunner.gnm1.ann1.8I3UN2	0.244544	0.125643	0.132741	0.097386	0.551934	0.567706	0.220018	0.325321
arahy.Tifrunner.gnm1.ann1.VC4IMW	0.105284	0.233443	0.077405	0.0429195	0.357707	0.296286	0.398619	0.263362
arahy.Tifrunner.gnm1.ann1.F4BM8R	0	0	0.260955	0	0	0	0	0
arahy.Tifrunner.gnm1.ann1.JH251T	9.55994	7.29117	7.42449	6.62262	28.1491	17.7642	14.6234	18.7364
arahy.Tifrunner.gnm1.ann1.707XXS	1.76548	1.78628	2.06454	2.30159	4.06203	3.94167	2.57944	3.54923
arahy.Tifrunner.gnm1.ann1.C9PFSW	0	0	0	0	0.0174112	0.0492749	0.168341	0.0235268
arahy.Tifrunner.gnm1.ann1.AQ6B1J	0.0513211	0.0105551	0.0295914	0	0.118031	0.161188	0.0908268	0.165931
arahy.Tifrunner.gnm1.ann1.PV0ABM	0.198538	0	0	0	0.262763	0.00989544	0	0
arahy.Tifrunner.gnm1.ann1.65RD4S	1.13705	0.578813	0.693823	0.205693	0.214383	0.298219	0.314217	0.153725
arahy.Tifrunner.gnm1.ann1.4435CX	0	0	0	0	1.14524	1.07388	0.578439	0.779207
arahy.Tifrunner.gnm1.ann1.F09ESD	0.126152	0.131108	0	0	0	0.0302706	0.20273	0.200078
arahy.Tifrunner.gnm1.ann1.M1H4LG	3.51234	3.35171	4.52876	3.6477	10.0699	9.34456	6.71494	7.00225
arahy.Tifrunner.gnm1.ann1.22FU97	15.8085	12.7196	9.89888	10.9028	29.9654	27.2138	20.8583	22.2072
arahy.Tifrunner.gnm1.ann1.B46IVF	2.98657	2.41565	4.30089	3.47206	6.66013	7.29422	8.88759	8.78463
arahy.Tifrunner.gnm1.ann1.JUM6FF	10.7821	6.49455	9.13945	7.28558	12.5748	12.794	10.5057	12.3456
arahy.Tifrunner.gnm1.ann1.YMN7DI	1.96615	1.35068	2.70214	1.81976	3.44969	3.53557	3.08016	2.67107
arahy.Tifrunner.gnm1.ann1.QKC624	3.10888	2.14867	4.34822	4.10923	9.28348	9.37355	7.37821	8.10228
arahy.Tifrunner.gnm1.ann1.WMY7WD	8.59964	10.0945	7.39935	6.23237	13.68	15.1563	20.1782	16.7615
arahy.Tifrunner.gnm1.ann1.JLK6ZC	1.41928	0.991505	0.731693	0.696099	4.02593	4.30387	2.81606	3.84059
arahy.Tifrunner.gnm1.ann1.G7UC7Z	2.31822	1.8655	3.00395	2.00185	6.55849	7.80971	6.00354	4.80142
arahy.Tifrunner.gnm1.ann1.YQZL1S	0.70679	0.497127	1.23007	1.30779	3.32758	2.76447	3.54348	3.11254
arahy.Tifrunner.gnm1.ann1.S1L982	0.944777	0.593617	0.955555	0.522525	2.02866	1.85621	1.64103	1.57898
arahy.Tifrunner.gnm1.ann1.0IPZ2W	0.245695	0.0611434	0.016313	0	0.301619	0.0396193	0	0.0235475
arahy.Tifrunner.gnm1.ann1.ISY8LN	0.385522	0.267023	0.408714	0.903315	1.13333	1.02411	0.85302	0.436099
arahy.Tifrunner.gnm1.ann1.ZVP9M0	1.19454	0.894092	2.48737	2.13861	1.19663	1.24655	1.17736	1.4663
arahy.Tifrunner.gnm1.ann1.N579TE	2.28357	1.38384	2.04722	1.83604	5.55995	5.20592	4.03517	3.95161
arahy.Tifrunner.gnm1.ann1.5K41TW	0.0830437	0	0.0937331	0.0195088	0.980492	0	0	0.963869
arahy.Tifrunner.gnm1.ann1.898F3G	1.19179	0.617571	0.719432	0.474265	2.43585	2.30974	1.81903	1.72485
arahy.Tifrunner.gnm1.ann1.B48KMS	0.826866	0.383145	0.755676	0.449899	1.06278	0.912877	0.774355	0.755905
arahy.Tifrunner.gnm1.ann1.ES6VY7	1.69862	1.41617	1.89592	1.83068	1.97692	2.52505	1.46252	2.13306
arahy.Tifrunner.gnm1.ann1.02S8F1	7.7658	14.2999	25.2031	19.2148	5.2608	11.7306	19.5913	15.954
arahy.Tifrunner.gnm1.ann1.Q3NSDN	0	0	0	0	0	0	0.0129316	0.028154
arahy.Tifrunner.gnm1.ann1.8EP2TM	0.0557906	0.0383872	0.00904553	0	1.71767	2.02181	0.398813	0.636819
arahy.Tifrunner.gnm1.ann1.B8VWLB	2.99486	2.60335	3.39825	2.86035	5.12733	5.15126	8.07894	6.64215
arahy.Tifrunner.gnm1.ann1.A12IF9	0	0	0.352584	0.291625	0.220514	0.0865794	1.00574	1.01815
arahy.Tifrunner.gnm1.ann1.KECW5Q	0.180686	0.194252	0.907197	0.957777	0.967611	0.727574	1.13393	2.40996
arahy.Tifrunner.gnm1.ann1.6YUQ6U	2.38511	2.49515	1.52562	2.01814	3.05079	4.00799	6.59742	6.32013
arahy.Tifrunner.gnm1.ann1.JE9H0F	0.445599	0.326818	0.676627	0.369998	0.265704	0.29406	0.299875	0.2289
arahy.Tifrunner.gnm1.ann1.ZKN0VI	9.62893	6.71751	10.5298	8.69211	7.34551	7.29144	5.93247	5.85929
arahy.Tifrunner.gnm1.ann1.LUB4JJ	2.70076	2.09257	4.18598	3.85852	9.05742	7.91293	8.67771	8.09754
arahy.Tifrunner.gnm1.ann1.N5497M	19.7828	20.8631	24.8448	26.9955	19.4892	18.2316	14.3261	17.9907
arahy.Tifrunner.gnm1.ann1.8EU7LH	1.43485	1.12033	1.63071	1.08119	6.90335	6.57036	3.6802	4.43528
arahy.Tifrunner.gnm1.ann1.F89RUX	1.19588	1.32632	1.59336	1.0676	1.19584	1.32202	0.741977	0.890285
arahy.Tifrunner.gnm1.ann1.L8Y5Z3	1.58403	2.43534	3.4751	2.81849	5.87066	6.53432	6.91494	7.42459
arahy.Tifrunner.gnm1.ann1.L46XKT	8.22171	4.7408	8.19838	5.57696	18.2879	16.1303	14.1152	14.2268
arahy.Tifrunner.gnm1.ann1.NIIH12	1.30325	1.34451	1.09741	1.12986	3.3804	3.52561	2.47555	2.97996
arahy.Tifrunner.gnm1.ann1.K04HM7	3.88072	2.819	4.53197	4.57695	13.2772	11.2345	7.90528	9.55042
arahy.Tifrunner.gnm1.ann1.HAY2RB	3.51255	1.63047	4.36578	3.79215	3.29165	2.87137	1.93636	2.44334
arahy.Tifrunner.gnm1.ann1.M4G12U	2.42161	1.8826	2.32942	2.33671	4.27255	4.21643	3.69227	4.05358
arahy.Tifrunner.gnm1.ann1.ZN2UT8	0.0309518	0.0163328	0.072038	0.0485204	0.210217	0.240695	0.161959	0.135549
arahy.Tifrunner.gnm1.ann1.TE4407	7.46557	7.68447	11.3999	9.83685	20.055	17.7547	15.5676	16.2618
arahy.Tifrunner.gnm1.ann1.ER48TH	1.04778	0.512636	0.924775	0.83134	2.54632	2.31011	2.38466	2.05631
arahy.Tifrunner.gnm1.ann1.BDAD6K	0.0785875	0.0614818	0.0493559	0.123929	0.0541664	0.0265189	0.115025	0.0305114
arahy.Tifrunner.gnm1.ann1.PR0W5V	0	0	0	0	0.0486429	0	0	0.0194034
arahy.Tifrunner.gnm1.ann1.7A5VBZ	0.569589	0.140322	0.344021	0.25956	0.506901	0.512802	0.302233	0.196775
arahy.Tifrunner.gnm1.ann1.45MQKA	5.549	2.92432	5.7937	3.64163	17.9638	18.878	57.0689	37.1485
arahy.Tifrunner.gnm1.ann1.A79J7Z	6.0824	4.40881	6.60983	6.2936	15.1044	16.3685	14.3735	13.1419
arahy.Tifrunner.gnm1.ann1.0G1WVL	0	0	0.0368537	0	0.321488	0.69713	0.0863691	0.259756
arahy.Tifrunner.gnm1.ann1.8V81JW	0.804144	0.325017	1.01169	0.508161	4.40638	3.92209	2.08179	2.57025
arahy.Tifrunner.gnm1.ann1.YJIY2K	0.157123	0.412796	0.342717	0.224764	0	0.0499513	0.119684	0.119405
arahy.Tifrunner.gnm1.ann1.G5P0IK	0	0.0955014	0	0.0277092	0.0580576	0.0178655	0.0506918	0.119307
arahy.Tifrunner.gnm1.ann1.EI0XMN	0.0218738	0.0264279	0.0304445	0.0956714	1.90886	1.4815	1.78132	1.82052
arahy.Tifrunner.gnm1.ann1.WVQY2R	0.835313	0.67469	2.50808	1.72707	4.85135	3.89651	5.47314	4.73123
arahy.Tifrunner.gnm1.ann1.48HC15	3.12605	1.29567	2.42897	2.10706	3.2264	2.5564	1.96896	1.71202
arahy.Tifrunner.gnm1.ann1.M9LJWH	0.58786	0.542772	3.83934	5.5925	4.83478	7.11949	1.92802	1.993
arahy.Tifrunner.gnm1.ann1.U03XYZ	0.906669	0.918225	1.62785	1.86247	2.98218	2.73284	2.49525	2.81072
arahy.Tifrunner.gnm1.ann1.TA9RGY	0	0	0.1112	0	3.56063	3.82996	5.36747	4.91609
arahy.Tifrunner.gnm1.ann1.8B838V	2.54156	2.81837	5.20783	5.74717	5.9049	5.35156	7.42112	7.28749
arahy.Tifrunner.gnm1.ann1.NRKY30	6.82096	5.79938	12.583	12.8694	13.2081	13.2696	17.8069	15.5802
arahy.Tifrunner.gnm1.ann1.XH500C	0.124357	0.204463	0.389874	0.376042	0	0.572463	0	0.844968
arahy.Tifrunner.gnm1.ann1.RF9S3R	0.863283	0.978248	0.435459	0.511707	0.151592	0.0296394	0	0.12575
arahy.Tifrunner.gnm1.ann1.4IM268	3.48682	2.31949	4.99312	4.13686	19.1205	15.9548	11.5821	13.4628
arahy.Tifrunner.gnm1.ann1.T5BQ73	1.05322	1.06417	1.36467	1.30716	2.2109	1.8045	1.29075	1.96878
arahy.Tifrunner.gnm1.ann1.18R96V	12.9968	10.2991	10.9075	10.0194	4.64614	5.2718	4.69284	4.31007
arahy.Tifrunner.gnm1.ann1.31N5UK	0.727546	0.503345	0.964105	0.808764	4.25639	3.23038	2.75657	3.06331
arahy.Tifrunner.gnm1.ann1.HB8LVY	5.37868	5.11033	9.02287	7.82105	7.13569	6.4715	4.86039	5.28669
arahy.Tifrunner.gnm1.ann1.ZP3P1W	17.2354	15.296	11.4004	10.1945	0.812082	0.720325	0.599758	0.406224
arahy.Tifrunner.gnm1.ann1.GBF1RD	0.156661	0.0157502	0.0294804	0.0269211	0	0	0.0931256	0
arahy.Tifrunner.gnm1.ann1.C9WHHY	2.36901	2.24806	2.64359	3.61815	3.23598	3.04251	1.79704	2.41018
arahy.Tifrunner.gnm1.ann1.PE2WYP	1.44089	0.826155	1.99374	1.66278	5.27933	5.6168	3.47256	4.35133
arahy.Tifrunner.gnm1.ann1.K0FU58	4.16031	3.22042	4.23773	4.00712	3.23176	2.86068	2.3447	2.2794
arahy.Tifrunner.gnm1.ann1.6KJ5II	0.128964	0.302742	0.153608	0.0612892	0.0663515	0.136151	0.17738	0.102002
arahy.Tifrunner.gnm1.ann1.0C9A28	1.82201	2.38313	2.08925	1.72318	2.98869	2.72881	2.27716	2.0595
arahy.Tifrunner.gnm1.ann1.VNY0QE	8.07752	9.09653	9.01017	9.09135	2.29258	1.90028	2.37157	2.48222
arahy.Tifrunner.gnm1.ann1.HJ4EMF	0.0657977	0.0907874	0.0376983	0.193557	0	0.0135025	0	0
arahy.Tifrunner.gnm1.ann1.UZDQ9R	3.80101	3.6986	4.53268	5.21573	18.7432	16.7439	16.938	19.2184
arahy.Tifrunner.gnm1.ann1.33YNZL	8.45026	16.6391	6.80706	10.1943	0.320365	0.204399	0.215332	0.324761
arahy.Tifrunner.gnm1.ann1.X76XU5	15.1211	17.296	24.1883	20.5172	24.4417	30.6252	41.2609	38.5441
arahy.Tifrunner.gnm1.ann1.3G8586	31.8305	33.9183	36.9855	29.8081	54.0737	64.986	35.1226	46.9547
arahy.Tifrunner.gnm1.ann1.UVUE9D	21.3541	19.1968	22.9914	21.9267	17.3916	17.4122	12.4748	15.5114
arahy.Tifrunner.gnm1.ann1.JHE8BQ	7.94065	8.40528	19.8569	19.7489	18.7703	20.2184	14.2526	16.347
arahy.Tifrunner.gnm1.ann1.CY54UW	6.20325	4.02744	4.98372	4.61766	7.78241	5.70056	4.92934	5.88389
arahy.Tifrunner.gnm1.ann1.DUC34V	2.18981	1.79741	1.45155	1.21377	0.887594	0.841632	0.685558	0.726669
arahy.Tifrunner.gnm1.ann1.2E9KT7	0.137443	0.213675	0.141762	0.173079	1.581	1.91203	1.33004	1.23031
arahy.Tifrunner.gnm1.ann1.EL0VSN	3.93288	2.91188	4.3631	2.87223	2.6765	2.75965	2.98028	2.85774
arahy.Tifrunner.gnm1.ann1.QD8CU8	0.848587	1.26265	1.69012	1.19604	1.79164	1.77543	2.04042	1.64458
arahy.Tifrunner.gnm1.ann1.RESD80	3.73158	5.97951	7.34578	5.86805	12.5489	11.441	5.57363	6.55504
arahy.Tifrunner.gnm1.ann1.Q3REMF	0.083564	0.106166	0.0907852	0.0689618	0	0.0238842	0.046235	0
arahy.Tifrunner.gnm1.ann1.F8NQNF	4.30272	4.57745	4.90213	4.67337	22.2954	20.2571	12.5025	14.9784
arahy.Tifrunner.gnm1.ann1.VJM3FC	0.0952696	0.0939059	0.124713	0.139443	0.1746	0.214969	0.91311	0.597707
arahy.Tifrunner.gnm1.ann1.FWTY6N	6.60299	5.38781	8.46405	5.72733	33.198	37.5975	27.6053	25.4209
arahy.Tifrunner.gnm1.ann1.ZZZ528	0.253007	0.266742	0.471462	0.463219	0.571339	0.49925	0.844082	0.407711
arahy.Tifrunner.gnm1.ann1.KUN0TJ	0	0	0	0	0.238923	0	0	0
arahy.Tifrunner.gnm1.ann1.I0MYI4	10.2658	12.4588	25.178	25.6505	46.2817	43.5893	58.1096	61.276
arahy.Tifrunner.gnm1.ann1.B84EEW	5.82608	4.53377	2.24383	2.60935	13.0215	14.4109	9.71125	11.0452
arahy.Tifrunner.gnm1.ann1.6Z9LMI	0	0	0	0	0.317228	0.466196	0.373203	0
arahy.Tifrunner.gnm1.ann1.766AZ5	0.128795	0.0634448	0.0446175	0.0725494	0.0232982	0.0257329	0.0325818	0.0060873
arahy.Tifrunner.gnm1.ann1.H79Q9S	0.701525	0.538155	1.00678	0.852534	0.928007	0.958114	0.885344	0.774025
arahy.Tifrunner.gnm1.ann1.01RQ4M	3.61712	2.55412	4.52217	4.42215	1.04917	1.57889	9.58318	6.60708
arahy.Tifrunner.gnm1.ann1.MYF1K6	4.19668	3.90226	5.19981	5.44108	9.70221	10.0063	9.69159	10.9313
arahy.Tifrunner.gnm1.ann1.JLX6YP	5.51941	3.57832	4.76733	4.10223	8.45581	8.23303	7.48121	6.55747
arahy.Tifrunner.gnm1.ann1.VX11NR	0.278265	0.0320215	0	0	4.63056	4.19608	2.23301	2.2324
arahy.Tifrunner.gnm1.ann1.S53H4L	2.17865	2.73374	2.82088	2.86561	3.03343	3.28161	3.17577	2.53697
arahy.Tifrunner.gnm1.ann1.Y4D700	0.201256	0.233683	0.314937	0.255308	0.746621	0.938381	0.472479	0.638772
arahy.Tifrunner.gnm1.ann1.NRE9H0	0	0	0	0	0.0519923	0	0	0.0568835
arahy.Tifrunner.gnm1.ann1.AX2CQA	1.35297	1.10634	2.03688	1.28121	0.993607	0.83269	1.05548	1.95534
arahy.Tifrunner.gnm1.ann1.3GAL9A	0	0	0	0	0.306422	0.0706684	0	0
arahy.Tifrunner.gnm1.ann1.D5QY89	4.02601	3.11709	3.51132	2.49241	15.1066	15.9382	6.63802	7.6105
arahy.Tifrunner.gnm1.ann1.300FJ4	1.1564	0.813078	0.525089	0.803602	3.25938	2.10405	16.031	29.4547
arahy.Tifrunner.gnm1.ann1.E75PZG	0.948554	0.898551	2.62343	1.63536	11.3674	11.492	11.6095	10.8138
arahy.Tifrunner.gnm1.ann1.QU4SLQ	4.02006	2.67038	3.39647	3.08863	5.57498	4.35146	3.96699	4.2467
arahy.Tifrunner.gnm1.ann1.E88WDV	0	0.260551	0	0	0.0670133	0.083747	0.168151	0.30114
arahy.Tifrunner.gnm1.ann1.PJ2I0S	0	0	0.0498073	0	0.0673081	0.0222659	0.0556983	0.110981
arahy.Tifrunner.gnm1.ann1.KU7VJQ	0.0148538	0.0928211	0.0139759	0.27093	0.556979	0.906653	0.647126	0.692455
arahy.Tifrunner.gnm1.ann1.UHNL6N	12.2709	10.8547	16.486	16.0663	14.8471	17.6806	11.1374	12.2427
arahy.Tifrunner.gnm1.ann1.Z84XTW	17.2051	10.1919	13.7178	12.3541	21.3162	20.5107	13.8464	14.0547
arahy.Tifrunner.gnm1.ann1.UWP15C	0	0	0.0546553	0.116121	31.3505	30.89	8.86925	11.2799
arahy.Tifrunner.gnm1.ann1.RVTS57	1.05754	1.23799	1.38123	1.2907	0.809346	0.857452	0.785098	1.03482
arahy.Tifrunner.gnm1.ann1.RSC0PJ	20.9309	20.5908	23.9945	22.8759	48.7199	57.7344	37.2172	42.637
arahy.Tifrunner.gnm1.ann1.75AC6V	0.0868092	0.858294	1.50229	1.13082	0.626338	1.16284	1.18518	1.94573
arahy.Tifrunner.gnm1.ann1.2E3FWC	11.4223	11.457	15.0476	12.7512	80.2447	67.1403	30.7141	40.7691
arahy.Tifrunner.gnm1.ann1.D5PZ9F	27.6286	23.485	15.4173	12.1977	6.19219	4.7062	1.33252	1.1148
arahy.Tifrunner.gnm1.ann1.1YSK8M	0.0941615	0.0445421	0.0275034	0.0696966	5.35996	6.1252	0.847762	1.56956
arahy.Tifrunner.gnm1.ann1.4JHW71	0.0507864	0	3.05314	0.686832	0.086056	0.0443026	5.02865	6.24351
arahy.Tifrunner.gnm1.ann1.YK6119	3.70519	2.67299	6.27732	5.94261	10.4118	10.5482	10.3212	10.8191
arahy.Tifrunner.gnm1.ann1.D1ITL5	2.33324	2.16921	1.0566	0.869441	1.36752	1.39792	1.85368	1.32002
arahy.Tifrunner.gnm1.ann1.50JV45	2.9863	3.81603	7.30643	6.45021	0.871749	0.662475	0.451051	0.600861
arahy.Tifrunner.gnm1.ann1.4BL4Y4	23.7757	23.1687	28.3977	29.7531	45.663	50.4909	38.6224	40.6646
arahy.Tifrunner.gnm1.ann1.QX7II8	4.1515	2.64456	2.99327	2.25061	13.3901	16.5192	10.394	12.6621
arahy.Tifrunner.gnm1.ann1.PPQ44G	2.06014	1.75101	2.66015	2.30627	5.27074	4.49218	3.67259	3.31293
arahy.Tifrunner.gnm1.ann1.79JQUH	4.03258	4.6677	10.5527	9.05375	28.9556	29.9573	49.5855	52.1992
arahy.Tifrunner.gnm1.ann1.7H3MZ0	0	0	0	0	0	0.116224	0	0
arahy.Tifrunner.gnm1.ann1.NJDY38	38.5882	28.1453	7.7078	9.54536	3.46949	2.38029	1.35274	1.26447
arahy.Tifrunner.gnm1.ann1.9PNN5C	1.91282	1.29009	2.40236	1.79518	4.22404	4.51892	2.51204	2.47109
arahy.Tifrunner.gnm1.ann1.Y156SF	0	0	0	0.026391	0.0216221	0	0	0
arahy.Tifrunner.gnm1.ann1.L8LP1N	8.26088	10.8855	8.78495	9.04367	10.4033	9.04099	6.83883	6.79788
arahy.Tifrunner.gnm1.ann1.YF5V20	0	0	0	0	0	0	0.0338827	0
arahy.Tifrunner.gnm1.ann1.NL0HTV	22.8125	16.2252	16.8131	16.3907	25.4141	26.7425	16.6363	18.8347
arahy.Tifrunner.gnm1.ann1.BPJ3T6	4.87241	5.07606	8.07875	7.44276	10.7421	11.3488	9.62696	10.8686
arahy.Tifrunner.gnm1.ann1.ZR4S3S	69.2338	59.4895	25.0316	34.7243	51.2915	36.5902	114.168	102.628
arahy.Tifrunner.gnm1.ann1.HE3JP9	0.514619	0.386289	0.95821	0.743222	1.09974	0.999074	0.967046	0.888134
arahy.Tifrunner.gnm1.ann1.S9KU5T	5.48807	3.92684	8.27515	8.79839	16.1975	15.3723	10.1228	11.7021
arahy.Tifrunner.gnm1.ann1.GJ1EJQ	32.4551	38.4305	40.0093	41.0553	0.986435	0.648372	0.613798	0.580577
arahy.Tifrunner.gnm1.ann1.73KFHZ	0.102527	0.133578	0.267517	0.183196	0.136004	0.127875	0.283503	0.119368
arahy.Tifrunner.gnm1.ann1.LWF4SI	21.9153	20.07	15.9576	16.2724	4.43068	4.04683	2.52619	2.55592
arahy.Tifrunner.gnm1.ann1.UWD03M	0.175123	0.160881	0	0.0670016	0.399013	0.464911	0.541023	0.302408
arahy.Tifrunner.gnm1.ann1.KA93GS	0.223071	0.309342	0.144569	0.154413	0.319785	0.211599	0.209756	0.215788
arahy.Tifrunner.gnm1.ann1.YG552F	11.9854	11.2873	14.599	13.5554	20.8932	23.9238	21.1776	22.3842
arahy.Tifrunner.gnm1.ann1.235UZX	4.36712	1.65952	1.1567	0.912907	2.20753	2.02049	2.77538	2.36201
arahy.Tifrunner.gnm1.ann1.UU4A42	1.69887	1.16677	1.96009	1.47503	5.6944	5.6288	3.70144	4.63664
arahy.Tifrunner.gnm1.ann1.0UM58C	0.714487	0.459803	0.463613	0.56644	0.949582	0.6704	0.651757	0.667007
arahy.Tifrunner.gnm1.ann1.XET5NN	6.535	6.46082	19.762	20.7747	14.4363	13.4474	8.44198	10.4855
arahy.Tifrunner.gnm1.ann1.9LSN9I	0.788953	0.325055	0.431713	0.368807	2.90564	1.9288	1.01683	1.34633
arahy.Tifrunner.gnm1.ann1.W2IB8V	4.80836	4.70778	7.3196	6.33358	13.9876	12.6787	9.47914	9.34174
arahy.Tifrunner.gnm1.ann1.A8KLXT	0	0	0	0	6.61641	6.39963	5.12149	4.48647
arahy.Tifrunner.gnm1.ann1.SG72Z3	5.00971	4.00373	6.47115	5.6164	16.5465	15.9396	13.3534	13.6315
arahy.Tifrunner.gnm1.ann1.09Q3UX	0.0286137	0.0243751	0.0570302	0	5.03082	9.29639	6.97288	7.09278
arahy.Tifrunner.gnm1.ann1.L7U4FS	13.6338	15.0676	36.1887	34.4102	78.6168	81.3469	47.9468	47.833
arahy.Tifrunner.gnm1.ann1.N1RTP1	3.14993	2.20503	1.90879	2.11403	4.95393	6.61136	7.71258	7.26671
arahy.Tifrunner.gnm1.ann1.YAY3KD	0	0.0495743	0	0	0.028127	0.0417075	0.015446	0
arahy.Tifrunner.gnm1.ann1.97RMNS	18924.3	21037.6	10947.7	13273.1	16.561	12.3866	7.45264	6.43675
arahy.Tifrunner.gnm1.ann1.56UX32	13.3213	15.1351	17.2697	18.2877	18.8328	19.4835	16.8308	18.7249
arahy.Tifrunner.gnm1.ann1.4L2VPC	1.26817	1.16561	0.0439005	0.109636	7.99841	9.43963	4.40536	4.26617
arahy.Tifrunner.gnm1.ann1.W9R5L5	11.0191	10.5952	19.0585	17.5886	9.45625	9.75465	7.47898	7.06937
arahy.Tifrunner.gnm1.ann1.AC5BZW	0	0	0	0	0	0	0.148244	0.0680526
arahy.Tifrunner.gnm1.ann1.E8BT2I	0.0692954	0.0109534	0.0388722	0.072988	0.28641	0.109466	0.0898571	0.0438269
arahy.Tifrunner.gnm1.ann1.6I7HCV	0	0	0	0	1.22168	1.85813	1.52232	1.60232
arahy.Tifrunner.gnm1.ann1.VHB05R	0.447289	0.51697	0.0857724	0.115276	14.0414	22.0778	1.45857	4.24848
arahy.Tifrunner.gnm1.ann1.7X1X2Z	125.637	119.223	51.3603	54.1972	0.63223	0.439463	1.0347	0.847382
arahy.Tifrunner.gnm1.ann1.741MV0	0.625305	0.107178	0.15094	0.15543	4.03421	2.18627	1.26527	1.78244
arahy.Tifrunner.gnm1.ann1.0UPW22	0.0727979	0.0256003	0.00851037	0.0110705	0.0775892	0.0524247	0.111119	0.125382
arahy.Tifrunner.gnm1.ann1.LW3E0N	4.06849	4.33494	4.2659	3.03475	2.90667	2.49433	2.1815	2.82509
arahy.Tifrunner.gnm1.ann1.34XV9Z	7.27606	7.42766	8.88543	7.95137	11.2673	13.2518	70.1114	53.1086
arahy.Tifrunner.gnm1.ann1.7U8F1S	5.07885	4.11959	6.61978	5.7701	4.55705	4.74333	2.60557	4.29052
arahy.Tifrunner.gnm1.ann1.WAW8B8	10.1205	7.79774	13.0853	11.4361	16.9421	17.487	17.7589	16.9469
arahy.Tifrunner.gnm1.ann1.IPT1KA	5.21675	2.91448	4.06566	3.76509	5.5507	5.66559	5.70434	5.1164
arahy.Tifrunner.gnm1.ann1.4AJM7A	0.0909931	0.0401598	0.0213607	0.0111146	0.0233805	0.0103757	0.00597516	0.0200218
arahy.Tifrunner.gnm1.ann1.6B6LV9	0	0	0	0	0	0	0.845385	1.8103
arahy.Tifrunner.gnm1.ann1.4LC8LU	7.89954	8.66561	13.3763	14.8199	16.3087	17.0008	14.6093	16.8156
arahy.Tifrunner.gnm1.ann1.AQ4HSR	13.1288	18.1719	18.9485	18.6846	8.78381	9.69382	12.1008	10.6025
arahy.Tifrunner.gnm1.ann1.QPI8J1	0	0	0	0	0.0600111	0	0	0
arahy.Tifrunner.gnm1.ann1.US6G5L	0.102242	0	0.132983	0.0568147	1.83933	0.774081	21.0985	20.7148
arahy.Tifrunner.gnm1.ann1.PX2Y9B	25.5238	11.5777	16.086	13.3006	39.6687	30.132	18.213	23.0415
arahy.Tifrunner.gnm1.ann1.KYR3DH	0.713929	0.574865	0.573453	0.617254	0.052535	0	0.0367179	0
arahy.Tifrunner.gnm1.ann1.L7S9V2	0.0549223	0.0340071	0.0183535	0.0159614	1.17995	1.18541	0.545649	0.656163
arahy.Tifrunner.gnm1.ann1.ES973T	8.11319	8.19828	2.80746	2.96499	0	0	0.06514	0.0576905
arahy.Tifrunner.gnm1.ann1.YQI87S	2.01158	1.75684	3.60963	2.03482	4.09808	3.7225	3.30957	3.91939
arahy.Tifrunner.gnm1.ann1.EMU47I	129.585	141.74	131.762	165.568	0.141858	0.106305	0.107131	0.0868422
arahy.Tifrunner.gnm1.ann1.71TZ84	0.133096	0.13451	0.094445	0.233366	0.0487421	0.123702	0.133454	0.234406
arahy.Tifrunner.gnm1.ann1.6959VQ	0.879957	0.2611	0.330181	0.591482	0.0704575	0	0	0
arahy.Tifrunner.gnm1.ann1.2SK8DI	1.96012	2.37105	2.92696	2.10702	5.10289	3.54887	2.31331	3.23439
arahy.Tifrunner.gnm1.ann1.FUF0I1	1.00596	1.51365	0.918525	0.865485	5.93498	5.1341	1.12685	1.29434
arahy.Tifrunner.gnm1.ann1.8LIU0E	0	0	0	0	1.05267	0.947909	0.670216	0.817727
arahy.Tifrunner.gnm1.ann1.NFK2GT	0.0304494	0	0	0	0.0902107	0	0.00986452	0.00937809
arahy.Tifrunner.gnm1.ann1.YYI95N	0.067411	0	0.0495419	0	0.0845542	0	0	0
arahy.Tifrunner.gnm1.ann1.HUBH2G	27.9817	34.767	47.1734	44.9878	7.30033	8.4624	8.72933	9.3429
arahy.Tifrunner.gnm1.ann1.PVPS7T	0	0	0.0437774	0.107883	10.6523	9.91253	9.83276	11.409
arahy.Tifrunner.gnm1.ann1.V11M8K	6.5764	4.01097	2.73781	2.35088	2.50707	2.41355	2.641	2.85638
arahy.Tifrunner.gnm1.ann1.78BVZL	0	0	0.00628304	0.0187903	0.133627	0.0255792	0.00392587	0.00392616
arahy.Tifrunner.gnm1.ann1.MWQM2H	0.594642	0.426698	0.791878	1.64389	1.12929	0.942069	1.0607	1.37731
arahy.Tifrunner.gnm1.ann1.DTP448	0	0	0	0	0.0922048	0.314385	0.0770586	0.115296
arahy.Tifrunner.gnm1.ann1.KV2HGB	6.15241	6.78994	12.6841	13.0582	14.0716	15.4629	16.825	18.4709
arahy.Tifrunner.gnm1.ann1.X4KH7K	0	0	0	0	1.91695	2.10603	0.51593	0.559677
arahy.Tifrunner.gnm1.ann1.JI56TE	3.71352	3.17857	4.34134	4.02018	8.83404	7.64157	4.71314	4.56617
arahy.Tifrunner.gnm1.ann1.KH93XI	10.1079	7.94968	9.01289	8.74891	5.19083	4.4879	3.23001	4.02205
arahy.Tifrunner.gnm1.ann1.X54W53	487.495	775.75	212.567	174.833	2.01306	1.50001	1.52282	1.28694
arahy.Tifrunner.gnm1.ann1.01TKSZ	0.0745422	0.0252372	0.0431707	0.0218448	0.970566	1.03384	0.215173	0.255435
arahy.Tifrunner.gnm1.ann1.V3Y7Y0	1.16482	1.04346	0.768248	0.986651	0.193141	0.157544	0.185255	0.21725
arahy.Tifrunner.gnm1.ann1.ELNY98	3.21779	1.51058	1.16692	0.83769	6.74958	3.4192	2.28997	3.27089
arahy.Tifrunner.gnm1.ann1.06P6RC	0.0418737	0.0982383	0	0.0254784	4.51912	5.70958	1.41973	1.38358
arahy.Tifrunner.gnm1.ann1.NH5DW8	3.08852	2.46673	3.20742	3.26913	2.84624	2.60878	1.91608	2.82477
arahy.Tifrunner.gnm1.ann1.7APH84	42.7733	41.5792	66.1508	68.7031	39.3125	45.6506	19.8232	29.134
arahy.Tifrunner.gnm1.ann1.CYC1SV	1.35741	1.51401	2.46012	1.7256	2.0811	1.88413	1.5115	2.03181
arahy.Tifrunner.gnm1.ann1.3KJ3XQ	11.3333	7.79086	11.6324	9.8729	4.64065	4.26912	4.17635	4.54382
arahy.Tifrunner.gnm1.ann1.L5BIMY	0.0630544	0	0.0667875	0.0833226	0.210193	0.0130623	0.257715	0.324018
arahy.Tifrunner.gnm1.ann1.M2DJJT	1.41531	1.36489	2.30364	2.33636	9.72713	9.06772	10.7926	10.0665
arahy.Tifrunner.gnm1.ann1.VS5X7Y	10.5194	9.16379	14.0697	11.4728	23.3478	21.6891	16.591	18.2499
arahy.Tifrunner.gnm1.ann1.6AI1F6	0.306469	0.144667	0.0868917	0.125106	2.91211	2.27973	0.878349	1.1309
arahy.Tifrunner.gnm1.ann1.NK8034	0.138501	0.19383	0.0611263	0.121662	0	0	0.0469271	0
arahy.Tifrunner.gnm1.ann1.U8V305	1.20158	0.733312	1.416	1.48357	0.757107	0.612449	0.271464	0.413821
arahy.Tifrunner.gnm1.ann1.ZYC0YM	22.572	18.1392	28.4473	26.2354	56.3065	58.6664	48.1351	49.3436
arahy.Tifrunner.gnm1.ann1.9U8SPX	3.2695	4.17949	5.41337	5.89679	2.87577	2.47386	7.39023	7.06002
arahy.Tifrunner.gnm1.ann1.R76IPR	4.65145	2.46053	6.12942	4.17091	11.2374	10.9364	10.8213	9.96954
arahy.Tifrunner.gnm1.ann1.CDLA1L	0.0329181	0	0.0615371	0.0534662	1.75446	1.73552	2.63436	2.63721
arahy.Tifrunner.gnm1.ann1.N8IL9P	0	0	0	0	0	0	0.00695619	0.00661318
arahy.Tifrunner.gnm1.ann1.SP93FZ	1.32568	1.00449	0.417897	0.541799	0.73861	0.721248	0.253857	0.534196
arahy.Tifrunner.gnm1.ann1.F1HK63	95.0024	101.413	79.0726	73.2889	212.223	252.693	131.236	178.336
arahy.Tifrunner.gnm1.ann1.DK0PE5	0	0.054487	0	0	0	1.87031	1.5274	1.07884
arahy.Tifrunner.gnm1.ann1.FCE5Y0	2.49779	1.98946	0.662778	0.682006	1.84162	1.63981	1.24775	1.71161
arahy.Tifrunner.gnm1.ann1.S371Q2	16.2873	5.8148	0.634732	0.825473	0.915997	0.726014	4.06244	3.00642
arahy.Tifrunner.gnm1.ann1.KQ9JXS	2.49657	1.89797	4.51311	2.98	6.52953	5.77593	5.15546	5.19349
arahy.Tifrunner.gnm1.ann1.RR4AU3	2.05914	1.2744	2.37086	1.78533	9.81496	7.66745	5.87052	5.5172
arahy.Tifrunner.gnm1.ann1.XL3NEY	48.8156	42.4163	43.979	52.0187	38.6454	32.2363	26.3113	28.2473
arahy.Tifrunner.gnm1.ann1.YX38R0	2.48422	1.87793	2.22992	1.78609	2.92671	2.80112	1.67889	2.23454
arahy.Tifrunner.gnm1.ann1.LQA0WQ	0.298125	0.532194	0.748223	0.59233	23.1872	22.0117	43.5743	42.8699
arahy.Tifrunner.gnm1.ann1.5VU8UR	0	0	0	0	0	0.0172745	0.0138429	0.00753445
arahy.Tifrunner.gnm1.ann1.RN1SCF	32.1497	37.0305	42.7233	46.6053	25.3112	26.341	24.1697	30.2607
arahy.Tifrunner.gnm1.ann1.G0UD5H	0.0427561	0.0568904	0.0321833	0.0213678	0	0	0	0.0512014
arahy.Tifrunner.gnm1.ann1.3VR7C0	1.13428	1.39599	3.06881	3.38862	4.64515	3.70713	5.05483	4.38773
arahy.Tifrunner.gnm1.ann1.X5DM3W	4.49624	3.03632	5.67805	5.00269	3.73864	3.79935	3.39612	3.2664
arahy.Tifrunner.gnm1.ann1.Q08VSL	0.11168	0.134984	0.0356204	0.0349027	2.89527	3.29164	3.55888	2.79982
arahy.Tifrunner.gnm1.ann1.ZB7AQI	0.067413	0	0.0165504	0	0.318651	0.202289	0.173426	0.165138
arahy.Tifrunner.gnm1.ann1.I2M58K	1.00639	0.609066	1.17633	0.921763	4.79825	4.63713	3.4851	2.80816
arahy.Tifrunner.gnm1.ann1.WQZ5HT	0.659217	0.822878	0.633456	0.386819	64.0897	61.6553	24.1163	36.9008
arahy.Tifrunner.gnm1.ann1.0TX68Y	21.2378	37.2206	13.72	14.6398	7.41169	5.67637	3.7569	3.49311
arahy.Tifrunner.gnm1.ann1.KY2SNP	0.146832	0.0811478	0.0173201	0	0.344353	0.197495	0.171996	0.278528
arahy.Tifrunner.gnm1.ann1.CRWA07	0.241814	0.139691	0.320531	0.287034	0.53378	0.439156	0.320972	0.319665
arahy.Tifrunner.gnm1.ann1.0N0LPX	5.40854	5.97154	5.77003	6.45605	4.20595	4.30387	3.50732	4.37428
arahy.Tifrunner.gnm1.ann1.F8RHVN	0	0.0269202	0	0.107054	0.320713	0.209978	0.450283	0.350275
arahy.Tifrunner.gnm1.ann1.D2Y4YE	10.2611	10.4783	11.1491	12.5449	10.0589	10.5807	10.3857	11.3264
arahy.Tifrunner.gnm1.ann1.U75YPR	7.07129	4.25788	2.19543	2.21013	17.4386	19.667	11.383	11.5912
arahy.Tifrunner.gnm1.ann1.0N86HX	5.32488	3.69613	4.54205	4.19116	3.66373	3.57371	3.60826	4.08752
arahy.Tifrunner.gnm1.ann1.FF7FBD	20.3633	18.9835	16.4806	16.4881	14.1964	12.5327	9.49424	10.8953
arahy.Tifrunner.gnm1.ann1.I5MSTN	2.70194	1.04373	1.74409	1.84728	7.37038	7.08129	17.6081	16.8359
arahy.Tifrunner.gnm1.ann1.2W58SS	17.8108	23.0469	23.5303	25.3911	5.57278	5.45899	5.72059	6.27177
arahy.Tifrunner.gnm1.ann1.4YG78R	1.83356	0.806331	1.18292	0.690191	2.3304	2.48256	2.38789	1.95697
arahy.Tifrunner.gnm1.ann1.AK1FA2	0.0755447	0	0	0	0	0	0	0
arahy.Tifrunner.gnm1.ann1.0188KY	0.230759	0.201678	0.889995	0.641495	1.429	1.13155	3.08043	2.83474
arahy.Tifrunner.gnm1.ann1.BBX725	4.08941	3.49635	5.28597	3.95687	6.25795	6.02793	4.30997	4.77897
arahy.Tifrunner.gnm1.ann1.R8L9DA	1.12671	0.772852	0.171268	0.144965	21.4088	25.6568	6.1285	8.88152
arahy.Tifrunner.gnm1.ann1.H4ECE6	1.49742	1.26944	1.72954	1.14935	64.7916	40.5659	39.7562	42.4353
arahy.Tifrunner.gnm1.ann1.3QF1KH	4.25183	3.87271	4.88065	5.44329	10.1793	9.52677	10.7911	10.798
arahy.Tifrunner.gnm1.ann1.1VRJ54	0.487723	0.413462	0.432305	0.327479	0.978762	1.01637	0.824914	0.469707
arahy.Tifrunner.gnm1.ann1.0JRK64	0	0	0	0	0.173731	0	0	0.120474
arahy.Tifrunner.gnm1.ann1.15W76Y	8.27665	7.11443	9.80377	11.6295	15.2884	14.3272	11.8221	13.2029
arahy.Tifrunner.gnm1.ann1.VK1FTJ	2.94506	1.68427	2.49074	2.80518	6.29534	6.40692	4.92534	5.52376
arahy.Tifrunner.gnm1.ann1.F0HZWU	19.6627	16.1017	26.4958	26.7708	28.638	28.9694	100.415	92.0927
arahy.Tifrunner.gnm1.ann1.Z569TI	13.1818	16.2481	17.9103	19.9703	15.8235	13.2685	9.64177	10.8453
arahy.Tifrunner.gnm1.ann1.EW42QP	0.149267	0.0941916	0.231112	0.112577	4.6998	4.50175	4.37254	4.40522
arahy.Tifrunner.gnm1.ann1.9WJA07	0.143003	0.0171661	0.158642	0.0273936	0.306266	0.333381	0.206684	0.124467
arahy.Tifrunner.gnm1.ann1.QF2E2S	12.099	14.4952	25.1431	23.502	0.0375848	0.00946503	0	0
arahy.Tifrunner.gnm1.ann1.CSQB0P	0.690676	0.281156	0.186599	0.169101	0.933547	0.410704	0.854116	0.972766
arahy.Tifrunner.gnm1.ann1.CAN000	0.786433	0.394284	1.55118	1.07596	11.426	7.60802	28.3273	23.387
arahy.Tifrunner.gnm1.ann1.RFY3NV	2.07757	1.8653	2.0813	1.54816	2.30001	1.99344	2.74922	3.03036
arahy.Tifrunner.gnm1.ann1.4S3ZRX	0.370088	0.377103	0.259083	0.215462	1.84366	1.68052	0.282655	0.461317
arahy.Tifrunner.gnm1.ann1.DCC0MI	1.58167	0.791352	0.629808	0.506652	4.96487	5.00548	5.09391	5.41345
arahy.Tifrunner.gnm1.ann1.CS76E6	0.0745388	0	0	0	0.243003	0	0.0777268	0
arahy.Tifrunner.gnm1.ann1.FZM120	0.36774	0.914421	1.26264	0.973946	0.620113	0.403943	0.116133	0.16988
arahy.Tifrunner.gnm1.ann1.L9K6IL	47.3566	47.4504	41.4692	44.4917	118.347	105.247	37.6769	47.8783
arahy.Tifrunner.gnm1.ann1.V14QW9	0.178372	0.0461637	0.269117	0.0630421	0.795789	0.757177	0.97055	1.16635
arahy.Tifrunner.gnm1.ann1.N4INW3	0	0	0	0.598686	1.4	4.30802	6.72667	0
arahy.Tifrunner.gnm1.ann1.I102WH	2.20941	1.89358	3.28023	2.97023	5.95977	5.29882	4.10443	4.04949
arahy.Tifrunner.gnm1.ann1.UXEI2H	0	0	0.0275003	0	5.97253	4.18075	17.4043	23.7739
arahy.Tifrunner.gnm1.ann1.ZCFB2D	6.01708	4.91178	7.06893	7.94198	7.58624	7.80659	7.53503	7.7513
arahy.Tifrunner.gnm1.ann1.NGS352	0	0	0.0539071	0	0	0	0.130227	0.156748
arahy.Tifrunner.gnm1.ann1.Q94Q39	6.35318	6.56224	5.24348	6.23909	5.64484	5.64993	5.4075	5.26933
arahy.Tifrunner.gnm1.ann1.LB5LIC	3.95749	1.94239	1.25676	1.1209	10.3006	11.9653	6.92208	7.46984
arahy.Tifrunner.gnm1.ann1.PG8TDT	0.114854	0.0232096	0.0361446	0	0.206528	0.153779	0.337171	0.202889
arahy.Tifrunner.gnm1.ann1.U5C4KN	0.0503251	0.0436444	0	0.0309544	0.0163222	0.0862124	0.0133685	0.0266797
arahy.Tifrunner.gnm1.ann1.RP4NXG	0	0	0	0	0	0.0928965	0.0194931	0
arahy.Tifrunner.gnm1.ann1.5TRY55	0.26603	0.146905	0.109248	0.0422847	0.168298	0.0816967	0.398372	0.282248
arahy.Tifrunner.gnm1.ann1.DLPQ3A	2.14498	1.61001	2.67259	2.02259	3.68419	3.4738	1.74914	2.73963
arahy.Tifrunner.gnm1.ann1.39RMLN	0.0282744	0	0	0	2.02389	1.93988	2.75354	1.86627
arahy.Tifrunner.gnm1.ann1.X0SKZJ	3.39751	2.5799	2.99381	2.42148	5.88925	5.37986	8.7661	8.63021
arahy.Tifrunner.gnm1.ann1.MZFE1X	0.488796	0.968018	4.95597	2.46587	94.0602	52.8291	303.784	281.845
arahy.Tifrunner.gnm1.ann1.174QRA	1.62847	1.19005	2.75516	2.41195	5.26325	4.80008	4.19155	3.41108
arahy.Tifrunner.gnm1.ann1.3JL12K	2.49893	4.95753	0.640747	2.04372	0	0.0378472	0	0.0462069
arahy.Tifrunner.gnm1.ann1.P2ZV1P	0	0	0	0	0	0.0156195	0	0
arahy.Tifrunner.gnm1.ann1.U5CYT6	3.61777	3.6791	5.43821	4.39243	5.25313	4.90749	11.629	9.79781
arahy.Tifrunner.gnm1.ann1.L07F2C	0.148467	0.212286	0.19933	0.171332	0.197876	0.135469	0.563639	0.43887
arahy.Tifrunner.gnm1.ann1.UM41MD	0.126845	0.0704292	0	0	0	0	0	0
arahy.Tifrunner.gnm1.ann1.11MF2K	1.89356	1.55891	4.85373	3.77074	2.46371	2.38531	3.5875	3.97205
arahy.Tifrunner.gnm1.ann1.NH0M87	0.149137	0.0265557	0.101972	0.107417	2.26317	3.11873	1.00244	1.26256
arahy.Tifrunner.gnm1.ann1.BGVI4S	4.49291	5.78233	4.87079	6.43297	6.38111	6.1867	6.1177	7.12369
arahy.Tifrunner.gnm1.ann1.IBGD04	0	0	0	0	0.182485	0.60529	1.36214	0.680828
arahy.Tifrunner.gnm1.ann1.QS5S7R	0.269756	0.0825101	0.298387	0.133046	0.47127	0.159676	0.184169	0.136852
arahy.Tifrunner.gnm1.ann1.F4N1WH	4.53854	3.2355	3.58187	3.99839	33.4612	35.9205	32.0301	33.6415
arahy.Tifrunner.gnm1.ann1.GN1APU	9.59951	8.16565	11.3387	8.75947	21.6226	23.434	19.9692	18.1131
arahy.Tifrunner.gnm1.ann1.9H4MHS	0.452735	0.380662	0.271715	0.254523	2.47009	2.82076	2.28055	1.62485
arahy.Tifrunner.gnm1.ann1.AM6JUY	0.325676	0.200273	0.346682	0.141021	0.531623	0.323792	0.0238411	0.229725
arahy.Tifrunner.gnm1.ann1.3AB2AC	2.80704	2.23069	2.57545	2.56629	3.56085	3.5702	2.54526	3.03869
arahy.Tifrunner.gnm1.ann1.31J8XM	2.78463	2.12683	3.54206	2.90237	7.00106	6.25069	7.35177	6.63126
arahy.Tifrunner.gnm1.ann1.K45R6C	0.0212796	0.0369015	0	0.0328727	0.0179551	0.0242873	0	0
arahy.Tifrunner.gnm1.ann1.HZ2BW9	0.0657229	0.0160426	0	0	0	0	0	0.0212445
arahy.Tifrunner.gnm1.ann1.H7LQV6	0.707313	0.781593	1.95115	1.02923	1.94486	1.6623	1.72245	1.89737
arahy.Tifrunner.gnm1.ann1.JRZ5DE	0.260962	0.431103	0.199301	0.132282	1.1384	0.751709	0.822318	0.975358
arahy.Tifrunner.gnm1.ann1.WD5AW4	2.77612	3.33031	2.94685	3.61141	4.46204	3.41269	6.76045	6.29292
arahy.Tifrunner.gnm1.ann1.4KB8WD	7.22324	5.08848	6.02966	5.16831	19.1568	16.0243	9.93232	10.6426
arahy.Tifrunner.gnm1.ann1.ELQ752	0.131336	0.369837	0.457933	0.608437	4.69402	5.79956	7.06101	5.74498
arahy.Tifrunner.gnm1.ann1.T6U2EX	0.161247	0.164323	0.259923	0.328922	5.06145	6.11316	5.38203	4.68299
arahy.Tifrunner.gnm1.ann1.CNM5E0	20.3857	9.98286	3.61873	3.11493	0.262534	0.171039	0.187944	0.233428
arahy.Tifrunner.gnm1.ann1.LN0EEY	2.91516	2.47568	5.49548	4.88262	4.31844	4.37182	4.71352	4.86393
arahy.Tifrunner.gnm1.ann1.689Y8G	1.28555	0.998654	1.75259	1.82031	3.75404	3.79947	2.98588	3.49393
arahy.Tifrunner.gnm1.ann1.QI67VD	0.251837	0.478268	0.0155117	0.126119	0	0.0116316	0.00500011	0.0271898
arahy.Tifrunner.gnm1.ann1.4T4TWE	2.17133	2.83361	2.21281	2.39311	1.58165	2.02122	1.61173	1.55044
arahy.Tifrunner.gnm1.ann1.46R2K9	2.63217	1.32754	2.51657	2.3528	6.43772	5.93742	5.809	4.73874
arahy.Tifrunner.gnm1.ann1.KKPS0T	16.5372	14.004	20.9285	18.2004	16.7161	16.7567	11.9818	12.0002
arahy.Tifrunner.gnm1.ann1.29PSUQ	3.87726	2.96224	8.59555	7.11821	16.7563	15.0102	18.8059	21.5026
arahy.Tifrunner.gnm1.ann1.74Y677	1.67479	1.19429	2.33511	2.0416	4.85917	4.44073	3.58363	3.60138
arahy.Tifrunner.gnm1.ann1.V9Y9T8	3.9407	4.00424	2.61244	3.72253	1.69498	1.68699	0.76965	1.10071
arahy.Tifrunner.gnm1.ann1.JKR5UJ	4.00642	2.73869	6.11629	4.72361	14.3938	12.302	17.968	14.4
arahy.Tifrunner.gnm1.ann1.W1T9B4	0.0201872	0	0.540038	0.34263	2.0161	1.91915	11.2282	12.0384
arahy.Tifrunner.gnm1.ann1.MU4VHD	7.25757	3.32483	0.538192	0.614028	1.43259	1.12291	1.50712	3.13894
arahy.Tifrunner.gnm1.ann1.T02BE4	0.499136	0.482611	1.5115	1.42732	1.16838	0.890499	0.658921	0.576686
arahy.Tifrunner.gnm1.ann1.E8Y1RF	1.54353	1.08609	2.6536	2.42202	4.64216	4.83336	4.09307	4.98368
arahy.Tifrunner.gnm1.ann1.80NXVT	0	0	0.0823118	0.0752395	0.0218952	0.0307829	18.1202	16.1774
arahy.Tifrunner.gnm1.ann1.WRM861	1.56608	1.27505	2.22613	1.70779	1.94278	1.43878	0.933303	1.61207
arahy.Tifrunner.gnm1.ann1.KQT20N	0.0814303	0	0.142989	0	0.0479943	0.156089	0.292089	0.285219
arahy.Tifrunner.gnm1.ann1.DJPQ45	6.19512	5.63863	7.79991	7.71777	11.8176	12.5063	15.8245	16.155
arahy.Tifrunner.gnm1.ann1.HKZ8UA	59.3702	72.8693	82.8696	76.141	69.9347	68.6068	50.0597	58.9936
arahy.Tifrunner.gnm1.ann1.XXQ95I	17.1262	12.7709	14.3449	14.0271	9.97711	5.81402	21.5879	18.408
arahy.Tifrunner.gnm1.ann1.BE282Z	0.61609	0.529087	0.522248	0.65624	0.312761	0.21963	0.304376	0.291744
arahy.Tifrunner.gnm1.ann1.QFB2YZ	3.51959	2.8828	2.62628	3.17527	7.03012	7.83764	3.90357	4.15
arahy.Tifrunner.gnm1.ann1.Z6ZXKG	10.4863	7.51292	9.29986	11.5499	62.748	56.9433	101.736	94.1147
arahy.Tifrunner.gnm1.ann1.PBXS4Z	9.22792	7.193	5.44872	5.64069	8.76652	10.8824	10.2068	10.2601
arahy.Tifrunner.gnm1.ann1.G691ZN	7.33983	7.27957	6.73515	6.83502	1.2006	1.07838	0.567058	0.724378
arahy.Tifrunner.gnm1.ann1.FDEL0C	1.24687	0.700522	0.917215	0.874159	6.28276	6.33164	2.75431	3.45531
arahy.Tifrunner.gnm1.ann1.0WWC0W	1.12054	0.776451	1.42334	1.35797	1.34454	0.719451	0.620018	0.9863
arahy.Tifrunner.gnm1.ann1.H6EN9A	1.39897	0.449563	0.127656	0.407867	0.334464	0.22922	0.305674	0.558805
arahy.Tifrunner.gnm1.ann1.XXH2X2	3.32876	2.93989	3.97001	4.32922	0.768152	1.08402	1.06938	0.860681
arahy.Tifrunner.gnm1.ann1.KZ2IY9	0.0752513	0.0497559	0.0883114	0.0453157	0.111168	0.0922138	0.0445701	0.0237124
arahy.Tifrunner.gnm1.ann1.L7UPHP	0.169516	0.0873214	0.109732	0.262755	0	0.0181555	0.0526136	0.0793526
arahy.Tifrunner.gnm1.ann1.K28DE3	15.8273	16.0614	8.52665	9.08597	2.97408	2.67926	3.25578	2.88098
arahy.Tifrunner.gnm1.ann1.P24J4F	9.53858	9.03563	14.5229	13.4845	19.9131	18.239	17.7213	19.0953
arahy.Tifrunner.gnm1.ann1.YNW4Y6	1.53198	2.48747	1.09581	0.996167	7.5818	4.66937	2.2812	3.42599
arahy.Tifrunner.gnm1.ann1.BUZ5UW	14.3345	14.5629	14.1945	15.2906	3.69648	4.72231	3.56602	3.69253
arahy.Tifrunner.gnm1.ann1.27FJ9H	0	0	0	0	0.0645711	0	0.0498914	0
arahy.Tifrunner.gnm1.ann1.48T3RY	0	0	0	0	0.431205	0.424995	1.53512	0.842641
arahy.Tifrunner.gnm1.ann1.CLXM2V	2.21247	2.59078	34.1714	28.1047	10.5837	10.2397	90.0635	83.192
arahy.Tifrunner.gnm1.ann1.66HQ3N	3.48328	2.94714	4.16834	4.89886	11.3523	10.3367	8.79055	10.0031
arahy.Tifrunner.gnm1.ann1.FCN3VB	12.3244	12.1304	12.794	14.3935	4.38955	4.52158	5.44889	4.90435
arahy.Tifrunner.gnm1.ann1.7T3GCC	13.3628	16.9056	23.0122	22.9827	18.7608	20.2832	13.0285	16.2491
arahy.Tifrunner.gnm1.ann1.L6HU1S	0	0	0	0	0	0	0.0259479	0
arahy.Tifrunner.gnm1.ann1.AX86KU	2.88787	1.35625	2.74532	1.86746	6.11408	7.75973	4.01121	3.08882
arahy.Tifrunner.gnm1.ann1.60Y9TX	0	0	0	0	0.0992008	0	1.07624	1.06767
arahy.Tifrunner.gnm1.ann1.PLPE7Z	11.7592	9.68743	20.8533	22.0237	33.6422	32.3132	32.6743	32.7654
arahy.Tifrunner.gnm1.ann1.M9HC5A	5.40817	2.5618	2.79463	2.62319	4.75359	4.43084	3.77299	3.51837
arahy.Tifrunner.gnm1.ann1.JR38A6	10.3656	5.08956	2.92604	2.86942	11.7297	10.0135	8.85121	7.17208
arahy.Tifrunner.gnm1.ann1.22GDSE	1.63613	1.31008	2.05127	1.18364	3.56274	2.87509	3.02306	2.93618
arahy.Tifrunner.gnm1.ann1.MRKK2P	1.87892	1.28246	1.36101	0.795751	2.4586	2.51563	2.12032	1.97271
arahy.Tifrunner.gnm1.ann1.54YAQR	5.61777	2.69957	3.26032	1.64197	14.1569	16.5477	9.98543	10.8762
arahy.Tifrunner.gnm1.ann1.410C0R	0.136801	0	0.311533	0.0491485	0.226039	0.0594379	0.307705	0.410045
arahy.Tifrunner.gnm1.ann1.XP8I2L	0.0292014	0.132198	0.0988807	0	0	0	0.112793	0
arahy.Tifrunner.gnm1.ann1.LQLC9G	9.6096	6.81447	11.008	9.79634	17.8919	17.4346	12.985	12.2648
arahy.Tifrunner.gnm1.ann1.8B5AYJ	6.94398	7.63565	21.167	15.6982	15.9624	17.3161	18.2496	17.0276
arahy.Tifrunner.gnm1.ann1.16LGZI	0.0574609	0	0	0.113146	0	0	0	0
arahy.Tifrunner.gnm1.ann1.V0GQ55	6.32003	5.46096	10.4496	7.81575	14.9877	15.0983	15.4931	13.0885
arahy.Tifrunner.gnm1.ann1.DBZ50V	0.553866	1.27371	1.82399	2.51846	1.43281	1.38604	3.22163	2.77316
arahy.Tifrunner.gnm1.ann1.M2HQ4Q	0.227428	0.112659	0.161259	0.14853	1.89722	2.07168	1.14158	1.0505
arahy.Tifrunner.gnm1.ann1.B4QJCP	0	0	0.025583	0.0390944	0	0	0	0
arahy.Tifrunner.gnm1.ann1.JXS3UT	1.26684	0.575651	1.07146	1.04487	2.59426	2.65667	2.87114	3.24589
arahy.Tifrunner.gnm1.ann1.39P5NE	0.54567	0.491623	0.507716	0.311487	5.51715	5.75426	3.99385	3.2353
arahy.Tifrunner.gnm1.ann1.XHCR8J	2.2462	1.95708	3.47973	3.39305	4.51143	4.02182	4.94406	4.44221
arahy.Tifrunner.gnm1.ann1.C4CAJP	0.563045	0.161352	0.279636	0.211313	2.50221	2.72862	6.79218	4.42815
arahy.Tifrunner.gnm1.ann1.FF5EP1	0	0	0	0	0.0533047	0.0229288	0.0196571	0.021956
arahy.Tifrunner.gnm1.ann1.LP7W2Z	11.6547	9.72563	16.8408	12.7485	18.8686	16.7087	16.8704	16.1942
arahy.Tifrunner.gnm1.ann1.TLJ3DE	0	0	0	0	0.0766332	0	0	0
arahy.Tifrunner.gnm1.ann1.L8ST35	24.2466	25.9612	29.3475	28.623	72.9385	78.9244	47.988	64.3777
arahy.Tifrunner.gnm1.ann1.6MUT0K	10.4855	4.43006	0.486971	0.382467	0.316248	0.519055	0.171545	0.13514
arahy.Tifrunner.gnm1.ann1.WDE0T2	5.14784	3.47987	5.33509	5.41302	4.10157	4.05704	4.85647	4.33933
arahy.Tifrunner.gnm1.ann1.WJL4H1	0.704905	0.543756	1.04915	0.846332	4.36225	3.09785	4.52446	4.2034
arahy.Tifrunner.gnm1.ann1.DW9T57	0.558659	0.634756	1.06945	0.959816	3.60356	3.68959	2.18809	2.16201
arahy.Tifrunner.gnm1.ann1.XH9CJD	4.12106	3.78821	6.8671	5.56234	9.52378	10.1715	7.28038	7.83101
arahy.Tifrunner.gnm1.ann1.6D2G91	4.06773	2.77418	1.03884	1.21332	12.3628	13.2404	5.75195	6.60685
arahy.Tifrunner.gnm1.ann1.A8H1KI	0.225567	0.0646008	0.0442624	0.0231564	2.96682	2.4609	1.62406	1.57877
arahy.Tifrunner.gnm1.ann1.1WQ6G8	6.8959	6.41717	9.64914	7.51729	13.3528	14.588	10.6922	11.2329
arahy.Tifrunner.gnm1.ann1.16I18L	0	0	0.0161953	0	1.34241	1.48567	0.900531	0.680697
arahy.Tifrunner.gnm1.ann1.0UM6BL	6.56069	5.73644	11.4471	11.1484	9.56712	9.38354	8.43113	9.96836
arahy.Tifrunner.gnm1.ann1.M75XKZ	9.55743	7.03552	11.6408	9.76971	15.0699	16.6424	13.918	13.5337
arahy.Tifrunner.gnm1.ann1.J5RUTR	2.30094	0.864563	0.276363	0.176693	0.744642	0.514115	0.353205	0.498841
arahy.Tifrunner.gnm1.ann1.C2N6SR	2.76119	2.02509	2.70699	2.85993	4.88703	5.9285	7.59887	6.0011
arahy.Tifrunner.gnm1.ann1.JZL08K	6.17565	5.73804	8.38084	7.80657	14.2405	13.7103	8.59803	10.2804
arahy.Tifrunner.gnm1.ann1.VHEE5Y	16.291	8.32161	9.38262	7.42849	32.9387	45.4259	25.9826	31.0666
arahy.Tifrunner.gnm1.ann1.VBQQ6F	0.902313	0.703024	3.11652	2.54996	4.64287	5.06828	4.55504	3.79863
arahy.Tifrunner.gnm1.ann1.T9C115	10.4602	5.52794	5.82598	4.69664	11.0607	12.4774	9.07452	10.4353
arahy.Tifrunner.gnm1.ann1.HL3201	4.40356	3.15647	2.94972	2.69503	3.464	3.55014	3.17416	3.21112
arahy.Tifrunner.gnm1.ann1.YJCF5Y	0.0472908	0.0389023	0.227938	0.225027	0.53887	0.321115	0.771558	0.65191
arahy.Tifrunner.gnm1.ann1.NN3VVN	8.56184	10.4665	8.42629	8.24014	6.63352	5.59576	8.4152	8.40072
arahy.Tifrunner.gnm1.ann1.A24RK9	3.56992	3.57965	2.39885	2.13956	4.03979	3.61593	2.56868	2.79929
arahy.Tifrunner.gnm1.ann1.BS651N	3.46244	0.760465	3.13286	3.43098	5.43358	4.81875	3.91739	4.20458
arahy.Tifrunner.gnm1.ann1.6K5E5I	0.847942	0.526423	0.775477	0.970596	0.823771	1.08086	1.50111	0.94169
arahy.Tifrunner.gnm1.ann1.66D6IA	0.642105	0.499456	0.185244	0.0294769	1.18635	1.74196	3.37583	4.04069
arahy.Tifrunner.gnm1.ann1.0KG03L	7.04583	5.70491	11.0702	8.0264	10.6278	8.81096	16.657	14.012
arahy.Tifrunner.gnm1.ann1.F1CH2T	4.25509	4.19647	5.2343	14.7696	53.1428	44.7247	18.8601	27.0945
arahy.Tifrunner.gnm1.ann1.ZA1VNW	1.67812	1.04992	0.181404	0.154161	13.7858	9.72223	1.81982	2.35592
arahy.Tifrunner.gnm1.ann1.JF5U6Q	1.61328	1.51255	3.38159	3.96579	2.94895	3.09805	2.83155	3.25133
arahy.Tifrunner.gnm1.ann1.U48FM1	18.7477	16.5249	32.7629	30.5	40.2528	33.4006	31.1458	35.1644
arahy.Tifrunner.gnm1.ann1.PH0WUV	2.92439	2.77114	2.89598	2.73323	3.57266	3.76062	2.83979	3.10292
arahy.Tifrunner.gnm1.ann1.533Y7U	0.0800583	0.0464028	0.0294662	0.00563402	0.0246185	0.0178531	0.110056	0.222591
arahy.Tifrunner.gnm1.ann1.2J8ZFG	0	0	0	0	0.0495418	0.0535882	0.0589073	0
arahy.Tifrunner.gnm1.ann1.5TU0IR	1.56394	1.0186	2.49873	2.08342	5.32309	5.03203	3.21642	3.41987
arahy.Tifrunner.gnm1.ann1.LEI4AX	1.04027	0.40604	0.310494	0.208787	2.1296	1.49277	1.34776	1.64121
arahy.Tifrunner.gnm1.ann1.QEX5C0	0	0	0	0	0.0144942	0.0419383	0.0197841	0.0121658
arahy.Tifrunner.gnm1.ann1.E7ZCLE	0.144504	0	0.183684	0.0325787	0.0932191	0.200333	0.337435	0.507406
arahy.Tifrunner.gnm1.ann1.SU695W	1.14766	1.12111	0.829676	1.41664	0.973716	1.03976	0.336759	0.944046
arahy.Tifrunner.gnm1.ann1.1KQ3UY	5.79312	5.17652	15.0258	15.1433	12.4336	12.1827	11.2903	12.4632
arahy.Tifrunner.gnm1.ann1.BAFS43	4.58963	3.71293	1.01955	1.31796	1.67899	1.00975	1.50303	1.02032
arahy.Tifrunner.gnm1.ann1.E9249P	81.5906	113.665	204.173	194.842	86.6226	77.7647	79.3098	95.3865
arahy.Tifrunner.gnm1.ann1.WK3ZZ4	34.6995	30.6897	47.744	46.398	65.8444	73.3142	68.5513	76.9913
arahy.Tifrunner.gnm1.ann1.C8Z92C	7.63517	7.14337	10.2236	9.31574	18.8947	26.8766	14.1617	15.1575
arahy.Tifrunner.gnm1.ann1.JN8BJ1	5.37039	4.96182	11.9395	8.46614	23.0706	22.4547	13.8377	15.1391
arahy.Tifrunner.gnm1.ann1.P4KHGY	41.6471	31.9693	237.515	216.341	0.385823	0.112053	1.61282	1.58432
arahy.Tifrunner.gnm1.ann1.HPS7HM	36.6801	26.9955	15.3685	15.0105	55.1384	52.5333	54.2236	61.3271
arahy.Tifrunner.gnm1.ann1.H0MGAW	0.0545237	0	0	0	0	0	0	0
arahy.Tifrunner.gnm1.ann1.0YQ56L	0.045674	0	0	0	0.148776	0	0.0504729	0
arahy.Tifrunner.gnm1.ann1.TBP304	0.277481	0.091866	0.249384	0.0357054	0.266519	0.223218	0.212856	0.330189
arahy.Tifrunner.gnm1.ann1.08LYWQ	1.53916	1.36158	1.94629	1.69321	4.00679	3.46505	2.67079	2.95149
arahy.Tifrunner.gnm1.ann1.YVA47Q	0	0	0.307295	0.715227	2.73111	2.16577	0.520996	1.04364
arahy.Tifrunner.gnm1.ann1.83P0GW	0.393202	0.311125	0.0483165	0	0.816894	0.793804	0.235763	0.250074
arahy.Tifrunner.gnm1.ann1.W0JRE9	4.56237	3.8412	4.87771	5.32271	3.74503	3.48594	4.00307	2.94767
arahy.Tifrunner.gnm1.ann1.6KK5MR	2.46146	2.15879	4.50013	3.49655	6.02962	5.23336	3.71349	4.03332
arahy.Tifrunner.gnm1.ann1.M5IJ04	11.2122	10.7791	15.5189	15.4836	24.3962	23.095	15.1413	17.4686
arahy.Tifrunner.gnm1.ann1.WQJ2FT	0.0890854	0	0.0784417	0.123017	0.140844	0	0.175646	0.15445
arahy.Tifrunner.gnm1.ann1.SBJ000	6.084	4.87165	6.1382	6.52342	9.65727	7.97167	11.7529	10.5033
arahy.Tifrunner.gnm1.ann1.FL3VM6	0	0	0	0	0	0	0.0575433	0
arahy.Tifrunner.gnm1.ann1.4UQ2XQ	57.0035	35.6885	50.1213	84.539	3.22553	2.18293	10.4638	12.9737
arahy.Tifrunner.gnm1.ann1.4XPF6M	111.729	127.94	174.415	188.67	268.419	268.948	168.055	163.759
arahy.Tifrunner.gnm1.ann1.94CY91	0.144012	0.18637	0.110643	0.269054	6.32394	6.75644	2.83959	3.19087
arahy.Tifrunner.gnm1.ann1.DVHD2P	47.6131	59.1183	41.7502	48.1078	46.939	60.7187	21.5823	27.7959
arahy.Tifrunner.gnm1.ann1.U2PNLV	2.95036	2.44669	5.23617	4.8996	11.8097	10.0943	10.7538	9.85784
arahy.Tifrunner.gnm1.ann1.PE3CF6	0.129706	0.0595449	0.129811	0.0324412	1.1553	1.23759	1.34798	1.03991
arahy.Tifrunner.gnm1.ann1.SQW77Y	0	0	0	0	0	0.025719	0.248958	0.612993
arahy.Tifrunner.gnm1.ann1.C5W65I	1.48622	1.3705	1.53899	1.34755	1.58931	1.56813	2.38542	2.41476
arahy.Tifrunner.gnm1.ann1.0U26KL	5.6396	4.66271	7.55348	6.78506	16.4893	15.5053	13.6626	13.5323
arahy.Tifrunner.gnm1.ann1.91PNY4	0	0	0	0	0.0288515	0	0.0257593	0
arahy.Tifrunner.gnm1.ann1.C7YMQB	0	0.0138392	0.0620736	0.0559476	20.7273	23.8438	21.0178	22.1262
arahy.Tifrunner.gnm1.ann1.373YRE	0.392969	0.815885	0.611939	0.490574	1.81831	2.18676	1.50148	1.23747
arahy.Tifrunner.gnm1.ann1.RKEW7U	5.86506	6.80796	7.52305	8.01498	10.6374	11.0094	10.3554	12.246
arahy.Tifrunner.gnm1.ann1.HD7PLU	3.3097	1.70598	3.26592	2.58292	11.124	11.1948	7.70868	8.1707
arahy.Tifrunner.gnm1.ann1.AF3YLM	0.511386	0.958502	0.533364	0.34976	0.611166	0.495067	0.80075	1.00232
arahy.Tifrunner.gnm1.ann1.105KNS	0	0	0	0	0.114254	0.203251	0.0504481	0.0751465
arahy.Tifrunner.gnm1.ann1.8VP3JY	0	0.036226	0	0.237115	0.0462694	0	0.0630505	0.24717
arahy.Tifrunner.gnm1.ann1.PX3JKN	0	0	0.12784	0	0.0528939	0.0398161	1.34431	1.46386
arahy.Tifrunner.gnm1.ann1.UBZ7E4	0.101532	0.0357718	0.0837894	0.0169139	0.140307	0.400522	1.06017	0.7717
arahy.Tifrunner.gnm1.ann1.2VP5AK	0	0	0	0	0	0	0	0.0526228
arahy.Tifrunner.gnm1.ann1.J7FTHV	6.12729	8.30269	11.2536	11.0489	2.14456	2.4128	3.36145	3.31434
arahy.Tifrunner.gnm1.ann1.B1KVMA	16.5615	17.2694	28.316	25.8255	28.9934	30.3513	34.4062	34.1069
arahy.Tifrunner.gnm1.ann1.EY1098	0	0	0.0673532	0	0.259416	0.331774	0.114454	0.162484
arahy.Tifrunner.gnm1.ann1.B2PPBR	12.8029	12.2679	7.66202	10.4732	20.1886	11.2113	67.6128	64.1675
arahy.Tifrunner.gnm1.ann1.APL108	4.18009	4.02174	5.98155	4.82944	11.5689	10.1337	7.53745	7.85821
arahy.Tifrunner.gnm1.ann1.QTHZ4E	6.95309	7.3194	8.51555	9.62786	11.7006	10.3874	8.03544	9.44246
arahy.Tifrunner.gnm1.ann1.R3I5KY	0	0	0	0	0.439495	0.159313	1.86698	2.33787
arahy.Tifrunner.gnm1.ann1.9SLV88	40.8219	21.755	49.8985	35.6647	115.458	123.773	73.0938	88.9659
arahy.Tifrunner.gnm1.ann1.BLKC3Q	0.414114	0.578921	0.916774	1.03706	0	0	0	0
arahy.Tifrunner.gnm1.ann1.7JUV22	0	0	0	0	0.158783	0.227193	0.0591165	0
arahy.Tifrunner.gnm1.ann1.K5ZYIA	0	0	0	0	0	0.0957641	0.201021	0.108178
arahy.Tifrunner.gnm1.ann1.X13C0W	0.257383	0.0531575	0.0238368	0.0398408	0.443306	0.527541	0.0916954	0.0729642
arahy.Tifrunner.gnm1.ann1.32IKG8	2.11238	1.00235	0.390788	0.334837	2.56703	2.36602	1.08806	1.09912
arahy.Tifrunner.gnm1.ann1.S7U7BK	6.73047	6.94012	10.5917	9.59894	14.8642	14.6731	12.8828	12.2666
arahy.Tifrunner.gnm1.ann1.QIE26X	0	0.0744807	0	0	0.0307451	0.0566056	0.083455	0.0582487
arahy.Tifrunner.gnm1.ann1.ZZ7V32	0.0121347	0	0.0397357	0.159007	27.576	24.3511	14.9843	15.9515
arahy.Tifrunner.gnm1.ann1.YCT58P	0.376467	0.257371	0.241079	0.874052	0.425635	0.28997	0.183444	0.238773
arahy.Tifrunner.gnm1.ann1.HS5001	14.5487	22.1145	32.7638	33.9476	9.92195	8.781	10.1979	11.323
arahy.Tifrunner.gnm1.ann1.8IHJ7B	0.153778	0.343287	0.350643	0.22416	3.4197	3.47841	0.860298	1.34127
arahy.Tifrunner.gnm1.ann1.UG1CCZ	27.2481	26.3968	40.1058	36.9418	50.1906	43.9181	29.2851	32.2497
arahy.Tifrunner.gnm1.ann1.6VUR5K	6.90007	16.0129	10.4564	13.8497	0	0	0.0138653	0
arahy.Tifrunner.gnm1.ann1.NXSQ64	15.2115	11.6479	24.6542	21.5822	40.4854	40.1244	40.53	39.2377
arahy.Tifrunner.gnm1.ann1.JIZ31U	0.308795	0.496652	0.885506	0.565128	2.74363	5.66384	32.8684	24.8014
arahy.Tifrunner.gnm1.ann1.L17MWU	0.0386071	0.0582595	0.0435766	0.0302322	7.07817	5.78961	10.4711	13.7412
arahy.Tifrunner.gnm1.ann1.QWDB2Q	2.87676	2.04873	3.42283	3.38442	3.77816	3.71324	3.6505	3.51517
arahy.Tifrunner.gnm1.ann1.DCW42B	11.0446	17.2815	15.1443	16.3445	7.5964	7.07257	8.47775	10.4519
arahy.Tifrunner.gnm1.ann1.A9XG53	2.76415	2.67357	2.12505	0.874252	8.79488	12.6365	3.20987	2.3708
arahy.Tifrunner.gnm1.ann1.7IM9YU	11.2564	11.268	14.1999	16.3209	6.12978	5.83415	5.03581	5.68071
arahy.Tifrunner.gnm1.ann1.VB8JJE	3.25466	2.8411	4.47773	4.28453	12.774	12.7518	20.4903	19.1091
arahy.Tifrunner.gnm1.ann1.G2HH9X	3.32835	2.74261	4.81882	4.20375	4.48207	4.34367	4.59593	4.68916
arahy.Tifrunner.gnm1.ann1.GRSA84	0	0	0.0381161	0.0679545	0	0.0109111	2.19444	2.52391
arahy.Tifrunner.gnm1.ann1.509DQ1	49.5477	37.0509	36.4814	28.2068	4.33138	4.59309	3.54893	3.36596
arahy.Tifrunner.gnm1.ann1.IWVL8G	2.47885	1.67061	1.29779	2.14554	0	0.078934	0.859437	0.879419
arahy.Tifrunner.gnm1.ann1.BP7KU3	3.20684	1.95884	3.68795	3.03778	6.40983	5.11152	3.83228	3.44077
arahy.Tifrunner.gnm1.ann1.42246I	8.15873	6.40541	13.1237	13.1588	29.1814	30.4355	28.7981	26.2786
arahy.Tifrunner.gnm1.ann1.Q869IZ	0.0477329	0.0328738	0.0572095	0.0295967	2.01773	2.28373	0.622943	0.597457
arahy.Tifrunner.gnm1.ann1.Z70S0B	4.49871	3.36237	6.22917	4.31177	15.1751	16.4258	9.72729	11.9481
arahy.Tifrunner.gnm1.ann1.A8CDNR	0.0492424	0.0330044	0	0	0	0	0	0.0205681
arahy.Tifrunner.gnm1.ann1.U22P6L	0.78376	0.484693	1.17511	0.919764	1.61166	1.392	2.84795	2.16301
arahy.Tifrunner.gnm1.ann1.5E0Z2C	0	0	0	0	0	0	0.103287	0.440571
arahy.Tifrunner.gnm1.ann1.GW0K52	0.238101	0.110233	0.189678	0.247048	0.662717	1.05215	2.36739	2.67493
arahy.Tifrunner.gnm1.ann1.2R11L5	2.70961	3.18306	2.26729	2.22336	0.249485	0.158473	0.0728889	0.0999318
arahy.Tifrunner.gnm1.ann1.G9B5FS	2.20814	2.8347	2.06647	1.45388	7.04057	7.45251	1.59311	2.31814
arahy.Tifrunner.gnm1.ann1.LNQ50U	2.89662	0.70068	0	0	3.16206	0.998521	0.47887	0.0877789
arahy.Tifrunner.gnm1.ann1.KW6J5Q	14.8623	14.5335	20.6116	21.3522	20.9196	20.4727	21.3043	24.5342
arahy.Tifrunner.gnm1.ann1.354MLN	8.46015	10.2448	13.2888	11.5719	17.2207	16.923	9.54536	10.6105
arahy.Tifrunner.gnm1.ann1.39JT4A	22.937	17.6993	25.2752	23.3212	10.5017	9.97288	9.6988	11.0683
arahy.Tifrunner.gnm1.ann1.0FN7J8	16.0493	12.2081	10.313	11.9447	15.6337	16.7509	15.2246	13.3963
arahy.Tifrunner.gnm1.ann1.C54011	2.61835	1.72352	0.79658	0.817087	53.0564	49.6949	13.1394	16.9495
arahy.Tifrunner.gnm1.ann1.QV24KU	12.0164	5.91473	0.25623	0.290958	0	0	0	0
arahy.Tifrunner.gnm1.ann1.GMF3XI	60.4615	4.2519	31.5143	2.91045	4.45748	5.16536	4.37222	3.42984
arahy.Tifrunner.gnm1.ann1.MZ20IF	2.35794	2.27906	3.95424	3.45022	6.33676	5.62349	5.73523	6.37611
arahy.Tifrunner.gnm1.ann1.VM6HK1	19.2202	15.583	32.8617	30.8943	55.254	52.2871	42.7066	43.9517
arahy.Tifrunner.gnm1.ann1.409VMA	0.0953674	0.0956032	0.0694198	0.0759983	0.0546317	0.143044	0.251116	0.235429
arahy.Tifrunner.gnm1.ann1.T6S6P4	1.63481	2.22881	6.65731	5.30978	3.67879	4.75811	2.28407	2.82397
arahy.Tifrunner.gnm1.ann1.1P1WAU	0.867537	1.23833	2.8555	2.29961	1.23879	1.14064	0.466288	0.94846
arahy.Tifrunner.gnm1.ann1.PH2I0N	0	0	0	0	0	0	0	0.00517025
arahy.Tifrunner.gnm1.ann1.75YJ3Z	0	0	0	0	0.0694558	0.0381837	0.281999	0.25988
arahy.Tifrunner.gnm1.ann1.DQPH4F	0.658658	0.678678	0.535194	0.494025	4.47378	3.87795	4.16357	3.54041
arahy.Tifrunner.gnm1.ann1.DMY71J	0.323874	0.569882	0.200644	0.155663	0.262079	0.380035	0.113088	0.107925
arahy.Tifrunner.gnm1.ann1.Z8BXYJ	0	0	0	0	0	0	0	0.0138727
arahy.Tifrunner.gnm1.ann1.MVM3BY	0.129932	0.0341917	0.0355431	0.0278023	0.238302	0.312351	0.0949902	0.0552466
arahy.Tifrunner.gnm1.ann1.TYVF6X	10.058	8.23688	16.002	16.1068	29.3005	31.6452	37.255	34.9772
arahy.Tifrunner.gnm1.ann1.K33DAI	0.970355	0.814679	4.53474	3.23841	2.51855	2.5569	5.7164	4.47026
arahy.Tifrunner.gnm1.ann1.W50V02	89.1327	99.2396	102.374	102.029	262.632	293.501	192.419	265.047
arahy.Tifrunner.gnm1.ann1.DRB5Q9	0	0	0	0	0	0.133028	0.0985316	0.0938584
arahy.Tifrunner.gnm1.ann1.C3XLMD	18.3795	17.6959	13.3128	16.2224	12.0914	11.541	12.4584	12.081
arahy.Tifrunner.gnm1.ann1.12N6X7	7.83209	8.76711	24.7471	31.842	10.8911	8.04158	53.2519	37.7928
arahy.Tifrunner.gnm1.ann1.ETG9TD	0.51295	0.219068	0.756027	0.0621487	0.746194	0.940059	0.759276	1.05583
arahy.Tifrunner.gnm1.ann1.VQR3VI	4.49232	4.59961	4.57873	4.44959	3.48345	3.19768	2.83713	2.86823
arahy.Tifrunner.gnm1.ann1.TZRG2H	0.134431	0.342	3.5455	2.12362	0	0.0219894	9.85941	14.5581
arahy.Tifrunner.gnm1.ann1.F4SVGY	2.6857	1.38357	2.41988	1.85304	8.2721	7.11918	4.15096	4.39746
arahy.Tifrunner.gnm1.ann1.UB5R5Q	32.7603	37.9762	46.4061	45.9129	7.89961	6.25702	5.25088	5.82739
arahy.Tifrunner.gnm1.ann1.913R4E	39.6736	41.694	40.8781	41.3602	60.0039	73.1681	64.2119	74.5898
arahy.Tifrunner.gnm1.ann1.MM1CBR	10.1841	8.04827	8.8953	10.4678	11.9534	10.1909	17.0153	17.1708
arahy.Tifrunner.gnm1.ann1.JT43NG	7.0951	5.79765	8.76499	8.52854	12.4092	13.0434	10.9327	12.0656
arahy.Tifrunner.gnm1.ann1.XV7G96	0.0766894	0.130729	0.336351	0.101783	0	0.0590045	0	0.541287
arahy.Tifrunner.gnm1.ann1.9Q5ZL0	13.2513	13.5865	15.2638	16.0124	19.4481	19.3148	16.5514	16.3727
arahy.Tifrunner.gnm1.ann1.LZQ0FA	1.5956	1.13468	2.76358	2.55363	3.38598	3.20866	3.85168	3.60438
arahy.Tifrunner.gnm1.ann1.61K3C5	0.283202	0.182334	0.485301	0.357685	0.499706	0.485327	0.429397	0.284913
arahy.Tifrunner.gnm1.ann1.D4R6TJ	8.13662	6.34946	5.78388	5.09827	3.81231	3.02728	3.90502	4.21111
arahy.Tifrunner.gnm1.ann1.TMTW0S	0.0269192	0	0.296733	0.0301777	0	0.0702508	0	0
arahy.Tifrunner.gnm1.ann1.LBLS7P	6.91619	5.94428	7.96653	7.82152	10.6549	10.0668	13.4364	12.1473
arahy.Tifrunner.gnm1.ann1.7I5NSS	13.3939	9.92387	14.7662	14.103	23.3233	24.5778	24.9745	24.9978
arahy.Tifrunner.gnm1.ann1.KCM1HB	6.54517	4.09013	7.12705	5.30729	2.66308	2.35717	3.23647	2.94763
arahy.Tifrunner.gnm1.ann1.CB6P6Z	1.4068	1.12056	1.96838	1.78718	5.1249	5.66137	8.72822	6.80327
arahy.Tifrunner.gnm1.ann1.UE6VDT	0.633746	0.367525	0.992497	0.531096	1.10701	0.97148	0.816029	0.803944
arahy.Tifrunner.gnm1.ann1.V7RS39	1.31718	1.8304	1.08226	0.656115	0.335428	0.0865079	0	0.174235
arahy.Tifrunner.gnm1.ann1.J6H77P	50.0051	42.3785	27.5192	31.2886	5.54637	4.95254	9.82286	8.96177
arahy.Tifrunner.gnm1.ann1.T5DRVA	0.591564	0.335701	1.43197	1.16706	10.0114	9.53121	45.6039	35.9979
arahy.Tifrunner.gnm1.ann1.Q9SRUI	0	0	0	0	0.230518	0.395741	0.152539	0.233345
arahy.Tifrunner.gnm1.ann1.RDBF7Y	3.84252	2.71987	3.46844	3.1856	9.83625	11.8066	16.8262	16.1036
arahy.Tifrunner.gnm1.ann1.Q6429D	119.375	133.823	44.1757	53.0252	6.09022	5.5849	6.01603	5.86725
arahy.Tifrunner.gnm1.ann1.N3RGE8	0.340992	0.315607	0.0959581	0.359632	0.324204	0.155879	0.343182	0.37201
arahy.Tifrunner.gnm1.ann1.AFHS7R	0.215893	0.225762	1.10139	1.28156	2.15692	2.4627	1.59154	1.44404
arahy.Tifrunner.gnm1.ann1.T9IDSP	3.45138	2.9326	5.45418	4.84708	5.59004	5.85588	7.08057	6.57072
arahy.Tifrunner.gnm1.ann1.Z0RY6M	27.6394	37.1373	33.0724	31.5556	0.321709	0.515155	1.37723	0.947937
arahy.Tifrunner.gnm1.ann1.RHG2NW	0	0	0	0	0	0.0421726	0	0
arahy.Tifrunner.gnm1.ann1.L8S1IT	0.205341	0.13138	0.759924	0.747992	0.856245	1.15323	0.915823	1.24556
arahy.Tifrunner.gnm1.ann1.5ZS0BP	5.03595	5.45841	7.42567	6.75461	3.31244	3.38757	3.0413	3.50887
arahy.Tifrunner.gnm1.ann1.Z857UD	0.0826543	0.246512	0.944909	0.968444	0	0	0	0
arahy.Tifrunner.gnm1.ann1.U399DB	0.718632	0.629576	1.02003	0.677243	23.3435	21.9332	25.8088	22.3015
arahy.Tifrunner.gnm1.ann1.UMLA17	4.81376	3.13436	5.51377	5.18051	6.41435	5.50666	2.62586	3.73387
arahy.Tifrunner.gnm1.ann1.P9B1J4	0.322433	0.329359	1.72967	1.65635	0	0	0.31073	0.179773
arahy.Tifrunner.gnm1.ann1.N28RR5	1.24166	1.25578	0.653521	0.623708	3.40312	4.16573	2.94891	2.96737
arahy.Tifrunner.gnm1.ann1.76VTSB	2.69657	1.90863	1.06502	0.883974	7.77195	8.24044	4.2784	3.85961
arahy.Tifrunner.gnm1.ann1.WI1GF8	0	0	0.073919	0	0	0	0.228098	0.190499
arahy.Tifrunner.gnm1.ann1.CY1TAH	22.1444	23.0661	37.9422	34.4985	48.8957	50.8215	41.7815	46.4644
arahy.Tifrunner.gnm1.ann1.I909QJ	0	0	0	0	0	0.0819045	0.0243834	0.344009
arahy.Tifrunner.gnm1.ann1.82GW38	0.317145	0.0433811	0.0494332	0	0.222226	0.166939	0.149879	0.149425
arahy.Tifrunner.gnm1.ann1.30D4G4	18.1358	22.0056	39.0301	38.6197	32.2221	30.065	22.5391	25.9028
arahy.Tifrunner.gnm1.ann1.2G4T7X	9.19514	5.42181	10.2414	8.98515	24.0338	23.3991	21.7586	20.6093
arahy.Tifrunner.gnm1.ann1.FAYP6F	10.415	9.0416	9.10921	8.24733	13.2682	14.2534	9.91305	13.5029
arahy.Tifrunner.gnm1.ann1.F4A8JX	7.674	7.28199	9.62178	9.92484	17.2923	16.3107	9.96023	11.8371
arahy.Tifrunner.gnm1.ann1.3X8FVR	1.38289	0.629956	1.6893	1.16244	4.81284	4.63526	4.2388	3.86084
arahy.Tifrunner.gnm1.ann1.29L0YD	0.219305	0.149258	0.585178	0.313197	1.07556	1.13923	0.855858	0.862169
arahy.Tifrunner.gnm1.ann1.GU10IX	0.655379	0	0	0.670936	0	3.49499	0	1.10729
arahy.Tifrunner.gnm1.ann1.LGM3J9	3.98339	4.46632	11.0308	9.09879	5.64869	5.69629	5.2741	6.14269
arahy.Tifrunner.gnm1.ann1.CPS2RS	0.0431239	0	0.0378334	0	0.560227	1.043	1.03813	0.648634
arahy.Tifrunner.gnm1.ann1.8G10A0	5.64462	4.56562	9.34933	10.5433	10.7114	9.71035	7.33944	8.52678
arahy.Tifrunner.gnm1.ann1.FM4PU3	18.8123	23.5263	18.0062	22.407	2.68563	2.77302	1.46554	1.22179
arahy.Tifrunner.gnm1.ann1.2HI4J5	7.93401	5.44079	9.17513	7.72711	22.9997	22.3352	16.6728	18.5935
arahy.Tifrunner.gnm1.ann1.7AU96Q	13.669	11.57	14.9118	14.9158	38.3372	46.2932	31.0099	36.6626
arahy.Tifrunner.gnm1.ann1.KG9DVM	2.49137	2.13717	1.61199	1.75566	2.67084	3.22781	6.23659	6.55913
arahy.Tifrunner.gnm1.ann1.G7NAMC	4.33491	3.47273	4.41078	4.55723	12.8933	12.34	11.9629	12.0079
arahy.Tifrunner.gnm1.ann1.KW6ZZA	3.15172	1.54286	3.72961	3.13331	7.60028	7.87252	4.91571	3.91588
arahy.Tifrunner.gnm1.ann1.I66N0U	2.87008	2.68866	2.09856	2.6496	5.36754	5.0797	6.30886	5.84509
arahy.Tifrunner.gnm1.ann1.C8HW3T	157.776	157.189	84.0277	97.1839	1.13745	1.74205	1.38874	0.525956
arahy.Tifrunner.gnm1.ann1.VUVZ8L	0.278918	0.274769	0.127532	0.189108	0	0	0	0.0384603
arahy.Tifrunner.gnm1.ann1.ZCX2T9	5.59448	3.52085	3.6981	3.11656	8.43002	8.41285	6.72808	7.27568
arahy.Tifrunner.gnm1.ann1.S3AGIE	0.590653	0.364015	0.627715	0.602217	0.315175	0.277014	0.346958	0.221661
arahy.Tifrunner.gnm1.ann1.2PL4X0	5.66296	3.2148	2.33076	2.53475	7.66858	7.18654	4.17086	3.43293
arahy.Tifrunner.gnm1.ann1.D9MA0I	52.5187	71.4932	70.5488	55.2189	33.3927	25.984	27.3647	31.5066
arahy.Tifrunner.gnm1.ann1.09M2FB	36.1529	38.3642	35.3363	35.112	51.3483	59.0041	43.5292	46.6803
arahy.Tifrunner.gnm1.ann1.SYI62H	2.12786	0.756497	0.749206	0.578851	3.54069	3.12653	2.92754	2.69776
arahy.Tifrunner.gnm1.ann1.GM6JEQ	7.17953	4.76168	9.65284	9.21962	25.2274	23.316	19.431	20.623
arahy.Tifrunner.gnm1.ann1.8V59CD	0	0	0.261825	0	0.160136	0.0295208	0	0
arahy.Tifrunner.gnm1.ann1.39730H	0	0	0	0	0.0382352	0	0	0
arahy.Tifrunner.gnm1.ann1.DCW7NL	0	0	0.137844	0.0903712	0.749318	0.89762	0.898359	0.965924
arahy.Tifrunner.gnm1.ann1.S17QX5	0.197529	0.141981	0.223224	0.105857	0.0243449	0.0452923	0.0486932	0
arahy.Tifrunner.gnm1.ann1.V6SIVJ	27.2043	26.2255	45.7722	43.3531	89.5072	101.852	100.484	109.101
arahy.Tifrunner.gnm1.ann1.NBK6NR	6.26296	5.91412	12.1385	11.0788	10.7519	8.73349	18.0687	15.6704
arahy.Tifrunner.gnm1.ann1.8SKA4I	0	0	0	0	0.0272153	0.0683023	0	0.0105956
arahy.Tifrunner.gnm1.ann1.HDHM3Z	4.93893	4.97966	6.68383	7.48686	12.9913	12.325	12.4128	12.1087
arahy.Tifrunner.gnm1.ann1.C22IND	0.0643839	0	0.0450645	0	0.186648	0.156173	0.141332	0.0528789
arahy.Tifrunner.gnm1.ann1.LDXX7Q	0.421055	0.268772	0.383033	0.354794	0.544839	0.547111	0.640803	0.568078
arahy.Tifrunner.gnm1.ann1.ZJT11U	10.5388	9.6145	14.5215	14.1818	16.7395	17.2202	14.2678	15.8564
arahy.Tifrunner.gnm1.ann1.SKG6R6	55.2514	64.7068	70.9133	73.3106	2.83363	4.63719	4.90468	5.91589
arahy.Tifrunner.gnm1.ann1.P12GZY	24.3431	21.6039	21.5145	18.3219	15.0114	15.3288	14.8655	14.0553
arahy.Tifrunner.gnm1.ann1.6SHE48	17.797	11.9818	0.681842	0.4138	3.57557	7.14489	1.1948	1.91097
arahy.Tifrunner.gnm1.ann1.NHX0KA	0	0	0	0	0	0	0	0.0288115
arahy.Tifrunner.gnm1.ann1.H31DAJ	2.65109	2.29877	4.08105	3.69321	7.78215	8.07855	8.88715	7.59138
arahy.Tifrunner.gnm1.ann1.E1FWBU	9.23899	7.50086	6.2239	7.91889	1.7748	2.34382	2.02686	2.35636
arahy.Tifrunner.gnm1.ann1.GA8QSM	0.0407214	0	0	0	0	0	0	0
arahy.Tifrunner.gnm1.ann1.47U1LD	6.53701	4.33655	5.77372	5.12255	14.5167	16.5063	7.91166	10.6551
arahy.Tifrunner.gnm1.ann1.QVT58A	0.695844	0.824607	0.515464	0.564113	1.35888	1.26839	4.69925	4.37269
arahy.Tifrunner.gnm1.ann1.8G1XAU	0.22949	0.22741	0.136129	0	10.8801	19.4021	1.56345	3.80027
arahy.Tifrunner.gnm1.ann1.E5IT1X	0.107091	0.0465217	0.0825423	0.0707809	1.32234	0.89614	0.885835	0.754516
arahy.Tifrunner.gnm1.ann1.AK4T3E	3.20197	4.39647	9.98933	12.7762	7.62412	5.94894	9.62008	10.6441
arahy.Tifrunner.gnm1.ann1.YSDC3Q	0	0.160164	0.15802	0.226358	51.2029	62.4381	27.9567	32.1127
arahy.Tifrunner.gnm1.ann1.3WL649	6.8974	6.06097	9.14025	9.47293	12.4791	12.3936	10.7207	12.6597
arahy.Tifrunner.gnm1.ann1.3LP6X8	3.90406	1.89584	1.13876	0.773114	3.09678	3.22344	0.658207	0.87389
arahy.Tifrunner.gnm1.ann1.V4NB8N	0.167137	0.146867	0.0738488	0.0691392	0.12663	0.160487	0.411169	0.415631
arahy.Tifrunner.gnm1.ann1.PVV2JM	71.6572	80.8751	86.0887	77.0911	151.349	197.31	122.427	164.208
arahy.Tifrunner.gnm1.ann1.CM5I62	0	0	0	0	0.245824	0	0	0
arahy.Tifrunner.gnm1.ann1.H8CJCB	5.31221	4.38683	13.0251	12.4147	4.14686	3.55132	2.38159	3.88449
arahy.Tifrunner.gnm1.ann1.BT0S58	10.3729	9.17339	16.1146	15.4081	17.3315	16.4286	15.244	13.1258
arahy.Tifrunner.gnm1.ann1.C70Y3X	2.23223	1.75445	4.97958	7.37078	0.0951279	0.0434978	41.5798	44.6542
arahy.Tifrunner.gnm1.ann1.E9W950	0.284178	0.117619	0	0.0980924	5.69581	7.19376	2.15706	2.12657
arahy.Tifrunner.gnm1.ann1.MJ1VQI	0.039261	0	0	0	0.020569	0.0237356	0.0616072	0
arahy.Tifrunner.gnm1.ann1.QUP41J	5.12607	13.2556	19.1133	13.7412	2.4442	6.7069	9.22977	6.82509
arahy.Tifrunner.gnm1.ann1.GMFP2F	0	0	0	0	0	0	0.0608588	0.0641858
arahy.Tifrunner.gnm1.ann1.G5CYYB	0	0	0	0	0	0	0.010557	0.219676
arahy.Tifrunner.gnm1.ann1.NDRE1V	7.8447	7.72865	0.214387	1.4536	0.0249849	0	0	0
arahy.Tifrunner.gnm1.ann1.ENPL6H	0	0	0	0	0.441027	0.263862	0.0389265	0
arahy.Tifrunner.gnm1.ann1.J3MEX1	2.57039	2.09685	2.0365	2.24005	2.35126	2.63569	7.95107	4.77013
arahy.Tifrunner.gnm1.ann1.FLZ3NT	3359.3	7651.25	1593.6	1778.96	516.747	344.305	1101.95	560.861
arahy.Tifrunner.gnm1.ann1.CZPU8Y	62.6421	45.9183	41.1935	44.8604	23.0334	21.1645	11.4394	13.6562
arahy.Tifrunner.gnm1.ann1.636M5P	0	0	0	0	0.0506715	0	0.403027	0.286417
arahy.Tifrunner.gnm1.ann1.EHL0AN	1.99219	1.03218	2.10024	2.48624	4.35565	4.32788	4.54559	4.71481
arahy.Tifrunner.gnm1.ann1.MTL0NJ	5.62542	6.44895	14.6874	11.8263	8.11302	9.87923	6.95505	7.72428
arahy.Tifrunner.gnm1.ann1.N7N2VM	7.74414	4.26921	7.5418	8.79755	13.2424	13.9112	10.3133	11.0268
arahy.Tifrunner.gnm1.ann1.FI1QHS	0	0	0	0	0	0.0764293	0	0.0213056
arahy.Tifrunner.gnm1.ann1.F1F9U2	4.43317	5.38305	7.73277	7.37936	7.01421	6.12996	3.07997	2.71442
arahy.Tifrunner.gnm1.ann1.LH188B	7.88936	5.98074	10.0911	9.41527	14.6179	14.579	14.6217	15.1274
arahy.Tifrunner.gnm1.ann1.EI4BFE	1.66779	0.997566	1.96278	1.07152	6.26256	6.29015	4.94069	5.0294
arahy.Tifrunner.gnm1.ann1.L2X1BQ	0	0	0	0	0.388846	0.430689	0.220884	0.663483
arahy.Tifrunner.gnm1.ann1.319RNX	1.45323	0.440647	0.565913	0.455785	1.14811	0.804864	0.654592	0.628649
arahy.Tifrunner.gnm1.ann1.X48S1N	4.27118	3.32007	2.79162	2.56158	2.50974	2.64308	0.992857	1.03636
arahy.Tifrunner.gnm1.ann1.1P0VBS	0.240695	0.141718	0	0.128752	0.359548	0.224417	0.162362	0.135559
arahy.Tifrunner.gnm1.ann1.G51JN1	8.51297	6.31496	12.7462	11.5672	10.7137	9.57397	8.33516	8.93207
arahy.Tifrunner.gnm1.ann1.0WME44	7.36436	4.2408	8.01577	8.1839	21.4631	21.4772	18.4945	20.5115
arahy.Tifrunner.gnm1.ann1.IDW9FH	0.907279	0.429577	0.415813	0.287519	2.45326	2.13855	0.75659	0.669491
arahy.Tifrunner.gnm1.ann1.P18B49	0	0	0	0	0	0.0170531	0.00408428	0
arahy.Tifrunner.gnm1.ann1.6U5Y09	5.13929	3.01069	7.0991	7.1376	9.9622	9.766	9.69364	9.12693
arahy.Tifrunner.gnm1.ann1.FM41R7	1.03255	1.55924	1.2698	1.23895	3.21818	2.92077	1.69839	2.39355
arahy.Tifrunner.gnm1.ann1.F2VIBT	3.50146	3.73416	3.13057	3.37846	3.65985	3.48546	2.77457	3.14978
arahy.Tifrunner.gnm1.ann1.0K456L	1.21246	1.47894	0.754606	1.36431	0.0329555	0.010374	0.022622	0.118773
arahy.Tifrunner.gnm1.ann1.U846X0	1.89864	0.941686	0.472901	0.269644	4.29911	3.79051	4.00861	4.52441
arahy.Tifrunner.gnm1.ann1.AKP9LA	7.45643	5.63085	10.8465	8.45132	15.6605	13.7748	15.608	14.3002
arahy.Tifrunner.gnm1.ann1.W8TA7R	0	0.101878	0.038566	0	0.0658215	0.0810247	0.0712005	0.00841869
arahy.Tifrunner.gnm1.ann1.39MIH8	0.50335	0.271451	0.844094	0.55387	0.80118	0.731803	0.752445	0.712415
arahy.Tifrunner.gnm1.ann1.K8ASES	16.1521	12.838	17.7532	16.0059	34.8807	33.6681	33.1781	27.261
arahy.Tifrunner.gnm1.ann1.BF1ET6	0	0	0	0	0.126607	0.166713	0.541932	0.396011
arahy.Tifrunner.gnm1.ann1.SMPN38	1.79429	0.766889	0.669073	0.489896	2.58929	3.00744	1.48256	1.5437
arahy.Tifrunner.gnm1.ann1.69AYC6	1.21911	1.14957	1.15152	1.47537	8.21355	7.19751	16.6646	16.0129
arahy.Tifrunner.gnm1.ann1.GLN9RQ	4.18864	6.29821	3.41005	2.36096	11.9876	15.3733	5.37646	7.46249
arahy.Tifrunner.gnm1.ann1.41NV30	6.27626	6.05131	10.1171	8.50814	14.1715	15.4966	14.4417	16.0796
arahy.Tifrunner.gnm1.ann1.TE15Y5	0	0	0	0	0	0	0	0.0353223
arahy.Tifrunner.gnm1.ann1.1L0SFZ	2.0061	1.53881	1.77563	1.57447	7.61177	7.08349	6.506	6.90954
arahy.Tifrunner.gnm1.ann1.V8I2BK	1.13043	0.933733	2.79644	3.14659	2.99833	2.6236	3.07079	3.29312
arahy.Tifrunner.gnm1.ann1.P0VEPY	0.448851	0.197609	0.361579	0.346825	3.22556	3.08986	2.36582	1.86025
arahy.Tifrunner.gnm1.ann1.JSG7T0	0	0	0	0	0	0	0.455166	0.308757
arahy.Tifrunner.gnm1.ann1.HZ55LC	10.841	11.0539	14.4461	14.2429	12.5855	13.4835	11.0648	12.3484
arahy.Tifrunner.gnm1.ann1.8C5ESF	17.4681	22.0151	21.8477	22.2396	37.6936	40.9648	38.3157	45.0274
arahy.Tifrunner.gnm1.ann1.U3KMBF	0	0	0	0	0	0.0513615	0	0
arahy.Tifrunner.gnm1.ann1.NNZF0Z	5.15417	4.81552	6.02862	4.76483	11.6177	12.779	8.58503	9.46412
arahy.Tifrunner.gnm1.ann1.L01GXE	0	0.109467	0	0	0	0	0	0
arahy.Tifrunner.gnm1.ann1.2BAE9R	1.5699	1.25795	1.89126	1.67192	2.79094	2.68896	3.24311	3.17893
arahy.Tifrunner.gnm1.ann1.C8YFE9	0.2147	0.39989	0.0103182	0.0442328	2.31694	1.98302	0.267634	0.804656
arahy.Tifrunner.gnm1.ann1.XSHZ1Y	0.49815	0.260859	0.757074	0.755774	1.96488	1.54844	1.61692	1.25869
arahy.Tifrunner.gnm1.ann1.ZANX40	1.74363	0.995757	2.38852	1.92827	6.52825	6.0303	4.96881	5.2132
arahy.Tifrunner.gnm1.ann1.BS9BXS	28.6289	44.0494	279.75	241.99	19.2253	23.9725	55.0885	63.055
arahy.Tifrunner.gnm1.ann1.08JA7Z	2.16406	2.78407	9.95158	8.57967	7.49843	6.22047	9.56788	9.25318
arahy.Tifrunner.gnm1.ann1.EU6ASS	0.713207	0.8322	0.492508	0.504235	3.89832	4.54836	2.8182	3.23581
arahy.Tifrunner.gnm1.ann1.WFEI8X	0.691565	0.346726	0.558206	0.499396	4.49829	4.30567	4.19033	3.80135
arahy.Tifrunner.gnm1.ann1.QIF50Y	29.5481	25.0594	10.3354	15.7349	1.82022	0.938545	3.1079	4.50124
arahy.Tifrunner.gnm1.ann1.4PE3C2	2.20614	1.39964	3.13386	3.05166	6.18827	5.89504	5.88204	5.08167
arahy.Tifrunner.gnm1.ann1.7FZ0TQ	44.2201	46.3188	37.0195	41.0991	32.0721	32.9957	17.3877	23.1983
arahy.Tifrunner.gnm1.ann1.YE6SLX	0.325616	0.679883	0.729685	1.0812	0.0823529	0.173359	0.163218	0.0217553
arahy.Tifrunner.gnm1.ann1.V10QWI	11.9081	10.9788	16.6163	16.4755	50.5129	50.2068	39.767	47.8888
arahy.Tifrunner.gnm1.ann1.K2MMV8	0.0392761	0	0	0	0.0137089	0	0	0
arahy.Tifrunner.gnm1.ann1.VI9E07	2.23827	1.86066	3.13221	3.44007	2.9622	3.42204	4.83921	4.31575
arahy.Tifrunner.gnm1.ann1.CE4N6Q	7.2884	5.47289	9.17564	7.72433	23.2025	24.0764	24.3668	20.5689
arahy.Tifrunner.gnm1.ann1.8T4BD4	0	0	0	0	0.330566	0.404451	0.13705	0.145755
arahy.Tifrunner.gnm1.ann1.WFQ33V	3.54162	2.48667	4.00494	3.93601	6.55137	6.00275	6.61105	5.93439
arahy.Tifrunner.gnm1.ann1.DM6910	2.58078	1.5106	0.577564	0.581562	12.2134	15.4568	11.9999	14.4982
arahy.Tifrunner.gnm1.ann1.TQP87P	40.6037	33.4249	42.1297	37.0656	110.993	106.538	75.9958	78.4669
arahy.Tifrunner.gnm1.ann1.157ZG7	5.82828	4.40005	8.36037	7.10479	14.6888	14.345	12.2612	13.9398
arahy.Tifrunner.gnm1.ann1.2UYJ4Z	2.03718	1.67413	1.91885	2.23046	6.4581	6.15617	3.11249	4.56118
arahy.Tifrunner.gnm1.ann1.5B35UI	0.394471	0.545598	0.703392	0.582874	1.27598	1.25933	0.833106	0.96552
arahy.Tifrunner.gnm1.ann1.5H1KXB	14.4674	14.5299	14.6064	13.763	9.34077	9.64058	9.1606	10.6614
arahy.Tifrunner.gnm1.ann1.CL5RXG	0.0592352	0.0223751	0.0429814	0	0.26536	0.409468	0.0419503	0.150913
arahy.Tifrunner.gnm1.ann1.W4S514	1.8059	3.83151	4.85666	3.77277	0.512874	0.917024	2.49022	2.48542
arahy.Tifrunner.gnm1.ann1.T4YGUP	0.144238	0	0.261505	0.628077	0	0	0.0571035	0.14177
arahy.Tifrunner.gnm1.ann1.PNUX28	0.177768	0.123627	0.016538	0.0741208	1.24247	1.16998	1.22069	1.14793
arahy.Tifrunner.gnm1.ann1.QTUK9J	0.045365	0.0995566	0	0.0536491	0.039143	0.192664	0.0407897	0
arahy.Tifrunner.gnm1.ann1.ZKNE4R	0.66104	0.340967	1.10364	0.769799	23.2182	14.814	12.0954	9.81389
arahy.Tifrunner.gnm1.ann1.2W1LLW	7.06098	4.59386	6.41831	5.75351	15.3419	14.9014	13.6584	12.7715
arahy.Tifrunner.gnm1.ann1.PA7RNP	0.562552	0.207925	1.27953	0.775774	18.8321	17.3099	11.452	13.3154
arahy.Tifrunner.gnm1.ann1.V4ETXF	1.82613	2.59829	2.8194	3.31418	1.57689	1.43241	1.83411	1.8694
arahy.Tifrunner.gnm1.ann1.JHWM2T	3.51045	3.77557	7.82054	7.86055	18.3969	18.3735	12.5731	14.116
arahy.Tifrunner.gnm1.ann1.N79BSB	0.0576157	0.0678922	0.150107	0.243077	0.0353559	0	0.459362	0.200738
arahy.Tifrunner.gnm1.ann1.W74017	7.70818	3.80846	0.458347	1.02263	6.88372	4.99918	7.7803	7.66035
arahy.Tifrunner.gnm1.ann1.EH4SXH	0.191209	0.220258	0.28538	0.227028	0.587216	0.679016	0.848669	0.957916
arahy.Tifrunner.gnm1.ann1.HH3ECB	0	0	0	0	0.066574	0.0798111	0	0.198712
arahy.Tifrunner.gnm1.ann1.CHU3M4	4.99667	4.72443	6.43569	5.41361	6.43984	7.14312	5.25844	5.58637
arahy.Tifrunner.gnm1.ann1.G5T1SW	24.2177	30.5633	32.307	26.8836	52.1379	66.1833	41.2816	53.626
arahy.Tifrunner.gnm1.ann1.GY6ZBB	3.62306	2.56891	11.7074	8.74287	33.6949	34.5103	30.4073	31.262
arahy.Tifrunner.gnm1.ann1.1M3QP5	6.69815	6.64146	11.4245	10.3404	14.1595	14.3242	12.2057	13.02
arahy.Tifrunner.gnm1.ann1.ZT3MCZ	10.1475	8.5268	20.9664	23.8457	11.4365	11.463	10.8954	11.6611
arahy.Tifrunner.gnm1.ann1.9CWW4B	4.42611	2.05367	1.85368	1.50745	6.67861	6.70655	5.28196	6.16422
arahy.Tifrunner.gnm1.ann1.N4GAS1	0	0	0.0257554	0	0.0155367	0	0	0.00791553
arahy.Tifrunner.gnm1.ann1.RV96D7	0.534693	0.221541	0.0441884	0.484813	0.887859	0.701539	0.599422	0.695911
arahy.Tifrunner.gnm1.ann1.VMAC12	0.899676	1.99468	1.81786	1.16788	1.84815	1.29266	1.41512	1.35691
arahy.Tifrunner.gnm1.ann1.94DDXG	3.22202	3.43164	6.31529	5.00005	35.5282	38.2305	38.2782	36.1702
arahy.Tifrunner.gnm1.ann1.JMCM5Y	0.480148	0.404982	0.343521	0.224158	1.44213	1.79358	0.77404	1.14825
arahy.Tifrunner.gnm1.ann1.T8W0FC	9.45351	6.2185	13.4076	11.1791	28.7831	31.5622	27.7952	26.6411
arahy.Tifrunner.gnm1.ann1.UFY0JN	0	0.0896009	0	0	0	0	0.153545	0
arahy.Tifrunner.gnm1.ann1.11XWIC	0.0950409	0.088957	0.0441525	0.144748	0.403596	0.627417	0.298433	0.539561
arahy.Tifrunner.gnm1.ann1.MVG8IA	0	0	0	0.0672583	0.226321	0.616516	0.33295	0.27154
arahy.Tifrunner.gnm1.ann1.JV2CAC	5.82209	3.85283	4.52727	3.42806	5.40164	6.15792	3.69895	3.85688
arahy.Tifrunner.gnm1.ann1.Z5UTBB	20.8395	38.8019	34.5944	36.8292	8.27143	9.3053	8.13571	10.6663
arahy.Tifrunner.gnm1.ann1.U64HGN	0	0.0479935	0	0.0180207	8.66772	14.6082	4.79195	6.40354
arahy.Tifrunner.gnm1.ann1.RCIJ6R	31.1534	30.5539	16.5749	18.5543	5.48169	5.31952	3.75167	4.89562
arahy.Tifrunner.gnm1.ann1.ET922W	22.0845	29.0329	24.884	27.3761	21.618	24.494	17.9529	22.6323
arahy.Tifrunner.gnm1.ann1.5WY9SE	2.42884	2.24965	1.43004	1.0058	4.08213	3.73795	4.13642	3.66801
arahy.Tifrunner.gnm1.ann1.4ZRU7U	9.17939	6.347	9.76982	7.39598	12.8098	12.0483	12.6138	17.0521
arahy.Tifrunner.gnm1.ann1.Y6L4BT	0	0	0	0.0191735	0	0	0	0
arahy.Tifrunner.gnm1.ann1.9FM0BX	0	0	0.562872	0.349587	1.25665	0.790136	1.02344	1.28401
arahy.Tifrunner.gnm1.ann1.LJYJ4M	15.2358	18.0908	20.2444	19.435	26.7157	18.4352	23.8582	26.3963
arahy.Tifrunner.gnm1.ann1.W9E76Y	0.130295	0.107616	0	0.0768857	0	0	0.0603013	0
arahy.Tifrunner.gnm1.ann1.Y2Z108	5.90086	2.85878	1.95044	1.59739	10.6576	11.5635	4.28052	5.99869
arahy.Tifrunner.gnm1.ann1.PNUX2Z	0.631608	0.268141	1.84196	2.12523	4.37095	3.86293	2.83098	3.02565
arahy.Tifrunner.gnm1.ann1.5UMV3I	84.2233	133.587	102.228	110.581	10.207	13.9542	4.8545	6.70415
arahy.Tifrunner.gnm1.ann1.909YBZ	0	0	0.0342785	0.0174608	1.2046	1.00165	3.60937	5.01942
arahy.Tifrunner.gnm1.ann1.ZYQ7LA	0.351918	0.192746	0.196649	0.227547	0.26827	0.126586	0.390089	0.427339
arahy.Tifrunner.gnm1.ann1.K0A4JV	0.265051	0.0902319	0.491587	0.289903	0	0.0293931	0	0
arahy.Tifrunner.gnm1.ann1.S747I7	0.216225	0.256283	0.259682	0.26779	2.03423	2.10077	0.885364	1.23425
arahy.Tifrunner.gnm1.ann1.GC5VJY	2.69698	2.7786	4.9216	4.37242	9.11285	9.10914	8.52572	8.83557
arahy.Tifrunner.gnm1.ann1.T2LYB2	0.72662	0.754846	2.15442	1.84926	0.960468	0.973303	2.77639	2.47382
arahy.Tifrunner.gnm1.ann1.KJZF9B	0	0.0249204	0.00709197	0	0	0	0	0
arahy.Tifrunner.gnm1.ann1.QU3QAE	0.0163251	0.0332317	0	0.0340677	0	0	0	0
arahy.Tifrunner.gnm1.ann1.TIU233	0	0	0.0371299	0	7.32905	7.44067	1.91167	3.41542
arahy.Tifrunner.gnm1.ann1.92G265	1.41155	0.879686	1.76948	2.07097	2.16124	2.19002	1.68048	2.0951
arahy.Tifrunner.gnm1.ann1.B7D93H	9.46453	5.39906	14.9107	9.64034	22.9851	22.0061	19.7949	17.608
arahy.Tifrunner.gnm1.ann1.3T6XNU	0.419478	0.128491	0.174383	0.100884	10.7577	11.2757	3.43045	3.57549
arahy.Tifrunner.gnm1.ann1.7JNS89	16.8712	14.7156	19.8868	14.614	70.9082	77.6515	94.5556	95.4874
arahy.Tifrunner.gnm1.ann1.RI1BYW	0.673168	0.159401	0.336213	0.173388	6.23835	4.98351	3.51944	3.57188
arahy.Tifrunner.gnm1.ann1.B0B2G3	7.72899	5.53521	8.22528	6.21294	4.24356	4.55855	4.95012	4.31681
arahy.Tifrunner.gnm1.ann1.1WBZ5F	1.3263	0.46854	1.05317	0.323077	0.11233	0.218835	0.890995	0.437275
arahy.Tifrunner.gnm1.ann1.E6WL3P	0	0	0.0845277	0	0.0158173	0	0.264789	0.0809506
arahy.Tifrunner.gnm1.ann1.J6ALFQ	1.76914	1.74657	2.93787	2.35544	4.10799	3.62959	3.51149	3.74085
arahy.Tifrunner.gnm1.ann1.SB88KA	0.394323	0.585954	0.467306	0.436443	0.592617	0.372406	0.21087	0.31408
arahy.Tifrunner.gnm1.ann1.VR50FW	2.06031	2.36208	1.35657	1.06935	4.44345	5.10934	2.45196	4.0346
arahy.Tifrunner.gnm1.ann1.YVTC7U	0.0272778	0.00405506	0.0201325	0.00690244	0.582403	0.567395	0.229222	0.256739
arahy.Tifrunner.gnm1.ann1.8K22SI	0.74879	0.567774	0.438572	0.61129	0.28904	0.130329	0.0624605	0.0452617
arahy.Tifrunner.gnm1.ann1.WR82LC	5.59689	2.97982	5.9724	4.15858	9.21937	9.79035	7.37487	7.28403
arahy.Tifrunner.gnm1.ann1.0E1AJJ	5.29829	5.4183	3.37829	3.12756	10.7114	11.2764	4.4682	6.01706
arahy.Tifrunner.gnm1.ann1.I5983D	0.0273576	0.0662775	0.108584	0.034002	0.160299	0.165295	0.120973	0.158629
arahy.Tifrunner.gnm1.ann1.8T9KRJ	0	0	0	0	0.0271802	0.0616562	2.67141	2.1703
arahy.Tifrunner.gnm1.ann1.PC8EL3	1.6008	0.667144	0.789907	0.67262	3.50005	3.59899	6.70864	5.70345
arahy.Tifrunner.gnm1.ann1.U6P7P0	3.85456	3.36106	2.22021	2.54616	3.13905	3.49093	2.97121	3.14994
arahy.Tifrunner.gnm1.ann1.82YAR7	1.60727	0.742677	0.709505	0.416514	5.8526	6.68238	2.92758	3.37913
arahy.Tifrunner.gnm1.ann1.PFS1J6	0.247588	0.0959162	0.379077	0.337762	1.81415	1.72544	1.29281	1.05064
arahy.Tifrunner.gnm1.ann1.7G2X2W	0.0293024	0	0	0	0.0492564	0.0846031	0.0363324	0.109805
arahy.Tifrunner.gnm1.ann1.YE14ID	1.37458	1.20055	1.52984	1.25077	7.24744	6.18286	5.04018	4.59531
arahy.Tifrunner.gnm1.ann1.ETL5CI	1.2302	0.963923	1.58915	1.32417	1.82355	2.11747	1.56452	2.11805
arahy.Tifrunner.gnm1.ann1.SEI9RH	2.67099	1.47285	4.06699	3.71564	7.64274	8.68149	7.85943	8.79149
arahy.Tifrunner.gnm1.ann1.3P0NHV	0.120617	0.449462	0.140615	0.062927	0.243878	0.153589	0.0546974	0.126344
arahy.Tifrunner.gnm1.ann1.Z00HYX	0	0	0.306444	0.190012	0.0326865	0.0660093	0.108551	0.12214
arahy.Tifrunner.gnm1.ann1.4QW6M0	0.408307	0.309478	0.369988	0.556932	1.56431	1.61791	1.49185	1.85175
arahy.Tifrunner.gnm1.ann1.N8MPD0	12.6897	10.9696	14.8519	15.1174	24.0404	27.9151	22.0869	24.8912
arahy.Tifrunner.gnm1.ann1.C8N37A	0	0.107075	0.0480216	0	0	0	0	0
arahy.Tifrunner.gnm1.ann1.C8MUVV	0.0320526	0.142685	0.201113	0.15149	0.0113438	0.0605731	0.210426	0.157315
arahy.Tifrunner.gnm1.ann1.EP52N9	6.19878	8.13936	7.04368	12.5379	11.494	14.2384	8.95112	10.2773
arahy.Tifrunner.gnm1.ann1.DG3Y9L	1.34226	1.23752	1.30689	1.26599	4.01023	3.06198	2.13719	2.5668
arahy.Tifrunner.gnm1.ann1.J8U28E	0.222302	0.078055	0	0	0.740288	0.86185	0.224585	0.162715
arahy.Tifrunner.gnm1.ann1.LUC5KR	0.477753	0.478235	0.911792	1.00852	1.38284	1.07376	0.498635	0.875235
arahy.Tifrunner.gnm1.ann1.4WWH90	11.1853	9.38244	12.6154	11.9532	10.8041	11.258	9.56846	8.61255
arahy.Tifrunner.gnm1.ann1.6B58CR	2.42421	1.87789	3.23198	2.79316	2.78088	3.32076	3.31515	4.06578
arahy.Tifrunner.gnm1.ann1.660VQ8	3.66561	4.11955	4.94486	5.27622	6.60091	7.12478	6.26765	7.07974
arahy.Tifrunner.gnm1.ann1.W0PG1Q	0	0	0	0	0	0	0	0.0895067
arahy.Tifrunner.gnm1.ann1.NZQ03Z	0	0	0.0528854	0	0.0153974	0	0.00824831	0
arahy.Tifrunner.gnm1.ann1.RYY8E4	2.83064	2.57111	2.24823	1.8836	3.30026	3.57452	1.81546	2.25407
arahy.Tifrunner.gnm1.ann1.D5X5FK	0.751922	0.420654	0.531931	0.227239	1.87411	1.61778	4.28049	3.70025
arahy.Tifrunner.gnm1.ann1.J88HVL	0.295338	0.144813	0.0298569	0.064112	1.13029	1.251	0.379953	0.4967
arahy.Tifrunner.gnm1.ann1.HP9A0E	0.133707	0.208577	0.160267	0.130485	0.511823	0.289454	0.351851	0.264225
arahy.Tifrunner.gnm1.ann1.RIX38N	3.06555	3.50118	2.19507	2.05682	0	0	0.132748	0.0970657
arahy.Tifrunner.gnm1.ann1.95WSNN	0.707366	0.170538	0.191366	0.316017	2.65361	2.67639	0.927258	0.805934
arahy.Tifrunner.gnm1.ann1.AZBY4S	0	0.190127	0.0346192	0	0.456032	0.129102	0.0691529	0.290598
arahy.Tifrunner.gnm1.ann1.3TL5KL	0.914816	0.558543	0.815908	0.843367	2.94805	2.56557	2.20504	2.61927
arahy.Tifrunner.gnm1.ann1.KA4ME6	0.0276626	0.0472571	0.0295551	0.0385714	0.173306	0.227348	0.451794	0.548447
arahy.Tifrunner.gnm1.ann1.GVD2R3	0.333416	0.207071	0.34271	0.172837	1.47763	1.34322	1.86242	1.80747
arahy.Tifrunner.gnm1.ann1.CQVN9M	1.05216	0.47215	1.89074	1.41898	2.63347	2.48425	1.39636	1.49953
arahy.Tifrunner.gnm1.ann1.7DZV4F	0.375481	0.13448	0	0	0.0671543	0	0	0.112269
arahy.Tifrunner.gnm1.ann1.GFW533	5.5567	4.79919	10.1622	9.8157	13.3165	13.5616	12.2851	12.1826
arahy.Tifrunner.gnm1.ann1.YV5TH4	0	0	0	0.0240497	0	0	0	0
arahy.Tifrunner.gnm1.ann1.9QS057	0.612508	0.529238	0.234799	0.129661	0	0	0.0121419	0
arahy.Tifrunner.gnm1.ann1.R689L2	0.13538	0.148681	0.0219335	0.0498235	4.19152	5.47038	0.709735	1.17743
arahy.Tifrunner.gnm1.ann1.FV0XI2	7.55857	8.92812	11.2236	11.1906	31.0723	28.7663	27.8493	27.7437
arahy.Tifrunner.gnm1.ann1.SHC736	3.75941	2.79636	1.38882	1.11613	0.356081	0.259633	0.212728	0.247605
arahy.Tifrunner.gnm1.ann1.P48134	0.857991	0.435481	0.329254	0.345331	3.78862	3.80764	3.45851	3.83308
arahy.Tifrunner.gnm1.ann1.1BA0J6	0	0	0	0.0503171	0.743725	1.74592	2.9663	2.53961
arahy.Tifrunner.gnm1.ann1.8ZX8LU	0.512713	0.10668	0.125745	0.160425	0.0177644	0	0.0238598	0.022721
arahy.Tifrunner.gnm1.ann1.L4Q0K2	0	0	0	0	0.395876	0.815949	0.200512	0.255128
arahy.Tifrunner.gnm1.ann1.C126L3	2.43384	2.13354	2.76179	2.6648	7.41667	8.55134	3.88744	5.47868
arahy.Tifrunner.gnm1.ann1.33CL05	2.13988	2.05729	3.35419	3.58768	5.444	4.85157	5.23581	5.42174
arahy.Tifrunner.gnm1.ann1.55WTD2	6.99188	5.27963	4.48235	4.32126	2.34252	1.61931	2.28064	1.8767
arahy.Tifrunner.gnm1.ann1.GJ7521	0.939103	0.459575	1.308	1.16434	3.27698	3.00319	3.42324	3.37553
arahy.Tifrunner.gnm1.ann1.74Q5DQ	3.52391	3.58167	3.48864	3.79039	6.28822	5.88789	3.54637	3.59832
arahy.Tifrunner.gnm1.ann1.NY8EEB	39.5458	46.8321	39.8302	38.0899	43.5917	51.5857	28.3447	38.4648
arahy.Tifrunner.gnm1.ann1.GDDC9H	13.3063	14.2641	17.3227	14.9479	22.2878	22.3619	19.1823	21.0283
arahy.Tifrunner.gnm1.ann1.F457JH	0.0304605	0.00598226	0.0138737	0.0256666	0.100491	0.0209043	0.10755	0.055007
arahy.Tifrunner.gnm1.ann1.XC2T0Q	4.51184	2.16253	2.3706	3.05668	4.22024	2.47783	0.886364	1.48715
arahy.Tifrunner.gnm1.ann1.1Y45Q7	7.5623	12.0337	14.6172	13.6322	10.3676	15.6001	8.35207	8.10791
arahy.Tifrunner.gnm1.ann1.P8HZNX	2.39022	1.94356	2.82467	2.78263	6.2321	5.50554	5.27133	5.83382
arahy.Tifrunner.gnm1.ann1.M87FZD	0	0	0	0	0	0	0	0.0119276
arahy.Tifrunner.gnm1.ann1.01LB4B	0.212906	0.287298	0.259025	0.278904	0.491977	0.584699	0.328475	0.424321
arahy.Tifrunner.gnm1.ann1.J517PC	0.331779	0.168672	16.626	10.4067	0.971124	1.13338	2.32063	2.92565
arahy.Tifrunner.gnm1.ann1.84BFE2	2.70095	2.23692	2.7419	2.87155	3.33525	3.0023	3.2399	3.08993
arahy.Tifrunner.gnm1.ann1.L03CWL	0	0	0	0	0	0	0.125782	0.159214
arahy.Tifrunner.gnm1.ann1.IV1RYJ	1.76017	1.12788	1.97636	1.06744	5.19865	2.52658	0.694077	1.51894
arahy.Tifrunner.gnm1.ann1.UVIL8N	0	0	0	0	0.0211384	0	0	0
arahy.Tifrunner.gnm1.ann1.XJJ2Y4	1.24513	0.842071	1.75108	1.30575	3.29197	2.97713	3.14641	2.61869
arahy.Tifrunner.gnm1.ann1.V3QVP0	3.82089	2.91304	5.48615	4.43253	11.1233	10.2627	10.0403	9.04519
arahy.Tifrunner.gnm1.ann1.H4I0EH	7.13664	4.65962	10.2678	11.8112	34.7361	32.4279	51.9009	44.0763
arahy.Tifrunner.gnm1.ann1.J4K9CJ	2.84814	1.98247	5.97931	6.6158	3.05213	3.27132	3.70596	3.79792
arahy.Tifrunner.gnm1.ann1.N364GT	21.6043	22.4226	16.9887	18.1219	19.008	18.7598	15.4232	18.8422
arahy.Tifrunner.gnm1.ann1.JVCB1P	4.70105	2.33839	2.64017	1.80907	3.65353	3.18114	1.87231	1.87665
arahy.Tifrunner.gnm1.ann1.5Y5NFF	0	0.156584	0	0	0	0	0.12212	0
arahy.Tifrunner.gnm1.ann1.81H9V0	2.46735	7.4734	52.8837	46.1231	1.13759	2.18932	10.6728	13.309
arahy.Tifrunner.gnm1.ann1.JDCB79	5.58651	2.41031	1.61022	0.936562	7.68389	7.98727	4.36944	4.99197
arahy.Tifrunner.gnm1.ann1.4N1ELM	2.25683	2.05148	3.95004	3.91961	3.10389	2.74532	3.33412	2.98524
arahy.Tifrunner.gnm1.ann1.ZQ7JRA	12.4997	11.9406	2.99112	4.55396	45.8132	46.5648	47.4406	53.6678
arahy.Tifrunner.gnm1.ann1.198ABM	19.6312	17.6223	27.7034	24.9137	52.3035	54.6361	46.344	49.469
arahy.Tifrunner.gnm1.ann1.J8TUD1	11.1702	9.73435	10.7123	11.5694	24.4389	24.0262	46.6319	41.793
arahy.Tifrunner.gnm1.ann1.JGMV5U	0.0106348	0	0.0343688	0.0328571	1.507	1.69171	0.238645	0.133804
arahy.Tifrunner.gnm1.ann1.I77GVJ	1.27801	2.50511	27.7064	11.8877	0.062677	0.0551791	4.09484	4.44243
arahy.Tifrunner.gnm1.ann1.9DR5PQ	0.116324	0.0500558	0.831913	0.34153	6.83938	6.48637	13.16	12.0931
arahy.Tifrunner.gnm1.ann1.PEB99A	4.00924	3.70337	5.34417	5.25459	4.88011	3.70825	3.72141	4.88961
arahy.Tifrunner.gnm1.ann1.YCE7MW	2.22097	1.75452	2.71726	2.3548	3.3243	3.70911	3.45632	3.86115
arahy.Tifrunner.gnm1.ann1.07RPJW	4.08728	5.40721	11.3353	12.0768	15.6216	16.5942	18.8747	17.3103
arahy.Tifrunner.gnm1.ann1.YNS6BW	0.141608	0.0641702	0.0220053	0.0103894	2.42144	2.33115	1.07856	1.26804
arahy.Tifrunner.gnm1.ann1.MPK6QZ	4.02438	4.25716	5.49392	5.11442	7.06811	6.46255	5.34518	5.0488
arahy.Tifrunner.gnm1.ann1.Z348XU	3.6379	2.64432	2.94783	2.64506	8.01478	7.86921	5.42763	5.76589
arahy.Tifrunner.gnm1.ann1.GG5YGP	0.0629766	0.06519	0.161582	0	0.343942	0.476194	0.355577	0.279333
arahy.Tifrunner.gnm1.ann1.8I5BUK	1.93868	2.8338	4.87073	5.81631	20.2782	26.149	59.9052	49.5987
arahy.Tifrunner.gnm1.ann1.293ST4	12.6535	9.87126	11.3959	8.50818	15.4841	11.4093	6.22339	7.56028
arahy.Tifrunner.gnm1.ann1.W1P0U6	1.79738	1.13375	0.635511	0.657268	0.639039	0.355215	0.305338	0.191761
arahy.Tifrunner.gnm1.ann1.ZE0ACQ	4.69379	4.37773	7.76059	8.57482	9.74098	7.65852	8.09273	7.36852
arahy.Tifrunner.gnm1.ann1.M8XEBR	15.0451	15.1921	21.4248	21.8045	41.1796	43.6866	39.9563	40.5724
arahy.Tifrunner.gnm1.ann1.BE0B4V	0	0.0171576	0	0	0	0	0	0
arahy.Tifrunner.gnm1.ann1.IPKA5V	35.1459	31.7466	24.2207	25.1322	8.42976	10.2164	12.6292	13.8834
arahy.Tifrunner.gnm1.ann1.S3V5ZL	629.18	729.056	658.479	646.315	1.83809	3.06756	2.14004	3.73419
arahy.Tifrunner.gnm1.ann1.VG2XB0	0	0	0	0	0.0427041	0.044517	0.163867	0.160479
arahy.Tifrunner.gnm1.ann1.IXY6UZ	9.01622	7.89465	11.4898	11.1011	18.0653	17.1005	20.96	20.0173
arahy.Tifrunner.gnm1.ann1.UHTW6S	0.74855	0.665102	0.35414	0.193538	2.34273	2.06564	2.72197	2.10746
arahy.Tifrunner.gnm1.ann1.66X7WB	0	0	0	0.0260335	0	0	0.324152	0.100403
arahy.Tifrunner.gnm1.ann1.Z0195M	0.0326008	0.0264108	0.049145	0	0	0.0220127	0	0
arahy.Tifrunner.gnm1.ann1.Q7XXA2	0.394314	0.290168	0.138202	0.349829	0.550427	0.589909	0.904102	0.698416
arahy.Tifrunner.gnm1.ann1.64XMNP	0.504661	0.467841	0.673178	0.400371	1.6487	1.71706	2.21203	1.76664
arahy.Tifrunner.gnm1.ann1.545MET	0.015695	0	0.0539078	0.0231073	0.026486	0.0426858	0.106602	0.103873
arahy.Tifrunner.gnm1.ann1.J8Y09Q	10.6502	10.2108	5.99404	6.36072	5.22015	4.50898	4.19384	4.14554
arahy.Tifrunner.gnm1.ann1.5AAT3A	0.122274	0	1.57432	0.0250016	0	0	0	0
arahy.Tifrunner.gnm1.ann1.PNU90Y	0.0283096	0.0284615	0	0.0862135	0.0942363	0.191387	0.146224	0.0309808
arahy.Tifrunner.gnm1.ann1.26USVU	12.9934	14.0113	16.4956	19.1325	11.5218	14.7335	13.6944	15.8041
arahy.Tifrunner.gnm1.ann1.HQET6I	0	0.211816	0.473113	0.334803	0.654601	0.757022	0.758969	0.696166
arahy.Tifrunner.gnm1.ann1.P6RS4K	1.37835	1.15488	2.48828	1.91792	4.17682	3.61354	3.92436	3.65297
arahy.Tifrunner.gnm1.ann1.E9F55J	0.0410047	0.0496247	0.147588	0.103397	1.38921	1.89524	1.22371	1.46347
arahy.Tifrunner.gnm1.ann1.J3NPFC	0.212694	0.209331	0.211749	0.263131	0	0	0.0271697	0.0809374
arahy.Tifrunner.gnm1.ann1.3YRJ0Q	4.75939	4.27695	9.40811	9.80169	0.0445115	0.0610254	5.44125	4.94197
arahy.Tifrunner.gnm1.ann1.HV7TXL	0	0.0205823	0	0	0.310507	0.339843	2.55418	1.51253
arahy.Tifrunner.gnm1.ann1.6DJZ7H	0.271635	0.0707599	0.228284	0.0940984	0.327843	0.19101	0.224275	0.266165
arahy.Tifrunner.gnm1.ann1.RUA6I3	0.199563	0.125884	0.115469	0	0.662674	0.657235	0.323557	0.358398
arahy.Tifrunner.gnm1.ann1.UK0SNM	0.0732739	0.030979	0.234351	0.242331	171.062	164.229	87.19	89.7752
arahy.Tifrunner.gnm1.ann1.M8T1EX	7.74719	4.83586	0.909168	0.835315	0	0	0	0
arahy.Tifrunner.gnm1.ann1.8Z0244	0.19072	0.211874	0.0178416	0.104242	0.149105	0.164623	0.0937988	0.0819169
arahy.Tifrunner.gnm1.ann1.H2062V	0	0	0	0	0.0187478	0.0128595	0	0
arahy.Tifrunner.gnm1.ann1.1XFG43	0	0	0	0	0.163087	0.12471	0.0224107	0
arahy.Tifrunner.gnm1.ann1.I3BSCY	0	0	0	0	1.25569	1.41027	0.794104	0.952488
arahy.Tifrunner.gnm1.ann1.VYLL54	3.98455	2.85214	4.38223	3.54514	10.2684	10.3808	8.51857	9.00969
arahy.Tifrunner.gnm1.ann1.TMAR50	1.90302	1.37971	3.67841	3.36312	4.09946	4.36582	3.24367	3.23055
arahy.Tifrunner.gnm1.ann1.WHZ4K1	1.98041	1.52	2.69291	2.69129	6.90857	7.05466	6.39982	6.71789
arahy.Tifrunner.gnm1.ann1.NJ63RV	2.99275	3.10894	4.19728	3.27517	5.7791	5.35432	5.24437	4.97658
arahy.Tifrunner.gnm1.ann1.VIDV97	3.48889	2.91275	2.79061	2.46277	6.55938	5.34917	4.24309	4.53763
arahy.Tifrunner.gnm1.ann1.FJEF2G	0.721283	0.603815	0.46336	0.522114	2.74139	2.32758	3.65903	3.14888
arahy.Tifrunner.gnm1.ann1.SC9D0X	1.31335	1.27503	0.924166	0.642485	2.14919	1.67208	1.32507	1.38722
arahy.Tifrunner.gnm1.ann1.NFFY6G	4.29977	4.55487	6.035	6.34653	8.7445	10.5478	9.26838	9.10596
arahy.Tifrunner.gnm1.ann1.KE2YGW	0.352049	0.19895	0.34202	0.172941	0.204051	0.0126144	0.05273	0.0434338
arahy.Tifrunner.gnm1.ann1.RW9HBG	0	0	0	0	0	0	0.0755656	0
arahy.Tifrunner.gnm1.ann1.83UMUV	0	0	0	0	0	0	0	0.0566688
arahy.Tifrunner.gnm1.ann1.JH2BY5	34.4992	40.6201	8.63522	15.9203	0.0199699	0.033527	0	0
arahy.Tifrunner.gnm1.ann1.5H9NXJ	2.94448	2.76005	2.23196	1.48357	0.723245	1.27356	0.237699	0.465514
arahy.Tifrunner.gnm1.ann1.29J2UD	6.09672	3.77359	1.93036	3.49614	1.31338	1.35365	1.00639	1.30954
arahy.Tifrunner.gnm1.ann1.IA1WQQ	1.63456	2.62767	1.24561	1.50772	0.115826	0.299416	0.0947626	0.247271
arahy.Tifrunner.gnm1.ann1.F47PG2	0.0466326	0.0357149	0.0582204	0.0290035	0.0689752	0.0241406	0.0703745	0.0546324
arahy.Tifrunner.gnm1.ann1.N4A1C9	0.797067	0.682564	0.310824	0.397584	0.410861	0.312208	0.243758	0.245581
arahy.Tifrunner.gnm1.ann1.Y3CUXW	2.44128	9.77574	8.9898	9.5457	2.54081	3.92005	2.52564	3.23303
arahy.Tifrunner.gnm1.ann1.IQV007	0.025118	0.0132831	0.0133026	0	0.0148043	0.0203092	0	0.0176466
arahy.Tifrunner.gnm1.ann1.B1NQ7W	3.10626	3.36574	4.21424	4.70313	5.55169	6.38658	9.49465	10.1319
arahy.Tifrunner.gnm1.ann1.8XU14N	0.246239	0.104031	0.282228	0.22844	5.98596	7.73436	2.76499	3.76785
arahy.Tifrunner.gnm1.ann1.KT0WW2	29.6364	34.7473	31.9287	37.1173	26.4427	25.8752	15.3061	19.512
arahy.Tifrunner.gnm1.ann1.TBD9DX	3.12005	2.69792	7.41102	7.55479	9.18435	8.98862	21.2366	13.9861
arahy.Tifrunner.gnm1.ann1.3IPS9V	0.783917	0.629367	0.3202	0.263713	3.9576	3.42247	5.61492	5.10394
arahy.Tifrunner.gnm1.ann1.IY6VBP	0.988093	0.536102	0.884747	0.733744	5.05417	3.72143	3.95527	4.57902
arahy.Tifrunner.gnm1.ann1.949BMZ	7.61045	5.72398	8.47542	7.32572	15.7903	14.4839	19.7253	18.1957
arahy.Tifrunner.gnm1.ann1.FJTN2Z	0.219348	0.250836	0.278291	0.0956027	0	0	0.0492875	0
arahy.Tifrunner.gnm1.ann1.78T75P	4.27449	2.66297	4.05509	3.35263	7.85137	7.05541	4.65903	6.45201
arahy.Tifrunner.gnm1.ann1.FKA8YF	2.91905	2.39178	3.017	2.59188	11.9085	8.69582	6.28847	6.42929
arahy.Tifrunner.gnm1.ann1.HITK0G	2.45802	2.58084	4.21839	3.081	34.4573	23.94	6.68674	7.69997
arahy.Tifrunner.gnm1.ann1.XZSU6S	0	0.312302	0	0	0.069076	0.0376539	0.0246329	0
arahy.Tifrunner.gnm1.ann1.X554XP	5.46783	2.55849	2.57238	2.63368	7.68107	9.14072	40.0824	32.8468
arahy.Tifrunner.gnm1.ann1.B11B4G	196.374	472.782	118.711	109.639	61.4577	34.6688	193.378	127.179
arahy.Tifrunner.gnm1.ann1.WI0ZBZ	39.2565	45.3536	28.7898	29.7479	1.31613	1.28213	1.0852	1.03803
arahy.Tifrunner.gnm1.ann1.5E42VB	0.061649	0.131462	0.374535	0.0259176	1.27101	0.862378	0.356771	0.448084
arahy.Tifrunner.gnm1.ann1.0EX7F2	1.57361	1.22452	2.2945	1.58069	4.11014	3.70659	2.78415	2.67757
arahy.Tifrunner.gnm1.ann1.E4I9E7	108.331	73.7053	83.3838	77.6917	0.0743855	0.148051	0.213479	0.158514
arahy.Tifrunner.gnm1.ann1.6F9B47	2.37904	1.96106	1.42865	1.2792	4.24554	3.94658	2.97209	1.95426
arahy.Tifrunner.gnm1.ann1.M4KHNU	2.51763	1.67383	3.89238	3.75666	5.72237	5.63798	8.75786	7.62936
arahy.Tifrunner.gnm1.ann1.FJN7R5	45.3022	63.8911	59.9089	62.532	24.5121	28.4437	18.6926	21.2634
arahy.Tifrunner.gnm1.ann1.AK4U3Y	6.83283	6.14383	11.1964	10.3209	13.0888	11.0714	10.5683	10.4817
arahy.Tifrunner.gnm1.ann1.5HE51S	0	0	0	0	0	0	0.00560079	0.00625579
arahy.Tifrunner.gnm1.ann1.YUBK9J	3.42661	3.89401	4.50416	3.76033	6.55822	6.7027	4.52567	4.92249
arahy.Tifrunner.gnm1.ann1.MFG79I	0	0	0	0	0.102427	0.144004	0	0
arahy.Tifrunner.gnm1.ann1.43BKPV	2.37523	1.52894	3.28604	2.86007	0	0	0.0155685	0.0217365
arahy.Tifrunner.gnm1.ann1.S5PPFL	22.2694	21.2978	30.9071	32.0239	36.7482	41.1616	33.1425	38.2521
arahy.Tifrunner.gnm1.ann1.BNFJ8I	0.00873752	0	0	0.0502521	0.0228731	0	0.0602838	0.0567736
arahy.Tifrunner.gnm1.ann1.S7WXQ9	0.0104414	0.0169177	0	0	7.434	8.72461	1.24915	2.44095
arahy.Tifrunner.gnm1.ann1.061K9L	4.24993	3.24167	4.17583	4.12497	5.77272	6.17254	3.6541	4.33246
arahy.Tifrunner.gnm1.ann1.Q9Z8ZW	0	0	0	0	0.0547834	0	0	0.0213286
arahy.Tifrunner.gnm1.ann1.56J7W4	0	0	0	0	0	0	0.012907	0.011273
arahy.Tifrunner.gnm1.ann1.TJT6BT	7.5384	5.19869	5.48733	5.39156	7.68346	6.80709	11.1435	10.0968
arahy.Tifrunner.gnm1.ann1.KU4QJX	0	0	0	0.00182258	0.0189452	0.0237941	0.00437727	0.00697665
arahy.Tifrunner.gnm1.ann1.MTF7G2	3.20507	3.07728	8.3213	7.98656	2.83082	2.02015	12.1142	10.53
arahy.Tifrunner.gnm1.ann1.RYD0NS	0.122669	0.332711	0.111177	0.39286	0.642153	0.687986	0.35164	0.424596
arahy.Tifrunner.gnm1.ann1.XZ8T7F	79.7077	78.8374	72.0238	64.3615	75.2349	86.5577	105.628	97.4543
arahy.Tifrunner.gnm1.ann1.PV01EY	1.16871	1.49286	1.23035	1.2451	9.16092	11.5014	3.54945	4.44005
arahy.Tifrunner.gnm1.ann1.6T17AW	6.73929	5.9017	7.30123	7.48734	3.30188	3.44047	15.4268	14.4073
arahy.Tifrunner.gnm1.ann1.P2VAYP	2.5089	3.44655	10.6642	11.9691	8.1449	8.16404	7.38365	6.10515
arahy.Tifrunner.gnm1.ann1.6VZ2KG	4.17181	2.72512	10.001	8.65962	21.1349	18.1975	42.073	31.7122
arahy.Tifrunner.gnm1.ann1.39K2E5	0.676114	0.646971	0.627229	0.732695	0.986497	0.55589	0.384963	1.04488
arahy.Tifrunner.gnm1.ann1.78LN1U	1.82067	1.847	0.540986	0.51763	3.54458	6.79979	4.82174	4.4211
arahy.Tifrunner.gnm1.ann1.5S361I	0.774932	0.384075	0.948529	0.641713	1.69784	1.56814	1.20533	1.14132
arahy.Tifrunner.gnm1.ann1.JQHT3I	0.0143506	0	0	0	0.0847103	0.0283023	0	0
arahy.Tifrunner.gnm1.ann1.4R5RT5	0.300367	0.278467	0.719341	0.592496	34.6292	29.0017	7.74101	7.03842
arahy.Tifrunner.gnm1.ann1.QEFP0G	1.02589	0.80675	1.74764	1.07888	1.67332	1.79428	1.36158	1.45283
arahy.Tifrunner.gnm1.ann1.U0N14A	0	0	0.169421	0.0504567	0	0	0	0.0143735
arahy.Tifrunner.gnm1.ann1.T0GB9L	5.82284	3.96114	8.60376	7.02489	18.6637	18.5493	21.108	18.8464
arahy.Tifrunner.gnm1.ann1.4C4WEU	0.0177752	0.00897134	0.017969	0	0.0301961	0.0533761	0.00598227	0.0545716
arahy.Tifrunner.gnm1.ann1.XPH989	1.02346	0.770691	1.36595	0.852075	3.11776	2.66923	2.28042	2.4051
arahy.Tifrunner.gnm1.ann1.VD5ISA	0.552758	0.703682	1.59705	1.11698	2.11547	2.16367	1.35318	1.29877
arahy.Tifrunner.gnm1.ann1.9RJM5Z	6.03432	6.59199	8.48328	10.3859	9.28725	9.31298	8.99483	10.9054
arahy.Tifrunner.gnm1.ann1.F2KJAJ	2.22754	1.22239	0.73389	0.810178	5.98067	5.72231	10.1225	7.46526
arahy.Tifrunner.gnm1.ann1.Z6KCP2	10.3332	11.5981	15.6141	15.5376	21.9151	25.0039	17.6677	21.6752
arahy.Tifrunner.gnm1.ann1.NG6CAB	29.1361	21.0597	26.1675	16.3476	4.57397	4.85541	9.4046	7.32033
arahy.Tifrunner.gnm1.ann1.E1FMMY	1.00807	0.575571	1.2225	1.03506	3.37677	3.37422	3.00855	2.90977
arahy.Tifrunner.gnm1.ann1.DL5MW3	61.1833	76.278	59.8454	83.356	98.9087	94.2342	52.4572	59.7371
arahy.Tifrunner.gnm1.ann1.RY7SPW	0	0	0.0224896	0	0	0.0698046	2.7021	2.76446
arahy.Tifrunner.gnm1.ann1.G3D899	0	0	0	0	0.0301424	0	0.00992105	0.00628789
arahy.Tifrunner.gnm1.ann1.2029R4	0.389122	0.625353	4.53539	3.19436	1.71099	1.31835	4.70507	3.92398
arahy.Tifrunner.gnm1.ann1.E6YGCE	0.153184	0.0487046	0.259984	0.0798263	0.307106	0.251319	0.206237	0.256527
arahy.Tifrunner.gnm1.ann1.67XQRG	93.4297	103.593	62.2153	74.9388	3.4448	3.17572	1.73613	1.35383
arahy.Tifrunner.gnm1.ann1.9WU370	5.21002	5.24314	6.19396	6.58144	8.33455	9.12905	6.29154	6.85268
arahy.Tifrunner.gnm1.ann1.70UW7T	0.448903	0.343462	0.427477	0.187288	0.763776	1.32868	0.37635	0.281433
arahy.Tifrunner.gnm1.ann1.QUE6U2	1.98332	1.4881	1.89345	2.43832	3.98229	3.48118	2.54739	2.98723
arahy.Tifrunner.gnm1.ann1.9NC2ZT	0	0	0.0971264	0	12.1615	16.1643	7.35674	11.8742
arahy.Tifrunner.gnm1.ann1.8PL31V	3.03185	1.99959	0.616759	0.713355	7.77758	3.89531	8.42556	6.08031
arahy.Tifrunner.gnm1.ann1.CBXD69	6.06804	4.75733	7.26297	6.96988	8.22075	8.29461	8.35148	7.37352
arahy.Tifrunner.gnm1.ann1.S2C0P1	0	0	0	0	0.162766	0.777038	0.273353	0.212365
arahy.Tifrunner.gnm1.ann1.TEV0AS	14.1859	15.7505	14.9993	16.7692	7.22259	6.94214	5.28222	6.57364
arahy.Tifrunner.gnm1.ann1.N92LMW	1.58237	0.796828	1.02535	0.633098	2.71023	2.82714	2.54401	2.66241
arahy.Tifrunner.gnm1.ann1.62DUUZ	0.770824	1.41246	0.36188	0.274973	1.54375	1.10906	1.52105	0.636621
arahy.Tifrunner.gnm1.ann1.FC6ISK	11.1087	7.54062	9.02549	9.74016	0	0.0213599	0.0127179	0
arahy.Tifrunner.gnm1.ann1.32WV4S	4.39798	4.75023	3.87213	4.57193	18.797	18.165	15.2647	14.2761
arahy.Tifrunner.gnm1.ann1.IDSU74	0.127069	0.0991692	0.108346	0.251589	0.0842695	0.169495	0.153148	0.115483
arahy.Tifrunner.gnm1.ann1.TCGF9G	0	0	0	0.0166277	0.433969	0.204035	1.94918	1.67133
arahy.Tifrunner.gnm1.ann1.3AM325	2.71321	3.07407	3.33467	3.46553	6.08234	6.14125	5.20296	5.40428
arahy.Tifrunner.gnm1.ann1.6K1H66	4.90493	6.10879	5.58188	5.33266	5.60846	4.86117	4.54684	4.64637
arahy.Tifrunner.gnm1.ann1.AZJV2P	0.896567	1.00265	1.14512	0.832068	2.15735	2.06216	1.76764	1.61346
arahy.Tifrunner.gnm1.ann1.TWBX62	0.280116	0.154771	0.0627363	0.0506749	4.68346	4.43906	2.18581	2.1947
arahy.Tifrunner.gnm1.ann1.5D60HD	4.128	3.36362	5.85504	6.37108	12.2506	12.5324	10.2544	11.4938
arahy.Tifrunner.gnm1.ann1.E7JLC4	6.21866	6.33736	9.7343	8.80314	11.1899	12.1183	8.80956	11.0526
arahy.Tifrunner.gnm1.ann1.H9U4YS	12.4355	8.96855	23.4319	23.0914	30.6568	34.9035	35.4872	34.7318
arahy.Tifrunner.gnm1.ann1.7IJL1I	6.60402	5.77527	9.86838	7.71438	8.86943	8.03334	7.24097	7.02796
arahy.Tifrunner.gnm1.ann1.FAJL4V	5.03765	3.87102	6.031	5.39209	15.3322	16.1819	16.7304	15.7947
arahy.Tifrunner.gnm1.ann1.0FI6RG	0.274664	0.27701	0.726498	0.354198	0.0178724	0.0310489	0.871858	0.636486
arahy.Tifrunner.gnm1.ann1.68J28U	0.59102	0.518443	2.55763	3.92442	2.98346	4.40471	6.69274	5.30466
arahy.Tifrunner.gnm1.ann1.3SGI17	3.93313	3.44508	3.74633	4.0208	4.44242	5.5585	4.24528	4.76932
arahy.Tifrunner.gnm1.ann1.DV46W1	46.7868	45.8389	185.279	118.173	0.150167	0.0486298	0.0115184	0.0359694
arahy.Tifrunner.gnm1.ann1.CM9HZ9	19.7623	25.5941	15.2306	16.6722	3.09351	2.91701	3.02486	3.58687
arahy.Tifrunner.gnm1.ann1.SJW8XV	27.3405	24.6728	21.8211	19.0512	223.194	275.087	75.708	78.7901
arahy.Tifrunner.gnm1.ann1.1J3CUB	3.09453	1.60104	3.4385	3.06222	2.02298	2.19581	2.14782	2.05012
arahy.Tifrunner.gnm1.ann1.F2MSTS	0.100802	0.243593	1.22346	0.625841	15.647	13.3043	47.7382	40.1104
arahy.Tifrunner.gnm1.ann1.K88V5Z	13.1252	5.2393	26.1534	17.7679	0.679001	0.459192	0.146646	0.108974
arahy.Tifrunner.gnm1.ann1.G6BN46	0.102615	0.0748828	0.0660281	0.0435305	0.0317243	0.0566647	0.027893	0.0557438
arahy.Tifrunner.gnm1.ann1.FX5SVM	0	0	0	0	2.17223	1.8068	4.22393	2.27248
arahy.Tifrunner.gnm1.ann1.9AGX7Y	7.8755	7.65601	16.9607	16.6777	14.3911	14.494	14.8039	14.008
arahy.Tifrunner.gnm1.ann1.K02HG2	27.711	29.4319	36.2114	36.5995	49.5943	55.8777	61.2651	63.0893
arahy.Tifrunner.gnm1.ann1.6CSL00	139.211	245.92	189.331	294.751	22.969	21.0164	23.7993	31.7716
arahy.Tifrunner.gnm1.ann1.5M0T8F	6.91708	2.85283	2.87522	2.16	7.7621	8.74456	5.99477	6.69603
[truncated: 49,608 more rows]
