# Supplementary material for: AhABI4s Negatively Regulate Salt-Stress Response in Peanut
Source: Front Plant Sci. 2021 Oct 14;12:741641. doi: 10.3389/fpls.2021.741641 (PMC8551806; doi:10.3389/fpls.2021.741641)
Supplement: Supplementary file 7 [file Table_7.XLSX]

## Sheet: Protein_quant
Supplementary Table 7 Proteins identified in proteomics
List of proteins identified and quantifiable (7748)					List of proteins identified but unquantifiable (1482)
Protein accession	Protein description	MW [kDa]			Protein accession	Protein description	MW [kDa]
arahy.Tifrunner.gnm1.ann1.LP09XA.1	MAP3K epsilon protein kinase 1-like [Arachis duranensis]	72.916			arahy.Tifrunner.gnm1.ann1.38D1EG.1	peptidyl-prolyl cis-trans isomerase NIMA-interacting 4 [Arachis duranensis]	41.127
arahy.Tifrunner.gnm1.ann1.RA2WWK.1	LOW QUALITY PROTEIN: seed linoleate 9S-lipoxygenase-2-like [Arachis duranensis]	97.583			arahy.Tifrunner.gnm1.ann1.58NLN8.1	MLP-like protein 34 [Arachis ipaensis]	17.449
arahy.Tifrunner.gnm1.ann1.EYR4CZ.1	"transmembrane protein, putative [Medicago truncatula]"	20.266			arahy.Tifrunner.gnm1.ann1.E7DDSD.1	thioredoxin domain-containing protein 9 homolog [Arachis duranensis]	23.853
arahy.Tifrunner.gnm1.ann1.T158V7.1	"peptide chain release factor APG3, chloroplastic [Arachis duranensis]"	53.089			arahy.Tifrunner.gnm1.ann1.AX86KU.1	subtilisin-like protease SBT2.6 [Arachis ipaensis]	88.141
arahy.Tifrunner.gnm1.ann1.WAA9CW.1		31.071			arahy.Tifrunner.gnm1.ann1.4FW00R.1	T-complex protein 1 subunit gamma [Arachis duranensis]	60.462
arahy.Tifrunner.gnm1.ann1.UDT38R.1	putative UPF0481 protein At3g02645 [Arachis duranensis]	78.045			arahy.Tifrunner.gnm1.ann1.WL7IXW.3	"LOW QUALITY PROTEIN: probable L-cysteine desulfhydrase, chloroplastic [Arachis ipaensis]"	49.974
arahy.Tifrunner.gnm1.ann1.3TM7ML.1	altered inheritance of mitochondria protein [Arabidopsis thaliana]	21.953			arahy.Tifrunner.gnm1.ann1.I4NG9B.1	heterogeneous nuclear ribonucleoprotein 1-like [Arachis duranensis]	38.393
arahy.Tifrunner.gnm1.ann1.Y3SZAS.1	elongator complex protein 3-like [Lupinus angustifolius]	63.847			arahy.Tifrunner.gnm1.ann1.K7A0IJ.1	protein PHR1-LIKE 1-like isoform X1 [Arachis ipaensis]	46.995
arahy.Tifrunner.gnm1.ann1.J47Q5J.3	ras-related protein RABA5a-like [Arachis duranensis]	31.768			arahy.Tifrunner.gnm1.ann1.QHFZ4L.1	lectin-like [Arachis ipaensis]	26.007
arahy.Tifrunner.gnm1.ann1.CH6R50.1	CDK5RAP1-like protein [Arachis duranensis]	69.086			arahy.Tifrunner.gnm1.ann1.U2SVZE.1	oxidoreductase/transition metal ion-binding protein [Medicago truncatula]	33.565
arahy.Tifrunner.gnm1.ann1.QV02Z8.1	gibberellin 20 oxidase 2-like [Arachis ipaensis]	43.374			arahy.Tifrunner.gnm1.ann1.1V9TKU.1	KH domain-containing protein At3g08620-like [Arachis duranensis]	31.494
arahy.Tifrunner.gnm1.ann1.LV1MMJ.1	mini-ribonuclease 3 [Arachis ipaensis]	31.427			arahy.Tifrunner.gnm1.ann1.D9ZPCT.4	protein SCAI [Arachis ipaensis]	64.87
arahy.Tifrunner.gnm1.ann1.8PC3NJ.1	kinesin-3 [Arachis ipaensis]	85.866			arahy.Tifrunner.gnm1.ann1.WA33DT.2	annexin D3 [Arachis duranensis]	33.806
arahy.Tifrunner.gnm1.ann1.NL9YDM.1	probable polyamine aminopropyl transferase isoform X1 [Arachis ipaensis]	36.396			arahy.Tifrunner.gnm1.ann1.0779KL.1	cytochrome P450 72A15-like [Arachis ipaensis]	28.761
arahy.Tifrunner.gnm1.ann1.BKP6F9.1	serine/threonine protein phosphatase 2A 57 kDa regulatory subunit B' beta isoform-like [Arachis duranensis]	56.523			arahy.Tifrunner.gnm1.ann1.DH8F8S.1	"calcium-transporting ATPase 2, plasma membrane-type-like [Arachis duranensis]"	119.73
arahy.Tifrunner.gnm1.ann1.75V8XQ.1	BAHD acyltransferase DCR [Arachis duranensis]	48.983			arahy.Tifrunner.gnm1.ann1.KDE77Y.4	pumilio homolog 2-like [Arachis ipaensis]	113.92
arahy.Tifrunner.gnm1.ann1.E3VCX4.1	cytochrome P450 77A3-like [Arachis duranensis]	58.704			arahy.Tifrunner.gnm1.ann1.Z05M3L.1	indole-3-acetaldehyde oxidase-like [Arachis ipaensis]	148.77
arahy.Tifrunner.gnm1.ann1.NPL2R3.1	glycine-rich cell wall structural protein 2-like [Arachis duranensis]	15.056			arahy.Tifrunner.gnm1.ann1.VFV8VC.1	calmodulin-binding heat-shock protein [Medicago truncatula]	51.094
arahy.Tifrunner.gnm1.ann1.EFB7JN.1	peptide methionine sulfoxide reductase MsrB isoform X2 [Arachis duranensis]	22.128			arahy.Tifrunner.gnm1.ann1.CZ5T9B.2	"PAP fibrillin domain protein,expressed protein [Medicago truncatula]"	32.741
arahy.Tifrunner.gnm1.ann1.7J6TQU.1	"50S ribosomal protein L18, chloroplastic-like [Arachis ipaensis]"	16.867			arahy.Tifrunner.gnm1.ann1.RTV5MI.1	UMP-CMP kinase 3-like [Arachis ipaensis]	27.284
arahy.Tifrunner.gnm1.ann1.X7UDDV.1	LOW QUALITY PROTEIN: ABC transporter G family member 7 [Arachis ipaensis]	80.451			arahy.Tifrunner.gnm1.ann1.LRUS99.1	"succinate dehydrogenase subunit 6, mitochondrial-like isoform X1 [Arachis duranensis]"	20.551
arahy.Tifrunner.gnm1.ann1.HMQ8K3.1	MACPF domain-containing protein CAD1-like [Arachis duranensis]	62.425			arahy.Tifrunner.gnm1.ann1.UC07MD.1	GDP-fucose protein O-fucosyltransferase [Medicago truncatula]	62.548
arahy.Tifrunner.gnm1.ann1.FK6HB9.1	snakin-2-like [Arachis duranensis]	12.805			arahy.Tifrunner.gnm1.ann1.4R9DEN.3	low-temperature-induced 65 kDa protein-like [Arachis ipaensis]	72.058
arahy.Tifrunner.gnm1.ann1.FH7HBW.2	myeloid leukemia factor 1-like [Arachis ipaensis]	38.13			arahy.Tifrunner.gnm1.ann1.JQ68ST.1	zinc finger CCCH domain-containing protein 3 [Arachis ipaensis]	46.186
arahy.Tifrunner.gnm1.ann1.XRM29C.1	indole-3-acetaldehyde oxidase-like [Arachis ipaensis]	150.45			arahy.Tifrunner.gnm1.ann1.57UCU4.2	probable RNA 3'-terminal phosphate cyclase-like protein [Arachis ipaensis]	41.385
arahy.Tifrunner.gnm1.ann1.X0XPJN.1	"acyl carrier protein 4, chloroplastic-like [Arachis ipaensis]"	15.173			arahy.Tifrunner.gnm1.ann1.GD33A2.4	transducin/WD40 repeat protein [Medicago truncatula]	60.268
arahy.Tifrunner.gnm1.ann1.IDM16Y.1	endoglucanase 9 [Arachis ipaensis]	53.741			arahy.Tifrunner.gnm1.ann1.DB5V97.1		13.795
arahy.Tifrunner.gnm1.ann1.B80FEM.1	"sec-independent protein translocase protein TATC, chloroplastic [Arachis duranensis]"	39.505			arahy.Tifrunner.gnm1.ann1.HM8GSV.2	lariat debranching enzyme [Arachis duranensis]	47.898
arahy.Tifrunner.gnm1.ann1.YP8DRN.2	glucose-1-phosphate adenylyltransferase large subunit 1-like isoform X1 [Arachis duranensis]	16.801			arahy.Tifrunner.gnm1.ann1.82KWKE.1	cellulose synthase-like protein G2 [Arachis duranensis]	76.464
arahy.Tifrunner.gnm1.ann1.UNKR58.1	LOW QUALITY PROTEIN: homeobox-leucine zipper protein ROC3-like [Arachis duranensis]	87.47			arahy.Tifrunner.gnm1.ann1.CEL6SJ.3	protein DENND6A [Arachis duranensis]	67.444
arahy.Tifrunner.gnm1.ann1.WW888L.1	chloroplast processing peptidase-like [Arachis ipaensis]	39.937			arahy.Tifrunner.gnm1.ann1.SC0FBD.1	tyrosyl-DNA phosphodiesterase 1 [Arachis ipaensis]	72.377
arahy.Tifrunner.gnm1.ann1.S7XZ9Q.1	GDSL esterase/lipase APG-like [Arachis ipaensis]	38.36			arahy.Tifrunner.gnm1.ann1.B8DF04.1	protein QUIRKY-like [Arachis ipaensis]	89.109
arahy.Tifrunner.gnm1.ann1.6JQ8YQ.1	cytochrome P450 71D10-like isoform X1 [Arachis ipaensis]	107.56			arahy.Tifrunner.gnm1.ann1.26SR0B.1	cullin-4-like [Lupinus angustifolius]	17.06
arahy.Tifrunner.gnm1.ann1.MI82BM.1	LOW QUALITY PROTEIN: protein TSS-like [Arachis ipaensis]	185.38			arahy.Tifrunner.gnm1.ann1.1Z9FJQ.2	protein N-lysine methyltransferase METTL21A [Arachis ipaensis]	34.166
arahy.Tifrunner.gnm1.ann1.ZL3RZ2.1	protein ApaG-like [Arachis ipaensis]	30.596			arahy.Tifrunner.gnm1.ann1.6LW9UW.1	60S ribosomal protein L3 [Arachis ipaensis]	44.543
arahy.Tifrunner.gnm1.ann1.T5GRUU.1	"50S ribosomal protein L31, chloroplastic-like isoform X1 [Arachis duranensis]"	14.844			arahy.Tifrunner.gnm1.ann1.K3RZS0.1	expansin-like B1 [Arachis ipaensis]	28.039
arahy.Tifrunner.gnm1.ann1.4Z0G7J.1	cullin-associated NEDD8-dissociated protein 1 [Arachis duranensis]	44.287			arahy.Tifrunner.gnm1.ann1.Y7HUGW.1	"oxygen-evolving enhancer protein 1, chloroplastic [Arachis duranensis]"	35.228
arahy.Tifrunner.gnm1.ann1.BEVL6N.1	uncharacterized RNA methyltransferase pc1998 [Arachis duranensis]	57.414			arahy.Tifrunner.gnm1.ann1.ZK2LT4.1	RWD domain-containing protein 1 [Arachis duranensis]	26.602
arahy.Tifrunner.gnm1.ann1.9BU3J2.1	pleiotropic drug resistance protein 3-like [Arachis ipaensis]	222.92			arahy.Tifrunner.gnm1.ann1.1Q0CCS.1		39.494
arahy.Tifrunner.gnm1.ann1.KWZA4D.1	hydroquinone glucosyltransferase-like [Arachis ipaensis]	53.705			arahy.Tifrunner.gnm1.ann1.5Y9SE5.2	"PAP fibrillin domain protein,expressed protein [Medicago truncatula]"	30.592
arahy.Tifrunner.gnm1.ann1.F30TLU.1	"NAD(P)H-quinone oxidoreductase subunit T, chloroplastic [Arachis ipaensis]"	28.106			arahy.Tifrunner.gnm1.ann1.TP1CMR.2	myosin-9 [Arachis duranensis]	153.43
arahy.Tifrunner.gnm1.ann1.HGAE8N.2	"translation initiation factor IF-2, chloroplastic [Arachis duranensis]"	107.55			arahy.Tifrunner.gnm1.ann1.GYGU5R.1	inosine-5'-monophosphate dehydrogenase [Arachis duranensis]	53.009
arahy.Tifrunner.gnm1.ann1.8HY8BZ.1	zinc-finger homeodomain protein 1-like [Arachis duranensis]	28.314			arahy.Tifrunner.gnm1.ann1.G55KBL.2	erlin-2-B [Arachis duranensis]	47.345
arahy.Tifrunner.gnm1.ann1.UWV4C8.1	probable apyrase 7 [Arachis ipaensis]	80.817			arahy.Tifrunner.gnm1.ann1.MC3H0I.1	protein DEFECTIVE IN MERISTEM SILENCING 3-like [Arachis ipaensis]	35.057
arahy.Tifrunner.gnm1.ann1.BEU0Z4.1	dynamin-like protein ARC5 [Arachis ipaensis]	86.143			arahy.Tifrunner.gnm1.ann1.4KG4VQ.1	transcription initiation factor IIA large subunit-like isoform X2 [Arachis duranensis]	33.47
arahy.Tifrunner.gnm1.ann1.EMYR7K.1	"glucose-6-phosphate 1-dehydrogenase, chloroplastic-like [Arachis duranensis]"	64.234			arahy.Tifrunner.gnm1.ann1.XWNT9U.1	"transmembrane protein, putative [Medicago truncatula]"	9.6836
arahy.Tifrunner.gnm1.ann1.XZ4G98.1	"30S ribosomal protein 2, chloroplastic [Arachis ipaensis]"	26.981			arahy.Tifrunner.gnm1.ann1.V7MLFS.2	maf-like protein DDB_G0281937 [Arachis ipaensis]	20.637
arahy.Tifrunner.gnm1.ann1.X06Q7Q.1	"DEAD-box ATP-dependent RNA helicase 3, chloroplastic [Arachis duranensis]"	83.716			arahy.Tifrunner.gnm1.ann1.KIIE1S.1	kinesin-like protein BC2 isoform X1 [Arachis duranensis]	62.587
arahy.Tifrunner.gnm1.ann1.QM8PPU.2	TPR domain protein [Medicago truncatula]	47.272			arahy.Tifrunner.gnm1.ann1.G06SMY.1	alcohol dehydrogenase class-3-like [Arachis ipaensis]	39.923
arahy.Tifrunner.gnm1.ann1.1PI95V.2	"lycopene epsilon cyclase, chloroplastic [Arachis duranensis]"	62.18			arahy.Tifrunner.gnm1.ann1.BK7L4K.1	DUF538 family protein [Medicago truncatula]	17.978
arahy.Tifrunner.gnm1.ann1.DL173G.1	octicosapeptide/Phox/Bem1p domain-containing family protein [Populus trichocarpa]	18.53			arahy.Tifrunner.gnm1.ann1.LC1BIY.1	ABC transporter F family member 1 [Arachis duranensis]	66.747
arahy.Tifrunner.gnm1.ann1.NLEJ68.1	"acyltransferase-like protein At1g54570, chloroplastic [Arachis ipaensis]"	29.379			arahy.Tifrunner.gnm1.ann1.JS8CCH.1	wall-associated receptor kinase 2-like [Arachis ipaensis]	81.658
arahy.Tifrunner.gnm1.ann1.7AS0KG.2	anthranilate O-methyltransferase 3-like isoform X2 [Arachis ipaensis]	39.638			arahy.Tifrunner.gnm1.ann1.N0EKR1.2	vacuolar protein sorting-associated protein 51 homolog [Arachis ipaensis]	86.458
arahy.Tifrunner.gnm1.ann1.FJ1N0Z.1	"5'-adenylylsulfate reductase 3, chloroplastic-like [Arachis duranensis]"	52.034			arahy.Tifrunner.gnm1.ann1.ZJ180B.1	xyloglucan endotransglucosylase/hydrolase protein 9-like [Arachis duranensis]	34.46
arahy.Tifrunner.gnm1.ann1.3ZC5FT.1	peptide methionine sulfoxide reductase B5-like [Arachis ipaensis]	23.12			arahy.Tifrunner.gnm1.ann1.XU9J8D.2	"short-chain dehydrogenase TIC 32, chloroplastic-like [Arachis duranensis]"	33.849
arahy.Tifrunner.gnm1.ann1.105TUT.1	GTP-binding protein TypA/BipA homolog [Arachis duranensis]	75.514			arahy.Tifrunner.gnm1.ann1.Q6727A.1	leukotriene A-4 hydrolase homolog [Arachis duranensis]	68.625
arahy.Tifrunner.gnm1.ann1.92ZGJC.1	post-illumination chlorophyll fluorescence increase [Medicago truncatula]	29.156			arahy.Tifrunner.gnm1.ann1.R5QLIS.1	"28S ribosomal protein S29, mitochondrial [Arachis duranensis]"	49.504
arahy.Tifrunner.gnm1.ann1.V6NIDZ.2	probable 2-carboxy-D-arabinitol-1-phosphatase [Arachis ipaensis]	32.797			arahy.Tifrunner.gnm1.ann1.C9MEAE.2	nuclear pore complex protein NUP98A-like [Arachis ipaensis]	107.46
arahy.Tifrunner.gnm1.ann1.UD5YRD.1	submandibular gland secretory Glx-rich protein CA-like [Arachis ipaensis]	22.344			arahy.Tifrunner.gnm1.ann1.N6GMXU.1	glutathione transferase GST 23-like isoform X3 [Arachis ipaensis]	26.687
arahy.Tifrunner.gnm1.ann1.ETWN8F.4	cytochrome P450 71D10-like isoform X4 [Arachis duranensis]	96.171			arahy.Tifrunner.gnm1.ann1.XX3TAX.1	isoflavone 3'-hydroxylase-like [Arachis ipaensis]	60.594
arahy.Tifrunner.gnm1.ann1.2BXC31.1	"methionine aminopeptidase 1D, chloroplastic/mitochondrial [Arachis duranensis]"	46.765			arahy.Tifrunner.gnm1.ann1.8F5UKX.1	UDP-glycosyltransferase 84B1-like isoform X2 [Arachis ipaensis]	44.027
arahy.Tifrunner.gnm1.ann1.B7F07X.1	N utilization substance protein B homolog [Theobroma cacao]	32.486			arahy.Tifrunner.gnm1.ann1.F6FNE6.1	SH3 domain protein [Medicago truncatula]	12.31
arahy.Tifrunner.gnm1.ann1.K8NCYF.2	"protein COFACTOR ASSEMBLY OF COMPLEX C SUBUNIT B CCB2, chloroplastic [Arachis ipaensis]"	34.675			arahy.Tifrunner.gnm1.ann1.TF0YG1.1	stilbene synthase 3-like [Arachis ipaensis]	42.888
arahy.Tifrunner.gnm1.ann1.J0SPDG.1	cytochrome P450 81E8-like [Arachis ipaensis]	35.406			arahy.Tifrunner.gnm1.ann1.P96M7D.1	serine/threonine-protein phosphatase 5-like [Arachis ipaensis]	15.759
arahy.Tifrunner.gnm1.ann1.ST33QA.1	tRNA (guanine(26)-N(2)/guanine(27)-N(2))-dimethyltransferase [Arachis ipaensis]	48.055			arahy.Tifrunner.gnm1.ann1.P1MCWD.1	tetratricopeptide repeat protein 33 isoform X2 [Arachis ipaensis]	20.947
arahy.Tifrunner.gnm1.ann1.LKK6LB.1	"succinate dehydrogenase subunit 7B, mitochondrial-like isoform X1 [Arachis duranensis]"	10.961			arahy.Tifrunner.gnm1.ann1.5U8RR1.1	"transmembrane protein, putative [Medicago truncatula]"	27
arahy.Tifrunner.gnm1.ann1.PV0LGU.1	trigger factor-like [Arachis ipaensis]	20.363			arahy.Tifrunner.gnm1.ann1.PBKK9N.1	protein indeterminate-domain 2-like [Arachis ipaensis]	29.945
arahy.Tifrunner.gnm1.ann1.44A4XL.1	"chlorophyll synthase, chloroplastic-like [Arachis duranensis]"	15.719			arahy.Tifrunner.gnm1.ann1.2Q1TUP.1	"pyruvate kinase 1, cytosolic-like [Arachis ipaensis]"	19.87
arahy.Tifrunner.gnm1.ann1.JG803P.1		11.535			arahy.Tifrunner.gnm1.ann1.YL3Z6V.1	"glyceraldehyde-3-phosphate dehydrogenase GAPC2, cytosolic [Arachis duranensis]"	36.546
arahy.Tifrunner.gnm1.ann1.ZBZ06L.1	"geranylgeranyl diphosphate reductase, chloroplastic [Arachis duranensis]"	51.401			arahy.Tifrunner.gnm1.ann1.MX8M57.6	"mimitin, mitochondrial-like isoform X1 [Glycine max]"	14.097
arahy.Tifrunner.gnm1.ann1.NC261Q.1	plant/F21F14-40 protein [Medicago truncatula]	29.417			arahy.Tifrunner.gnm1.ann1.ZQ0E46.1	SNAP25 homologous protein SNAP33-like [Arachis duranensis]	34.39
arahy.Tifrunner.gnm1.ann1.P7A8AZ.2	GTP-binding protein At2g22870-like [Arachis ipaensis]	31.607			arahy.Tifrunner.gnm1.ann1.JBW4ZX.1	11-oxo-beta-amyrin 30-oxidase-like [Arachis ipaensis]	58.228
arahy.Tifrunner.gnm1.ann1.1QZS5S.1	3-oxo-5-alpha-steroid 4-dehydrogenase [Medicago truncatula]	38.169			arahy.Tifrunner.gnm1.ann1.R72E8S.1	protein PHLOEM PROTEIN 2-LIKE A10 [Arachis duranensis]	45.043
arahy.Tifrunner.gnm1.ann1.YTUI1C.3	ferredoxin-like [Arachis duranensis]	15.55			arahy.Tifrunner.gnm1.ann1.K04UQ8.1	"valine--tRNA ligase, mitochondrial 1 isoform X1 [Arachis ipaensis]"	119.21
arahy.Tifrunner.gnm1.ann1.VFXC0H.1	translation initiation factor IF-3-like [Vigna radiata var. radiata]	30.794			arahy.Tifrunner.gnm1.ann1.D71CJ0.2	probable protein phosphatase 2C 8 isoform X1 [Arachis duranensis]	35.653
arahy.Tifrunner.gnm1.ann1.5U1FHR.1	"ATP-dependent Clp protease adapter protein CLPS1, chloroplastic-like [Arachis duranensis]"	17.282			arahy.Tifrunner.gnm1.ann1.L6R1ZX.1	chitinase 2-like [Arachis duranensis]	33.853
arahy.Tifrunner.gnm1.ann1.B968KT.1	putative ABC transporter C family member 15 isoform X1 [Arachis ipaensis]	168.32			arahy.Tifrunner.gnm1.ann1.UG6V14.1	DNA polymerase epsilon subunit 3 [Arachis duranensis]	16.761
arahy.Tifrunner.gnm1.ann1.RHXH9H.1	G-type lectin S-receptor-like serine/threonine-protein kinase At1g11330 [Arachis ipaensis]	28.316			arahy.Tifrunner.gnm1.ann1.TIR1N2.1	deoxyhypusine synthase [Arachis ipaensis]	40.916
arahy.Tifrunner.gnm1.ann1.GTTL2Q.1	"alternative NAD(P)H-ubiquinone oxidoreductase C1, chloroplastic/mitochondrial isoform X2 [Arachis duranensis]"	59.434			arahy.Tifrunner.gnm1.ann1.YX38EM.1	DNA topoisomerase 6 subunit A-like [Arachis duranensis]	46.764
arahy.Tifrunner.gnm1.ann1.96H4RR.1	"uroporphyrinogen-III synthase, chloroplastic-like [Arachis ipaensis]"	29.532			arahy.Tifrunner.gnm1.ann1.1B9W47.1	galactoside 2-alpha-L-fucosyltransferase-like [Arachis ipaensis]	65.474
arahy.Tifrunner.gnm1.ann1.85YNT0.1	structural constituent of ribosome protein [Medicago truncatula]	26.13			arahy.Tifrunner.gnm1.ann1.GNV4IL.1	NADH-plastoquinone oxidoreductase subunit J (chloroplast) [Trifolium subterraneum]	29.118
arahy.Tifrunner.gnm1.ann1.AM3FDB.1	flavonoid 3'-monooxygenase-like [Arachis ipaensis]	70.954			arahy.Tifrunner.gnm1.ann1.DY7VNH.1	histone deacetylase HDT1 [Arachis ipaensis]	29.649
arahy.Tifrunner.gnm1.ann1.8647P2.2	GDSL esterase/lipase APG-like [Arachis ipaensis]	40.098			arahy.Tifrunner.gnm1.ann1.I0H7MH.1	probable 2-oxoglutarate-dependent dioxygenase AOP1 [Arachis ipaensis]	30.321
arahy.Tifrunner.gnm1.ann1.DDI179.2	DNA mismatch repair protein [Arabidopsis thaliana]	9.7121			arahy.Tifrunner.gnm1.ann1.SLX3W6.1	germin-like protein subfamily 1 member 7 [Arachis ipaensis]	23.339
arahy.Tifrunner.gnm1.ann1.BZ0RB3.3	aldehyde dehydrogenase family 3 member H1-like isoform X2 [Arachis ipaensis]	57.23			arahy.Tifrunner.gnm1.ann1.TEF0AP.2	BAG family molecular chaperone regulator 3-like [Arachis ipaensis]	39.041
arahy.Tifrunner.gnm1.ann1.LW990M.1	nuclear-pore anchor [Arachis duranensis]	229.33			arahy.Tifrunner.gnm1.ann1.Z8RB6C.1	mitogen-activated protein kinase 13-like [Arachis ipaensis]	39.637
arahy.Tifrunner.gnm1.ann1.U4K9V9.3	temperature-induced lipocalin-1-like [Arachis ipaensis]	21.458			arahy.Tifrunner.gnm1.ann1.LQ4NH4.1	"inositol 1,3,4-trisphosphate 5/6-kinase 4-like [Arachis duranensis]"	53.847
arahy.Tifrunner.gnm1.ann1.E4I9E7.2	(+)-neomenthol dehydrogenase-like [Arachis ipaensis]	32.565			arahy.Tifrunner.gnm1.ann1.25YVJA.1	actin-related protein 2/3 complex subunit 2A [Arachis ipaensis]	20.166
arahy.Tifrunner.gnm1.ann1.I6T88V.2	GTPase Der isoform X1 [Arachis ipaensis]	68.563			arahy.Tifrunner.gnm1.ann1.5IVJ41.1	TOM1-like protein 2 [Arachis ipaensis]	21.284
arahy.Tifrunner.gnm1.ann1.JAGV0H.1	"cell division protein FtsZ homolog 1, chloroplastic-like [Arachis ipaensis]"	42.125			arahy.Tifrunner.gnm1.ann1.NW9ZWS.2	E3 ubiquitin-protein ligase RGLG2-like isoform X1 [Arachis duranensis]	8.9491
arahy.Tifrunner.gnm1.ann1.P96X61.1	"fructose-bisphosphate aldolase 1, chloroplastic-like [Arachis duranensis]"	47.319			arahy.Tifrunner.gnm1.ann1.LHU2YI.1	peroxidase 44-like [Arachis duranensis]	30.524
arahy.Tifrunner.gnm1.ann1.P086Q7.1	kinesin-related protein 11-like isoform X1 [Arachis ipaensis]	111.59			arahy.Tifrunner.gnm1.ann1.DWWZ6G.1	phosphomethylethanolamine N-methyltransferase-like [Arachis ipaensis]	58.546
arahy.Tifrunner.gnm1.ann1.JQ6XER.1	LON peptidase N-terminal domain and RING finger protein 2 [Arachis duranensis]	52.312			arahy.Tifrunner.gnm1.ann1.5D0YLS.1	bifunctional epoxide hydrolase 2-like [Arachis duranensis]	32.01
arahy.Tifrunner.gnm1.ann1.YY52IF.1	tRNA uridine 5-carboxymethylaminomethyl modification enzyme MnmG [Arachis ipaensis]	81.759			arahy.Tifrunner.gnm1.ann1.GD0F1M.1	protease Do-like 7 isoform X2 [Cucumis melo]	100.68
arahy.Tifrunner.gnm1.ann1.T04E6T.3	"alpha-amylase 3, chloroplastic [Arachis ipaensis]"	103.59			arahy.Tifrunner.gnm1.ann1.86A1BZ.1	MACPF domain-containing protein At4g24290 [Arachis ipaensis]	17.613
arahy.Tifrunner.gnm1.ann1.34YIIN.2	"probable inactive ATP-dependent zinc metalloprotease FTSHI 2, chloroplastic isoform X2 [Arachis ipaensis]"	99.581			arahy.Tifrunner.gnm1.ann1.RD29H5.2	protein transport protein SFT2-like [Arachis ipaensis]	23.959
arahy.Tifrunner.gnm1.ann1.WNK5HE.4	"mechanosensitive ion channel protein 2, chloroplastic-like isoform X2 [Arachis duranensis]"	53.049			arahy.Tifrunner.gnm1.ann1.JS7C8X.1	GTPase LSG1-2 [Arachis ipaensis]	67.07
arahy.Tifrunner.gnm1.ann1.Y8D37L.1	"nifU-like protein 3, chloroplastic [Nicotiana tomentosiformis]"	19.815			arahy.Tifrunner.gnm1.ann1.K5A3DB.1	RNA polymerase-associated protein LEO1-like [Arachis duranensis]	37.517
arahy.Tifrunner.gnm1.ann1.S2GGLU.1	"pentatricopeptide repeat-containing protein At1g15480, mitochondrial-like isoform X1 [Arachis ipaensis]"	89.231			arahy.Tifrunner.gnm1.ann1.PVK25X.2	serine/threonine-protein kinase SRK2A-like [Arachis ipaensis]	41.247
arahy.Tifrunner.gnm1.ann1.QR0RSD.1	40S ribosomal protein S8 [Arachis duranensis]	24.745			arahy.Tifrunner.gnm1.ann1.K8QLTQ.1	26S proteasome non-ATPase regulatory subunit 5 [Medicago truncatula]	60.794
arahy.Tifrunner.gnm1.ann1.RIUI8D.1	"chlorophyll a-b binding protein CP26, chloroplastic-like [Arachis duranensis]"	13.251			arahy.Tifrunner.gnm1.ann1.QLS93X.1	1-aminocyclopropane-1-carboxylate oxidase 1 [Arachis duranensis]	43.152
arahy.Tifrunner.gnm1.ann1.6D88CF.1	"aspartate aminotransferase P2, mitochondrial [Arachis ipaensis]"	50.039			arahy.Tifrunner.gnm1.ann1.GFJ9I4.2	"peptidyl-tRNA hydrolase 2, mitochondrial [Arachis duranensis]"	21.222
arahy.Tifrunner.gnm1.ann1.A2Z0UC.2	phototropin-2 [Arachis ipaensis]	105.59			arahy.Tifrunner.gnm1.ann1.7ZYB2E.1	thioredoxin-like protein CXXS1 [Arachis ipaensis]	14.044
arahy.Tifrunner.gnm1.ann1.6187DS.1	transcription factor MYC2-like [Arachis ipaensis]	69.65			arahy.Tifrunner.gnm1.ann1.W4IL1P.1	probable leucine-rich repeat receptor-like serine/threonine-protein kinase At3g14840 isoform X1 [Arachis ipaensis]	88.677
arahy.Tifrunner.gnm1.ann1.ZDGJ2D.1	"ribulose bisphosphate carboxylase/oxygenase activase 2, chloroplastic-like isoform X1 [Arachis duranensis]"	52.694			arahy.Tifrunner.gnm1.ann1.AF4FIK.2	mitogen-activated protein kinase 3 [Arachis ipaensis]	42.578
arahy.Tifrunner.gnm1.ann1.HXV25C.2	"protein Iojap, chloroplastic [Arachis ipaensis]"	27.41			arahy.Tifrunner.gnm1.ann1.V0K3WG.1	conserved oligomeric Golgi complex subunit 6 [Arachis duranensis]	23.293
arahy.Tifrunner.gnm1.ann1.KV01DF.2	"calcium sensing receptor, chloroplastic isoform X1 [Glycine max]"	75.102			arahy.Tifrunner.gnm1.ann1.KRAQ4G.2	cytochrome P450 71D10-like [Arachis duranensis]	58.381
arahy.Tifrunner.gnm1.ann1.PZ9WPP.1	"30S ribosomal protein S1, chloroplastic-like [Arachis ipaensis]"	49.863			arahy.Tifrunner.gnm1.ann1.MFBI28.2	ubiquitin carboxyl-terminal hydrolase 9-like [Arachis ipaensis]	9.5773
arahy.Tifrunner.gnm1.ann1.YG256T.2	ABC1/COQ8 Serine/Threonine kinase [Medicago truncatula]	62.967			arahy.Tifrunner.gnm1.ann1.V6GBUP.1	putative F-box protein At1g65770 [Arachis ipaensis]	43.057
arahy.Tifrunner.gnm1.ann1.7473D5.1	expansin-A8-like [Arachis ipaensis]	27.116			arahy.Tifrunner.gnm1.ann1.PS3ZFP.2	"Myo28B1, putative [Medicago truncatula]"	34.616
arahy.Tifrunner.gnm1.ann1.8Z8BZM.3	actin T1-like protein [Arabidopsis thaliana]	12.293			arahy.Tifrunner.gnm1.ann1.88TAY2.1	sodium/hydrogen exchanger 1-like isoform X1 [Arachis duranensis]	59.366
arahy.Tifrunner.gnm1.ann1.L0KK3Q.1	"violaxanthin de-epoxidase, chloroplastic [Arachis ipaensis]"	53.475			arahy.Tifrunner.gnm1.ann1.Y1FCW9.1	protein tesmin/TSO1-like CXC 5 [Arachis duranensis]	118.93
arahy.Tifrunner.gnm1.ann1.Q3LZKR.1	"aldehyde dehydrogenase family 2 member B4, mitochondrial-like [Arachis ipaensis]"	58.138			arahy.Tifrunner.gnm1.ann1.SIZM0A.1	"naringenin 8-dimethylallyltransferase 2, chloroplastic-like [Arachis duranensis]"	32.442
arahy.Tifrunner.gnm1.ann1.1EF43V.1	"protein Iojap, chloroplastic [Arachis duranensis]"	27.546			arahy.Tifrunner.gnm1.ann1.W46PLF.1	shewanella-like protein phosphatase 2 [Arachis duranensis]	43.8
arahy.Tifrunner.gnm1.ann1.R33HCR.2	"ubiquinol oxidase 2, mitochondrial-like [Arachis duranensis]"	26.678			arahy.Tifrunner.gnm1.ann1.ANY8RS.1	AP-4 complex subunit mu-like [Arachis ipaensis]	50.101
arahy.Tifrunner.gnm1.ann1.RK9T7W.1	60S ribosomal protein L13a-4 [Arachis duranensis]	23.64			arahy.Tifrunner.gnm1.ann1.YPA2ZU.1	RNA-binding protein 1-like [Arachis duranensis]	40.389
arahy.Tifrunner.gnm1.ann1.NAGP4P.2	"peptide deformylase 1B, chloroplastic/mitochondrial-like isoform X2 [Arachis duranensis]"	29.35			arahy.Tifrunner.gnm1.ann1.ZQC39I.1	LOW QUALITY PROTEIN: beta-glucosidase 46-like [Arachis duranensis]	109.85
arahy.Tifrunner.gnm1.ann1.943YTE.1	non-specific lipid-transfer protein 1-like [Arachis ipaensis]	11.963			arahy.Tifrunner.gnm1.ann1.0R76NZ.2	mannosylglycoprotein endo-beta-mannosidase isoform X1 [Arachis duranensis]	110.53
arahy.Tifrunner.gnm1.ann1.S31791.2	rRNA biogenesis protein RRP5 isoform X1 [Arachis duranensis]	214.71			arahy.Tifrunner.gnm1.ann1.WTC06L.1	glycolipid transfer protein 3 [Arachis ipaensis]	26.252
arahy.Tifrunner.gnm1.ann1.P882K7.3	"cell division protein FtsY homolog, chloroplastic-like [Arachis ipaensis]"	47.715			arahy.Tifrunner.gnm1.ann1.08S4VV.2	65-kDa microtubule-associated protein 1-like [Arachis ipaensis]	65.316
arahy.Tifrunner.gnm1.ann1.SMB1PG.1	FAD-dependent urate hydroxylase-like [Arachis duranensis]	48.819			arahy.Tifrunner.gnm1.ann1.93YPU9.1	DNA topoisomerase 3-beta isoform X1 [Arachis ipaensis]	93.568
arahy.Tifrunner.gnm1.ann1.NA0HNR.1	"thioredoxin superfamily protein, putative [Medicago truncatula]"	38.857			arahy.Tifrunner.gnm1.ann1.KB2NSX.2	cell division cycle and apoptosis regulator protein 1 [Arachis duranensis]	180.39
arahy.Tifrunner.gnm1.ann1.0ET7PE.1	polygalacturonase-like [Arachis ipaensis]	42.492			arahy.Tifrunner.gnm1.ann1.6Y8FH0.3	zinc finger CCCH domain-containing protein 64 [Arachis ipaensis]	47.869
arahy.Tifrunner.gnm1.ann1.WK148I.1	protein STRICTOSIDINE SYNTHASE-LIKE 4-like isoform X1 [Arachis ipaensis]	24.325			arahy.Tifrunner.gnm1.ann1.7FUC5Y.1	uncharacterized oxidoreductase At4g09670 [Arachis duranensis]	40.132
arahy.Tifrunner.gnm1.ann1.NU16HH.1	dehydrogenase/reductase SDR family member 12 [Arachis ipaensis]	38.829			arahy.Tifrunner.gnm1.ann1.IF0A72.1	serine/threonine-protein kinase SRK2A [Arachis ipaensis]	41.98
arahy.Tifrunner.gnm1.ann1.SGI3UP.2	uncharacterized LOC100817685 [Glycine max]	41.569			arahy.Tifrunner.gnm1.ann1.HE88YK.2	mitogen-activated protein kinase homolog MMK2-like [Arachis ipaensis]	43.486
arahy.Tifrunner.gnm1.ann1.KSX8X1.1	F-box-like/WD repeat-containing protein TBL1XR1-B isoform X1 [Glycine max]	70.775			arahy.Tifrunner.gnm1.ann1.PL3QI7.7	receptor-like serine/threonine-protein kinase SD1-8 [Arachis ipaensis]	89.444
arahy.Tifrunner.gnm1.ann1.21Z9DD.1	ABC1 family protein [Arabidopsis lyrata subsp. lyrata]	103.11			arahy.Tifrunner.gnm1.ann1.YC35GQ.5	"lipoamide acyltransferase component of branched-chain alpha-keto acid dehydrogenase complex,mitochondrial [Arachis duranensis]"	56.963
arahy.Tifrunner.gnm1.ann1.I8KQ46.1	"zinc finger protein VAR3, chloroplastic [Arachis duranensis]"	52.382			arahy.Tifrunner.gnm1.ann1.VGSY7T.1	NADP-dependent malic enzyme [Cicer arietinum]	38.73
arahy.Tifrunner.gnm1.ann1.7U6XXD.1	ACT domain-containing protein ACR4-like isoform X1 [Arachis ipaensis]	49.782			arahy.Tifrunner.gnm1.ann1.S79YT6.3	UPF0235 protein At5g63440 [Arachis ipaensis]	25.827
arahy.Tifrunner.gnm1.ann1.G2DL39.1	"fe-S cluster assembly factor HCF101, chloroplastic isoform X2 [Arachis ipaensis]"	61.926			arahy.Tifrunner.gnm1.ann1.LXR25M.1	exportin-4 isoform X1 [Arachis ipaensis]	129.67
arahy.Tifrunner.gnm1.ann1.MWC9N2.1	guanosine nucleotide diphosphate dissociation inhibitor At5g09550 [Arachis ipaensis]	90.398			arahy.Tifrunner.gnm1.ann1.MQM99M.1	protein DEK-like isoform X2 [Arachis ipaensis]	54.753
arahy.Tifrunner.gnm1.ann1.0AAB2E.1	"phospholipase A1-Igamma2, chloroplastic-like [Arachis duranensis]"	57.286			arahy.Tifrunner.gnm1.ann1.E7GDE8.1	protein AE7 [Arachis duranensis]	21.336
arahy.Tifrunner.gnm1.ann1.JWV15P.1	trans-resveratrol di-O-methyltransferase-like [Arachis ipaensis]	42.715			arahy.Tifrunner.gnm1.ann1.SR5TCU.2	anaphase-promoting complex subunit 10 isoform X2 [Arachis ipaensis]	16.139
arahy.Tifrunner.gnm1.ann1.RQ1G66.1	"glyoxylate/succinic semialdehyde reductase 2, chloroplastic-like [Arachis duranensis]"	29.557			arahy.Tifrunner.gnm1.ann1.R7H8KB.1	probable mitochondrial adenine nucleotide transporter BTL3 [Arachis duranensis]	45.509
arahy.Tifrunner.gnm1.ann1.YZB02J.1	"photosystem I chlorophyll a/b-binding protein 6, chloroplastic [Arachis ipaensis]"	30.05			arahy.Tifrunner.gnm1.ann1.07BPB5.3	cell number regulator 6-like [Arachis ipaensis]	27.502
arahy.Tifrunner.gnm1.ann1.4Q5DUA.2	C-factor-like isoform X1 [Arachis ipaensis]	42.562			arahy.Tifrunner.gnm1.ann1.H0C62V.4	zinc finger CCCH domain-containing protein 18-like [Arachis duranensis]	89.686
arahy.Tifrunner.gnm1.ann1.CCHA9U.1	"serine/threonine-protein kinase STN8, chloroplastic [Arachis ipaensis]"	60.382			arahy.Tifrunner.gnm1.ann1.MVX6TJ.2	embryonic protein DC-8-like [Arachis duranensis]	36.733
arahy.Tifrunner.gnm1.ann1.GBIZ4M.1	subtilisin-like protease SBT1.9 [Arachis duranensis]	82.096			arahy.Tifrunner.gnm1.ann1.5LHA9P.2	actin-related protein 2/3 complex subunit 1A-like [Arachis duranensis]	42.127
arahy.Tifrunner.gnm1.ann1.F9B3QK.1	Low-density receptor-like protein [Arabidopsis thaliana]	10.431			arahy.Tifrunner.gnm1.ann1.X76JWH.1	UDP-galactose transporter 2 [Arachis duranensis]	37.621
arahy.Tifrunner.gnm1.ann1.3BP915.1	ribonuclease J-like [Arachis duranensis]	121.26			arahy.Tifrunner.gnm1.ann1.TQJ4QI.1	pathogenesis-related protein 2-like [Arachis ipaensis]	16.866
arahy.Tifrunner.gnm1.ann1.59ZZV8.1	U4/U6 small nuclear ribonucleoprotein Prp3 [Arachis duranensis]	94.824			arahy.Tifrunner.gnm1.ann1.5ITW1B.2	"zeaxanthin epoxidase, chloroplastic [Arachis ipaensis]"	73.587
arahy.Tifrunner.gnm1.ann1.A87VPW.1	"thioredoxin-like 3-2, chloroplastic isoform X1 [Arachis duranensis]"	20.889			arahy.Tifrunner.gnm1.ann1.9P3HYP.1	"inorganic phosphate transporter 2-1, chloroplastic [Arachis ipaensis]"	60.363
arahy.Tifrunner.gnm1.ann1.RJ4A7B.1	"50S ribosomal protein L35, chloroplastic [Arachis duranensis]"	16.271			arahy.Tifrunner.gnm1.ann1.GBN5SF.2	serine/arginine repetitive matrix protein 2-like isoform X2 [Arachis ipaensis]	111.53
arahy.Tifrunner.gnm1.ann1.1I8IFE.2	fatty acyl-CoA reductase 3 [Ziziphus jujuba]	43.692			arahy.Tifrunner.gnm1.ann1.SU0RK2.1	pre-mRNA-processing protein 40A [Arachis ipaensis]	121.14
arahy.Tifrunner.gnm1.ann1.KM44SA.1	chlorophyllase-1 [Arachis ipaensis]	32.623			arahy.Tifrunner.gnm1.ann1.Q4VW5J.1	mitochondrial import inner membrane translocase subunit TIM9 [Arachis duranensis]	10.781
arahy.Tifrunner.gnm1.ann1.8CY9VM.1	GTP-binding protein TypA/BipA homolog [Arachis ipaensis]	72.765			arahy.Tifrunner.gnm1.ann1.U5EGUK.1	extradiol ring-cleavage dioxygenase-like [Arachis duranensis]	26.79
arahy.Tifrunner.gnm1.ann1.LT4L2L.1	"protein CHUP1, chloroplastic isoform X1 [Arachis ipaensis]"	107.68			arahy.Tifrunner.gnm1.ann1.7739GT.2	beta-amyrin synthase [Arachis ipaensis]	77.905
arahy.Tifrunner.gnm1.ann1.V77HLY.1	isoflavone reductase-like protein [Arachis ipaensis]	33.946			arahy.Tifrunner.gnm1.ann1.0Z7T57.1	angio-associated migratory cell protein-like [Arachis duranensis]	42.413
arahy.Tifrunner.gnm1.ann1.F1RNW4.2	"peptidyl-tRNA hydrolase, mitochondrial [Arachis ipaensis]"	27.845			arahy.Tifrunner.gnm1.ann1.CGS7RJ.1	respiratory burst oxidase homolog protein C [Arachis duranensis]	25.937
arahy.Tifrunner.gnm1.ann1.Y677VA.1	uncharacterized hydrolase YugF [Arachis ipaensis]	43.069			arahy.Tifrunner.gnm1.ann1.54ALND.1	7-deoxyloganetin glucosyltransferase-like [Arachis ipaensis]	52.367
arahy.Tifrunner.gnm1.ann1.U75YPR.2	probable serine/threonine-protein kinase At5g41260 [Arachis duranensis]	55.328			arahy.Tifrunner.gnm1.ann1.R42YS1.4	peptidyl-prolyl cis-trans isomerase CYP21-4-like [Arachis ipaensis]	25.946
arahy.Tifrunner.gnm1.ann1.58XN2N.1	cystathionine beta-lyase family protein [Medicago truncatula]	50.066			arahy.Tifrunner.gnm1.ann1.1EZ6RQ.1	"50S ribosomal protein L14, chloroplastic-like [Arachis ipaensis]"	15.775
arahy.Tifrunner.gnm1.ann1.X0LXK2.1	"red chlorophyll catabolite reductase, chloroplastic [Arachis ipaensis]"	33.388			arahy.Tifrunner.gnm1.ann1.AEP3KG.3	ferredoxin-like [Arachis duranensis]	27.467
arahy.Tifrunner.gnm1.ann1.86RN6H.1	"protein TIC 56, chloroplastic [Arachis duranensis]"	61.748			arahy.Tifrunner.gnm1.ann1.FE0635.1	probable glutathione S-transferase [Arachis ipaensis]	26.629
arahy.Tifrunner.gnm1.ann1.UX6CPD.1	homolog of Synechocystis YCF37 [Arabidopsis thaliana]	17.859			arahy.Tifrunner.gnm1.ann1.0F5MQQ.1	probable LRR receptor-like serine/threonine-protein kinase At5g10290 [Arachis duranensis]	70.793
arahy.Tifrunner.gnm1.ann1.PH26XM.1	sanguinarine reductase isoform X1 [Theobroma cacao]	23.82			arahy.Tifrunner.gnm1.ann1.XMF1GC.1	metal transporter Nramp5-like [Arachis duranensis]	57.327
arahy.Tifrunner.gnm1.ann1.QS2L7N.1	transcription factor GTE4 [Arachis duranensis]	88.21			arahy.Tifrunner.gnm1.ann1.RJEI5H.1	E3 ubiquitin-protein ligase RHF2A [Arachis duranensis]	42.626
arahy.Tifrunner.gnm1.ann1.TP1LAH.3	"magnesium transporter MRS2-11, chloroplastic isoform X1 [Arachis duranensis]"	51.924			arahy.Tifrunner.gnm1.ann1.L5ELT1.1	binding partner of ACD11 1 [Arachis duranensis]	31.829
arahy.Tifrunner.gnm1.ann1.CVF7PE.2	"neutral/alkaline invertase 3, chloroplastic-like [Arachis ipaensis]"	72.805			arahy.Tifrunner.gnm1.ann1.GQ31QR.3	exocyst complex component SEC6 [Arachis duranensis]	156.96
arahy.Tifrunner.gnm1.ann1.VDX6J0.1	"protein PTST, chloroplastic isoform X1 [Arachis duranensis]"	34.197			arahy.Tifrunner.gnm1.ann1.T0D6X0.1	germin-like protein subfamily 1 member 7 [Arachis ipaensis]	24.063
arahy.Tifrunner.gnm1.ann1.GW2JVE.1	"NAD(P)H-quinone oxidoreductase subunit T, chloroplastic [Arachis duranensis]"	28.389			arahy.Tifrunner.gnm1.ann1.1ALG4A.1	60S ribosomal protein L7a [Arachis ipaensis]	29.532
arahy.Tifrunner.gnm1.ann1.E0HWS1.1	"ubiquinol oxidase 4, chloroplastic/chromoplastic [Arachis duranensis]"	16.309			arahy.Tifrunner.gnm1.ann1.6QLZ34.4	serine/arginine-rich splicing factor SR34B isoform X2 [Cicer arietinum]	32.041
arahy.Tifrunner.gnm1.ann1.A5WQDM.1	golgin candidate 5-like isoform X2 [Arachis ipaensis]	147.35			arahy.Tifrunner.gnm1.ann1.5R9G89.1	probable polyamine oxidase 5 [Arachis ipaensis]	42.77
arahy.Tifrunner.gnm1.ann1.01P7ER.1	FAD/NAD(P)-binding oxidoreductase family protein [Medicago truncatula]	50.757			arahy.Tifrunner.gnm1.ann1.D5QNLH.1	elongator complex protein 4 isoform X1 [Arachis ipaensis]	39.822
arahy.Tifrunner.gnm1.ann1.XLS2Y4.1	"valine--tRNA ligase, chloroplastic/mitochondrial 2 [Arachis duranensis]"	104.69			arahy.Tifrunner.gnm1.ann1.HHEE1N.1	pectinesterase 2-like [Arachis ipaensis]	56.602
arahy.Tifrunner.gnm1.ann1.Y5JERX.1	"ABC transporter I family member 11, chloroplastic [Arachis ipaensis]"	35.161			arahy.Tifrunner.gnm1.ann1.939B4K.1	"probable acyl-activating enzyme 18, peroxisomal isoform X2 [Arachis ipaensis]"	79.641
arahy.Tifrunner.gnm1.ann1.3PZ9PI.2	ribonuclease J-like [Arachis duranensis]	92.291			arahy.Tifrunner.gnm1.ann1.BYQL86.1	lipoate-protein ligase LplJ-like [Arachis ipaensis]	28.602
arahy.Tifrunner.gnm1.ann1.CF5AFL.1	protein TSS [Arachis duranensis]	204.83			arahy.Tifrunner.gnm1.ann1.R5YX1M.2	auxin transporter-like protein 4 isoform X1 [Arachis duranensis]	52.076
arahy.Tifrunner.gnm1.ann1.RN3XR3.1	protein PLASTID TRANSCRIPTIONALLY ACTIVE 14 isoform X2 [Arachis ipaensis]	54.24			arahy.Tifrunner.gnm1.ann1.23PF6N.2	"serine hydroxymethyltransferase, mitochondrial [Arachis duranensis]"	56.322
arahy.Tifrunner.gnm1.ann1.Z4B7ZU.1	"transmembrane protein, putative [Medicago truncatula]"	18.604			arahy.Tifrunner.gnm1.ann1.0E6AR9.2	kinetochore protein NDC80 homolog [Arachis ipaensis]	67.801
arahy.Tifrunner.gnm1.ann1.R4S00L.1	NADH-plastoquinone oxidoreductase subunit 2 (chloroplast) [Castanopsis concinna]	30.158			arahy.Tifrunner.gnm1.ann1.2T4DYX.2	elongation factor 1-alpha [Arachis ipaensis]	49.396
arahy.Tifrunner.gnm1.ann1.VW4FEM.1	pentatricopeptide repeat-containing protein At1g50270 [Arachis ipaensis]	66.542			arahy.Tifrunner.gnm1.ann1.K60EBP.1	eukaryotic initiation factor 4A-3-like [Arachis ipaensis]	48.416
arahy.Tifrunner.gnm1.ann1.S5ELWT.1	"D-glycerate 3-kinase, chloroplastic [Arachis duranensis]"	45.318			arahy.Tifrunner.gnm1.ann1.LAP5IF.1	"embryo defective 1273 protein, putative [Medicago truncatula]"	26.371
arahy.Tifrunner.gnm1.ann1.YP7CL0.1	peroxisomal nicotinamide adenine dinucleotide carrier-like [Arachis duranensis]	39.117			arahy.Tifrunner.gnm1.ann1.711CF1.1	UPF0098 protein CPn_0877/CP_0992/CPj0877/CpB0906 [Arachis duranensis]	18.629
arahy.Tifrunner.gnm1.ann1.L2Y6DG.1	"5'-adenylylsulfate reductase 3, chloroplastic-like [Arachis ipaensis]"	51.998			arahy.Tifrunner.gnm1.ann1.D0K4TI.1	protein WVD2-like 1 [Arachis duranensis]	50.876
arahy.Tifrunner.gnm1.ann1.WB2G9J.1	cellulose synthase A catalytic subunit 6 [UDP-forming]-like [Arachis ipaensis]	123.18			arahy.Tifrunner.gnm1.ann1.S3TF80.1	UPF0329 protein ECU05_1680/ECU11_0050 isoform X2 [Ricinus communis]	11.846
arahy.Tifrunner.gnm1.ann1.RPJ1YH.1	vasodilator-stimulated phosphoprotein-like [Cicer arietinum]	17.214			arahy.Tifrunner.gnm1.ann1.X07PWR.1	transmembrane protein 184A-like [Arachis ipaensis]	47.162
arahy.Tifrunner.gnm1.ann1.S3R8GT.1	"uncharacterized aarF domain-containing protein kinase At1g79600, chloroplastic-like [Cicer arietinum]"	92.86			arahy.Tifrunner.gnm1.ann1.G5MJIA.1	LRR receptor-like serine/threonine-protein kinase GSO1 [Arachis ipaensis]	72.063
arahy.Tifrunner.gnm1.ann1.4I03R9.1	thylakoid membrane protein slr0575 [Arachis ipaensis]	31.8			arahy.Tifrunner.gnm1.ann1.RAR9LN.1	"LOW QUALITY PROTEIN: glucose-6-phosphate 1-dehydrogenase, chloroplastic-like [Arachis ipaensis]"	60.135
arahy.Tifrunner.gnm1.ann1.YL5ALI.1	"peptidyl-prolyl cis-trans isomerase CYP26-2, chloroplastic [Arachis duranensis]"	36.137			arahy.Tifrunner.gnm1.ann1.FLJ2SC.2	proton pump-interactor 1-like [Arachis ipaensis]	73.814
arahy.Tifrunner.gnm1.ann1.X88BGH.1	"outer envelope pore protein 16, chloroplastic isoform X2 [Arachis ipaensis]"	17.13			arahy.Tifrunner.gnm1.ann1.Y0B8H2.1	disease resistance protein TAO1-like [Arachis duranensis]	131.05
arahy.Tifrunner.gnm1.ann1.QTTL4F.1	flavonol synthase/flavanone 3-hydroxylase-like [Arachis ipaensis]	9.1167			arahy.Tifrunner.gnm1.ann1.B4RYFW.1	U-box domain-containing protein 9-like [Arachis duranensis]	36.034
arahy.Tifrunner.gnm1.ann1.NJDY38.1	protein STRICTOSIDINE SYNTHASE-LIKE 5-like [Arachis ipaensis]	43.092			arahy.Tifrunner.gnm1.ann1.09DD91.2	probable beta-D-xylosidase 7 [Arachis ipaensis]	81.239
arahy.Tifrunner.gnm1.ann1.E5J967.1	"ubiquinol oxidase 4, chloroplastic/chromoplastic [Arachis duranensis]"	39.547			arahy.Tifrunner.gnm1.ann1.0U4Z5X.1	"pyruvate dehydrogenase E1 component subunit alpha-3, chloroplastic-like [Arachis ipaensis]"	46.653
arahy.Tifrunner.gnm1.ann1.L7YTM2.1	probable galacturonosyltransferase 7 [Arachis ipaensis]	72.362			arahy.Tifrunner.gnm1.ann1.W6XSXZ.1	"putative lipid phosphate phosphatase 3, chloroplastic isoform X1 [Arachis ipaensis]"	38.191
arahy.Tifrunner.gnm1.ann1.RHLD0A.2	"protease Do-like 5, chloroplastic [Arachis ipaensis]"	22.002			arahy.Tifrunner.gnm1.ann1.SHHZ9W.1	ATP-citrate synthase alpha chain protein 1-like [Cajanus cajan]	46.889
arahy.Tifrunner.gnm1.ann1.E3U1P5.1	ribokinase-like isoform X1 [Arachis duranensis]	41.326			arahy.Tifrunner.gnm1.ann1.K5ZCN3.1	V-type proton ATPase subunit H-like [Arachis ipaensis]	49.372
arahy.Tifrunner.gnm1.ann1.9PJ8QM.2	ABC transporter B family member 28 [Arachis ipaensis]	79.333			arahy.Tifrunner.gnm1.ann1.BFZE3W.1	alpha/beta hydrolase family protein [Medicago truncatula]	14.601
arahy.Tifrunner.gnm1.ann1.CSXK13.1	AT-hook motif nuclear-localized protein 14 [Arachis duranensis]	39.976			arahy.Tifrunner.gnm1.ann1.Y0VUSY.1	transducin family protein/WD-40 repeat protein [Medicago truncatula]	279.52
arahy.Tifrunner.gnm1.ann1.338AQV.1	probable flavin-containing monooxygenase 1 [Arachis duranensis]	30.539			arahy.Tifrunner.gnm1.ann1.8W4JGI.1	60S ribosomal protein L11-like isoform X1 [Arachis duranensis]	25.553
arahy.Tifrunner.gnm1.ann1.G8YXW0.2	"cell division protein FtsY homolog, chloroplastic-like [Arachis ipaensis]"	40.537			arahy.Tifrunner.gnm1.ann1.E8TFP6.2	ribose-phosphate pyrophosphokinase 1 [Arachis ipaensis]	24.013
arahy.Tifrunner.gnm1.ann1.KI5QM5.1	"anthranilate synthase alpha subunit 2, chloroplastic-like [Arachis ipaensis]"	66.385			arahy.Tifrunner.gnm1.ann1.VH1KH4.1	ras-related protein RABA1f-like [Arachis ipaensis]	23.939
arahy.Tifrunner.gnm1.ann1.E59ZMA.1	glycoprotein family protein [Medicago truncatula]	27.863			arahy.Tifrunner.gnm1.ann1.NN057S.1	putative G3BP-like protein [Arachis duranensis]	52.001
arahy.Tifrunner.gnm1.ann1.3PP5US.1	"photosystem I chlorophyll a/b-binding protein 6, chloroplastic [Arachis duranensis]"	29.088			arahy.Tifrunner.gnm1.ann1.1VUI6H.1	bis(5'-adenosyl)-triphosphatase-like isoform X1 [Arachis duranensis]	16.823
arahy.Tifrunner.gnm1.ann1.D3003A.1	"probable inactive ATP-dependent zinc metalloprotease FTSHI 3, chloroplastic [Arachis ipaensis]"	71.845			arahy.Tifrunner.gnm1.ann1.TDV38N.1	ubiquitin-conjugating enzyme E2-17 kDa-like [Arachis ipaensis]	16.566
arahy.Tifrunner.gnm1.ann1.XW1X8T.1	DEAD-box ATP-dependent RNA helicase 31-like [Arachis duranensis]	81.38			arahy.Tifrunner.gnm1.ann1.ERKA9X.1	"resistance to phytophthora protein, putative [Medicago truncatula]"	26.41
arahy.Tifrunner.gnm1.ann1.TU72Q6.1	smad/FHA domain protein [Medicago truncatula]	19.05			arahy.Tifrunner.gnm1.ann1.ID9R81.1	haloacid dehalogenase-like hydrolase domain-containing protein Sgpp isoform X2 [Arachis ipaensis]	25.985
arahy.Tifrunner.gnm1.ann1.01U1VE.1	"cysteine synthase, chloroplastic/chromoplastic [Arachis ipaensis]"	41.38			arahy.Tifrunner.gnm1.ann1.2IG2A1.1	putative receptor-like protein kinase At4g00960 [Arachis duranensis]	84.165
arahy.Tifrunner.gnm1.ann1.T7Z28A.1	transferring glycosyl group transferase [Medicago truncatula]	24.257			arahy.Tifrunner.gnm1.ann1.V9NTJ2.1	heat shock 70 kDa protein 5 [Arachis ipaensis]	70.837
arahy.Tifrunner.gnm1.ann1.MMUF9T.1	"oxygen-evolving enhancer protein 2, chloroplastic-like [Arachis ipaensis]"	28.133			arahy.Tifrunner.gnm1.ann1.VKSA8D.1	"protein TIC 55, chloroplastic [Arachis ipaensis]"	62.155
arahy.Tifrunner.gnm1.ann1.H4ADU3.3	"peptide chain release factor APG3, chloroplastic [Arachis ipaensis]"	42.292			arahy.Tifrunner.gnm1.ann1.NA36PT.1	metallo-beta-lactamase superfamily protein [Medicago truncatula]	57.871
arahy.Tifrunner.gnm1.ann1.Z6GGIF.1	"choline monooxygenase, chloroplastic [Arachis ipaensis]"	46.323			arahy.Tifrunner.gnm1.ann1.9D9UM2.1	"protein TRIGALACTOSYLDIACYLGLYCEROL 3, chloroplastic [Arachis ipaensis]"	38.413
arahy.Tifrunner.gnm1.ann1.F5ML4Q.1	alcohol dehydrogenase-like 7 [Arachis duranensis]	42.263			arahy.Tifrunner.gnm1.ann1.M99K8C.2	probable UDP-3-O-acyl-N-acetylglucosamine deacetylase 2 isoform X2 [Arachis ipaensis]	32.035
arahy.Tifrunner.gnm1.ann1.H32RIC.1	30S ribosomal protein S1 [Morus notabilis]	118.26			arahy.Tifrunner.gnm1.ann1.K0BPHG.1	mitochondrial uncoupling protein 5 [Arachis ipaensis]	34.472
arahy.Tifrunner.gnm1.ann1.E0CW41.2	"glutamyl-tRNA(Gln) amidotransferase subunit C, chloroplastic/mitochondrial-like [Arachis ipaensis]"	16.466			arahy.Tifrunner.gnm1.ann1.U3IRLW.2	chaperone protein DnaJ-like [Arachis duranensis]	48.535
arahy.Tifrunner.gnm1.ann1.2FQ1SS.1	transmembrane protein [Arabidopsis thaliana]	20.143			arahy.Tifrunner.gnm1.ann1.KV6T2X.2	AP-3 complex subunit sigma isoform X3 [Arachis duranensis]	17.274
arahy.Tifrunner.gnm1.ann1.2R7T4K.1	"probable transmembrane GTPase FZO-like, chloroplastic [Arachis ipaensis]"	102.3			arahy.Tifrunner.gnm1.ann1.0CQZ6Z.1	pentatricopeptide repeat-containing protein At1g19720 [Arachis duranensis]	179.1
arahy.Tifrunner.gnm1.ann1.MYE0E1.1	"pullulanase 1, chloroplastic [Arachis duranensis]"	107.06			arahy.Tifrunner.gnm1.ann1.49I11A.1	peroxidase A2-like [Arachis ipaensis]	38.44
arahy.Tifrunner.gnm1.ann1.M33Y2K.1	probable serine/threonine-protein kinase roco9 [Arachis ipaensis]	38.615			arahy.Tifrunner.gnm1.ann1.04Q2AE.1	60S ribosomal protein L32-1 [Arachis duranensis]	15.647
arahy.Tifrunner.gnm1.ann1.Q9AIC8.1	"carboxyl-terminal-processing peptidase 3, chloroplastic isoform X2 [Arachis duranensis]"	55.361			arahy.Tifrunner.gnm1.ann1.S8BAEK.2	guanine nucleotide exchange factor SPIKE 1 [Arachis ipaensis]	175.74
arahy.Tifrunner.gnm1.ann1.VAT0VP.1	"granule-bound starch synthase 1, chloroplastic/amyloplastic-like [Arachis duranensis]"	67.371			arahy.Tifrunner.gnm1.ann1.FTM745.3	alpha-galactosidase 1-like [Arachis duranensis]	45.422
arahy.Tifrunner.gnm1.ann1.FT2DSH.1	"peptidyl-prolyl cis-trans isomerase FKBP17-2, chloroplastic [Arachis duranensis]"	26.256			arahy.Tifrunner.gnm1.ann1.6C98HC.1	protein GPR107 [Arachis ipaensis]	56.798
arahy.Tifrunner.gnm1.ann1.88XX4I.1	"ribosome-binding factor PSRP1, chloroplastic [Arachis duranensis]"	33.166			arahy.Tifrunner.gnm1.ann1.YH23E2.2	"electron transfer flavoprotein subunit beta, mitochondrial [Arachis ipaensis]"	28.645
arahy.Tifrunner.gnm1.ann1.VN0KJM.1	alpha-L-fucosidase 2-like [Arachis ipaensis]	202.61			arahy.Tifrunner.gnm1.ann1.86NI01.1	"1,4-dihydroxy-2-naphthoyl-CoA thioesterase 1-like [Arachis ipaensis]"	18.488
arahy.Tifrunner.gnm1.ann1.X5C2Q6.1	zinc phosphodiesterase ELAC protein 2 [Arachis ipaensis]	97.788			arahy.Tifrunner.gnm1.ann1.94RAPG.1	"NAD-dependent malic enzyme 2, mitochondrial-like [Arachis ipaensis]"	56.913
arahy.Tifrunner.gnm1.ann1.GD5F3R.1	"transmembrane protein, putative [Medicago truncatula]"	24.694			arahy.Tifrunner.gnm1.ann1.VFYD46.1	peroxidase 51-like [Arachis ipaensis]	35.785
arahy.Tifrunner.gnm1.ann1.80S20J.1		19.308			arahy.Tifrunner.gnm1.ann1.E1YKD2.1	surfeit locus protein 1 [Arachis duranensis]	36.056
arahy.Tifrunner.gnm1.ann1.R808EC.1	UV radiation resistance associated protein isoform X1 [Arachis ipaensis]	69.744			arahy.Tifrunner.gnm1.ann1.D09E4Z.1	"ATP-dependent zinc metalloprotease FTSH 2, chloroplastic [Arachis ipaensis]"	74.24
arahy.Tifrunner.gnm1.ann1.VZTF78.1	probable aminotransferase ACS10 isoform X1 [Arachis ipaensis]	57.657			arahy.Tifrunner.gnm1.ann1.CN7ZZH.1	putative E3 ubiquitin-protein ligase XBAT34 [Arachis ipaensis]	54.097
arahy.Tifrunner.gnm1.ann1.W8QXVR.1	CO(2)-response secreted protease [Arachis duranensis]	81.988			arahy.Tifrunner.gnm1.ann1.P8AW7B.1	probable WRKY transcription factor 4 isoform X1 [Arachis duranensis]	48.18
arahy.Tifrunner.gnm1.ann1.9C1VP5.3	OTU domain-containing protein At3g57810 [Arachis duranensis]	24.331			arahy.Tifrunner.gnm1.ann1.HBMB4V.1	"protein FMP32, mitochondrial-like [Arachis ipaensis]"	25.673
arahy.Tifrunner.gnm1.ann1.4DG32P.1	ABC transporter B family member 28 [Arachis ipaensis]	79.546			arahy.Tifrunner.gnm1.ann1.1ZJY2Z.2	probable leucine-rich repeat receptor-like protein kinase At5g49770 [Arachis ipaensis]	106.83
arahy.Tifrunner.gnm1.ann1.GE8FJB.2	MLP-like protein 34 [Arachis ipaensis]	17.545			arahy.Tifrunner.gnm1.ann1.V9H137.1	pirin-like protein [Arachis ipaensis]	35.731
arahy.Tifrunner.gnm1.ann1.2JX1G7.1	LOW QUALITY PROTEIN: WD repeat-containing protein 36-like [Arachis duranensis]	101.09			arahy.Tifrunner.gnm1.ann1.4E6U7S.1	3-oxo-5-alpha-steroid 4-dehydrogenase [Medicago truncatula]	39.658
arahy.Tifrunner.gnm1.ann1.L8ZXQA.1	serine/arginine repetitive matrix protein 1 [Arachis duranensis]	100.83			arahy.Tifrunner.gnm1.ann1.PT16FZ.1	BRISC and BRCA1-A complex member 1 [Cucumis melo]	29.232
arahy.Tifrunner.gnm1.ann1.DIS46Y.1	tubulin beta chain [Arachis duranensis]	50.605			arahy.Tifrunner.gnm1.ann1.JV4B91.1	putative glucose-6-phosphate 1-epimerase isoform X1 [Arachis duranensis]	33.416
arahy.Tifrunner.gnm1.ann1.GU9EZ6.1	GDSL esterase/lipase At5g18430-like [Arachis ipaensis]	40.506			arahy.Tifrunner.gnm1.ann1.XC3EXN.2	flagellar radial spoke protein 5 isoform X2 [Arachis ipaensis]	42.633
arahy.Tifrunner.gnm1.ann1.2R4QUJ.1	"phospholipid hydroperoxide glutathione peroxidase, chloroplastic-like [Arachis duranensis]"	27.931			arahy.Tifrunner.gnm1.ann1.J4SELD.1	protein UXT homolog [Arachis duranensis]	12.675
arahy.Tifrunner.gnm1.ann1.TN9YNV.1	"probable transmembrane GTPase FZO-like, chloroplastic [Arachis duranensis]"	109.44			arahy.Tifrunner.gnm1.ann1.51RIH8.1	phosphomannomutase [Arachis duranensis]	28.111
arahy.Tifrunner.gnm1.ann1.2QV4RS.1	auxin efflux carrier component 4-like isoform X1 [Arachis ipaensis]	70.082			arahy.Tifrunner.gnm1.ann1.P626UD.2	symplekin [Arachis ipaensis]	138.96
arahy.Tifrunner.gnm1.ann1.YH0B1H.1	probable acyl-CoA dehydrogenase IBR3 [Arachis ipaensis]	146.9			arahy.Tifrunner.gnm1.ann1.I8Y04W.1	"transmembrane protein, putative [Medicago truncatula]"	53.384
arahy.Tifrunner.gnm1.ann1.N3PAVK.3	"DEAD-box ATP-dependent RNA helicase 3, chloroplastic [Arachis ipaensis]"	83.531			arahy.Tifrunner.gnm1.ann1.V8PLM8.1	putative amidase C869.01 [Arachis ipaensis]	56.151
arahy.Tifrunner.gnm1.ann1.MQNW98.2	aldose 1-epimerase-like [Arachis ipaensis]	39.247			arahy.Tifrunner.gnm1.ann1.U56IPD.1	probable galacturonosyltransferase 9 [Arachis ipaensis]	62.921
arahy.Tifrunner.gnm1.ann1.7AZW9Z.2	"50S ribosomal protein L1, chloroplastic isoform X2 [Arachis ipaensis]"	38.226			arahy.Tifrunner.gnm1.ann1.XG2Y2X.3	"homogentisate solanesyltransferase, chloroplastic-like [Arachis ipaensis]"	45.13
arahy.Tifrunner.gnm1.ann1.PP5FG0.1	cyclin-U1-1 [Arachis ipaensis]	28.033			arahy.Tifrunner.gnm1.ann1.G7GJBK.1	zinc finger CCCH domain-containing protein 16 [Arachis ipaensis]	43.067
arahy.Tifrunner.gnm1.ann1.X829UD.4	30S ribosomal protein S1 isoform X2 [Arachis duranensis]	26.064			arahy.Tifrunner.gnm1.ann1.A1PM7K.2	exosome complex component CSL4 [Arachis duranensis]	14.845
arahy.Tifrunner.gnm1.ann1.YY4I9I.1	"pentatricopeptide repeat-containing protein At1g10910, chloroplastic [Arachis ipaensis]"	81.563			arahy.Tifrunner.gnm1.ann1.SBVG8E.1	"nudix hydrolase 19, chloroplastic [Arachis ipaensis]"	49.588
arahy.Tifrunner.gnm1.ann1.W17VPE.1	transcription termination factor family protein [Medicago truncatula]	23.19			arahy.Tifrunner.gnm1.ann1.WG32WU.1	probable protein phosphatase 2C 27 [Arachis duranensis]	42.724
arahy.Tifrunner.gnm1.ann1.BUE60H.1	protein NRT1/ PTR FAMILY 4.5-like [Arachis ipaensis]	68.016			arahy.Tifrunner.gnm1.ann1.UH3WW7.1	probable carbohydrate esterase At4g34215 [Arachis duranensis]	35.291
arahy.Tifrunner.gnm1.ann1.B8E16K.1	"ketol-acid reductoisomerase, chloroplastic-like [Arachis ipaensis]"	62.808			arahy.Tifrunner.gnm1.ann1.DL87B7.5	"preprotein translocase subunit SCY2, chloroplastic-like [Arachis ipaensis]"	51.339
arahy.Tifrunner.gnm1.ann1.F84KR8.1	ruBisCO large subunit-binding protein subunit alpha [Arachis ipaensis]	61.769			arahy.Tifrunner.gnm1.ann1.J7PSRM.2	double-stranded RNA-binding protein 4-like isoform X2 [Arachis duranensis]	38.092
arahy.Tifrunner.gnm1.ann1.7SQ1BH.1	probable 2-carboxy-D-arabinitol-1-phosphatase [Arachis duranensis]	55.331			arahy.Tifrunner.gnm1.ann1.FTT948.1		26.979
arahy.Tifrunner.gnm1.ann1.3AH3YU.1	P-loop nucleoside triphosphate hydrolase superfamily protein [Medicago truncatula]	80.363			arahy.Tifrunner.gnm1.ann1.2VM69K.1	dual specificity protein phosphatase PHS1-like [Arachis ipaensis]	33.746
arahy.Tifrunner.gnm1.ann1.TYQ19L.1	"receptor-interacting protein, putative [Medicago truncatula]"	16.185			arahy.Tifrunner.gnm1.ann1.PT4YLR.1	(+)-neomenthol dehydrogenase-like [Arachis ipaensis]	32.123
arahy.Tifrunner.gnm1.ann1.FX2G1C.3	replication factor C subunit 3 [Arachis ipaensis]	40.973			arahy.Tifrunner.gnm1.ann1.WVD97E.1	Cox19-like CHCH family protein [Arabidopsis thaliana]	7.7288
arahy.Tifrunner.gnm1.ann1.6J361A.1	mediator of RNA polymerase II transcription subunit 21-like [Arachis ipaensis]	15.076			arahy.Tifrunner.gnm1.ann1.CJL35W.3	haloacid dehalogenase-like hydrolase domain-containing protein At3g48420 [Arachis ipaensis]	42.105
arahy.Tifrunner.gnm1.ann1.9C2QS4.1	"alternative NAD(P)H-ubiquinone oxidoreductase C1, chloroplastic/mitochondrial isoform X2 [Arachis ipaensis]"	63.069			arahy.Tifrunner.gnm1.ann1.GLLM5N.1	protein RESTRICTED TEV MOVEMENT 2 [Arachis duranensis]	38.817
arahy.Tifrunner.gnm1.ann1.CL7A41.1	dnaJ homolog subfamily B member 9 isoform X2 [Arachis ipaensis]	32.742			arahy.Tifrunner.gnm1.ann1.U3WWWH.1	inorganic pyrophosphatase 2-like [Arachis duranensis]	30.948
arahy.Tifrunner.gnm1.ann1.YTZS8L.1	"mechanosensitive ion channel protein 2, chloroplastic [Arachis duranensis]"	79.734			arahy.Tifrunner.gnm1.ann1.AUY1K1.1	putative HVA22-like protein g isoform X2 [Arachis ipaensis]	34.9
arahy.Tifrunner.gnm1.ann1.8G77UE.2	"pyridoxal reductase, chloroplastic [Arachis duranensis]"	40.261			arahy.Tifrunner.gnm1.ann1.R5AFBV.1	photosystem I P700 chlorophyll a apoprotein A2 (chloroplast) [Inga leiocalycina]	119.5
arahy.Tifrunner.gnm1.ann1.I7AL06.2	"isoleucine--tRNA ligase, chloroplastic/mitochondrial [Arachis ipaensis]"	121.73			arahy.Tifrunner.gnm1.ann1.5YH4B6.1	stilbene synthase 3-like [Arachis duranensis]	42.987
arahy.Tifrunner.gnm1.ann1.RHHN50.1	"L-2-hydroxyglutarate dehydrogenase, mitochondrial-like isoform X1 [Arachis ipaensis]"	53.865			arahy.Tifrunner.gnm1.ann1.T95N5A.1	heavy metal transport/detoxification superfamily protein [Medicago truncatula]	16.002
arahy.Tifrunner.gnm1.ann1.XC2T0Q.1	protein WVD2-like 4 [Arachis ipaensis]	42.086			arahy.Tifrunner.gnm1.ann1.P5HFKM.1	chlorophyllase-1 [Arachis ipaensis]	32.621
arahy.Tifrunner.gnm1.ann1.YJD706.1	LOW QUALITY PROTEIN: DNA-directed RNA polymerase subunit beta'-like [Arachis duranensis]	84.52			arahy.Tifrunner.gnm1.ann1.8954JJ.1	protein ROOT PRIMORDIUM DEFECTIVE 1 [Arachis duranensis]	61.79
arahy.Tifrunner.gnm1.ann1.LP7W2Z.2	"ABC transporter B family member 25, mitochondrial [Arachis ipaensis]"	83.861			arahy.Tifrunner.gnm1.ann1.T97E99.1	U-box domain-containing protein 13-like [Arachis ipaensis]	71.63
arahy.Tifrunner.gnm1.ann1.QU8SEY.1	ATP synthase CF1 beta subunit (chloroplast) [Morus mongolica]	27.762			arahy.Tifrunner.gnm1.ann1.AN2WGH.1	shaggy-related protein kinase kappa [Arachis ipaensis]	7.7129
arahy.Tifrunner.gnm1.ann1.ED65WR.2	glucomannan 4-beta-mannosyltransferase 2-like [Arachis duranensis]	62.528			arahy.Tifrunner.gnm1.ann1.GN2N7N.1	"divinyl chlorophyllide a 8-vinyl-reductase, chloroplastic [Arachis ipaensis]"	45.995
arahy.Tifrunner.gnm1.ann1.EF1RP8.1	"probable zinc metalloprotease EGY2, chloroplastic [Arachis ipaensis]"	57.357			arahy.Tifrunner.gnm1.ann1.GHXG56.1	mini-chromosome maintenance complex-binding protein [Arachis ipaensis]	66.384
arahy.Tifrunner.gnm1.ann1.R3DQKX.1	NADPH-dependent pterin aldehyde reductase [Arachis ipaensis]	24.782			arahy.Tifrunner.gnm1.ann1.M8CBSZ.1	ras-related protein RABC2a [Arachis duranensis]	24.223
arahy.Tifrunner.gnm1.ann1.A68CME.2	"isoleucine--tRNA ligase, chloroplastic/mitochondrial [Arachis duranensis]"	126.66			arahy.Tifrunner.gnm1.ann1.65I9ND.1	ACT domain-containing protein ACR11-like [Arachis duranensis]	19.587
arahy.Tifrunner.gnm1.ann1.SHQD9Q.1	zinc finger MYM-type protein 1-like [Arachis ipaensis]	36.519			arahy.Tifrunner.gnm1.ann1.JCGS1M.1	28 kDa heat- and acid-stable phosphoprotein-like [Arachis duranensis]	19.112
arahy.Tifrunner.gnm1.ann1.E78XAF.1	transcription termination factor family protein [Medicago truncatula]	28.76			arahy.Tifrunner.gnm1.ann1.6E3Z7B.1	NAD(P)H-dependent 6'-deoxychalcone synthase-like [Arachis duranensis]	30.477
arahy.Tifrunner.gnm1.ann1.GMAR34.1	probable protein phosphatase 2C 25 [Arachis ipaensis]	43.907			arahy.Tifrunner.gnm1.ann1.G3VBDM.1	proteasome-associated protein ECM29 homolog [Arachis duranensis]	199.9
arahy.Tifrunner.gnm1.ann1.AD165Z.1	hydroxyisourate hydrolase-like [Arachis duranensis]	52.291			arahy.Tifrunner.gnm1.ann1.REDW7M.1	transmembrane protein 209 [Cicer arietinum]	30.705
arahy.Tifrunner.gnm1.ann1.BUY811.1	"thylakoid lumenal 17.9 kDa protein, chloroplastic [Arachis ipaensis]"	18.719			arahy.Tifrunner.gnm1.ann1.KQ8XLR.1	apyrase 2 [Vitis vinifera]	58.68
arahy.Tifrunner.gnm1.ann1.XRJX2S.1	cingulin isoform X2 [Arachis ipaensis]	83.512			arahy.Tifrunner.gnm1.ann1.Y76I0L.1	tubulin-folding cofactor C [Arachis ipaensis]	38.65
arahy.Tifrunner.gnm1.ann1.Z03QFY.4	chromatin structure-remodeling complex protein SYD-like isoform X4 [Arachis duranensis]	117.39			arahy.Tifrunner.gnm1.ann1.303ZYM.1	stilbene synthase 3-like [Arachis ipaensis]	42.875
arahy.Tifrunner.gnm1.ann1.312JJI.1	protein GrpE-like [Arachis ipaensis]	35.257			arahy.Tifrunner.gnm1.ann1.ZQ7VWH.1	probable glutathione S-transferase [Arachis ipaensis]	25.647
arahy.Tifrunner.gnm1.ann1.XUM6CZ.1	"lipoyl synthase 2, mitochondrial [Arachis duranensis]"	42.005			arahy.Tifrunner.gnm1.ann1.90HUEH.1	protein CROWDED NUCLEI 4 [Arachis ipaensis]	119.88
arahy.Tifrunner.gnm1.ann1.LF646F.1	"ABC transporter D family member 2, chloroplastic [Arachis ipaensis]"	84.052			arahy.Tifrunner.gnm1.ann1.G7HRZN.1	"NADH dehydrogenase [ubiquinone] complex I, assembly factor 7 homolog [Citrus sinensis]"	52.286
arahy.Tifrunner.gnm1.ann1.UVU1B7.1	"6-phosphofructo-2-kinase/fructose-2,6-bisphosphatase-like isoform X1 [Arachis ipaensis]"	84.309			arahy.Tifrunner.gnm1.ann1.45ZUWH.3	"acetyl-coenzyme A carboxylase carboxyl transferase subunit alpha, chloroplastic [Arachis duranensis]"	83.719
arahy.Tifrunner.gnm1.ann1.F76PC0.1	probable ethanolamine kinase [Arachis duranensis]	43.927			arahy.Tifrunner.gnm1.ann1.FMT65J.1	mediator of RNA polymerase II transcription subunit 7a-like [Arachis duranensis]	19.419
arahy.Tifrunner.gnm1.ann1.DU76ZX.1	DNL zinc finger protein [Medicago truncatula]	21.737			arahy.Tifrunner.gnm1.ann1.Q71I5Y.1	vesicle-associated membrane protein 714 [Jatropha curcas]	15.393
arahy.Tifrunner.gnm1.ann1.SYC9J3.1	"tocopherol O-methyltransferase, chloroplastic-like [Arachis ipaensis]"	39.145			arahy.Tifrunner.gnm1.ann1.GQLW6A.1	stilbene synthase 3-like [Arachis duranensis]	42.787
arahy.Tifrunner.gnm1.ann1.PGW4NS.1	TIP41-like protein isoform X2 [Arachis ipaensis]	31.469			arahy.Tifrunner.gnm1.ann1.9ADW36.4	serine/arginine-rich splicing factor RS31-like isoform X2 [Arachis duranensis]	34.798
arahy.Tifrunner.gnm1.ann1.PDQU0C.3	isoflavone 7-O-methyltransferase-like [Arachis ipaensis]	33.321			arahy.Tifrunner.gnm1.ann1.SV1F8B.3	probable aldo-keto reductase 1 isoform X2 [Arachis ipaensis]	34.808
arahy.Tifrunner.gnm1.ann1.9Z13IR.1	"protochlorophyllide reductase, chloroplastic [Arachis duranensis]"	43.098			arahy.Tifrunner.gnm1.ann1.HZ9SBP.3	"chloroplastic group IIB intron splicing facilitator CRS2-B, chloroplastic-like [Arachis ipaensis]"	34.058
arahy.Tifrunner.gnm1.ann1.ARS1HB.1	transcription factor DIVARICATA-like [Arachis ipaensis]	31.552			arahy.Tifrunner.gnm1.ann1.V8KDVK.1	protein REDUCED WALL ACETYLATION 2-like isoform X2 [Arachis ipaensis]	61.247
arahy.Tifrunner.gnm1.ann1.K88V5Z.1	methylecgonone reductase-like [Arachis duranensis]	28.401			arahy.Tifrunner.gnm1.ann1.WS6393.2	sucrose synthase 7-like [Arachis duranensis]	93.786
arahy.Tifrunner.gnm1.ann1.VQ9M9S.1	"pyruvate dehydrogenase E1 component subunit alpha-3, chloroplastic-like [Arachis duranensis]"	47.624			arahy.Tifrunner.gnm1.ann1.4U5T88.1	PHD finger protein ALFIN-LIKE 4-like [Arachis ipaensis]	27.075
arahy.Tifrunner.gnm1.ann1.84EG73.1	"2-hydroxy-6-oxo-6-(2'-aminophenyl)hexa-2,4-dienoic acid hydrolase-like isoform X1 [Vigna radiata var. radiata]"	33.557			arahy.Tifrunner.gnm1.ann1.SAFK3A.1	UDP-glucose 4-epimerase GEPI48-like [Arachis ipaensis]	38.189
arahy.Tifrunner.gnm1.ann1.E6HSDP.2	"triacylglycerol lipase, putative [Medicago truncatula]"	96.697			arahy.Tifrunner.gnm1.ann1.JD61T2.2	peroxisomal membrane protein PMP22 [Arachis ipaensis]	19.618
arahy.Tifrunner.gnm1.ann1.WPBE4U.1	"NAD(P)-binding rossmann-fold protein, putative [Medicago truncatula]"	34.463			arahy.Tifrunner.gnm1.ann1.V913IW.1	UPF0183 protein At3g51130 [Arachis duranensis]	45.037
arahy.Tifrunner.gnm1.ann1.IWM9CF.1	transferring glycosyl group transferase [Medicago truncatula]	18.465			arahy.Tifrunner.gnm1.ann1.KV1FNA.1	germin-like protein subfamily 1 member 7 [Arachis ipaensis]	23.353
arahy.Tifrunner.gnm1.ann1.I6FI3G.2	remorin [Arachis ipaensis]	22.063			arahy.Tifrunner.gnm1.ann1.SLB1RJ.1	probable polygalacturonase [Arachis duranensis]	51.15
arahy.Tifrunner.gnm1.ann1.6KUP6V.1	"ATP-dependent Clp protease proteolytic subunit-related protein 2, chloroplastic-like isoform X1 [Arachis duranensis]"	36.482			arahy.Tifrunner.gnm1.ann1.UWD7DX.2	cyclin-T1-3-like [Arachis ipaensis]	65.302
arahy.Tifrunner.gnm1.ann1.573ERA.1	THO complex subunit 4D-like [Arachis ipaensis]	26.251			arahy.Tifrunner.gnm1.ann1.MVA4LE.2	LOW QUALITY PROTEIN: cysteine protease ATG4-like [Arachis ipaensis]	13.728
arahy.Tifrunner.gnm1.ann1.I0S54J.1	"2,4-dichlorophenol 6-monooxygenase [Arachis duranensis]"	76.437			arahy.Tifrunner.gnm1.ann1.NB2RRK.1	phenylalanine ammonia-lyase 2 [Arachis ipaensis]	77.794
arahy.Tifrunner.gnm1.ann1.6T6X8W.1	"peptidyl-prolyl cis-trans isomerase CYP37, chloroplastic [Arachis duranensis]"	49.673			arahy.Tifrunner.gnm1.ann1.D2PEHJ.1	poly(ADP-ribose) glycohydrolase 1-like isoform X1 [Arachis duranensis]	62.268
arahy.Tifrunner.gnm1.ann1.P209V5.1	probable Xaa-Pro aminopeptidase P isoform X2 [Arachis ipaensis]	79.433			arahy.Tifrunner.gnm1.ann1.XP2WR0.1	NADPH:quinone oxidoreductase [Arachis ipaensis]	21.611
arahy.Tifrunner.gnm1.ann1.ZYNV17.1	"ribulose-1,5 bisphosphate carboxylase/oxygenase large subunit N-methyltransferase, chloroplastic[Arachis ipaensis]"	57.545			arahy.Tifrunner.gnm1.ann1.RI1AQ0.1	bone sialoprotein 2 [Glycine max]	16.267
arahy.Tifrunner.gnm1.ann1.A9I5GT.2	"soluble starch synthase 3, chloroplastic/amyloplastic-like, partial [Arachis ipaensis]"	126.42			arahy.Tifrunner.gnm1.ann1.93JA26.1	putative aldo-keto reductase 1 [Morus notabilis]	76.789
arahy.Tifrunner.gnm1.ann1.L7UW02.1	temperature-induced lipocalin-1-like [Arachis ipaensis]	24.738			arahy.Tifrunner.gnm1.ann1.GMM291.1	"chaperone protein ClpB3, chloroplastic-like [Arachis ipaensis]"	59.436
arahy.Tifrunner.gnm1.ann1.VRF1CM.3	protein PHR1-LIKE 1-like [Arachis ipaensis]	25.773			arahy.Tifrunner.gnm1.ann1.AD0Y88.3	LOW QUALITY PROTEIN: heat shock 70 kDa protein 17-like [Arachis duranensis]	93.935
arahy.Tifrunner.gnm1.ann1.X54UNA.1	peptide methionine sulfoxide reductase MsrB isoform X2 [Arachis ipaensis]	22.484			arahy.Tifrunner.gnm1.ann1.6BY8XD.2	ras-related protein RABC2a [Arachis ipaensis]	23.157
arahy.Tifrunner.gnm1.ann1.YZ4W3R.1		30.204			arahy.Tifrunner.gnm1.ann1.E19P6N.1	nodulin homeobox [Arachis ipaensis]	117.12
arahy.Tifrunner.gnm1.ann1.QDY45T.1	mitochondrial amidoxime reducing component 2-like [Arachis duranensis]	26.997			arahy.Tifrunner.gnm1.ann1.991T1P.2	lysine-specific demethylase JMJ25-like [Arachis ipaensis]	195.11
arahy.Tifrunner.gnm1.ann1.IA9U5E.1	probable glycerol-3-phosphate acyltransferase 8 [Arachis ipaensis]	57.746			arahy.Tifrunner.gnm1.ann1.KF3T21.1	peroxidase P7-like [Arachis duranensis]	37.589
arahy.Tifrunner.gnm1.ann1.209TGD.1	"2,3-bisphosphoglycerate-dependent phosphoglycerate mutase isoform X2 [Arachis ipaensis]"	12.501			arahy.Tifrunner.gnm1.ann1.5E142I.1	nicastrin [Arachis ipaensis]	73.102
arahy.Tifrunner.gnm1.ann1.AYAJ7Z.1	3-ketoacyl-CoA synthase 1 [Arachis duranensis]	61.354			arahy.Tifrunner.gnm1.ann1.JL3DG7.1	glutathione transferase GST 23-like [Arachis duranensis]	28.792
arahy.Tifrunner.gnm1.ann1.CC39BB.2	deacetoxyvindoline 4-hydroxylase-like isoform X1 [Arachis duranensis]	34.592			arahy.Tifrunner.gnm1.ann1.C01YMW.1	NAD(P)H-dependent 6'-deoxychalcone synthase-like [Arachis duranensis]	35.836
arahy.Tifrunner.gnm1.ann1.IISF89.1	(+)-neomenthol dehydrogenase-like [Arachis ipaensis]	19.736			arahy.Tifrunner.gnm1.ann1.HW7JFG.2	cinnamoyl-CoA reductase 1-like [Arachis duranensis]	35.386
arahy.Tifrunner.gnm1.ann1.IW12TT.1	E3 ubiquitin-protein ligase MARCH7-like [Lupinus angustifolius]	58.523			arahy.Tifrunner.gnm1.ann1.LH188B.1	zinc finger CCHC domain-containing protein 8 [Arachis ipaensis]	67.728
arahy.Tifrunner.gnm1.ann1.NUHQ9Q.1	disease resistance protein RPP13-like [Arachis duranensis]	119.98			arahy.Tifrunner.gnm1.ann1.E67KVN.1	fibroin heavy chain-like [Oryza sativa Japonica Group]	77.563
arahy.Tifrunner.gnm1.ann1.F6LU9D.1	pentatricopeptide repeat-containing protein At1g02150-like [Arachis ipaensis]	62.087			arahy.Tifrunner.gnm1.ann1.NW3RX7.4	dual-specificity kinase domain protein [Medicago truncatula]	130.85
arahy.Tifrunner.gnm1.ann1.WRQP7J.1	endoglucanase 17-like [Arachis ipaensis]	57.52			arahy.Tifrunner.gnm1.ann1.AKPI0I.2	"probable alpha,alpha-trehalose-phosphate synthase [UDP-forming] 9 [Arachis ipaensis]"	96.985
arahy.Tifrunner.gnm1.ann1.CMMP9X.1	tripeptidyl-peptidase 2-like [Arachis duranensis]	145.82			arahy.Tifrunner.gnm1.ann1.19LA55.1	mavicyanin-like [Arachis duranensis]	17.92
arahy.Tifrunner.gnm1.ann1.05C3SW.1	plant/F3O9-12 protein [Medicago truncatula]	30.332			arahy.Tifrunner.gnm1.ann1.936SG4.3	flap endonuclease 1 isoform X2 [Arachis duranensis]	41.439
arahy.Tifrunner.gnm1.ann1.08H2K0.1	asparagine synthetase [glutamine-hydrolyzing] 2-like [Arachis duranensis]	66.24			arahy.Tifrunner.gnm1.ann1.7I62GA.1	dihydrofolate synthetase isoform X1 [Arachis ipaensis]	59.916
arahy.Tifrunner.gnm1.ann1.RSU8B2.1	"magnesium-chelatase subunit ChlH, chloroplastic [Arachis ipaensis]"	153.96			arahy.Tifrunner.gnm1.ann1.S4A3WS.1	calmodulin-binding heat-shock protein [Medicago truncatula]	50.265
arahy.Tifrunner.gnm1.ann1.CDY1ZF.1	GDSL esterase/lipase APG-like [Arachis duranensis]	40.13			arahy.Tifrunner.gnm1.ann1.X1BDZQ.1	isoflavone 3'-hydroxylase-like [Arachis duranensis]	57.526
arahy.Tifrunner.gnm1.ann1.6PF3XA.1	"threonine synthase 1, chloroplastic [Arachis duranensis]"	58.645			arahy.Tifrunner.gnm1.ann1.DD3LGG.3	COP9 signalosome complex subunit 5b-like isoform X2 [Arachis ipaensis]	39.841
arahy.Tifrunner.gnm1.ann1.LB5LIC.2	DNA (cytosine-5)-methyltransferase CMT2 isoform X1 [Arachis ipaensis]	124.91			arahy.Tifrunner.gnm1.ann1.EL834L.4	U4/U6.U5 tri-snRNP-associated protein 2-like [Arachis duranensis]	52.522
arahy.Tifrunner.gnm1.ann1.FJS2VQ.1	60S ribosomal protein L22-2-like [Arachis ipaensis]	13.996			arahy.Tifrunner.gnm1.ann1.B2BEUH.5	nucleotide-binding protein [Medicago truncatula]	100.82
arahy.Tifrunner.gnm1.ann1.64GN3C.1	"beta-fructofuranosidase, cell wall isozyme-like [Arachis ipaensis]"	65.737			arahy.Tifrunner.gnm1.ann1.CV6EY6.1	beta-hexosaminidase 2 [Arachis ipaensis]	65.834
arahy.Tifrunner.gnm1.ann1.RP3X8Z.1	"glutamyl-tRNA reductase 1, chloroplastic-like [Arachis duranensis]"	59.08			arahy.Tifrunner.gnm1.ann1.QBG8E9.1	MLO-like protein 1 [Arachis ipaensis]	58.571
arahy.Tifrunner.gnm1.ann1.72FWH3.1	"protein indeterminate-domain 4, chloroplastic-like [Arachis ipaensis]"	59.48			arahy.Tifrunner.gnm1.ann1.ZU2VWU.1	uridine kinase-like protein 3 [Arachis duranensis]	55.54
arahy.Tifrunner.gnm1.ann1.SGC5R3.1	riboflavin synthase-like [Arachis ipaensis]	30.838			arahy.Tifrunner.gnm1.ann1.CES9A4.2	DEAD-box ATP-dependent RNA helicase 39-like [Arachis ipaensis]	38.768
arahy.Tifrunner.gnm1.ann1.NI5FH8.3	bifunctional dihydrofolate reductase-thymidylate synthase-like [Arachis duranensis]	38.756			arahy.Tifrunner.gnm1.ann1.E8RUCG.1	2-alkenal reductase (NADP(+)-dependent)-like [Arachis ipaensis]	37.942
arahy.Tifrunner.gnm1.ann1.PA3NAF.1	"chlorophyllide a oxygenase, chloroplastic [Arachis duranensis]"	59.945			arahy.Tifrunner.gnm1.ann1.7DE8S1.1	serine/threonine-protein phosphatase 6 regulatory subunit 3-B-like isoform X1 [Arachis duranensis]	94.362
arahy.Tifrunner.gnm1.ann1.PNM9T4.1	S-adenosylmethionine synthase 3 [Arachis ipaensis]	45.923			arahy.Tifrunner.gnm1.ann1.94DDXG.1	NADPH:quinone oxidoreductase-like [Arachis duranensis]	22.421
arahy.Tifrunner.gnm1.ann1.TT1NYY.1	protein DSS1 HOMOLOG ON CHROMOSOME V-like [Arachis ipaensis]	8.723			arahy.Tifrunner.gnm1.ann1.T066AP.1	WW domain-binding protein 4-like [Arachis duranensis]	28.31
arahy.Tifrunner.gnm1.ann1.WCYE8V.1	small ubiquitin-related modifier 2-like [Arachis ipaensis]	10.76			arahy.Tifrunner.gnm1.ann1.TB3R4X.1	U4/U6.U5 small nuclear ribonucleoprotein 27 kDa protein [Arachis duranensis]	22.91
arahy.Tifrunner.gnm1.ann1.4Y2508.1	"beta-amylase 1, chloroplastic [Arachis ipaensis]"	64.583			arahy.Tifrunner.gnm1.ann1.3TS05T.1	uridine-cytidine kinase C-like isoform X6 [Lupinus angustifolius]	116.08
arahy.Tifrunner.gnm1.ann1.Q30CKZ.2	chromatin structure-remodeling complex protein SYD-like isoform X2 [Arachis duranensis]	106.87			arahy.Tifrunner.gnm1.ann1.RLY5XN.1	"soluble inorganic pyrophosphatase 6, chloroplastic-like [Arachis ipaensis]"	33.593
arahy.Tifrunner.gnm1.ann1.MB9SFC.2	"probable starch synthase 4, chloroplastic/amyloplastic isoform X1 [Arachis ipaensis]"	117.96			arahy.Tifrunner.gnm1.ann1.G8TIVB.1	"beta-fructofuranosidase, insoluble isoenzyme CWINV6-like isoform X1 [Arachis ipaensis]"	65.356
arahy.Tifrunner.gnm1.ann1.TW95YI.1	THO complex subunit 4A-like [Arachis duranensis]	33.197			arahy.Tifrunner.gnm1.ann1.5R3I64.1		28.113
arahy.Tifrunner.gnm1.ann1.4DSA35.1	serine carboxypeptidase-like 34 [Arachis ipaensis]	47.995			arahy.Tifrunner.gnm1.ann1.VU08LY.1	protein RMD5 homolog A-like [Arachis duranensis]	43.227
arahy.Tifrunner.gnm1.ann1.J4P8M7.1	"soluble starch synthase 3, chloroplastic/amyloplastic-like [Arachis ipaensis]"	121.92			arahy.Tifrunner.gnm1.ann1.IZWY79.2	ubiquitin-like modifier-activating enzyme atg7 [Arachis duranensis]	77.389
arahy.Tifrunner.gnm1.ann1.AM6VYI.1	"protein SLOW GREEN 1, chloroplastic-like [Arachis duranensis]"	41.761			arahy.Tifrunner.gnm1.ann1.K44PA8.1	cytochrome P450 CYP82D47-like [Arachis ipaensis]	59.406
arahy.Tifrunner.gnm1.ann1.SUXG3J.2	GDSL esterase/lipase At5g14450 [Arachis duranensis]	45.647			arahy.Tifrunner.gnm1.ann1.69CRNN.3	"BEL1-like homeodomain protein 4, partial [Arachis ipaensis]"	41.177
arahy.Tifrunner.gnm1.ann1.12HLQD.1	probable glutathione S-transferase [Arachis ipaensis]	25.381			arahy.Tifrunner.gnm1.ann1.HPHS27.1	serine carboxypeptidase-like 20 [Arachis ipaensis]	42.625
arahy.Tifrunner.gnm1.ann1.Z9I964.1	4-coumarate--CoA ligase-like 5 [Arachis ipaensis]	61.726			arahy.Tifrunner.gnm1.ann1.5F38QW.1	lysine histidine transporter-like 8 [Arachis duranensis]	38.674
arahy.Tifrunner.gnm1.ann1.NV1IU0.2	ABC transporter F family member 3 [Arachis duranensis]	80.016			arahy.Tifrunner.gnm1.ann1.C5JAZI.1	1-aminocyclopropane-1-carboxylate oxidase homolog 1-like [Arachis duranensis]	41.087
arahy.Tifrunner.gnm1.ann1.20HJGU.2	"DNA gyrase subunit B, chloroplastic/mitochondrial-like [Arachis ipaensis]"	83.258			arahy.Tifrunner.gnm1.ann1.M8AD1I.1	IAA-amino acid hydrolase ILR1-like 4 isoform X3 [Sesamum indicum]	37.268
arahy.Tifrunner.gnm1.ann1.DWV9W6.1	translocon at the outer membrane of chloroplasts 64 [Arachis ipaensis]	56.425			arahy.Tifrunner.gnm1.ann1.X2H08Z.1	defensin-like protein 1 [Arachis duranensis]	8.6232
arahy.Tifrunner.gnm1.ann1.QXSY6T.1	alpha/beta hydrolase family protein [Medicago truncatula]	38.366			arahy.Tifrunner.gnm1.ann1.9NC2ZT.1	wall-associated receptor kinase-like 20 [Arachis duranensis]	23.599
arahy.Tifrunner.gnm1.ann1.J8QFHP.1	60S ribosomal protein L22-2 [Arachis ipaensis]	14.037			arahy.Tifrunner.gnm1.ann1.Y3QZTF.1	traB domain-containing protein [Arachis ipaensis]	44.428
arahy.Tifrunner.gnm1.ann1.YTW6SU.1	"thylakoid lumenal 17.9 kDa protein, chloroplastic [Arachis duranensis]"	23.266			arahy.Tifrunner.gnm1.ann1.FI0VBI.1	FAD/NAD(P)-binding oxidoreductase family protein [Medicago truncatula]	89.424
arahy.Tifrunner.gnm1.ann1.JJF32N.1	villin-2 isoform X2 [Arachis ipaensis]	108.56			arahy.Tifrunner.gnm1.ann1.MWC9N2.3	magnesium-dependent phosphatase 1-like [Arachis ipaensis]	23.651
arahy.Tifrunner.gnm1.ann1.TF6M8M.2	"asparagine--tRNA ligase, chloroplastic/mitochondrial [Arachis ipaensis]"	49.628			arahy.Tifrunner.gnm1.ann1.ZFZ3ZQ.1	tubulin alpha-3 chain-like [Arachis ipaensis]	49.983
arahy.Tifrunner.gnm1.ann1.7457H2.1	RRP12-like protein [Arachis ipaensis]	136.72			arahy.Tifrunner.gnm1.ann1.CSED6M.1	serine carboxypeptidase-like 2 [Arachis ipaensis]	48.036
arahy.Tifrunner.gnm1.ann1.IDH5I9.2	DNA replication complex GINS protein PSF3-like [Arachis ipaensis]	20.907			arahy.Tifrunner.gnm1.ann1.ADF2XW.2	"cysteine desulfurase 1, chloroplastic-like [Arachis duranensis]"	46.185
arahy.Tifrunner.gnm1.ann1.891C6J.1	"dihydroorotase, mitochondrial-like isoform X1 [Arachis duranensis]"	80.856			arahy.Tifrunner.gnm1.ann1.71LJUC.1	60S acidic ribosomal protein P0-like [Arachis ipaensis]	20.46
arahy.Tifrunner.gnm1.ann1.66HKGP.1	group 1 family glycosyltransferase [Medicago truncatula]	52.958			arahy.Tifrunner.gnm1.ann1.RCR30R.1	protein ELF4-LIKE 4 [Arachis duranensis]	13.894
arahy.Tifrunner.gnm1.ann1.ML01RA.1	long chain acyl-CoA synthetase 2 [Arachis ipaensis]	69.225			arahy.Tifrunner.gnm1.ann1.SA4SRM.2	guanine nucleotide-binding protein subunit beta [Arachis duranensis]	40.993
arahy.Tifrunner.gnm1.ann1.HNG0SX.1	"formyltetrahydrofolate deformylase 1, mitochondrial-like isoform X1 [Arachis duranensis]"	36.308			arahy.Tifrunner.gnm1.ann1.Z6E1QU.1	"calcium-transporting ATPase 2, plasma membrane-type-like [Arachis ipaensis]"	110.78
arahy.Tifrunner.gnm1.ann1.I1HNZH.1	Potassium transporter 2 [Morus notabilis]	19.73			arahy.Tifrunner.gnm1.ann1.0F76FX.1	myb-like protein X [Glycine max]	100.52
arahy.Tifrunner.gnm1.ann1.2K29ML.1	"arogenate dehydrogenase 1, chloroplastic-like [Arachis ipaensis]"	78.5			arahy.Tifrunner.gnm1.ann1.S9JULG.1	"phospholipase A1-Igamma2, chloroplastic-like [Arachis duranensis]"	56.053
arahy.Tifrunner.gnm1.ann1.XNK7YC.2	synaptotagmin-2-like [Arachis duranensis]	61.316			arahy.Tifrunner.gnm1.ann1.682KPN.1	ultraviolet-B receptor UVR8 [Arachis duranensis]	44.809
arahy.Tifrunner.gnm1.ann1.7A33FI.1	universal stress protein A-like protein isoform X2 [Arachis ipaensis]	12.922			arahy.Tifrunner.gnm1.ann1.HHJE52.1	DC1 domain-containing family protein [Populus trichocarpa]	65.124
arahy.Tifrunner.gnm1.ann1.SM45K0.1	NADP-dependent malic enzyme [Arachis duranensis]	66.947			arahy.Tifrunner.gnm1.ann1.A0205P.1	protein NRT1/ PTR FAMILY 6.2 isoform X2 [Arachis duranensis]	61.996
arahy.Tifrunner.gnm1.ann1.R5NTZZ.4	guanylate-binding protein 4-like [Arachis ipaensis]	49.966			arahy.Tifrunner.gnm1.ann1.CI62AJ.2	E3 ubiquitin-protein ligase UPL1-like [Arachis duranensis]	377.94
arahy.Tifrunner.gnm1.ann1.9M4IQN.3	heterogeneous nuclear ribonucleoprotein R-like [Arachis duranensis]	55.899			arahy.Tifrunner.gnm1.ann1.0SUS71.1	probable methyltransferase PMT6 [Arachis duranensis]	68.441
arahy.Tifrunner.gnm1.ann1.JM4ZYI.1	"adenylosuccinate synthetase 2, chloroplastic-like [Arachis duranensis]"	52.856			arahy.Tifrunner.gnm1.ann1.A6P7Y5.2	uncharacterized transporter YBR287W-like [Arachis ipaensis]	34.761
arahy.Tifrunner.gnm1.ann1.CY60UM.1	"phospho-2-dehydro-3-deoxyheptonate aldolase 1, chloroplastic-like [Arachis duranensis]"	60.239			arahy.Tifrunner.gnm1.ann1.Y2Y4QF.1	RNA polymerase II-associated protein 3 isoform X2 [Arachis ipaensis]	52.397
arahy.Tifrunner.gnm1.ann1.R92L2M.1	"N-(5'-phosphoribosyl)anthranilate isomerase 1, chloroplastic-like isoform X3 [Arachis duranensis]"	25.657			arahy.Tifrunner.gnm1.ann1.KJ0GBN.1	GDSL esterase/lipase At2g23540 [Arachis ipaensis]	32.761
arahy.Tifrunner.gnm1.ann1.YZ2FZM.1	"bifunctional protein FolD 4, chloroplastic-like [Arachis duranensis]"	40.326			arahy.Tifrunner.gnm1.ann1.J6NC10.1	ribosomal protein L2 (chloroplast) [Cucumis x hytivus]	13.288
arahy.Tifrunner.gnm1.ann1.0CA1AM.2	"30S ribosomal protein S10, chloroplastic [Arachis ipaensis]"	22.996			arahy.Tifrunner.gnm1.ann1.XM7ZHT.1	"cytochrome c1-2, heme protein, mitochondrial-like [Arachis duranensis]"	42.197
arahy.Tifrunner.gnm1.ann1.X3TBAN.3	"histidinol dehydrogenase, chloroplastic-like [Arachis duranensis]"	84.178			arahy.Tifrunner.gnm1.ann1.Y8HZNS.1	acetyl-CoA carboxylase beta subunit (chloroplast) [Caragana microphylla]	27.759
arahy.Tifrunner.gnm1.ann1.4UW9RQ.1	molybdopterin biosynthesis protein CNX1 [Arachis ipaensis]	73.424			arahy.Tifrunner.gnm1.ann1.12FNT9.1	"crocetin glucosyltransferase, chloroplastic-like [Arachis ipaensis]"	52.771
arahy.Tifrunner.gnm1.ann1.R0K9MP.2	"glucose-6-phosphate 1-dehydrogenase, cytoplasmic-like [Arachis ipaensis]"	55.75			arahy.Tifrunner.gnm1.ann1.ZBBI6T.1	RNA-binding KH domain-containing protein PEPPER-like [Arachis duranensis]	49.825
arahy.Tifrunner.gnm1.ann1.PDR9Z8.1	cytosolic endo-beta-N-acetylglucosaminidase 1-like [Arachis ipaensis]	81.339			arahy.Tifrunner.gnm1.ann1.ZK4XM6.1	stilbene synthase 3-like [Arachis ipaensis]	42.948
arahy.Tifrunner.gnm1.ann1.1M00W9.1	tRNA (guanine(26)-N(2)/guanine(27)-N(2))-dimethyltransferase [Arachis duranensis]	44.838			arahy.Tifrunner.gnm1.ann1.W1E7UI.1	"3,7-dimethylxanthine N-methyltransferase-like [Arachis duranensis]"	41.314
arahy.Tifrunner.gnm1.ann1.ZH6VX0.1	cycloartenol-C-24-methyltransferase-like [Arachis ipaensis]	37.274			arahy.Tifrunner.gnm1.ann1.34KNR9.1	pH-response regulator protein palA/RIM20-like [Arachis ipaensis]	80.165
arahy.Tifrunner.gnm1.ann1.BPMY5V.2	THO complex subunit 4D isoform X1 [Arachis ipaensis]	28.682			arahy.Tifrunner.gnm1.ann1.XT452W.1	"bifunctional riboflavin biosynthesis protein RIBA 1, chloroplastic-like [Arachis duranensis]"	61.573
arahy.Tifrunner.gnm1.ann1.ZLWU4E.1	"serine hydroxymethyltransferase 3, chloroplastic-like [Arachis ipaensis]"	65.823			arahy.Tifrunner.gnm1.ann1.XVN3NL.2	peroxidase 72 [Arachis duranensis]	36.6
arahy.Tifrunner.gnm1.ann1.53XZTF.1	"pyruvate kinase isozyme A, chloroplastic-like [Arachis ipaensis]"	62.849			arahy.Tifrunner.gnm1.ann1.WET4Y7.1	"S-adenosylmethionine-dependent methyltransferase, putative [Medicago truncatula]"	37.321
arahy.Tifrunner.gnm1.ann1.TSB66L.1	starch-binding domain protein [Medicago truncatula]	56.589			arahy.Tifrunner.gnm1.ann1.R76IPR.3	LOW QUALITY PROTEIN: THO complex subunit 2 [Arachis ipaensis]	213.67
arahy.Tifrunner.gnm1.ann1.VG9BQH.1	kinesin-II 85 kDa subunit isoform X1 [Arachis duranensis]	120.53			arahy.Tifrunner.gnm1.ann1.V1Y6DD.1	"methionine aminopeptidase 1D, chloroplastic/mitochondrial [Arachis duranensis]"	43.795
arahy.Tifrunner.gnm1.ann1.SY3MF3.1	"membrane-associated 30 kDa protein, chloroplastic isoform X1 [Arachis ipaensis]"	40.185			arahy.Tifrunner.gnm1.ann1.F6QZS0.2	protein CIA1 isoform X1 [Arachis duranensis]	32.454
arahy.Tifrunner.gnm1.ann1.T4T98J.1	VAN3-binding protein-like [Arachis ipaensis]	7.4566			arahy.Tifrunner.gnm1.ann1.HYZK4Q.1	probable aldo-keto reductase 2 isoform X6 [Arachis ipaensis]	15.591
arahy.Tifrunner.gnm1.ann1.B5LLG6.1	synaptotagmin-2-like isoform X1 [Arachis ipaensis]	61.373			arahy.Tifrunner.gnm1.ann1.87CB0K.1	glucomannan 4-beta-mannosyltransferase 2-like [Arachis ipaensis]	17.251
arahy.Tifrunner.gnm1.ann1.A68CME.4	"isoleucine--tRNA ligase, chloroplastic/mitochondrial [Arachis duranensis]"	122.61			arahy.Tifrunner.gnm1.ann1.P96X61.5	"fructose-bisphosphate aldolase 1, chloroplastic [Arachis ipaensis]"	42.983
arahy.Tifrunner.gnm1.ann1.Y2JGKW.1	40S ribosomal protein S11 [Arachis duranensis]	17.778			arahy.Tifrunner.gnm1.ann1.M7LB9Z.3	probable protein arginine N-methyltransferase 6 [Arachis ipaensis]	28.877
arahy.Tifrunner.gnm1.ann1.VTI2KS.1	"DNA-binding protein, putative [Medicago truncatula]"	51.105			arahy.Tifrunner.gnm1.ann1.JG2TRE.1	mitochondrial import inner membrane translocase subunit Tim9-like [Arachis ipaensis]	11.035
arahy.Tifrunner.gnm1.ann1.IQ2E51.2	hydroxymethylglutaryl-CoA synthase-like [Arachis ipaensis]	51.298			arahy.Tifrunner.gnm1.ann1.J8Z28X.1	cytochrome P450 71D10-like isoform X2 [Arachis ipaensis]	105.78
arahy.Tifrunner.gnm1.ann1.S4AEC7.1	"protochlorophyllide reductase, chloroplastic [Arachis ipaensis]"	43.019			arahy.Tifrunner.gnm1.ann1.UANN5Y.1	beta-amylase 7 isoform X2 [Arachis duranensis]	128.5
arahy.Tifrunner.gnm1.ann1.6DE6RN.1	proline-rich protein 2-like [Arachis duranensis]	20.475			arahy.Tifrunner.gnm1.ann1.F6QZS0.1	protein CIA1 isoform X1 [Arachis duranensis]	39.114
arahy.Tifrunner.gnm1.ann1.Y0PJVS.1	adenylyl-sulfate kinase 3-like isoform X1 [Arachis ipaensis]	38.014			arahy.Tifrunner.gnm1.ann1.3GE2A8.1	RNA polymerase II subunit 5-mediating protein homolog [Arachis duranensis]	40.253
arahy.Tifrunner.gnm1.ann1.D87WTH.1	protein QUIRKY-like [Arachis ipaensis]	92.305			arahy.Tifrunner.gnm1.ann1.9N5J50.1	glyoxalase/bleomycin resistance protein/dioxygenase [Medicago truncatula]	22.251
arahy.Tifrunner.gnm1.ann1.4XN20A.1	glycosyltransferase-like KOBITO 1 [Arachis ipaensis]	24.078			arahy.Tifrunner.gnm1.ann1.Y5A5WX.1	DNA ligase 1 isoform X1 [Juglans regia]	24.448
arahy.Tifrunner.gnm1.ann1.286K5M.1	LOW QUALITY PROTEIN: zinc finger CCCH domain-containing protein 34-like [Arachis duranensis]	41.303			arahy.Tifrunner.gnm1.ann1.X3B6RM.2	glutathione S-transferase L3-like [Arachis ipaensis]	23.753
arahy.Tifrunner.gnm1.ann1.VNW58P.1	membrin-11 [Arachis ipaensis]	25.024			arahy.Tifrunner.gnm1.ann1.R73VTB.1	26S proteasome non-ATPase regulatory subunit 12 homolog A-like [Arachis duranensis]	63.351
arahy.Tifrunner.gnm1.ann1.SZ30AG.1	dnaJ homolog subfamily B member 9 isoform X2 [Arachis duranensis]	33.03			arahy.Tifrunner.gnm1.ann1.M2JIZN.1	"probable acyl-activating enzyme 18, peroxisomal isoform X2 [Arachis ipaensis]"	75.273
arahy.Tifrunner.gnm1.ann1.D3DSYK.1	binding partner of ACD11 1 [Arachis ipaensis]	30.803			arahy.Tifrunner.gnm1.ann1.P3KMTI.1	14-3-3-like protein GF14 iota [Arachis duranensis]	34.358
arahy.Tifrunner.gnm1.ann1.VC882V.2	"granule-bound starch synthase 1, chloroplastic/amyloplastic-like [Arachis duranensis]"	60.47			arahy.Tifrunner.gnm1.ann1.D91BSU.3	"LOW QUALITY PROTEIN: alpha-1,4 glucan phosphorylase L-2 isozyme, chloroplastic/amyloplastic-like[Arachis ipaensis]"	110.18
arahy.Tifrunner.gnm1.ann1.USAE67.1	AT-hook motif nuclear-localized protein 7-like [Arachis ipaensis]	35.372			arahy.Tifrunner.gnm1.ann1.YK6SIT.1	R3H domain-containing protein 1-like isoform X1 [Arachis ipaensis]	35.449
arahy.Tifrunner.gnm1.ann1.22AMRS.1	1-aminocyclopropane-1-carboxylate oxidase [Arachis ipaensis]	34.711			arahy.Tifrunner.gnm1.ann1.FR9H69.1	probable nucleoredoxin 2 isoform X1 [Arachis duranensis]	48.123
arahy.Tifrunner.gnm1.ann1.J488YR.1	"probable hydroxyacylglutathione hydrolase 2, chloroplastic [Arachis duranensis]"	36.295			arahy.Tifrunner.gnm1.ann1.KU9ZEY.1	protein LAZ1 [Arachis ipaensis]	54.401
arahy.Tifrunner.gnm1.ann1.HSX4XS.2	"pheophytinase, chloroplastic isoform X2 [Arachis duranensis]"	48.457			arahy.Tifrunner.gnm1.ann1.W4Y87I.1	protein STRUBBELIG-RECEPTOR FAMILY 8 [Arachis ipaensis]	79.474
arahy.Tifrunner.gnm1.ann1.ZT6WDH.1	ruBisCO large subunit-binding protein subunit alpha [Arachis duranensis]	70.058			arahy.Tifrunner.gnm1.ann1.I232SR.2	protein BCCIP homolog [Arachis duranensis]	42.287
arahy.Tifrunner.gnm1.ann1.J1RKTU.1	UDP-glycosyltransferase 74F1-like [Arachis duranensis]	47.042			arahy.Tifrunner.gnm1.ann1.XMES5T.1	putative disease resistance RPP13-like protein 3 [Arachis ipaensis]	124.66
arahy.Tifrunner.gnm1.ann1.X4GWKU.1	zinc finger CCCH domain-containing protein 58-like [Arachis ipaensis]	50.734			arahy.Tifrunner.gnm1.ann1.KFH0Q4.1	"glucan endo-1,3-beta-glucosidase 7-like [Arachis ipaensis]"	48.718
arahy.Tifrunner.gnm1.ann1.0NW365.1	glutathione S-transferase U17-like [Arachis ipaensis]	26.245			arahy.Tifrunner.gnm1.ann1.DAY8FD.1	"uncharacterized aarF domain-containing protein kinase At1g79600, chloroplastic [Cicer arietinum]"	79.728
arahy.Tifrunner.gnm1.ann1.IS34PQ.1	molybdopterin biosynthesis protein CNX1 [Arachis duranensis]	73.457			arahy.Tifrunner.gnm1.ann1.M3YU8S.1	3-hydroxyisobutyryl-CoA hydrolase-like protein 5 [Arachis duranensis]	41.367
arahy.Tifrunner.gnm1.ann1.0EYZ3J.1	microtubule-associated protein RP/EB family member 1A-like [Arachis duranensis]	24.611			arahy.Tifrunner.gnm1.ann1.WF3AZ6.3	DNA-directed RNA polymerase subunit beta [Arabidopsis thaliana]	30.358
arahy.Tifrunner.gnm1.ann1.937JDH.2	beta-galactosidase 5-like [Arachis duranensis]	77.373			arahy.Tifrunner.gnm1.ann1.QE9DNI.1	60S ribosomal protein L26-1 [Arachis ipaensis]	16.774
arahy.Tifrunner.gnm1.ann1.ZY6HCY.1	activating signal cointegrator 1 [Arachis duranensis]	47.405			arahy.Tifrunner.gnm1.ann1.S3CVLX.1	DExH-box ATP-dependent RNA helicase DExH17-like [Arachis ipaensis]	33.957
arahy.Tifrunner.gnm1.ann1.4JD467.2	transmembrane protein 120 homolog [Arachis ipaensis]	23.75			arahy.Tifrunner.gnm1.ann1.G9KXLY.2	serine/threonine-protein kinase At5g01020-like [Arachis ipaensis]	48.347
arahy.Tifrunner.gnm1.ann1.J4YCND.1	"29 kDa ribonucleoprotein A, chloroplastic [Arachis duranensis]"	29.091			arahy.Tifrunner.gnm1.ann1.UG1CCZ.1	pre-mRNA-processing factor 39 [Arachis ipaensis]	90.148
arahy.Tifrunner.gnm1.ann1.M5SG57.1	endonuclease or glycosyl hydrolase [Medicago truncatula]	59.525			arahy.Tifrunner.gnm1.ann1.L6JH5D.2	peptidyl-prolyl cis-trans isomerase CYP65 [Arachis duranensis]	69.58
arahy.Tifrunner.gnm1.ann1.7VP0DB.1	"calcium-transporting ATPase 12, plasma membrane-type-like [Arachis ipaensis]"	93.579			arahy.Tifrunner.gnm1.ann1.2B31R0.1	protein ALTERED XYLOGLUCAN 4-like [Arachis ipaensis]	51.281
arahy.Tifrunner.gnm1.ann1.80KQCJ.1	probable methyltransferase PMT14 [Arachis duranensis]	69.372			arahy.Tifrunner.gnm1.ann1.92NGGW.1	putative peptidyl-tRNA hydrolase PTRHD1 isoform X1 [Arachis duranensis]	15.446
arahy.Tifrunner.gnm1.ann1.HE6EBR.1	protein S-acyltransferase 21 [Arachis duranensis]	72.682			arahy.Tifrunner.gnm1.ann1.6LPS1E.1	RNA polymerase II-associated protein 3 isoform X1 [Arachis duranensis]	17.63
arahy.Tifrunner.gnm1.ann1.L3Y5H0.1	protein HOTHEAD-like [Arachis duranensis]	64.548			arahy.Tifrunner.gnm1.ann1.EX6ZD6.1	xanthine dehydrogenase 1-like isoform X1 [Arachis duranensis]	150.97
arahy.Tifrunner.gnm1.ann1.PP7NHW.1	imidazoleglycerol-phosphate dehydratase-like isoform X1 [Arachis duranensis]	21.535			arahy.Tifrunner.gnm1.ann1.FQN863.1	"2-C-methyl-D-erythritol 4-phosphate cytidylyltransferase, chloroplastic [Arachis duranensis]"	37.023
arahy.Tifrunner.gnm1.ann1.XK7RJX.1	"probable plastid-lipid-associated protein 10, chloroplastic [Arachis duranensis]"	29.923			arahy.Tifrunner.gnm1.ann1.FA4IPG.1	"downstream target of AGL15-4 protein, putative [Medicago truncatula]"	37.391
arahy.Tifrunner.gnm1.ann1.6U4Y5N.1	pectin acetylesterase 9 [Arachis duranensis]	49.278			arahy.Tifrunner.gnm1.ann1.T1S7CJ.1	ATP-citrate synthase alpha chain protein 1-like [Arachis duranensis]	22.179
arahy.Tifrunner.gnm1.ann1.LWF4SI.1	dehydrogenase/reductase SDR family member 12 [Arachis duranensis]	38.586			arahy.Tifrunner.gnm1.ann1.2VK8SM.1	DUF946 family protein [Medicago truncatula]	66.115
arahy.Tifrunner.gnm1.ann1.Y1D24R.1	"phospho-2-dehydro-3-deoxyheptonate aldolase 2, chloroplastic-like [Arachis duranensis]"	54.423			arahy.Tifrunner.gnm1.ann1.GK8SHH.1	nuclear pore complex protein NUP205 [Arachis ipaensis]	173.1
arahy.Tifrunner.gnm1.ann1.QZ4EVV.1	S-adenosyl-L-methionine-dependent tRNA 4-demethylwyosine synthase-like [Arachis ipaensis]	67.972			arahy.Tifrunner.gnm1.ann1.Q5BN79.1	"plant/T8M16-150 protein, putative [Medicago truncatula]"	6.2982
arahy.Tifrunner.gnm1.ann1.WI8D6W.1	"protein LOW PSII ACCUMULATION 3, chloroplastic [Arachis ipaensis]"	44.68			arahy.Tifrunner.gnm1.ann1.0X932T.1	inosine triphosphate pyrophosphatase [Arachis duranensis]	17.093
arahy.Tifrunner.gnm1.ann1.IAY1GN.1	"carbamoyl-phosphate synthase small chain, chloroplastic-like [Arachis ipaensis]"	51.588			arahy.Tifrunner.gnm1.ann1.W1G8YE.2	2-alkenal reductase (NADP(+)-dependent)-like [Arachis duranensis]	36.418
arahy.Tifrunner.gnm1.ann1.79CRDV.3	tRNA (guanine(37)-N1)-methyltransferase 2-like [Arachis ipaensis]	52.966			arahy.Tifrunner.gnm1.ann1.EH45H3.1	MLP-like protein 43 [Arachis ipaensis]	17.635
arahy.Tifrunner.gnm1.ann1.R1XS8N.1	lectin alpha chain-like [Arachis ipaensis]	45.906			arahy.Tifrunner.gnm1.ann1.JP2T5Y.1	pectin acetylesterase 8-like [Arachis ipaensis]	21.966
arahy.Tifrunner.gnm1.ann1.4DVC71.1	NADH-plastoquinone oxidoreductase subunit 5 (chloroplast) [Glycyrrhiza glabra]	34.855			arahy.Tifrunner.gnm1.ann1.VLU73I.2	ATP-dependent 6-phosphofructokinase 3-like [Arachis duranensis]	59.408
arahy.Tifrunner.gnm1.ann1.07T9WF.1	pantoate--beta-alanine ligase-like [Arachis duranensis]	35.515			arahy.Tifrunner.gnm1.ann1.FK7XM9.1	zinc finger AN1 and C2H2 domain-containing stress-associated protein 11 [Arachis ipaensis]	31.946
arahy.Tifrunner.gnm1.ann1.ISNY9U.1	UDP-glucuronate 4-epimerase 6 isoform X1 [Arachis ipaensis]	50.622			arahy.Tifrunner.gnm1.ann1.Q3UIYI.1	GTPase LSG1-2 [Arachis ipaensis]	65.698
arahy.Tifrunner.gnm1.ann1.2795IL.1	PTI1-like tyrosine-protein kinase At3g15890 isoform X2 [Arachis ipaensis]	40.999			arahy.Tifrunner.gnm1.ann1.1EFM0N.3	helicase with zinc finger protein [Arabidop...	22.935
arahy.Tifrunner.gnm1.ann1.RYL35A.1	TMV resistance protein N-like [Arachis ipaensis]	172.32			arahy.Tifrunner.gnm1.ann1.II44X3.1	disease resistance protein RPP13-like [Arachis ipaensis]	63.035
arahy.Tifrunner.gnm1.ann1.ANVQ0D.1	DEAD-box ATP-dependent RNA helicase 35 [Arachis ipaensis]	65.871			arahy.Tifrunner.gnm1.ann1.JS26LE.1	zinc finger CCCH domain-containing protein 1 [Arachis ipaensis]	35.497
arahy.Tifrunner.gnm1.ann1.SLD6BY.2	probable protein S-acyltransferase 7 isoform X2 [Arachis ipaensis]	40.136			arahy.Tifrunner.gnm1.ann1.RTCN1G.2	neutral ceramidase-like [Arachis duranensis]	87.88
arahy.Tifrunner.gnm1.ann1.MWJV5X.1	root phototropism protein 2-like [Arachis ipaensis]	65.685			arahy.Tifrunner.gnm1.ann1.LJDI86.1	R3H domain-containing protein 4 [Arachis duranensis]	28.88
arahy.Tifrunner.gnm1.ann1.CC6LIU.1	tyrosine decarboxylase 1 [Arachis ipaensis]	53.053			arahy.Tifrunner.gnm1.ann1.XPFB8W.1	protein RESTRICTED TEV MOVEMENT 2-like [Lupinus angustifolius]	27.236
arahy.Tifrunner.gnm1.ann1.7M40FZ.2	V-type proton ATPase subunit a1-like [Arachis duranensis]	94.095			arahy.Tifrunner.gnm1.ann1.TH8WCF.1	serine/threonine-protein kinase Nek6-like [Arachis duranensis]	73.279
arahy.Tifrunner.gnm1.ann1.UD26B0.1	40S ribosomal protein S8 isoform X2 [Zea mays]	29.187			arahy.Tifrunner.gnm1.ann1.X3R9N8.1	transmembrane protein 41B [Lupinus angustifolius]	27.105
arahy.Tifrunner.gnm1.ann1.P3BMC7.1	cytochrome P450 86B1 [Arachis duranensis]	68.436			arahy.Tifrunner.gnm1.ann1.T5Y2Y6.1	vesicle-associated protein 2-2-like [Arachis duranensis]	45.828
arahy.Tifrunner.gnm1.ann1.QHK7TD.1	heavy metal-associated isoprenylated plant protein 39-like [Aegilops tauschii subsp. tauschii]	10.969			arahy.Tifrunner.gnm1.ann1.A1WLL6.2	serine/threonine-protein kinase HT1-like [Arachis ipaensis]	46.438
arahy.Tifrunner.gnm1.ann1.N1TEIX.1	50S ribosomal protein L17-like [Arachis ipaensis]	18.274			arahy.Tifrunner.gnm1.ann1.8W58Q9.3	"bifunctional riboflavin biosynthesis protein RIBA 1, chloroplastic-like [Arachis ipaensis]"	56.415
arahy.Tifrunner.gnm1.ann1.SCBD8U.1	"sufE-like protein 1, chloroplastic/mitochondrial [Arachis ipaensis]"	41.905			arahy.Tifrunner.gnm1.ann1.Q5DVPF.1	reticuline oxidase-like protein [Arachis ipaensis]	47.145
arahy.Tifrunner.gnm1.ann1.FQ3MGU.1	"PAP fibrillin domain protein,expressed protein [Medicago truncatula]"	14.34			arahy.Tifrunner.gnm1.ann1.S7389H.1	histone-lysine N-methyltransferase TRX1-like isoform X4 [Lupinus angustifolius]	19.747
arahy.Tifrunner.gnm1.ann1.JKDT9F.1	nascent polypeptide-associated complex subunit alpha-like protein 2 [Arachis ipaensis]	24.481			arahy.Tifrunner.gnm1.ann1.8H5FPK.2	methionine aminopeptidase 1A [Arachis ipaensis]	44.27
arahy.Tifrunner.gnm1.ann1.YA5U61.2	DNA replication complex GINS protein PSF2-like [Arachis ipaensis]	25.087			arahy.Tifrunner.gnm1.ann1.ZPRB1V.2	"uncharacterized aarF domain-containing protein kinase At1g71810, chloroplastic [Arachis ipaensis]"	49.368
arahy.Tifrunner.gnm1.ann1.TMXK2X.1	"4-hydroxy-tetrahydrodipicolinate synthase, chloroplastic-like [Arachis ipaensis]"	40.329			arahy.Tifrunner.gnm1.ann1.SYM4DV.3	putative HVA22-like protein g [Arachis ipaensis]	30.978
arahy.Tifrunner.gnm1.ann1.BG5WH1.1	haloacid dehalogenase-like hydrolase domain-containing protein 3 [Arachis ipaensis]	29.551			arahy.Tifrunner.gnm1.ann1.2IUT9R.1	tryptophan aminotransferase-related protein 2-like [Arachis duranensis]	47.787
arahy.Tifrunner.gnm1.ann1.J1V5JT.1	"nucleoid-associated protein At4g30620, chloroplastic-like [Arachis ipaensis]"	21.282			arahy.Tifrunner.gnm1.ann1.ENMN1I.2	clavaminate synthase-like protein At3g21360 [Arachis duranensis]	35.677
arahy.Tifrunner.gnm1.ann1.GEGB9W.1	DNA-binding protein SMUBP-2 [Arachis ipaensis]	107.45			arahy.Tifrunner.gnm1.ann1.Y133TV.2	DNA-directed RNA polymerases I and III subunit rpac1-like [Arachis duranensis]	44.858
arahy.Tifrunner.gnm1.ann1.PH1SAB.1	"granule-bound starch synthase 1, chloroplastic/amyloplastic [Arachis ipaensis]"	59.01			arahy.Tifrunner.gnm1.ann1.6MUT0K.1	GDSL esterase/lipase At3g48460 [Arachis ipaensis]	41.506
arahy.Tifrunner.gnm1.ann1.HCN1MH.2	50S ribosomal protein L13 [Arachis ipaensis]	25.125			arahy.Tifrunner.gnm1.ann1.L47GGJ.5	amino acid kinase family protein [Medicago truncatula]	16.371
arahy.Tifrunner.gnm1.ann1.CYHU50.2	"CRS2-associated factor 1, chloroplastic-like [Arachis ipaensis]"	76.162			arahy.Tifrunner.gnm1.ann1.3E1ZKR.2	probable sesquiterpene synthase [Arachis ipaensis]	54.913
arahy.Tifrunner.gnm1.ann1.GJEV7L.1	glutathione S-transferase U17-like isoform X2 [Arachis ipaensis]	26.611			arahy.Tifrunner.gnm1.ann1.NQ82C2.1	serine carboxypeptidase-like 11 [Arachis ipaensis]	45.174
arahy.Tifrunner.gnm1.ann1.63G0GZ.1	"arogenate dehydrogenase 1, chloroplastic-like isoform X1 [Arachis duranensis]"	56.931			arahy.Tifrunner.gnm1.ann1.SERK2X.1	protein CROWDED NUCLEI 1 [Arachis ipaensis]	13.699
arahy.Tifrunner.gnm1.ann1.6DI6VD.3	DUF1350 family protein [Medicago truncatula]	46.421			arahy.Tifrunner.gnm1.ann1.UHGN3W.1	frigida interacting protein [Medicago truncatula]	36.113
arahy.Tifrunner.gnm1.ann1.QXM1B7.1	chlorophyll a-b binding protein of LHCII type 1-like [Arachis ipaensis]	28.047			arahy.Tifrunner.gnm1.ann1.9PA5H9.1	"ureidoglycolate hydrolase, putative [Medicago truncatula]"	19.86
arahy.Tifrunner.gnm1.ann1.EEI187.1	replication factor C subunit 3 [Arachis duranensis]	41.015			arahy.Tifrunner.gnm1.ann1.KAFC7Q.2	traB domain-containing protein-like [Arachis duranensis]	40.569
arahy.Tifrunner.gnm1.ann1.8U9H8D.1	14 kDa zinc-binding protein-like [Arachis duranensis]	18.5			arahy.Tifrunner.gnm1.ann1.K6AK80.1	transcription factor UNE12-like isoform X2 [Arachis duranensis]	21.572
arahy.Tifrunner.gnm1.ann1.7NF1VE.2	CMP-sialic acid transporter 4 [Arachis duranensis]	39.174			arahy.Tifrunner.gnm1.ann1.ZC14HK.1	phototropin-1 isoform X1 [Arachis ipaensis]	110.53
arahy.Tifrunner.gnm1.ann1.AX9XXP.1	"zinc ion-binding protein, putative [Medicago truncatula]"	41.715			arahy.Tifrunner.gnm1.ann1.KRJ4S2.1	tubulin alpha-4 chain [Arachis ipaensis]	49.611
arahy.Tifrunner.gnm1.ann1.T0HPDF.1	"uncharacterized aarF domain-containing protein kinase At1g79600, chloroplastic-like [Cicer arietinum]"	86.199			arahy.Tifrunner.gnm1.ann1.5Q6PVM.1	UDP-glycosyltransferase 73C6-like [Arachis duranensis]	55.939
arahy.Tifrunner.gnm1.ann1.AGV1MP.1	nuclear speckle splicing regulatory protein 1-like [Arachis duranensis]	36.879			arahy.Tifrunner.gnm1.ann1.XI1KBX.1	E3 ubiquitin protein ligase DRIP2-like [Arachis duranensis]	47.648
arahy.Tifrunner.gnm1.ann1.JDGP5U.1	"protein TRIGALACTOSYLDIACYLGLYCEROL 4, chloroplastic [Arachis duranensis]"	35.993			arahy.Tifrunner.gnm1.ann1.89BLSN.1	FAM206 family protein [Arachis ipaensis]	23.517
arahy.Tifrunner.gnm1.ann1.97WALL.1	subtilisin-like protease SBT1.7 [Arachis duranensis]	82.073			arahy.Tifrunner.gnm1.ann1.H6K3LP.1	stilbene synthase 3-like [Arachis ipaensis]	42.956
arahy.Tifrunner.gnm1.ann1.9BA1LG.1	meiosis-specific protein ASY3 [Cajanus cajan]	88.615			arahy.Tifrunner.gnm1.ann1.2R737Y.5	Down syndrome critical region protein 3 homolog isoform X1 [Arachis ipaensis]	33.268
arahy.Tifrunner.gnm1.ann1.GI3VL1.2	cycloartenol synthase-like [Arachis ipaensis]	92.918			arahy.Tifrunner.gnm1.ann1.BDT0Y3.1		19.404
arahy.Tifrunner.gnm1.ann1.093KP0.2	"LOW QUALITY PROTEIN: zeta-carotene desaturase, chloroplastic/chromoplastic [Arachis ipaensis]"	79.803			arahy.Tifrunner.gnm1.ann1.128L9Z.2	"ribonuclease II, chloroplastic/mitochondrial [Arachis ipaensis]"	78.603
arahy.Tifrunner.gnm1.ann1.5G68FD.1	probable protein phosphatase 2C 80 [Arachis ipaensis]	45.667			arahy.Tifrunner.gnm1.ann1.7804KT.2	beta-galactosidase 5 [Arachis duranensis]	83.905
arahy.Tifrunner.gnm1.ann1.P4QE4D.1	plant/F25P12-18 protein [Medicago truncatula]	19.002			arahy.Tifrunner.gnm1.ann1.T4YVHB.2	"3-oxoacyl-[acyl-carrier-protein] synthase, mitochondrial [Arachis ipaensis]"	50.669
arahy.Tifrunner.gnm1.ann1.C485DN.1	"chaperonin 60 subunit alpha 2, chloroplastic-like [Arachis ipaensis]"	62.428			arahy.Tifrunner.gnm1.ann1.5JI0ZF.1	uncharacterized acetyltransferase At3g50280-like [Arachis ipaensis]	50.379
arahy.Tifrunner.gnm1.ann1.7X6UW5.2	"triacylglycerol lipase, putative [Medicago truncatula]"	80.309			arahy.Tifrunner.gnm1.ann1.CCZM0J.1	annexin-like protein RJ4 [Arachis duranensis]	35.459
arahy.Tifrunner.gnm1.ann1.VES4LD.1	peamaclein-like [Arachis duranensis]	9.6556			arahy.Tifrunner.gnm1.ann1.KD1GVP.1	"protochlorophyllide-dependent translocon component 52, chloroplastic [Arachis duranensis]"	61.422
arahy.Tifrunner.gnm1.ann1.HBHB6G.1	"ATP-dependent zinc metalloprotease FTSH 12, chloroplastic isoform X2 [Arachis ipaensis]"	117.07			arahy.Tifrunner.gnm1.ann1.W1VDQY.1	short-chain dehydrogenase reductase 3b-like [Arachis ipaensis]	27.267
arahy.Tifrunner.gnm1.ann1.98V0PV.2	"phosphoglucan phosphatase DSP4, amyloplastic [Arachis duranensis]"	42.317			arahy.Tifrunner.gnm1.ann1.K51NN9.1	protein P21-like [Arachis ipaensis]	24.025
arahy.Tifrunner.gnm1.ann1.SS7YSV.1	"lipoyl synthase 2, mitochondrial [Arachis ipaensis]"	41.955			arahy.Tifrunner.gnm1.ann1.FHH1YD.1	S-adenosyl-L-methionine-dependent tRNA 4-demethylwyosine synthase-like [Arachis ipaensis]	69.148
arahy.Tifrunner.gnm1.ann1.8WC3J7.1	GDP-fucose protein O-fucosyltransferase [Medicago truncatula]	58.094			arahy.Tifrunner.gnm1.ann1.Y57QNR.2	protein FLX-like 1 [Arachis duranensis]	31.735
arahy.Tifrunner.gnm1.ann1.G5V2PN.2	"probable plastid-lipid-associated protein 4, chloroplastic [Arachis ipaensis]"	22.787			arahy.Tifrunner.gnm1.ann1.2UVC2V.1	SAC3 family protein B isoform X1 [Arachis ipaensis]	171.87
arahy.Tifrunner.gnm1.ann1.5SR8FF.3	E3 ubiquitin-protein ligase UPL3 isoform X1 [Arachis duranensis]	204.97			arahy.Tifrunner.gnm1.ann1.NQB5D8.1	fiber protein Fb34 [Medicago truncatula]	20.317
arahy.Tifrunner.gnm1.ann1.LBLS7P.1	translocon at the outer membrane of chloroplasts 64 [Arachis ipaensis]	53.018			arahy.Tifrunner.gnm1.ann1.CAS3GS.1	triacylglycerol lipase-like protein [Medicago truncatula]	54.714
arahy.Tifrunner.gnm1.ann1.L3NI4C.1	armadillo repeat-containing kinesin-like protein 3 [Arachis ipaensis]	23.027			arahy.Tifrunner.gnm1.ann1.996MJR.2	serine carboxypeptidase-like 51 [Arachis duranensis]	51.128
arahy.Tifrunner.gnm1.ann1.39JBYW.1	"protein TIC 56, chloroplastic [Arachis ipaensis]"	62.127			arahy.Tifrunner.gnm1.ann1.EBDX7F.1	"alpha-glucan phosphorylase, H isozyme [Arachis ipaensis]"	96.643
arahy.Tifrunner.gnm1.ann1.V8KL47.1	"15-cis-zeta-carotene isomerase, chloroplastic [Arachis duranensis]"	42.294			arahy.Tifrunner.gnm1.ann1.4ATT16.1		7.4026
arahy.Tifrunner.gnm1.ann1.YZJ8BG.1	protein VARIATION IN COMPOUND TRIGGERED ROOT growth response-like isoform X3 [Arachis ipaensis]	187.65			arahy.Tifrunner.gnm1.ann1.CB4TML.1	CLIP-associated protein-like isoform X2 [Arachis ipaensis]	159.47
arahy.Tifrunner.gnm1.ann1.4I2UMQ.1	CO(2)-response secreted protease [Arachis ipaensis]	85.04			arahy.Tifrunner.gnm1.ann1.A1BQQJ.1	integrator complex subunit 7 homolog [Arachis duranensis]	31.64
arahy.Tifrunner.gnm1.ann1.7L21K7.1	inducible nitrate reductase [NADH] 2 [Arachis duranensis]	104.45			arahy.Tifrunner.gnm1.ann1.NM7S8W.1	basic 7S globulin-like [Arachis ipaensis]	47.677
arahy.Tifrunner.gnm1.ann1.2GFV1T.1	"carbamoyl-phosphate synthase small chain, chloroplastic [Arachis duranensis]"	16.304			arahy.Tifrunner.gnm1.ann1.1MDK5L.1	"photosynthetic NDH subunit of subcomplex B 2, chloroplastic [Arachis duranensis]"	39.05
arahy.Tifrunner.gnm1.ann1.WNU9KC.1	"protein ACCUMULATION AND REPLICATION OF CHLOROPLASTS 6, chloroplastic, partial [Arachis ipaensis]"	86.459			arahy.Tifrunner.gnm1.ann1.5G2DHT.1	TMV resistance protein N-like [Arachis ipaensis]	28.769
arahy.Tifrunner.gnm1.ann1.AAW7H5.1	calphotin-like [Brachypodium distachyon]	44.911			arahy.Tifrunner.gnm1.ann1.XG5MHI.1	40S ribosomal protein S6-like [Arachis ipaensis]	28.488
arahy.Tifrunner.gnm1.ann1.FG61NG.1	serine carboxypeptidase-like 20 [Arachis duranensis]	26.404			arahy.Tifrunner.gnm1.ann1.YKQP25.1	"glucan endo-1,3-beta-glucosidase [Theobroma cacao]"	68.458
arahy.Tifrunner.gnm1.ann1.AQ37G4.1	NdhH (chloroplast) [Senna tora]	12.497			arahy.Tifrunner.gnm1.ann1.5996BE.2	putative pentatricopeptide repeat-containing protein At3g23330 [Arachis duranensis]	28.256
arahy.Tifrunner.gnm1.ann1.18NJDF.1	aquaporin PIP1-3 [Arachis duranensis]	30.86			arahy.Tifrunner.gnm1.ann1.U3Z2PN.1	serine carboxypeptidase-like 11 [Arachis ipaensis]	50.2
arahy.Tifrunner.gnm1.ann1.RCT9SE.1	pectinesterase 2-like [Arachis ipaensis]	54.768			arahy.Tifrunner.gnm1.ann1.CVE390.1	pathogenesis-related protein 2-like [Arachis ipaensis]	16.894
arahy.Tifrunner.gnm1.ann1.LM8BDD.1	"peptidyl-prolyl cis-trans isomerase CYP28, chloroplastic [Arachis duranensis]"	32.439			arahy.Tifrunner.gnm1.ann1.5W1UEZ.2	NAD-dependent protein deacylase SRT2 [Arachis duranensis]	33.297
arahy.Tifrunner.gnm1.ann1.08WZ1E.1	proteasome subunit alpha type-4-like [Arachis ipaensis]	27.38			arahy.Tifrunner.gnm1.ann1.Q8AGNQ.1	clathrin heavy chain 1 [Glycine max]	193.86
arahy.Tifrunner.gnm1.ann1.96LETV.1	cingulin-like [Arachis ipaensis]	69.513			arahy.Tifrunner.gnm1.ann1.V739AW.1	stilbene synthase 3-like [Arachis ipaensis]	42.741
arahy.Tifrunner.gnm1.ann1.KYFF3P.3	methyltransferase-like protein 13 [Arachis duranensis]	28.849			arahy.Tifrunner.gnm1.ann1.I533MD.1	zinc finger CCCH domain-containing protein 24 [Arachis duranensis]	92.726
arahy.Tifrunner.gnm1.ann1.BZT8G9.1	"glutamyl-tRNA(Gln) amidotransferase subunit A, chloroplastic/mitochondrial [Arachis ipaensis]"	58.11			arahy.Tifrunner.gnm1.ann1.IZJM3F.1	splicing factor U2AF-associated protein 2 isoform X1 [Arachis ipaensis]	55.705
arahy.Tifrunner.gnm1.ann1.TA4JIU.1	tRNA 2'-phosphotransferase 1-like [Arachis duranensis]	9.1884			arahy.Tifrunner.gnm1.ann1.MR7UVE.1	"LETM1 and EF-hand domain-containing protein 1, mitochondrial-like [Arachis ipaensis]"	152.26
arahy.Tifrunner.gnm1.ann1.7F80QJ.1	"endo-1,4-beta-xylanase A-like [Arachis ipaensis]"	101.19			arahy.Tifrunner.gnm1.ann1.E3NNBV.1	"alpha-1,4 glucan phosphorylase L isozyme, chloroplastic/amyloplastic [Arachis ipaensis]"	110.9
arahy.Tifrunner.gnm1.ann1.MX1CYR.1	mitochondrial Rho GTPase 1-like [Arachis ipaensis]	71.739			arahy.Tifrunner.gnm1.ann1.A1PM7K.1	exosome complex component CSL4 [Arachis duranensis]	21.911
arahy.Tifrunner.gnm1.ann1.YKFK84.1	U4/U6 small nuclear ribonucleoprotein Prp3 [Arachis ipaensis]	93.52			arahy.Tifrunner.gnm1.ann1.K8CSEF.1	very-long-chain 3-oxoacyl-CoA reductase 1-like [Arachis duranensis]	30.666
arahy.Tifrunner.gnm1.ann1.V52YDZ.1	uncharacterized LOC101244341 [Solanum lycopersicum]	9.1105			arahy.Tifrunner.gnm1.ann1.TLPN4S.2	glutathione gamma-glutamylcysteinyltransferase 3-like isoform X1 [Arachis duranensis]	54.951
arahy.Tifrunner.gnm1.ann1.9I9TCZ.3	"thioredoxin-like 4, chloroplastic isoform X1 [Arachis duranensis]"	22.605			arahy.Tifrunner.gnm1.ann1.CP5KSN.1	probable aldo-keto reductase 1 [Arachis duranensis]	36.926
arahy.Tifrunner.gnm1.ann1.UETA4G.1	60S ribosomal protein L31-like [Arachis ipaensis]	13.961			arahy.Tifrunner.gnm1.ann1.Z0ACGZ.2	putative E3 ubiquitin-protein ligase UBR7 [Arachis duranensis]	55.465
arahy.Tifrunner.gnm1.ann1.4HY23M.1	lysophospholipid acyltransferase LPEAT2-like [Arachis ipaensis]	65.339			arahy.Tifrunner.gnm1.ann1.R8SLY5.1	shewanella-like protein phosphatase 1 isoform X1 [Arachis ipaensis]	45.001
arahy.Tifrunner.gnm1.ann1.DC6XCB.1	"histidine biosynthesis bifunctional protein hisIE, chloroplastic isoform X2 [Arachis ipaensis]"	32.409			arahy.Tifrunner.gnm1.ann1.LK9N17.1	"delta(3,5)-Delta(2,4)-dienoyl-CoA isomerase, peroxisomal-like [Arachis ipaensis]"	29.769
arahy.Tifrunner.gnm1.ann1.3DH906.1	protein tas-like [Arachis ipaensis]	45.704			arahy.Tifrunner.gnm1.ann1.RPVQ4I.2	protein WVD2-like 5 isoform X1 [Arachis ipaensis]	45.563
arahy.Tifrunner.gnm1.ann1.GZ7CAY.1	spermidine hydroxycinnamoyl transferase-like [Arachis ipaensis]	53.901			arahy.Tifrunner.gnm1.ann1.96MT2N.1	inositol-3-phosphate synthase-like [Arachis duranensis]	56.614
arahy.Tifrunner.gnm1.ann1.GE3SEL.2	(+)-neomenthol dehydrogenase-like [Arachis duranensis]	32.422			arahy.Tifrunner.gnm1.ann1.DDPW5T.1	serine carboxypeptidase-like 11 isoform X1 [Arachis duranensis]	52.476
arahy.Tifrunner.gnm1.ann1.BA5EUQ.1	"glyceraldehyde-3-phosphate dehydrogenase B, chloroplastic [Arachis duranensis]"	51.43			arahy.Tifrunner.gnm1.ann1.6A93C1.2	DUF21 domain-containing protein At4g14240-like [Arachis duranensis]	59.473
arahy.Tifrunner.gnm1.ann1.0Z89RW.1	DNA ligase 1 [Camelina sativa]	27.246			arahy.Tifrunner.gnm1.ann1.GR7IKK.1	polyadenylate-binding protein RBP47C-like [Arachis duranensis]	46.094
arahy.Tifrunner.gnm1.ann1.05TZH8.1	protein SIEVE ELEMENT OCCLUSION B-like [Arachis ipaensis]	74.17			arahy.Tifrunner.gnm1.ann1.55G5GW.1	"bifunctional riboflavin biosynthesis protein RIBA 1, chloroplastic-like [Arachis duranensis]"	61.063
arahy.Tifrunner.gnm1.ann1.VSGL27.1	"S-adenosylmethionine-dependent methyltransferase, putative [Medicago truncatula]"	38.048			arahy.Tifrunner.gnm1.ann1.11MVEE.1	probable indole-3-acetic acid-amido synthetase GH3.6 [Arachis ipaensis]	66.907
arahy.Tifrunner.gnm1.ann1.H0K2UA.1	"anthranilate synthase beta subunit 2, chloroplastic-like [Arachis ipaensis]"	27.611			arahy.Tifrunner.gnm1.ann1.H6S6U7.1	aquaporin TIP4-1-like [Arachis ipaensis]	25.973
arahy.Tifrunner.gnm1.ann1.CI26SV.2	RNA polymerase II-associated protein 3 isoform X3 [Arachis duranensis]	37.276			arahy.Tifrunner.gnm1.ann1.RLY867.1	beta-glucosidase BoGH3B-like [Arachis ipaensis]	65.696
arahy.Tifrunner.gnm1.ann1.HUI7W7.2	"ferric reduction oxidase 7, chloroplastic-like [Arachis ipaensis]"	78.391			arahy.Tifrunner.gnm1.ann1.G87X3C.2	KH domain-containing protein At4g18375 [Arachis ipaensis]	71.193
arahy.Tifrunner.gnm1.ann1.YRV0GJ.1	myb family transcription factor APL-like isoform X1 [Arachis duranensis]	33.287			arahy.Tifrunner.gnm1.ann1.0V3EF3.1	"crocetin glucosyltransferase, chloroplastic-like [Arachis ipaensis]"	57.362
arahy.Tifrunner.gnm1.ann1.U5NZWJ.1	ankyrin repeat-containing protein At5g02620-like [Arachis ipaensis]	112.39			arahy.Tifrunner.gnm1.ann1.ZK9KKJ.1	DUF538 family protein [Medicago truncatula]	19.29
arahy.Tifrunner.gnm1.ann1.L94IR5.1	ubiquitin-60S ribosomal protein L40 [Arachis ipaensis]	14.703			arahy.Tifrunner.gnm1.ann1.6H0VZY.2	ubiquitin-like modifier-activating enzyme atg7 isoform X2 [Arachis ipaensis]	76.387
arahy.Tifrunner.gnm1.ann1.QB4P8A.2	LOW QUALITY PROTEIN: cyclin-dependent kinase D-3-like [Arachis duranensis]	46.685			arahy.Tifrunner.gnm1.ann1.J3RTVJ.2	serine-rich adhesin for platelets [Arachis ipaensis]	64.846
arahy.Tifrunner.gnm1.ann1.RXPY9R.1	probable methyltransferase PMT20 [Arachis duranensis]	68.295			arahy.Tifrunner.gnm1.ann1.KV2TLG.2	guanylate kinase 1 isoform X1 [Arachis duranensis]	43.807
arahy.Tifrunner.gnm1.ann1.H8BXV5.3	Rpp4C4 [Medicago truncatula]	121.22			arahy.Tifrunner.gnm1.ann1.TTE3SB.1	dormancy-associated protein homolog 3 isoform X1 [Vigna angularis]	18.386
arahy.Tifrunner.gnm1.ann1.M1ZRRT.1	60S ribosomal protein L37-3 [Arachis ipaensis]	10.785			arahy.Tifrunner.gnm1.ann1.E3UQN0.1	alcohol dehydrogenase-like 4 [Arachis duranensis]	21.062
arahy.Tifrunner.gnm1.ann1.QWM91M.1	"ruBisCO large subunit-binding protein subunit beta, chloroplastic [Arachis ipaensis]"	64.401			arahy.Tifrunner.gnm1.ann1.NT7BTS.1	serine/threonine-protein kinase PBS1 [Arachis ipaensis]	53.285
arahy.Tifrunner.gnm1.ann1.Z40WPA.1	"glutathione reductase, chloroplastic [Arachis duranensis]"	59.878			arahy.Tifrunner.gnm1.ann1.HLL15Q.1	peptidyl-prolyl cis-trans isomerase FKBP42 isoform X1 [Arachis ipaensis]	41.562
arahy.Tifrunner.gnm1.ann1.1F2INR.1	transcription factor PCL1 [Arachis ipaensis]	33.772			arahy.Tifrunner.gnm1.ann1.GMD6VS.1	CBS domain-containing protein CBSCBSPB3-like isoform X5 [Arachis ipaensis]	81.16
arahy.Tifrunner.gnm1.ann1.FVH22A.1	GDSL esterase/lipase At1g28610-like [Arachis ipaensis]	79.498			arahy.Tifrunner.gnm1.ann1.VHP4C7.1	tumor necrosis factor ligand superfamily member 6 [Lupinus angustifolius]	19.315
arahy.Tifrunner.gnm1.ann1.SCHW0S.3	delta-1-pyrroline-5-carboxylate synthase [Arachis duranensis]	65.156			arahy.Tifrunner.gnm1.ann1.MMN7ZE.2	choline/ethanolaminephosphotransferase 1 [Arachis duranensis]	42.975
arahy.Tifrunner.gnm1.ann1.R44NGB.1	superoxide dismutase [Cu-Zn] 2 isoform X1 [Arachis duranensis]	19.02			arahy.Tifrunner.gnm1.ann1.3DY3DI.1	protein EXORDIUM-like 5 [Arachis duranensis]	38.334
arahy.Tifrunner.gnm1.ann1.VK45Y5.1	60S ribosomal protein L17-2-like [Arachis duranensis]	20.45			arahy.Tifrunner.gnm1.ann1.85B94U.1	bifunctional epoxide hydrolase 2-like [Arachis duranensis]	31.975
arahy.Tifrunner.gnm1.ann1.D19KUB.1	protein ASPARTIC PROTEASE IN GUARD CELL 1 [Arachis ipaensis]	53.55			arahy.Tifrunner.gnm1.ann1.SNU5RG.1	katanin p60 ATPase-containing subunit A1 [Arachis duranensis]	58.13
arahy.Tifrunner.gnm1.ann1.JC6E3B.1	tubulin beta-1 chain [Arachis duranensis]	50.265			arahy.Tifrunner.gnm1.ann1.RPVK1C.1	26S proteasome non-ATPase regulatory subunit 11 homolog [Arachis ipaensis]	47.108
arahy.Tifrunner.gnm1.ann1.66FLD0.2	transcriptional activator DEMETER-like [Arachis ipaensis]	203.25			arahy.Tifrunner.gnm1.ann1.K60PJ1.1	actin-3 [Arachis ipaensis]	41.682
arahy.Tifrunner.gnm1.ann1.PDFG4L.1	"glutamyl-tRNA reductase-binding protein, chloroplastic-like [Arachis ipaensis]"	36.064			arahy.Tifrunner.gnm1.ann1.T9C115.1	malonyl CoA-acyl carrier protein transacylase-like [Arachis ipaensis]	40.878
arahy.Tifrunner.gnm1.ann1.XP1AI4.1	transmembrane protein 53 [Arachis ipaensis]	45.603			arahy.Tifrunner.gnm1.ann1.N2H9FB.1	transcription factor BIM2 [Arachis duranensis]	37.442
arahy.Tifrunner.gnm1.ann1.ZWGB7W.2	carboxyl-terminal peptidase [Medicago truncatula]	48.631			arahy.Tifrunner.gnm1.ann1.UXKX2B.1	"linoleate 13S-lipoxygenase 2-1, chloroplastic-like [Arachis duranensis]"	100.54
arahy.Tifrunner.gnm1.ann1.NZM2IS.1	"enoyl-CoA hydratase 2, peroxisomal [Arachis duranensis]"	37.789			arahy.Tifrunner.gnm1.ann1.28J7Y2.1	glutathione S-transferase-like [Arachis duranensis]	24.357
arahy.Tifrunner.gnm1.ann1.ZGZX3T.1	"violaxanthin de-epoxidase, chloroplastic [Arachis duranensis]"	53.483			arahy.Tifrunner.gnm1.ann1.BTW1U1.1	patellin-3-like [Arachis duranensis]	60.099
arahy.Tifrunner.gnm1.ann1.8SN1W1.1	macro domain-containing protein VPA0103-like isoform X1 [Arachis ipaensis]	21.492			arahy.Tifrunner.gnm1.ann1.RHR23G.1	beta-amyrin 28-oxidase isoform X1 [Arachis duranensis]	54.8
arahy.Tifrunner.gnm1.ann1.35XI12.2	lysM domain receptor-like kinase 4 [Arachis duranensis]	69.252			arahy.Tifrunner.gnm1.ann1.UXJV1A.1	"LOW QUALITY PROTEIN: alpha-(1,4)-fucosyltransferase [Arachis ipaensis]"	45.995
arahy.Tifrunner.gnm1.ann1.Z5FZN7.1	spermatogenesis-associated protein 20 [Arachis duranensis]	94.188			arahy.Tifrunner.gnm1.ann1.VE4HHH.1	SWI/SNF complex subunit SWI3D [Arachis ipaensis]	112.24
arahy.Tifrunner.gnm1.ann1.688MDI.2	26S proteasome regulatory subunit 4 homolog A-like [Arachis ipaensis]	49.691			arahy.Tifrunner.gnm1.ann1.UKA06W.1	"ribonuclease III domain-containing protein RNC1, chloroplastic-like [Arachis duranensis]"	62.229
arahy.Tifrunner.gnm1.ann1.R68HYG.1	putative pterin-4-alpha-carbinolamine dehydratase [Arachis duranensis]	23.796			arahy.Tifrunner.gnm1.ann1.LYL18I.1	large proline-rich protein BAG6 isoform X1 [Arachis duranensis]	99.035
arahy.Tifrunner.gnm1.ann1.S3Y1TX.1	multiprotein-bridging factor 1b-like [Arachis ipaensis]	15.577			arahy.Tifrunner.gnm1.ann1.FK23LZ.1	LAG1 longevity assurance homolog 3 isoform X4 [Glycine max]	38.75
arahy.Tifrunner.gnm1.ann1.R7WU7D.1	"acetate/butyrate--CoA ligase AAE7, peroxisomal [Arachis ipaensis]"	62.005			arahy.Tifrunner.gnm1.ann1.AIPG6G.2	eukaryotic translation initiation factor 3 subunit C-like [Arachis ipaensis]	104.96
arahy.Tifrunner.gnm1.ann1.V6YLC6.1	DUF3143 family protein [Medicago truncatula]	19.287			arahy.Tifrunner.gnm1.ann1.GT3Y0M.2	peroxidase 11 [Arachis ipaensis]	37.885
arahy.Tifrunner.gnm1.ann1.932KHQ.1	zinc finger CCCH domain-containing protein 44-like [Arachis ipaensis]	31.205			arahy.Tifrunner.gnm1.ann1.ZVI86Q.1	"complex 1 protein, LYR family protein [Medicago truncatula]"	10.952
arahy.Tifrunner.gnm1.ann1.97GEQU.1	dihydroneopterin aldolase 2-like isoform X2 [Arachis ipaensis]	10.488			arahy.Tifrunner.gnm1.ann1.T7R5G6.2	DNA-directed RNA polymerase I subunit rpa43 [Arachis ipaensis]	26.113
arahy.Tifrunner.gnm1.ann1.NG0Q3I.1	alpha-xylosidase 1-like [Arachis ipaensis]	103.01			arahy.Tifrunner.gnm1.ann1.T5DRVA.1	MLO-like protein 1 [Arachis duranensis]	58.659
arahy.Tifrunner.gnm1.ann1.MH39Z0.3	peroxisomal membrane protein 11D [Arachis ipaensis]	25.86			arahy.Tifrunner.gnm1.ann1.AK26AV.1	haloacid dehalogenase-like hydrolase [Medicago truncatula]	66.864
arahy.Tifrunner.gnm1.ann1.SG9L4X.1	translocase of chloroplast 34 [Arachis duranensis]	34.973			arahy.Tifrunner.gnm1.ann1.AQI9IU.1	"inositol 1,3,4-trisphosphate 5/6-kinase 4-like [Arachis duranensis]"	53.922
arahy.Tifrunner.gnm1.ann1.24ZAAH.1	60S ribosomal protein L4 [Arachis duranensis]	46.382			arahy.Tifrunner.gnm1.ann1.18JCSN.1	sucrose synthase 7-like [Arachis ipaensis]	93.821
arahy.Tifrunner.gnm1.ann1.NQ6TBI.1	acylphosphatase [Arachis duranensis]	29.465			arahy.Tifrunner.gnm1.ann1.K0DM7D.1	serine carboxypeptidase-like [Arachis ipaensis]	57.168
arahy.Tifrunner.gnm1.ann1.MAQ2UP.1	"ferritin-2, chloroplastic-like [Arachis duranensis]"	28.77			arahy.Tifrunner.gnm1.ann1.CWZP7X.2	tail fiber [Arabidopsis thaliana]	24.556
arahy.Tifrunner.gnm1.ann1.26JPZN.1	"thylakoid lumenal 17.4 kDa protein, chloroplastic [Arachis duranensis]"	28.092			arahy.Tifrunner.gnm1.ann1.XSA7KG.2	eukaryotic initiation factor 4A-8-like [Cajanus cajan]	33.062
arahy.Tifrunner.gnm1.ann1.N4SW4J.1	DEAD-box ATP-dependent RNA helicase 35 [Arachis ipaensis]	65.875			arahy.Tifrunner.gnm1.ann1.E2TW3L.1	biotin carboxyl carrier protein of acetyl-CoA carboxylase-like [Arachis ipaensis]	32.235
arahy.Tifrunner.gnm1.ann1.7G97IV.1	"stearoyl-[acyl-carrier-protein] 9-desaturase, chloroplastic [Arachis ipaensis]"	46.236			arahy.Tifrunner.gnm1.ann1.JU6U3Y.1	pathogenesis-related protein 2-like [Arachis duranensis]	16.819
arahy.Tifrunner.gnm1.ann1.ZRY4AM.1	40S ribosomal protein S18 [Arachis ipaensis]	17.587			arahy.Tifrunner.gnm1.ann1.FSA67V.1	"NADH dehydrogenase (ubiquinone) complex I, assembly factor 6 [Arachis ipaensis]"	59.312
arahy.Tifrunner.gnm1.ann1.IE0TZZ.1	"bifunctional phosphatase IMPL2, chloroplastic-like [Arachis duranensis]"	36.331			arahy.Tifrunner.gnm1.ann1.SC00KR.1	cryptochrome-1 [Arachis ipaensis]	73.125
arahy.Tifrunner.gnm1.ann1.S86EGP.1	putative RNA polymerase II subunit B1 CTD phosphatase RPAP2 homolog [Arachis ipaensis]	77.876			arahy.Tifrunner.gnm1.ann1.4J0P39.1	60S ribosomal protein L17-2-like [Arachis duranensis]	24.928
arahy.Tifrunner.gnm1.ann1.SWS1EB.1	UPF0098 protein CPn_0877/CP_0992/CPj0877/CpB0906 [Arachis ipaensis]	18.692			arahy.Tifrunner.gnm1.ann1.MRKK2P.1	mitochondrial Rho GTPase 2-like [Arachis ipaensis]	72.999
arahy.Tifrunner.gnm1.ann1.ZYW4EC.1	cinnamoyl-CoA reductase 2 [Arachis duranensis]	36.803			arahy.Tifrunner.gnm1.ann1.CL4QH0.1	ankyrin repeat protein [Arabidopsis thaliana]	27.63
arahy.Tifrunner.gnm1.ann1.Y2BFPY.1	"chloroplast stem-loop binding protein of 41 kDa a, chloroplastic [Arachis duranensis]"	44.188			arahy.Tifrunner.gnm1.ann1.K8VZS6.1		13.412
arahy.Tifrunner.gnm1.ann1.AIU2XW.1	oxysterol-binding protein-related protein 4B isoform X1 [Arachis ipaensis]	31.375			arahy.Tifrunner.gnm1.ann1.QYND6D.1	spermidine hydroxycinnamoyl transferase-like [Arachis ipaensis]	53.124
arahy.Tifrunner.gnm1.ann1.L6JIG8.1	expansin-A4-like [Arachis ipaensis]	28.163			arahy.Tifrunner.gnm1.ann1.VT94RC.1	BSD domain protein [Medicago truncatula]	21.102
arahy.Tifrunner.gnm1.ann1.2W1XFU.1	"protochlorophyllide reductase, chloroplastic [Arachis ipaensis]"	43.033			arahy.Tifrunner.gnm1.ann1.V9CB21.2	probable DNA primase large subunit isoform X2 [Arachis ipaensis]	52.589
arahy.Tifrunner.gnm1.ann1.BSM8HV.1	glutaredoxin-C3 [Arachis ipaensis]	15.199			arahy.Tifrunner.gnm1.ann1.8GH2US.3	"7-hydroxymethyl chlorophyll a reductase, chloroplastic-like isoform X1 [Arachis ipaensis]"	65.308
arahy.Tifrunner.gnm1.ann1.ME3VYR.1	mitochondrial substrate carrier family protein C [Arachis duranensis]	88.586			arahy.Tifrunner.gnm1.ann1.CV7WQS.2	"membrane protein type I, putative [Medicago truncatula]"	40.296
arahy.Tifrunner.gnm1.ann1.TG2889.1	translin [Arachis ipaensis]	34.019			arahy.Tifrunner.gnm1.ann1.AMY8LP.2	DUF668 family protein [Medicago truncatula]	73.537
arahy.Tifrunner.gnm1.ann1.RZKK0D.1	rhomboid-like protein 19 [Arachis ipaensis]	23.872			arahy.Tifrunner.gnm1.ann1.D0RQ0H.1	probable L-type lectin-domain containing receptor kinase S.5 [Arachis duranensis]	46.29
arahy.Tifrunner.gnm1.ann1.91PNY4.1	NADH dehydrogenase subunit 3 (mitochondrion) [Vitis vinifera]	21.062			arahy.Tifrunner.gnm1.ann1.8Z97YG.1	calcium-binding EF hand protein [Medicago truncatula]	36.216
arahy.Tifrunner.gnm1.ann1.XH95LH.1	S-adenosyl-L-methionine-dependent tRNA 4-demethylwyosine synthase-like [Arachis ipaensis]	66.977			arahy.Tifrunner.gnm1.ann1.ZW7TAG.1	MACPF domain-containing protein At4g24290 isoform X2 [Ziziphus jujuba]	56.744
arahy.Tifrunner.gnm1.ann1.CHJC5X.1	mediator-associated protein 1 [Arachis duranensis]	46.941			arahy.Tifrunner.gnm1.ann1.0B41PU.2	"indole-3-glycerol phosphate synthase, chloroplastic-like [Arachis duranensis]"	43.44
arahy.Tifrunner.gnm1.ann1.XHSV0C.6	"ubiquitin-associated/TS-N domain protein, putative [Medicago truncatula]"	71.026			arahy.Tifrunner.gnm1.ann1.N9I7Q3.3	"protein root UVB sensitive 2, chloroplastic [Arachis ipaensis]"	43.488
arahy.Tifrunner.gnm1.ann1.R0TYU9.1	"lipoxygenase 6, chloroplastic [Arachis duranensis]"	105			arahy.Tifrunner.gnm1.ann1.TK66KG.1	novel plant SNARE 11-like [Arachis ipaensis]	22.358
arahy.Tifrunner.gnm1.ann1.Y5SFGR.1	"chaperone protein dnaJ A6, chloroplastic-like [Arachis ipaensis]"	47.808			arahy.Tifrunner.gnm1.ann1.H9FJ3E.1	heat shock protein 83 isoform X1 [Arachis ipaensis]	80.789
arahy.Tifrunner.gnm1.ann1.Q2CTBB.2	"chromophore lyase CRL, chloroplastic isoform X2 [Arachis ipaensis]"	30.339			arahy.Tifrunner.gnm1.ann1.782MA8.1	early nodulin-like protein 2 [Arachis duranensis]	28.254
arahy.Tifrunner.gnm1.ann1.UN6DU1.1	"carboxyl-terminal-processing peptidase 1, chloroplastic isoform X1 [Arachis duranensis]"	54.224			arahy.Tifrunner.gnm1.ann1.QC4JPF.1		10.526
arahy.Tifrunner.gnm1.ann1.BNE4NG.1	probable methyltransferase PMT3 isoform X3 [Arachis ipaensis]	67.915			arahy.Tifrunner.gnm1.ann1.LJ9V8V.1	probable methyltransferase PMT13 [Arachis duranensis]	68.193
arahy.Tifrunner.gnm1.ann1.K0ENTT.1	60S ribosomal protein L4-like [Arachis duranensis]	44.705			arahy.Tifrunner.gnm1.ann1.BTHT4S.1	RNA-binding protein cabeza [Arachis ipaensis]	57.082
arahy.Tifrunner.gnm1.ann1.SS16UG.1	zinc finger CCCH domain-containing protein 18 [Arachis ipaensis]	54.815			arahy.Tifrunner.gnm1.ann1.Y2ECTD.2	splicing factor U2af large subunit B-like isoform X2 [Arachis ipaensis]	58.163
arahy.Tifrunner.gnm1.ann1.VAHG0I.2	DEAD-box ATP-dependent RNA helicase 20-like [Arachis duranensis]	64.774			arahy.Tifrunner.gnm1.ann1.KF5N5L.1	DUF668 family protein [Medicago truncatula]	73.181
arahy.Tifrunner.gnm1.ann1.XYJ954.5	"NO-associated protein 1, chloroplastic/mitochondrial isoform X1 [Arachis ipaensis]"	34.05			arahy.Tifrunner.gnm1.ann1.HZCZ32.1	thiamine monophosphate synthase [Medicago truncatula]	33.044
arahy.Tifrunner.gnm1.ann1.66YX65.2	1-aminocyclopropane-1-carboxylate oxidase [Arachis duranensis]	36.525			arahy.Tifrunner.gnm1.ann1.E7E9RS.2	protein CELLULOSE SYNTHASE INTERACTIVE 1-like isoform X1 [Cajanus cajan]	236.04
arahy.Tifrunner.gnm1.ann1.AAP527.1	plant/F8L15-130 protein [Medicago truncatula]	32.572			arahy.Tifrunner.gnm1.ann1.TK9WZW.2	flowering time control protein FCA [Arachis ipaensis]	72.213
arahy.Tifrunner.gnm1.ann1.P5B8TA.1	"protoporphyrinogen oxidase, chloroplastic/mitochondrial isoform X1 [Arachis duranensis]"	54.206			arahy.Tifrunner.gnm1.ann1.N6RYVU.1	chromatin assembly factor 1 subunit FAS2 [Arachis ipaensis]	64.208
arahy.Tifrunner.gnm1.ann1.AVW0M7.1	"tetrapyrrole-binding protein, chloroplastic [Arachis duranensis]"	30.345			arahy.Tifrunner.gnm1.ann1.US8I5D.1	putative DNA helicase ino80 [Arachis duranensis]	50.343
arahy.Tifrunner.gnm1.ann1.4MV0VI.1	"putative septum site-determining protein minD homolog, chloroplastic [Arachis ipaensis]"	38.91			arahy.Tifrunner.gnm1.ann1.EN33GJ.1	protein DEHYDRATION-INDUCED 19 homolog 3 [Arachis ipaensis]	24.245
arahy.Tifrunner.gnm1.ann1.5P7LAL.1	"pyruvate kinase isozyme A, chloroplastic-like [Arachis ipaensis]"	62.998			arahy.Tifrunner.gnm1.ann1.ZN9YLD.1	farnesylcysteine lyase [Arachis ipaensis]	57.768
arahy.Tifrunner.gnm1.ann1.6Z0X2U.1	uncharacterized GTP-binding protein YjiA-like [Arachis ipaensis]	43.989			arahy.Tifrunner.gnm1.ann1.H2WNZ0.1	endochitinase-like [Arachis duranensis]	33.179
arahy.Tifrunner.gnm1.ann1.QX2JW8.1	DExH-box ATP-dependent RNA helicase DExH1 isoform X1 [Arachis ipaensis]	116.37			arahy.Tifrunner.gnm1.ann1.UTD17A.2	probable amino acid permease 7 [Arachis ipaensis]	26.364
arahy.Tifrunner.gnm1.ann1.GD0UEJ.1	zinc finger CCCH domain-containing protein 44-like [Arachis duranensis]	31.203			arahy.Tifrunner.gnm1.ann1.PWM57A.1	"transmembrane protein, putative [Medicago truncatula]"	26.148
arahy.Tifrunner.gnm1.ann1.YI59MM.3	probable protein phosphatase 2C 5 [Arachis ipaensis]	46.159			arahy.Tifrunner.gnm1.ann1.NDIA0C.1	probable sulfate transporter 4.2 [Arachis ipaensis]	76.659
arahy.Tifrunner.gnm1.ann1.L4IVZW.1	alpha-mannosidase 2 [Arachis duranensis]	132.28			arahy.Tifrunner.gnm1.ann1.BVJW9Q.1	cleavage stimulation factor subunit 77 isoform X1 [Arachis ipaensis]	85.32
arahy.Tifrunner.gnm1.ann1.7PY2EE.1	probable CCR4-associated factor 1 homolog 7 [Arachis ipaensis]	32.248			arahy.Tifrunner.gnm1.ann1.S449H3.1	PWWP domain protein [Medicago truncatula]	97.227
arahy.Tifrunner.gnm1.ann1.2J20F7.3	haloacid dehalogenase-like hydrolase domain-containing protein At3g48420 [Arachis ipaensis]	41.942			arahy.Tifrunner.gnm1.ann1.SG067W.1	UPF0261 protein SACE_5696 isoform X2 [Arachis ipaensis]	84.033
arahy.Tifrunner.gnm1.ann1.CI8U65.3	COP9 signalosome complex subunit 2-like [Arachis duranensis]	51.372			arahy.Tifrunner.gnm1.ann1.9S6AA1.2	lysine-specific demethylase JMJ25-like [Arachis duranensis]	87.796
arahy.Tifrunner.gnm1.ann1.WUGE08.1	probable dual-specificity RNA methyltransferase RlmN [Arachis duranensis]	46.248			arahy.Tifrunner.gnm1.ann1.2J0DRT.1	probable protein phosphatase 2C 80 [Arachis ipaensis]	45.685
arahy.Tifrunner.gnm1.ann1.PFNK2V.2	eukaryotic translation initiation factor 3 subunit A [Arachis ipaensis]	112.46			arahy.Tifrunner.gnm1.ann1.PH270E.1	HVA22-like protein f [Arachis ipaensis]	17.032
arahy.Tifrunner.gnm1.ann1.5XEL3K.1	probable inactive nicotinamidase At3g16190 isoform X1 [Arachis ipaensis]	29.702			arahy.Tifrunner.gnm1.ann1.AY0SR4.1	bZIP transcription factor [Medicago truncatula]	42.278
arahy.Tifrunner.gnm1.ann1.AHZV2Y.1	"isoleucine--tRNA ligase, cytoplasmic-like [Arachis ipaensis]"	133.49			arahy.Tifrunner.gnm1.ann1.8Y06GW.1	adenylyl cyclase [Medicago truncatula]	43.677
arahy.Tifrunner.gnm1.ann1.68WCMC.1	synaptotagmin-5 [Arachis ipaensis]	56.303			arahy.Tifrunner.gnm1.ann1.P225XX.2	"calcium ion-binding protein, putative [Medicago truncatula]"	25.323
arahy.Tifrunner.gnm1.ann1.SS8V9Z.1	aldo-keto reductase family 4 member C9-like [Arachis duranensis]	35.347			arahy.Tifrunner.gnm1.ann1.XIUU7W.1	proline-rich protein PRCC [Arachis ipaensis]	44.109
arahy.Tifrunner.gnm1.ann1.612ZK0.1	DExH-box ATP-dependent RNA helicase DExH10 [Arachis ipaensis]	111.8			arahy.Tifrunner.gnm1.ann1.GAG45E.1	AUGMIN subunit 1 isoform X1 [Arachis duranensis]	33.017
arahy.Tifrunner.gnm1.ann1.PKKG09.1	trafficking protein particle complex II-specific subunit 120 homolog [Arachis duranensis]	130.21			arahy.Tifrunner.gnm1.ann1.40LWFJ.1	serine/threonine-protein kinase SAPK1-like [Arachis ipaensis]	42.937
arahy.Tifrunner.gnm1.ann1.VQV1LI.2	tropinone reductase homolog [Arachis ipaensis]	28.569			arahy.Tifrunner.gnm1.ann1.EC4J9P.1	ribulose bisphosphate carboxylase large chain-like [Ricinus communis]	84.865
arahy.Tifrunner.gnm1.ann1.DG4D3F.1	60S ribosomal protein L7-2-like isoform X1 [Arachis ipaensis]	28.735			arahy.Tifrunner.gnm1.ann1.DM9ZMN.1	RNA-binding protein 1-like [Arachis duranensis]	22.019
arahy.Tifrunner.gnm1.ann1.JZ1PRS.1	"early light-induced protein, chloroplastic [Arachis duranensis]"	20.526			arahy.Tifrunner.gnm1.ann1.Z348XU.1	proline iminopeptidase [Arachis ipaensis]	58.996
arahy.Tifrunner.gnm1.ann1.SHEQ35.1	plasma membrane ATPase 4-like [Arachis ipaensis]	104.51			arahy.Tifrunner.gnm1.ann1.WFXD84.1	gibberellin receptor GID1C-like [Arachis duranensis]	34.973
arahy.Tifrunner.gnm1.ann1.BIT0EB.2	proteasome assembly chaperone 4 [Cajanus cajan]	15.9			arahy.Tifrunner.gnm1.ann1.IN8UEN.1	probable 60S ribosomal protein L14 [Arachis ipaensis]	15.457
arahy.Tifrunner.gnm1.ann1.JX8YLS.1	pyridoxal 5'-phosphate synthase subunit PDX1.3 [Arachis ipaensis]	33.759			arahy.Tifrunner.gnm1.ann1.BC87BJ.3	vacuolar amino acid transporter 1 [Arachis ipaensis]	51.165
arahy.Tifrunner.gnm1.ann1.3DBG0K.1	"malate dehydrogenase, glyoxysomal [Arachis ipaensis]"	37.496			arahy.Tifrunner.gnm1.ann1.0B3TGP.1	linoleate 9S-lipoxygenase-like [Arachis ipaensis]	97.772
arahy.Tifrunner.gnm1.ann1.S95MPE.2	BRISC complex subunit Abro1-like [Lupinus angustifolius]	37.45			arahy.Tifrunner.gnm1.ann1.F9GRMB.1	serine/threonine protein phosphatase 2A regulatory subunit B''beta-like isoform X2 [Arachis ipaensis]	58.863
arahy.Tifrunner.gnm1.ann1.FJ253B.4	malonyl CoA-acyl carrier protein transacylase-like [Arachis ipaensis]	40.928			arahy.Tifrunner.gnm1.ann1.FI6I6T.1	probable methyltransferase PMT21 [Arachis duranensis]	66.804
arahy.Tifrunner.gnm1.ann1.38E3HW.1	CBS domain-containing protein CBSCBSPB3-like isoform X1 [Arachis ipaensis]	57.901			arahy.Tifrunner.gnm1.ann1.Y6E3CC.1	"probable 3-beta-hydroxysteroid-Delta(8),Delta(7)-isomerase [Arachis ipaensis]"	21.338
arahy.Tifrunner.gnm1.ann1.B44IR0.2	GDSL esterase/lipase At5g14450-like [Arachis duranensis]	42.78			arahy.Tifrunner.gnm1.ann1.J5JSS9.2	caffeoyl-CoA O-methyltransferase 5-like [Arachis ipaensis]	28.709
arahy.Tifrunner.gnm1.ann1.US8HBC.1	alpha-galactosidase-like [Arachis duranensis]	42.689			arahy.Tifrunner.gnm1.ann1.UCE8LX.1	kinase-interacting family protein-like isoform X1 [Arachis duranensis]	46.202
arahy.Tifrunner.gnm1.ann1.THHQ0A.1	2-methylene-furan-3-one reductase [Arachis ipaensis]	40.95			arahy.Tifrunner.gnm1.ann1.NS464T.1	plant UBX domain-containing protein 1 [Arachis ipaensis]	28.069
arahy.Tifrunner.gnm1.ann1.568RE3.1	"ubiquinone biosynthesis protein COQ9-B, mitochondrial [Arachis ipaensis]"	33.451			arahy.Tifrunner.gnm1.ann1.VC055M.1	uncharacterized TPR repeat-containing protein At1g05150-like [Arachis duranensis]	90.588
arahy.Tifrunner.gnm1.ann1.F90IWS.1	"peptidyl-prolyl cis-trans isomerase CYP37, chloroplastic [Arachis ipaensis]"	49.754			arahy.Tifrunner.gnm1.ann1.4P3DQS.1	putative expansin-A17 [Arachis ipaensis]	27.914
arahy.Tifrunner.gnm1.ann1.KCM1HB.1	"pentatricopeptide repeat-containing protein At1g74850, chloroplastic [Arachis ipaensis]"	97.566			arahy.Tifrunner.gnm1.ann1.WRC151.1	phosphoenolpyruvate carboxylase 4 [Arachis ipaensis]	116.83
arahy.Tifrunner.gnm1.ann1.W95FWJ.1	V-type proton ATPase subunit a1-like [Arachis duranensis]	88.389			arahy.Tifrunner.gnm1.ann1.WR54RW.1	stilbene synthase 1 [Arachis ipaensis]	42.825
arahy.Tifrunner.gnm1.ann1.MLG1NM.1	IAA-amino acid hydrolase ILR1-like 4 [Arachis ipaensis]	18.625			arahy.Tifrunner.gnm1.ann1.H0MPRU.1	"ascorbate transporter, chloroplastic [Arachis ipaensis]"	66.625
arahy.Tifrunner.gnm1.ann1.AZ81U3.1	FRIGIDA-like protein 4a [Arachis duranensis]	57.609			arahy.Tifrunner.gnm1.ann1.VUY3N3.1	catalase isozyme 1 [Arachis duranensis]	56.942
arahy.Tifrunner.gnm1.ann1.QLB2P0.2	"chaperone protein dnaJ A6, chloroplastic-like [Arachis ipaensis]"	47.92			arahy.Tifrunner.gnm1.ann1.R3R9R8.1	HIPL1 protein-like [Arachis ipaensis]	73.33
arahy.Tifrunner.gnm1.ann1.AUHN72.3	protein argonaute 4-like [Arachis ipaensis]	101.87			arahy.Tifrunner.gnm1.ann1.VGG3HC.1	PTI1-like tyrosine-protein kinase At3g15890 [Arachis ipaensis]	40.438
arahy.Tifrunner.gnm1.ann1.QJHX3I.3	pre-mRNA-processing protein 40A [Arachis duranensis]	114.93			arahy.Tifrunner.gnm1.ann1.SLQH96.2	protein GRIP [Arachis ipaensis]	91.347
arahy.Tifrunner.gnm1.ann1.Q10QVY.1	casein kinase I isoform delta-like isoform X1 [Arachis duranensis]	53.063			arahy.Tifrunner.gnm1.ann1.UEWU3Q.1	LYR motif-containing protein At3g19508 isoform X4 [Arachis ipaensis]	9.6999
arahy.Tifrunner.gnm1.ann1.AXQD4Y.1	"ferredoxin--nitrite reductase, chloroplastic [Arachis ipaensis]"	66.505			arahy.Tifrunner.gnm1.ann1.BEH8YR.1	probable histone H2B.1 [Arachis ipaensis]	16.316
arahy.Tifrunner.gnm1.ann1.6Y9CP4.1	pectin acetylesterase 9 [Arachis duranensis]	48.44			arahy.Tifrunner.gnm1.ann1.PA871Z.1	serine/threonine-protein kinase EDR1-like isoform X1 [Glycine max]	102.32
arahy.Tifrunner.gnm1.ann1.N8NJUA.1	receptor-like kinase TMK4 [Arachis ipaensis]	102.13			arahy.Tifrunner.gnm1.ann1.S9C4R7.1	membrane steroid-binding protein 2-like [Arachis duranensis]	22.412
arahy.Tifrunner.gnm1.ann1.FFP3YJ.1	sugar transporter ERD6-like 7 [Arachis duranensis]	49.998			arahy.Tifrunner.gnm1.ann1.G7YSG8.1	"pyruvate dehydrogenase E1 component subunit alpha-3, chloroplastic-like [Arachis ipaensis]"	48.319
arahy.Tifrunner.gnm1.ann1.S96PJU.1	"ribonuclease Z, chloroplastic [Arachis duranensis]"	40.077			arahy.Tifrunner.gnm1.ann1.5QD0EV.1	probable LRR receptor-like serine/threonine-protein kinase RKF3 [Arachis ipaensis]	69.632
arahy.Tifrunner.gnm1.ann1.P847CR.2	bis(5'-adenosyl)-triphosphatase-like [Arachis ipaensis]	19.984			arahy.Tifrunner.gnm1.ann1.F09Q1T.2	O-fucosyltransferase family protein [Medicago truncatula]	54.744
arahy.Tifrunner.gnm1.ann1.X96BEI.1	DNA-(apurinic or apyrimidinic site) lyase [Arachis ipaensis]	41.259			arahy.Tifrunner.gnm1.ann1.NQY93W.2	protein RNA-directed DNA methylation 3 isoform X1 [Arachis ipaensis]	159.62
arahy.Tifrunner.gnm1.ann1.YR7HYJ.1	"protein THYLAKOID FORMATION1, chloroplastic-like [Arachis ipaensis]"	35.304			arahy.Tifrunner.gnm1.ann1.D85VJY.1	WD and tetratricopeptide repeats protein 1 [Arachis ipaensis]	72.79
arahy.Tifrunner.gnm1.ann1.Y5NR52.2	dual specificity tyrosine-phosphorylation-regulated kinase 1B [Arachis ipaensis]	103.68			arahy.Tifrunner.gnm1.ann1.642FWA.1	cysteine-rich repeat secretory protein 55 [Arachis duranensis]	29.248
arahy.Tifrunner.gnm1.ann1.UCFB2S.1	aminopeptidase [Medicago truncatula]	57.254			arahy.Tifrunner.gnm1.ann1.E4IV5Z.1	subtilisin-like protease SBT1.2 [Arachis duranensis]	83.636
arahy.Tifrunner.gnm1.ann1.MF78WR.1	protein WVD2-like 1 [Arachis duranensis]	43.842			arahy.Tifrunner.gnm1.ann1.24DBAE.1	"asparagine--tRNA ligase, cytoplasmic 2 [Arachis duranensis]"	69.745
arahy.Tifrunner.gnm1.ann1.D9Q2X2.1	glutathione S-transferase U17-like [Arachis duranensis]	26.008			arahy.Tifrunner.gnm1.ann1.G01LXB.1	basic 7S globulin-like [Arachis ipaensis]	92.623
arahy.Tifrunner.gnm1.ann1.Q9GEU7.2	retinoblastoma-related protein isoform X2 [Arachis ipaensis]	112.69			arahy.Tifrunner.gnm1.ann1.5K1Z4H.2	peptidyl-prolyl cis-trans isomerase E [Arachis duranensis]	38.085
arahy.Tifrunner.gnm1.ann1.LXEK1C.1	ribosomal RNA small subunit methyltransferase J [Arabidopsis thaliana]	36.509			arahy.Tifrunner.gnm1.ann1.TW3GR2.2	11-oxo-beta-amyrin 30-oxidase-like [Arachis duranensis]	54.999
arahy.Tifrunner.gnm1.ann1.LDRQ8E.1	1-aminocyclopropane-1-carboxylate oxidase homolog 4-like [Arachis duranensis]	43.684			arahy.Tifrunner.gnm1.ann1.A977GK.1	acidic mammalian chitinase-like [Arachis ipaensis]	39.027
arahy.Tifrunner.gnm1.ann1.JWT6XR.2	phosphopantothenate--cysteine ligase 1-like [Arachis duranensis]	10.926			arahy.Tifrunner.gnm1.ann1.M0HELP.1	13-hydroxylupanine O-tigloyltransferase-like [Arachis ipaensis]	56.09
arahy.Tifrunner.gnm1.ann1.W7JQAT.1	60S ribosomal protein L9 [Arachis duranensis]	25.704			arahy.Tifrunner.gnm1.ann1.UJN8CA.2	conserved oligomeric Golgi complex subunit 8-like [Arachis duranensis]	70.644
arahy.Tifrunner.gnm1.ann1.FM2M6V.1	60S ribosomal protein L44-like [Gossypium hirsutum]	12.029			arahy.Tifrunner.gnm1.ann1.LGM3J9.1	ribosomal RNA small subunit methyltransferase G [Arabidopsis thaliana]	30.996
arahy.Tifrunner.gnm1.ann1.5V72PU.1	"glutamyl-tRNA reductase-binding protein, chloroplastic-like [Arachis ipaensis]"	36.214			arahy.Tifrunner.gnm1.ann1.P4KHGY.1	desiccation protectant protein Lea14 homolog [Arachis ipaensis]	17.04
arahy.Tifrunner.gnm1.ann1.XJTD17.1	actin-related protein 5 [Arachis ipaensis]	132.53			arahy.Tifrunner.gnm1.ann1.Y67AF8.1	thaumatin-like protein [Arachis duranensis]	29.712
arahy.Tifrunner.gnm1.ann1.Q7U2Y9.1	"stromal processing peptidase, chloroplastic-like [Arachis ipaensis]"	18.583			arahy.Tifrunner.gnm1.ann1.DZMQ8N.2	hexokinase-2-like [Arachis ipaensis]	53.539
arahy.Tifrunner.gnm1.ann1.7LZL5F.1	protein PLASTID MOVEMENT IMPAIRED 1 [Cajanus cajan]	142.02			arahy.Tifrunner.gnm1.ann1.DR9VHI.1	hyccin protein [Medicago truncatula]	45.452
arahy.Tifrunner.gnm1.ann1.IXJG6V.3	60S ribosomal protein L6-1-like [Arachis ipaensis]	26.362			arahy.Tifrunner.gnm1.ann1.Y0JIV8.1	"6-phosphofructo-2-kinase/fructose-2,6-bisphosphatase isoform X1 [Arachis duranensis]"	83.905
arahy.Tifrunner.gnm1.ann1.EW69V8.1	"FAD synthetase 1, chloroplastic isoform X1 [Arachis duranensis]"	61.692			arahy.Tifrunner.gnm1.ann1.T26UD0.2	"ornithine aminotransferase, mitochondrial-like [Arachis duranensis]"	29.099
arahy.Tifrunner.gnm1.ann1.QW19KK.1	zinc finger CCCH domain-containing protein 17 [Arachis ipaensis]	78.562			arahy.Tifrunner.gnm1.ann1.DPV4Y1.1	"transcription termination factor MTERF4, chloroplastic [Cajanus cajan]"	78.376
arahy.Tifrunner.gnm1.ann1.FEX8G7.1	subtilisin-like protease SBT2.6 [Arachis duranensis]	118.76			arahy.Tifrunner.gnm1.ann1.E2F1QZ.1	GDSL esterase/lipase At5g45950 [Arachis duranensis]	38.833
arahy.Tifrunner.gnm1.ann1.HFL4GJ.1	"adenylate kinase 5, chloroplastic [Arachis ipaensis]"	67.863			arahy.Tifrunner.gnm1.ann1.Y4C5ZF.1	nucleobase-ascorbate transporter 12 [Nicotiana tomentosiformis]	28.226
arahy.Tifrunner.gnm1.ann1.Q5RAF1.1	glutathione S-transferase U18-like [Arachis duranensis]	26.639			arahy.Tifrunner.gnm1.ann1.ZW7PV2.1	"lon protease homolog 2, peroxisomal-like [Arachis ipaensis]"	92.962
arahy.Tifrunner.gnm1.ann1.Q30J3K.1	calcium-binding mitochondrial carrier protein SCaMC-1-like isoform X1 [Arachis ipaensis]	57.31			arahy.Tifrunner.gnm1.ann1.BDK9W9.1	1-aminocyclopropane-1-carboxylate oxidase homolog 1-like [Arachis ipaensis]	39.404
arahy.Tifrunner.gnm1.ann1.IX0T6E.1	"adenine nucleotide transporter BT1, chloroplastic/mitochondrial-like [Arachis ipaensis]"	44.165			arahy.Tifrunner.gnm1.ann1.MB5P1Q.1	reactive oxygen species modulator 1 [Medicago truncatula]	7.1312
arahy.Tifrunner.gnm1.ann1.5D638A.1	"histidine--tRNA ligase, cytoplasmic-like [Arachis ipaensis]"	95.857			arahy.Tifrunner.gnm1.ann1.2VU2GF.1	"probable NAD(P)H dehydrogenase subunit CRR3, chloroplastic [Arachis ipaensis]"	9.9006
arahy.Tifrunner.gnm1.ann1.ZP9SCJ.1	BAHD acyltransferase DCR [Arachis ipaensis]	48.78			arahy.Tifrunner.gnm1.ann1.UDMY6J.1	phosphoglycerate mutase-like protein 4 isoform X1 [Arachis duranensis]	33.445
arahy.Tifrunner.gnm1.ann1.T66758.1	"transmembrane protein, putative [Medicago truncatula]"	27.891			arahy.Tifrunner.gnm1.ann1.WMGP34.1	peroxisomal (S)-2-hydroxy-acid oxidase GLO1-like [Arachis ipaensis]	40.75
arahy.Tifrunner.gnm1.ann1.061K9L.2	"N-(5'-phosphoribosyl)anthranilate isomerase 1, chloroplastic-like [Arachis ipaensis]"	28.785			arahy.Tifrunner.gnm1.ann1.ZW9ABU.1	formamidase-like [Arachis duranensis]	20.819
arahy.Tifrunner.gnm1.ann1.AHSJ27.1	aldo-keto reductase family 4 member C9-like [Arachis ipaensis]	35.341			arahy.Tifrunner.gnm1.ann1.SFYS5E.1	serine/threonine-protein kinase HT1 isoform X1 [Arachis ipaensis]	40.678
arahy.Tifrunner.gnm1.ann1.YWBJ1A.1	L-arabinokinase-like [Arachis ipaensis]	106.54			arahy.Tifrunner.gnm1.ann1.MWRF4M.1	"50S ribosomal protein L14, chloroplastic-like [Arachis ipaensis]"	17.212
arahy.Tifrunner.gnm1.ann1.V44IJD.1	"chaperonin-like RbcX protein 2, chloroplastic [Cajanus cajan]"	19.686			arahy.Tifrunner.gnm1.ann1.FLZ4J4.1	transcription initiation factor TFIID subunit 6-like [Arachis duranensis]	57.082
arahy.Tifrunner.gnm1.ann1.1I70XP.3	"phosphoglucan phosphatase LSF1, chloroplastic [Arachis duranensis]"	75.479			arahy.Tifrunner.gnm1.ann1.LPP4UJ.1	"external alternative NAD(P)H-ubiquinone oxidoreductase B3, mitochondrial-like [Arachis ipaensis]"	114.47
arahy.Tifrunner.gnm1.ann1.AWX2XN.1	protein argonaute 1 [Arachis ipaensis]	117.17			arahy.Tifrunner.gnm1.ann1.YD5AXN.1	oxygen-independent coproporphyrinogen-III oxidase-like protein sll1917 [Arachis duranensis]	53.656
arahy.Tifrunner.gnm1.ann1.UPVY9X.1	flowering locus K homology domain [Arachis duranensis]	51.786			arahy.Tifrunner.gnm1.ann1.S1942W.2	DUF1680 domain protein [Medicago truncatula]	96.22
arahy.Tifrunner.gnm1.ann1.CFVF1U.2	evolutionarily carboxy-terminal region protein [Medicago truncatula]	72.595			arahy.Tifrunner.gnm1.ann1.X6LXMM.1	probable gamma-secretase subunit PEN-2 isoform X1 [Arachis duranensis]	17.927
arahy.Tifrunner.gnm1.ann1.VLAW7V.1	"phosphoribosylaminoimidazole-succinocarboxamide synthase, chloroplastic-like isoform X1 [Arachis duranensis]"	45.041			arahy.Tifrunner.gnm1.ann1.DJD4V2.1	mediator of RNA polymerase II transcription subunit 10b [Arachis ipaensis]	18.529
arahy.Tifrunner.gnm1.ann1.IYE9TT.1	alpha-methyl-mannoside-specific lectin-like [Arachis duranensis]	30.736			arahy.Tifrunner.gnm1.ann1.H2AKZ1.1	WD repeat domain-containing protein 83-like [Arachis ipaensis]	31.557
arahy.Tifrunner.gnm1.ann1.V12SW3.1	putative defensin-like protein 165 isoform X2 [Pyrus x bretschneideri]	15.081			arahy.Tifrunner.gnm1.ann1.LZE6WS.2	probable ribosome biogenesis protein RLP24 [Arachis ipaensis]	44.441
arahy.Tifrunner.gnm1.ann1.1BU1FJ.2	"LOW QUALITY PROTEIN: alanine--tRNA ligase, chloroplastic/mitochondrial-like, partial [Arachis duranensis]"	107.99			arahy.Tifrunner.gnm1.ann1.B18DRP.3	probable methyltransferase PMT28 [Arachis ipaensis]	63.024
arahy.Tifrunner.gnm1.ann1.KWX84I.1	pentatricopeptide repeat-containing protein At3g49240 [Arachis ipaensis]	71.583			arahy.Tifrunner.gnm1.ann1.XETR8R.1	protein FAM192A isoform X2 [Arachis ipaensis]	25.968
arahy.Tifrunner.gnm1.ann1.5GPW5B.1	"transketolase, chloroplastic [Arachis duranensis]"	81.226			arahy.Tifrunner.gnm1.ann1.404K6R.1	protein C2-DOMAIN ABA-RELATED 1-like [Arachis ipaensis]	18.749
arahy.Tifrunner.gnm1.ann1.CKR9DA.4	zinc finger protein [Medicago truncatula]	19.927			arahy.Tifrunner.gnm1.ann1.5E2DVT.1	blue-light photoreceptor PHR2 [Arachis ipaensis]	52.908
arahy.Tifrunner.gnm1.ann1.N56SQ0.4	40S ribosomal protein S14 isoform X1 [Glycine max]	16.912			arahy.Tifrunner.gnm1.ann1.B2U2G8.1	ubiquitin-conjugating enzyme E2 2-like [Arachis ipaensis]	14.094
arahy.Tifrunner.gnm1.ann1.CYMD29.1	DNA-damage-repair/toleration protein DRT100 [Arachis duranensis]	40.255			arahy.Tifrunner.gnm1.ann1.I8W9P3.1	DNA replication licensing factor MCM3 [Arachis duranensis]	86.1
arahy.Tifrunner.gnm1.ann1.UQNU32.1	GDSL esterase/lipase At5g62930-like [Arachis ipaensis]	18.891			arahy.Tifrunner.gnm1.ann1.Z5I6I4.5	putative E3 ubiquitin-protein ligase LIN-1 isoform X1 [Arachis duranensis]	161.31
arahy.Tifrunner.gnm1.ann1.F6IBWZ.1	bifunctional purine biosynthesis protein PurH [Arachis ipaensis]	64.587			arahy.Tifrunner.gnm1.ann1.0B4MFB.1	phenylalanine ammonia-lyase 2 [Arachis duranensis]	77.561
arahy.Tifrunner.gnm1.ann1.23H0YW.1	"riboflavin biosynthesis protein PYRD, chloroplastic-like [Arachis ipaensis]"	50.436			arahy.Tifrunner.gnm1.ann1.V6JT5K.8	isoliquiritigenin 2'-O-methyltransferase-like isoform X2 [Arachis ipaensis]	41.24
arahy.Tifrunner.gnm1.ann1.HRQ3AE.1	pyridoxine/pyridoxamine 5'-phosphate oxidase 2 [Arachis ipaensis]	22.29			arahy.Tifrunner.gnm1.ann1.U8XBHX.1	probable amino-acid racemase [Arachis ipaensis]	33.315
arahy.Tifrunner.gnm1.ann1.NA6C8E.3	L-arabinokinase-like [Arachis duranensis]	106.49			arahy.Tifrunner.gnm1.ann1.289CQF.2	exonuclease 3'-5' domain-containing protein 1-like isoform X2 [Glycine max]	34.45
arahy.Tifrunner.gnm1.ann1.J3YA34.1	TLD protein [Medicago truncatula]	26.24			arahy.Tifrunner.gnm1.ann1.E66HT9.1	pathogenesis-related protein 2-like [Arachis ipaensis]	16.906
arahy.Tifrunner.gnm1.ann1.THA6J1.2	ABC transporter I family member 20 [Arachis ipaensis]	36.588			arahy.Tifrunner.gnm1.ann1.555DAI.2	oligouridylate-binding protein 1-like [Arachis ipaensis]	20.505
arahy.Tifrunner.gnm1.ann1.F052KA.2	mitochondrial succinate-fumarate transporter 1 [Arachis ipaensis]	34.906			arahy.Tifrunner.gnm1.ann1.ZSY109.1	muscle M-line assembly protein unc-89-like [Pyrus x bretschneideri]	20.882
arahy.Tifrunner.gnm1.ann1.GLQ3B3.1	protein SUPPRESSOR OF FRI 4 isoform X1 [Arachis ipaensis]	40.897			arahy.Tifrunner.gnm1.ann1.5SXX56.3	probable alpha-amylase 2 isoform X1 [Arachis duranensis]	47.422
arahy.Tifrunner.gnm1.ann1.GBZ5J5.1	L-galactose dehydrogenase [Arachis ipaensis]	34.276			arahy.Tifrunner.gnm1.ann1.FUJ1Q4.1	"outer envelope pore protein 21, chloroplastic-like [Arachis duranensis]"	23.226
arahy.Tifrunner.gnm1.ann1.9P32AD.1	probable pectate lyase 1 [Arachis duranensis]	46.223			arahy.Tifrunner.gnm1.ann1.SEU8EV.2	5'-3' exonuclease [Arachis ipaensis]	40.221
arahy.Tifrunner.gnm1.ann1.SY27G3.1	"carbamoyl-phosphate synthase large chain, chloroplastic-like [Arachis ipaensis]"	128.85			arahy.Tifrunner.gnm1.ann1.NLBN4J.2	non-classical arabinogalactan protein 31 [Arachis duranensis]	26.986
arahy.Tifrunner.gnm1.ann1.TNA3AF.1	"outer envelope pore protein 37, chloroplastic [Arachis ipaensis]"	37.201			arahy.Tifrunner.gnm1.ann1.TC15WI.1	homeobox prospero protein [Arabidopsis thaliana]	18.805
arahy.Tifrunner.gnm1.ann1.E945XK.2	probable xyloglucan endotransglucosylase/hydrolase protein 33 [Arachis duranensis]	34.127			arahy.Tifrunner.gnm1.ann1.YBW5FY.1	60S ribosomal protein L17-2 [Arachis ipaensis]	20.494
arahy.Tifrunner.gnm1.ann1.ZU35GG.3	NAD(P)-binding rossmann-fold protein [Medicago truncatula]	39.056			arahy.Tifrunner.gnm1.ann1.JD9NS5.1	SPX domain-containing membrane protein At4g22990-like [Arachis ipaensis]	28.279
arahy.Tifrunner.gnm1.ann1.LSRC2Y.1	protein RDM1-like [Arachis duranensis]	18.593			arahy.Tifrunner.gnm1.ann1.57V55A.1	PRA1 family protein F3-like [Arachis ipaensis]	22.694
arahy.Tifrunner.gnm1.ann1.W3GBX7.2	"phytoene synthase 2, chloroplastic [Arachis ipaensis]"	49.15			arahy.Tifrunner.gnm1.ann1.GS6JIA.1	cytochrome P450 72A15-like [Arachis duranensis]	60.069
arahy.Tifrunner.gnm1.ann1.Z01VGZ.1	"30S ribosomal protein 3, chloroplastic-like [Arachis ipaensis]"	26.079			arahy.Tifrunner.gnm1.ann1.T57S6S.1	reticulon-like protein B9 [Arachis ipaensis]	24.799
arahy.Tifrunner.gnm1.ann1.8TPQ4A.1	"omega-6 fatty acid desaturase, endoplasmic reticulum isozyme 2 [Arachis ipaensis]"	45.048			arahy.Tifrunner.gnm1.ann1.HYUF3S.1	mediator of RNA polymerase II transcription subunit 8 isoform X1 [Arachis duranensis]	59.036
arahy.Tifrunner.gnm1.ann1.S6KYF2.1	STS14 protein-like [Arachis duranensis]	18.337			arahy.Tifrunner.gnm1.ann1.WGX4SW.1	GDSL esterase/lipase At4g01130-like [Arachis ipaensis]	19.055
arahy.Tifrunner.gnm1.ann1.MX1ZBV.1	ATP-dependent DNA helicase [Arabidopsis thaliana]	60.027			arahy.Tifrunner.gnm1.ann1.5R9G89.2	probable polyamine oxidase 5 [Arachis ipaensis]	25.205
arahy.Tifrunner.gnm1.ann1.NB4WMM.1	coatomer subunit epsilon-1 [Arachis ipaensis]	26.259			arahy.Tifrunner.gnm1.ann1.SEX15R.2	GDSL esterase/lipase At1g28570-like [Arachis ipaensis]	41.69
arahy.Tifrunner.gnm1.ann1.HAJP9C.3	"LOW QUALITY PROTEIN: probable inactive ATP-dependent zinc metalloprotease FTSHI 4, chloroplastic[Arachis ipaensis]"	95.231			arahy.Tifrunner.gnm1.ann1.TE5PEC.1	clavaminate synthase-like protein At3g21360 [Arachis ipaensis]	31.888
arahy.Tifrunner.gnm1.ann1.XZQ8AB.2	"transmembrane protein, putative [Medicago truncatula]"	28.134			arahy.Tifrunner.gnm1.ann1.XD6SW7.1	nucleoporin protein Ndc1-Nup [Medicago truncatula]	59.711
arahy.Tifrunner.gnm1.ann1.GTN7VM.2	staphylococcal nuclease domain-containing protein 1-like isoform X2 [Arachis duranensis]	108.37			arahy.Tifrunner.gnm1.ann1.X92ZJ3.1	putative gamma-glutamylcyclotransferase At3g02910 [Arachis duranensis]	18.674
arahy.Tifrunner.gnm1.ann1.36JCD8.1	"L-galactono-1,4-lactone dehydrogenase, mitochondrial [Arachis ipaensis]"	70.542			arahy.Tifrunner.gnm1.ann1.DXT6EF.1	L-ascorbate oxidase homolog [Arachis ipaensis]	60.04
arahy.Tifrunner.gnm1.ann1.GGR1PK.1	"protein FATTY ACID EXPORT 3, chloroplastic [Arachis duranensis]"	34.657			arahy.Tifrunner.gnm1.ann1.4LC8LU.1	ATPase ASNA1 homolog [Arachis duranensis]	40.635
arahy.Tifrunner.gnm1.ann1.835YPG.1	tRNA-dihydrouridine(47) synthase [NAD(P)(+)]-like [Arachis ipaensis]	75.866			arahy.Tifrunner.gnm1.ann1.ZZYW0T.3	"ribulose-phosphate 3-epimerase, cytoplasmic isoform-like [Arachis ipaensis]"	30.63
arahy.Tifrunner.gnm1.ann1.Q2DHS0.1	LOW QUALITY PROTEIN: anthocyanidin 3-O-glucosyltransferase-like [Arachis duranensis]	53.196			arahy.Tifrunner.gnm1.ann1.I83RFG.1	transmembrane protein 87A [Arachis duranensis]	58.703
arahy.Tifrunner.gnm1.ann1.MYU5W2.1	probable pectin methyltransferase QUA2 [Arachis ipaensis]	74.763			arahy.Tifrunner.gnm1.ann1.7ZK9KC.1	"psbP domain-containing protein 1, chloroplastic-like [Arachis ipaensis]"	28.21
arahy.Tifrunner.gnm1.ann1.U2HTAJ.1	tudor/PWWP/MBT superfamily protein [Medicago truncatula]	125.03			arahy.Tifrunner.gnm1.ann1.CICU5D.1	GTP-binding protein SAR1A-like [Arachis duranensis]	23.028
arahy.Tifrunner.gnm1.ann1.V3P7C9.1	"soluble starch synthase 3, chloroplastic/amyloplastic-like [Arachis duranensis]"	211.98			arahy.Tifrunner.gnm1.ann1.JH3E8T.1	probable indole-3-pyruvate monooxygenase YUCCA10 [Arachis duranensis]	32.45
arahy.Tifrunner.gnm1.ann1.1RV92X.1	"protein CHAPERONE-LIKE PROTEIN OF POR1, chloroplastic [Arachis ipaensis]"	32.694			arahy.Tifrunner.gnm1.ann1.RQ7QZ9.3	mitogen-activated protein kinase 3-like [Arachis duranensis]	42.566
arahy.Tifrunner.gnm1.ann1.S92YTY.1	protein RRP6-like 2 isoform X1 [Arachis ipaensis]	103.58			arahy.Tifrunner.gnm1.ann1.VF3IUT.1	50S ribosomal protein L7/L12-like [Arachis duranensis]	24.104
arahy.Tifrunner.gnm1.ann1.N0G8NP.1	serine hydroxymethyltransferase 6-like [Arachis ipaensis]	59.223			arahy.Tifrunner.gnm1.ann1.ABGU8T.1	casparian strip membrane protein 2-like [Arachis duranensis]	20.858
arahy.Tifrunner.gnm1.ann1.XE2WF0.1	"magnesium-protoporphyrin IX monomethyl ester [oxidative] cyclase, chloroplastic [Arachis duranensis]"	47.73			arahy.Tifrunner.gnm1.ann1.J235DH.1	"60S ribosomal protein L2, mitochondrial-like [Arachis ipaensis]"	21.325
arahy.Tifrunner.gnm1.ann1.FTH7SR.1	"probable cadmium/zinc-transporting ATPase HMA1, chloroplastic [Arachis duranensis]"	91.224			arahy.Tifrunner.gnm1.ann1.321WPP.2	putative MO25-like protein At5g47540 [Arachis ipaensis]	70.832
arahy.Tifrunner.gnm1.ann1.UNBX7R.1	thaumatin-like protein [Arachis ipaensis]	26.59			arahy.Tifrunner.gnm1.ann1.K8K0CL.1	formimidoyltransferase-cyclodeaminase-like [Arachis ipaensis]	72.211
arahy.Tifrunner.gnm1.ann1.UWC05Z.1	peptidyl-prolyl cis-trans isomerase CYP40 [Arachis duranensis]	40.502			arahy.Tifrunner.gnm1.ann1.36URGF.1	serine/threonine-protein kinase EDR1 [Arachis duranensis]	101.84
arahy.Tifrunner.gnm1.ann1.M409IX.1	beta-amylase 7 isoform X2 [Arachis ipaensis]	124.43			arahy.Tifrunner.gnm1.ann1.0U86FS.1	"pheophytinase, chloroplastic isoform X2 [Arachis duranensis]"	46.816
arahy.Tifrunner.gnm1.ann1.WQ4JXZ.1	F-box protein SKIP8 [Arachis duranensis]	29.068			arahy.Tifrunner.gnm1.ann1.1PW7ZW.1	glutathione S-transferase U12-like [Arachis duranensis]	25.561
arahy.Tifrunner.gnm1.ann1.5E44W3.1	cold and drought-regulated protein CORA-like [Arachis duranensis]	11.642			arahy.Tifrunner.gnm1.ann1.ID4CF7.2	beta-galactosidase 16-like [Arachis ipaensis]	57.644
arahy.Tifrunner.gnm1.ann1.044LWD.1	mechanosensitive ion channel protein 10-like [Arachis duranensis]	113.66			arahy.Tifrunner.gnm1.ann1.IRD816.1	glucose-induced degradation protein 8 homolog isoform X2 [Cajanus cajan]	24.952
arahy.Tifrunner.gnm1.ann1.NJ55ST.1	"glycine cleavage system H protein, mitochondrial-like [Arachis duranensis]"	17.821			arahy.Tifrunner.gnm1.ann1.3VR7C0.1	"glucan endo-1,3-beta-glucosidase 8-like [Arachis ipaensis]"	52.389
arahy.Tifrunner.gnm1.ann1.ZG8NF1.1	macrophage migration inhibitory factor homolog [Arachis ipaensis]	12.214			arahy.Tifrunner.gnm1.ann1.U0SE7F.1	zinc finger CCCH domain-containing protein 12 isoform X2 [Arachis duranensis]	39.536
arahy.Tifrunner.gnm1.ann1.IH7417.1	"bifunctional aspartokinase/homoserine dehydrogenase 1, chloroplastic-like [Arachis ipaensis]"	100.56			arahy.Tifrunner.gnm1.ann1.SC5H60.1	glutathione S-transferase zeta class-like isoform X1 [Arachis ipaensis]	24.315
arahy.Tifrunner.gnm1.ann1.BLC183.1	DUF155 family protein [Medicago truncatula]	47.776			arahy.Tifrunner.gnm1.ann1.7NI5NY.1	E3 ubiquitin-protein ligase UPL1-like [Arachis ipaensis]	414.02
arahy.Tifrunner.gnm1.ann1.2TXM5I.1	40S ribosomal protein S26-3-like [Arachis duranensis]	14.829			arahy.Tifrunner.gnm1.ann1.2L0PS7.1	"putative GTP diphosphokinase RSH1, chloroplastic [Arachis duranensis]"	100.21
arahy.Tifrunner.gnm1.ann1.G0PQAF.1	putative peptidyl-tRNA hydrolase PTRHD1 isoform X1 [Arachis ipaensis]	21.006			arahy.Tifrunner.gnm1.ann1.XG4VM3.1	dnaJ homolog subfamily C member 7 homolog [Fragaria vesca subsp. vesca]	27.443
arahy.Tifrunner.gnm1.ann1.SEJH4Y.1	mannose-1-phosphate guanyltransferase alpha-B-like [Arachis ipaensis]	26.158			arahy.Tifrunner.gnm1.ann1.L2NYG1.4	protein decapping 5-like [Arachis duranensis]	66.12
arahy.Tifrunner.gnm1.ann1.YX4B4M.1	translocon at the outer membrane of chloroplasts 64 isoform X2 [Cicer arietinum]	60.549			arahy.Tifrunner.gnm1.ann1.59I0N1.1	patellin-6-like [Arachis duranensis]	48.06
arahy.Tifrunner.gnm1.ann1.UI445S.1	cytochrome oxidase complex assembly protein [Medicago truncatula]	21.171			arahy.Tifrunner.gnm1.ann1.90Y0GX.1	L-ascorbate oxidase homolog [Arachis duranensis]	60.52
arahy.Tifrunner.gnm1.ann1.6DS776.1	"thioredoxin-like protein CITRX, chloroplastic [Arachis duranensis]"	20.462			arahy.Tifrunner.gnm1.ann1.YDMB1U.1	probable glycosyltransferase STELLO1 [Cajanus cajan]	87.051
arahy.Tifrunner.gnm1.ann1.TF58FW.3	"clp protease adapter protein ClpF, chloroplastic [Cajanus cajan]"	25.437			arahy.Tifrunner.gnm1.ann1.YE4ZXC.1	major pollen allergen Ole e 10 [Arachis ipaensis]	12.446
arahy.Tifrunner.gnm1.ann1.ZFC6QQ.1	disease resistance response protein 206 [Arachis ipaensis]	21.339			arahy.Tifrunner.gnm1.ann1.17K4UZ.1	putative inactive methylesterase 20 [Arachis duranensis]	16.889
arahy.Tifrunner.gnm1.ann1.L8EPAF.1		25.795			arahy.Tifrunner.gnm1.ann1.0C0JW2.1	transcription factor UNE12-like [Arachis ipaensis]	22.251
arahy.Tifrunner.gnm1.ann1.4Y1F7A.2	nuclear pore complex protein NUP35-like [Arachis ipaensis]	36.056			arahy.Tifrunner.gnm1.ann1.CSNE3R.1	thioredoxin H-type-like isoform X1 [Arachis duranensis]	21.492
arahy.Tifrunner.gnm1.ann1.JX13SW.1	protein MLP1 homolog [Cajanus cajan]	137.36			arahy.Tifrunner.gnm1.ann1.QX4MR3.1	"ubiquinone biosynthesis monooxygenase COQ6, mitochondrial-like [Arachis duranensis]"	55.964
arahy.Tifrunner.gnm1.ann1.653NH4.2	autophagy-related protein 18a-like [Arachis ipaensis]	46.849			arahy.Tifrunner.gnm1.ann1.BUZ5UW.2	renalase isoform X1 [Citrus sinensis]	48.485
arahy.Tifrunner.gnm1.ann1.PUJ79J.1	zinc finger protein-like 1 homolog [Lupinus angustifolius]	37.046			arahy.Tifrunner.gnm1.ann1.39SMC6.1	"3-oxoacyl-[acyl-carrier-protein] synthase II, chloroplastic-like [Arachis duranensis]"	59.89
arahy.Tifrunner.gnm1.ann1.PE4VQR.1	glutamate receptor 2.7-like [Arachis ipaensis]	128.99			arahy.Tifrunner.gnm1.ann1.LR2QH7.1	ribonuclease 3-like [Arachis duranensis]	25.59
arahy.Tifrunner.gnm1.ann1.V45EYT.2	protein SCAI [Arachis ipaensis]	46.752			arahy.Tifrunner.gnm1.ann1.B05S7J.1	calcium-binding EF-hand protein [Medicago truncatula]	40.943
arahy.Tifrunner.gnm1.ann1.I3116U.1	peroxidase 47-like [Arachis ipaensis]	36.824			arahy.Tifrunner.gnm1.ann1.H9DIKV.3	mitochondrial fission 1 protein A-like [Arachis ipaensis]	19.038
arahy.Tifrunner.gnm1.ann1.F7MUQP.2	"phosphomethylpyrimidine synthase, chloroplastic isoform X1 [Arachis ipaensis]"	72.471			arahy.Tifrunner.gnm1.ann1.L2N2VT.2	"phosphoenolpyruvate carboxylase, housekeeping isozyme [Arachis duranensis]"	110.69
arahy.Tifrunner.gnm1.ann1.W2MY31.1	"aldehyde dehydrogenase family 2 member B4, mitochondrial-like [Arachis ipaensis]"	59.402			arahy.Tifrunner.gnm1.ann1.N9I1MN.1	"transmembrane protein, putative [Medicago truncatula]"	18.176
arahy.Tifrunner.gnm1.ann1.ZCTZ1D.2	"uncharacterized methyltransferase At2g41040, chloroplastic [Arachis ipaensis]"	29.683			arahy.Tifrunner.gnm1.ann1.CZUB5K.1	concanavalin-Br-like [Arachis ipaensis]	27.385
arahy.Tifrunner.gnm1.ann1.RIK2ZP.1	"DEAD-box ATP-dependent RNA helicase 3, chloroplastic-like [Arachis ipaensis]"	82.158			arahy.Tifrunner.gnm1.ann1.N816Q2.1	GDSL esterase/lipase At3g27950 [Arachis duranensis]	42.324
arahy.Tifrunner.gnm1.ann1.06QP13.1	"ribulose bisphosphate carboxylase/oxygenase activase 2, chloroplastic-like isoform X1 [Arachis ipaensis]"	51.56			arahy.Tifrunner.gnm1.ann1.Z1TE7K.1	non-specific phospholipase C3-like [Arachis ipaensis]	58.637
arahy.Tifrunner.gnm1.ann1.FQ27XI.2	SNW/SKI-interacting protein-like [Arachis ipaensis]	72.231			arahy.Tifrunner.gnm1.ann1.B1KDZW.1	"ATP synthase gamma chain, chloroplastic-like [Arachis duranensis]"	41.154
arahy.Tifrunner.gnm1.ann1.YY6LCE.1	(S)-ureidoglycine aminohydrolase [Arachis ipaensis]	32.976			arahy.Tifrunner.gnm1.ann1.S8EST8.1	protein LURP-one-related 15-like [Arachis duranensis]	23.314
arahy.Tifrunner.gnm1.ann1.H91IF8.1	"1-(5-phosphoribosyl)-5-[(5-phosphoribosylamino)methylideneamino] imidazole-4-carboxamide isomerase,chloroplastic-like [Arachis ipaensis]"	26.561			arahy.Tifrunner.gnm1.ann1.1FPN7V.1	methionine gamma-lyase-like [Arachis ipaensis]	48.113
arahy.Tifrunner.gnm1.ann1.MJPM8B.1	upstream activation factor subunit UAF30-like [Arachis ipaensis]	15.161			arahy.Tifrunner.gnm1.ann1.WHNG6D.1	probable protein S-acyltransferase 23 [Arachis ipaensis]	59.547
arahy.Tifrunner.gnm1.ann1.QNFW7J.1	probable pectinesterase/pectinesterase inhibitor 61 [Arachis ipaensis]	67.146			arahy.Tifrunner.gnm1.ann1.XW0WPQ.1	flavin-dependent oxidoreductase FOX2-like [Arachis ipaensis]	61.099
arahy.Tifrunner.gnm1.ann1.SG6L8L.1	DEAD-box ATP-dependent RNA helicase 22 [Arachis duranensis]	64.085			arahy.Tifrunner.gnm1.ann1.BMR428.1	"DnaJ/Hsp40 cysteine-rich domain protein, putative [Medicago truncatula]"	18.375
arahy.Tifrunner.gnm1.ann1.RPV5SR.1	carbon catabolite repressor protein 4 homolog 1-like [Arachis ipaensis]	66.931			arahy.Tifrunner.gnm1.ann1.HD9PWI.1	protein AE7-like 1 [Arachis ipaensis]	19.125
arahy.Tifrunner.gnm1.ann1.XNCV96.1	major pollen allergen Ole e 1-like [Glycine max]	18.428			arahy.Tifrunner.gnm1.ann1.QEUH73.1	GDSL esterase/lipase At4g16230-like [Arachis duranensis]	41.777
arahy.Tifrunner.gnm1.ann1.AUX6FS.2	RNA polymerase II transcription factor B subunit 2 [Arachis ipaensis]	21.335			arahy.Tifrunner.gnm1.ann1.FYL3MV.2	lys-63-specific deubiquitinase BRCC36-like [Arachis ipaensis]	47.024
arahy.Tifrunner.gnm1.ann1.SI0BUE.1	LIM domain-containing protein WLIM1-like [Arachis ipaensis]	21.756			arahy.Tifrunner.gnm1.ann1.L198GP.1	uncharacterized lipoprotein syc1174_c-like [Arachis ipaensis]	41.812
arahy.Tifrunner.gnm1.ann1.DD5I6P.3	serine carboxypeptidase-like 42 [Arachis ipaensis]	39.365			arahy.Tifrunner.gnm1.ann1.07VZZ3.1	probable 2-oxoglutarate-dependent dioxygenase AOP1 [Arachis ipaensis]	36.777
arahy.Tifrunner.gnm1.ann1.2AV6EE.2	dynamin-related protein 5A-like [Arachis ipaensis]	69.185			arahy.Tifrunner.gnm1.ann1.YT1TR2.1	UDP-glycosyltransferase 83A1-like [Arachis ipaensis]	59.967
arahy.Tifrunner.gnm1.ann1.DIS6R0.1	galacturonosyltransferase 8-like [Arachis duranensis]	62.695			arahy.Tifrunner.gnm1.ann1.DB7YIW.1	bifunctional epoxide hydrolase 2-like [Arachis ipaensis]	32.019
arahy.Tifrunner.gnm1.ann1.T2VQ83.2		20.545			arahy.Tifrunner.gnm1.ann1.549WES.1	protein tesmin/TSO1-like CXC 5 [Arachis ipaensis]	56.516
arahy.Tifrunner.gnm1.ann1.X0DSCJ.1	zinc ion-binding protein [Medicago truncatula]	80.191			arahy.Tifrunner.gnm1.ann1.5V2Y5E.1	"glucan endo-1,3-beta-glucosidase-like [Arachis duranensis]"	54.754
arahy.Tifrunner.gnm1.ann1.FU4JSI.1	60S ribosomal protein L9 [Arachis ipaensis]	21.66			arahy.Tifrunner.gnm1.ann1.JC4ZCG.1	3-hydroxyacyl-[acyl-carrier-protein] dehydratase FabZ-like [Arachis duranensis]	25.435
arahy.Tifrunner.gnm1.ann1.JS3IU7.1	U3 snoRNP-associated protein-like EMB2271 [Arachis duranensis]	57.046			arahy.Tifrunner.gnm1.ann1.7BG7FU.1	cytochrome P450 71D10-like isoform X2 [Arachis ipaensis]	55.888
arahy.Tifrunner.gnm1.ann1.4AF6N1.1	"probable lactoylglutathione lyase, chloroplastic [Arachis ipaensis]"	38.714			arahy.Tifrunner.gnm1.ann1.A1B6RB.1	sugar transporter ERD6-like 6 [Arachis ipaensis]	51.11
arahy.Tifrunner.gnm1.ann1.GBZ8AX.1	"phospho-2-dehydro-3-deoxyheptonate aldolase 2, chloroplastic-like [Arachis duranensis]"	54.381			arahy.Tifrunner.gnm1.ann1.M8DMLH.1	homocysteine S-methyltransferase 3-like [Arachis duranensis]	26.948
arahy.Tifrunner.gnm1.ann1.5A5R3G.1	"peptide chain release factor PrfB1, chloroplastic [Arachis ipaensis]"	51.394			arahy.Tifrunner.gnm1.ann1.V4ETXF.1	"FAD synthetase 1, chloroplastic isoform X1 [Arachis ipaensis]"	54.017
arahy.Tifrunner.gnm1.ann1.3X58CP.2	"superoxide dismutase [Fe], chloroplastic [Arachis ipaensis]"	34.1			arahy.Tifrunner.gnm1.ann1.T4HPZA.1	HNH endonuclease domain protein [Medicago truncatula]	28.162
arahy.Tifrunner.gnm1.ann1.B2KMHD.2	LOW QUALITY PROTEIN: inducible nitrate reductase [NADH] 2 [Arachis ipaensis]	104.1			arahy.Tifrunner.gnm1.ann1.HI2JIU.3	"glutamate synthase [NADH], amyloplastic isoform X1 [Arachis ipaensis]"	241.45
arahy.Tifrunner.gnm1.ann1.369WQ5.1	protein TSS [Arachis duranensis]	204.62			arahy.Tifrunner.gnm1.ann1.ZN1LAP.1	"probable ribose-5-phosphate isomerase 4, chloroplastic isoform X1 [Arachis ipaensis]"	33.036
arahy.Tifrunner.gnm1.ann1.KK1LN5.3	malate dehydrogenase [Arachis ipaensis]	35.63			arahy.Tifrunner.gnm1.ann1.S4J522.2	"protein LOW PSII ACCUMULATION 1, chloroplastic isoform X1 [Arachis ipaensis]"	35.953
arahy.Tifrunner.gnm1.ann1.G51Q6K.1	"chaperonin 60 subunit beta 4, chloroplastic-like [Arachis duranensis]"	62.765			arahy.Tifrunner.gnm1.ann1.3AM325.1	calcium-dependent protein kinase SK5 [Arachis ipaensis]	57.251
arahy.Tifrunner.gnm1.ann1.2N7Z0C.1	sentrin-specific protease 2-like isoform X1 [Arachis ipaensis]	31.879			arahy.Tifrunner.gnm1.ann1.SE8XGI.2	exosome complex component RRP41-like [Arachis duranensis]	34.195
arahy.Tifrunner.gnm1.ann1.5E18AM.1	polynucleotide 3'-phosphatase ZDP [Arachis ipaensis]	43.735			arahy.Tifrunner.gnm1.ann1.AHB8GW.1	phosphatidylinositol 4-kinase alpha 1 [Arachis duranensis]	220.77
arahy.Tifrunner.gnm1.ann1.F2134M.1	glyoxylate/hydroxypyruvate reductase HPR3-like [Arachis duranensis]	34.286			arahy.Tifrunner.gnm1.ann1.D8JX3Z.1	pH-response regulator protein palA/RIM20-like [Arachis ipaensis]	75.796
arahy.Tifrunner.gnm1.ann1.X5CP5W.1	plastocyanin [Arachis ipaensis]	17.333			arahy.Tifrunner.gnm1.ann1.HBBK2U.2	inosine-uridine preferring nucleoside hydrolase [Medicago truncatula]	95.887
arahy.Tifrunner.gnm1.ann1.M1FH64.1	UPF0483 protein AGAP003155-like [Arachis duranensis]	25.678			arahy.Tifrunner.gnm1.ann1.I77GVJ.1	temperature-induced lipocalin-1-like [Arachis ipaensis]	21.815
arahy.Tifrunner.gnm1.ann1.SFE8AG.1	cytochrome P450 81E8-like [Arachis duranensis]	57.064			arahy.Tifrunner.gnm1.ann1.GGUP18.1	"54S ribosomal protein L51, mitochondrial-like [Arachis ipaensis]"	12.796
arahy.Tifrunner.gnm1.ann1.N90ILP.2	methyl-CpG-binding domain-containing protein 2-like [Arachis ipaensis]	39.865			arahy.Tifrunner.gnm1.ann1.K7AB56.1	transmembrane and coiled-coil domain-containing protein 4-like [Arachis ipaensis]	72.111
arahy.Tifrunner.gnm1.ann1.04U8N5.1	tryptophan synthase beta chain 1 [Arachis ipaensis]	51.442			arahy.Tifrunner.gnm1.ann1.KXR240.3	probable methyltransferase PMT26 [Arachis duranensis]	88.388
arahy.Tifrunner.gnm1.ann1.VZVD9A.1	dirigent protein 21-like [Arachis ipaensis]	21.14			arahy.Tifrunner.gnm1.ann1.J3MEX1.1	GDSL esterase/lipase At1g28610-like [Arachis duranensis]	76.825
arahy.Tifrunner.gnm1.ann1.L4K1UG.1	probable polygalacturonase [Arachis duranensis]	52.643			arahy.Tifrunner.gnm1.ann1.ZZ0CH2.1	"LOW QUALITY PROTEIN: NADH dehydrogenase [ubiquinone] iron-sulfur protein 1, mitochondrial[Arachis ipaensis]"	92.373
arahy.Tifrunner.gnm1.ann1.VJF7LG.1	lamin-like protein [Arachis ipaensis]	18.755			arahy.Tifrunner.gnm1.ann1.ZN14GH.1	subtilisin-like protease SBT4.14 [Arachis ipaensis]	77.134
arahy.Tifrunner.gnm1.ann1.M043T1.2	"1,4-alpha-glucan-branching enzyme 1, chloroplastic/amyloplastic-like [Arachis duranensis]"	92.085			arahy.Tifrunner.gnm1.ann1.ZNEY68.1	E3 ubiquitin-protein ligase CHFR isoform X1 [Arachis duranensis]	52.554
arahy.Tifrunner.gnm1.ann1.6RB142.1	"protein plastid transcriptionally active 16, chloroplastic [Arachis duranensis]"	56.069			arahy.Tifrunner.gnm1.ann1.ZFZQ7Q.2	DEAD-box ATP-dependent RNA helicase 7 isoform X2 [Arachis duranensis]	67.044
arahy.Tifrunner.gnm1.ann1.MM94I9.1	zinc finger CCCH domain-containing protein 43 [Arachis duranensis]	12.481			arahy.Tifrunner.gnm1.ann1.GU90BI.2	WD repeat-containing protein 82 [Arachis duranensis]	48.757
arahy.Tifrunner.gnm1.ann1.RA8HQM.1	"protein RETICULATA-RELATED 1, chloroplastic [Arachis duranensis]"	57.664			arahy.Tifrunner.gnm1.ann1.LS6X36.1	phosphoinositide phospholipase C 6-like [Arachis duranensis]	65.176
arahy.Tifrunner.gnm1.ann1.VVKD7C.2	probable magnesium transporter NIPA4 [Arachis ipaensis]	37.133			arahy.Tifrunner.gnm1.ann1.TKGH9F.1	fidgetin-like protein 1 [Arachis duranensis]	76.12
arahy.Tifrunner.gnm1.ann1.TYST3V.1	peroxidase 16-like [Arachis duranensis]	31.711			arahy.Tifrunner.gnm1.ann1.RC2LJB.1		16.255
arahy.Tifrunner.gnm1.ann1.HQ7EPF.1	14-3-3-like protein D [Arachis duranensis]	30.069			arahy.Tifrunner.gnm1.ann1.L2AMHL.3	phosphatidate phosphatase PAH1-like [Arachis ipaensis]	89.581
arahy.Tifrunner.gnm1.ann1.13KX0I.1	alpha/beta fold hydrolase [Medicago truncatula]	41.868			arahy.Tifrunner.gnm1.ann1.B3FMDE.1	"probable polyribonucleotide nucleotidyltransferase 1, chloroplastic [Arachis ipaensis]"	103.79
arahy.Tifrunner.gnm1.ann1.8RST7H.1	ubiquinol-cytochrome-c reductase complex assembly factor 1 [Arachis ipaensis]	32.332			arahy.Tifrunner.gnm1.ann1.Z5FZN7.4	"transcription termination factor MTERF8, chloroplastic [Theobroma cacao]"	43.915
arahy.Tifrunner.gnm1.ann1.B2MCR2.3	callose synthase 9 isoform X1 [Arachis ipaensis]	217.21			arahy.Tifrunner.gnm1.ann1.XJH4AJ.3	casein kinase I-like [Arachis ipaensis]	47.456
arahy.Tifrunner.gnm1.ann1.RKD053.1	"serine hydroxymethyltransferase, mitochondrial [Arachis duranensis]"	57.555			arahy.Tifrunner.gnm1.ann1.3JIH5H.1	scarecrow-like protein 30 [Arachis duranensis]	70.008
arahy.Tifrunner.gnm1.ann1.Q7BQ00.1	eukaryotic translation initiation factor 2 subunit beta-like isoform X2 [Arachis ipaensis]	38.627			arahy.Tifrunner.gnm1.ann1.F03MXT.1	protein N-terminal glutamine amidohydrolase [Arachis duranensis]	21.493
arahy.Tifrunner.gnm1.ann1.U3DP0D.1	dual specificity phosphatase Cdc25 [Arachis ipaensis]	14.553			arahy.Tifrunner.gnm1.ann1.E3Q78B.1	"5'-adenylylsulfate reductase 3, chloroplastic [Arachis ipaensis]"	51.973
arahy.Tifrunner.gnm1.ann1.B54JNT.1	histone acetyltransferase of the MYST family 2-like [Arachis ipaensis]	51.375			arahy.Tifrunner.gnm1.ann1.171W8J.1	"50S ribosomal protein L19-1, chloroplastic-like [Arachis ipaensis]"	23.029
arahy.Tifrunner.gnm1.ann1.1VZ6LQ.1	"endo-1,3;1,4-beta-D-glucanase-like [Arachis duranensis]"	51.55			arahy.Tifrunner.gnm1.ann1.GLQ2UZ.1	MLP-like protein 34 [Arachis duranensis]	17.598
arahy.Tifrunner.gnm1.ann1.DVM8T3.1	"oxygen-dependent coproporphyrinogen-III oxidase, chloroplastic-like [Arachis duranensis]"	44.241			arahy.Tifrunner.gnm1.ann1.BDJ8VI.2	stilbene synthase 3-like [Arachis ipaensis]	77.432
arahy.Tifrunner.gnm1.ann1.EU5VAW.1	glyoxylate/hydroxypyruvate reductase HPR3-like [Arachis duranensis]	35.071			arahy.Tifrunner.gnm1.ann1.AY33HF.1	homocysteine S-methyltransferase 3-like [Vigna radiata var. radiata]	34.008
arahy.Tifrunner.gnm1.ann1.CN1679.1	pyridoxine/pyridoxamine 5'-phosphate oxidase 2 isoform X2 [Arachis duranensis]	22.359			arahy.Tifrunner.gnm1.ann1.EY3S6Y.3	serine/threonine-protein kinase CDL1 [Arachis ipaensis]	56.708
arahy.Tifrunner.gnm1.ann1.A7GBNY.5	"NAD(P)H-quinone oxidoreductase subunit M, chloroplastic [Arachis ipaensis]"	25.19			arahy.Tifrunner.gnm1.ann1.YST1YA.1	60S ribosomal protein L38-like [Arachis ipaensis]	8.0926
arahy.Tifrunner.gnm1.ann1.N43WCR.2	NADP-dependent malic enzyme-like [Arachis ipaensis]	70.65			arahy.Tifrunner.gnm1.ann1.FMX4TW.2	protein EI24 homolog [Arachis ipaensis]	38.168
arahy.Tifrunner.gnm1.ann1.8IP52C.1	fructokinase-1 [Arachis ipaensis]	53.187			arahy.Tifrunner.gnm1.ann1.JS82EF.1	"beta-carotene isomerase D27, chloroplastic [Arachis ipaensis]"	29.954
arahy.Tifrunner.gnm1.ann1.TT8VU2.2	DEAD-box ATP-dependent RNA helicase 20 [Arachis ipaensis]	54.883			arahy.Tifrunner.gnm1.ann1.WQT719.1	probable serine/threonine-protein kinase At5g41260 [Arachis ipaensis]	53.086
arahy.Tifrunner.gnm1.ann1.M8VE2Y.1	"outer envelope pore protein 16, chloroplastic isoform X2 [Arachis duranensis]"	17.144			arahy.Tifrunner.gnm1.ann1.8827VP.2	"pyruvate kinase 1, cytosolic-like [Arachis ipaensis]"	27.54
arahy.Tifrunner.gnm1.ann1.R34KW1.2	beta-glucosidase 24-like [Arachis ipaensis]	55.953			arahy.Tifrunner.gnm1.ann1.Y78IXY.1	putative UPF0481 protein At3g02645 [Arachis duranensis]	77.046
arahy.Tifrunner.gnm1.ann1.FP07R2.1	"protein ACCUMULATION AND REPLICATION OF CHLOROPLASTS 6, chloroplastic, partial [Arachis ipaensis]"	91.158			arahy.Tifrunner.gnm1.ann1.PUN1W8.1	NAD(P)H-dependent 6'-deoxychalcone synthase-like [Arachis ipaensis]	54.441
arahy.Tifrunner.gnm1.ann1.CV9AIL.1	exosome complex component RRP4 homolog [Arachis ipaensis]	36.234			arahy.Tifrunner.gnm1.ann1.UI7WMA.3	mRNA-decapping enzyme-like protein [Arachis duranensis]	40.13
arahy.Tifrunner.gnm1.ann1.ZPSV32.2	eIF-2-alpha kinase activator GCN1 [Arachis duranensis]	286.36			arahy.Tifrunner.gnm1.ann1.G3J01C.1	pectinesterase [Arachis ipaensis]	70.09
arahy.Tifrunner.gnm1.ann1.IJ36EI.1	pyridoxal kinase isoform X1 [Arachis duranensis]	42.119			arahy.Tifrunner.gnm1.ann1.XLY65R.2	ADP-ribosylation factor GTPase-activating protein AGD7-like [Arachis ipaensis]	50.306
arahy.Tifrunner.gnm1.ann1.I1EK11.1	"zinc finger protein VAR3, chloroplastic isoform X1 [Arachis ipaensis]"	94.059			arahy.Tifrunner.gnm1.ann1.BRW3YU.1	proteasome subunit beta type-2-B [Arachis ipaensis]	22.574
arahy.Tifrunner.gnm1.ann1.W7ADHZ.1	"nuclear pore complex protein NUP88, partial [Arachis ipaensis]"	90.291			arahy.Tifrunner.gnm1.ann1.NB4SND.1	probable inactive tRNA-specific adenosine deaminase-like protein 3 isoform X1 [Arachis ipaensis]	50.416
arahy.Tifrunner.gnm1.ann1.SNDR2D.1	hevamine-A-like [Arachis duranensis]	37.782			arahy.Tifrunner.gnm1.ann1.V374FJ.2	glucose-1-phosphate adenylyltransferase large subunit 1-like [Arachis ipaensis]	63.483
arahy.Tifrunner.gnm1.ann1.RKV2XY.2	glutamate--glyoxylate aminotransferase 2 [Arachis ipaensis]	53.377			arahy.Tifrunner.gnm1.ann1.3BKK3V.2	"acetyl-coenzyme A carboxylase carboxyl transferase subunit alpha, chloroplastic-like [Arachis duranensis]"	82.334
arahy.Tifrunner.gnm1.ann1.DAE2HF.1	beta-xylosidase/alpha-L-arabinofuranosidase 1 [Arachis ipaensis]	75.245			arahy.Tifrunner.gnm1.ann1.98P7IJ.1	beta-galactosidase 5-like [Arachis ipaensis]	71.209
arahy.Tifrunner.gnm1.ann1.AW02WS.1	ATP-dependent Clp protease ATP-binding subunit [Arabidopsis thaliana]	25.462			arahy.Tifrunner.gnm1.ann1.048ZT0.1	pantothenate kinase 2-like [Arachis duranensis]	96.106
arahy.Tifrunner.gnm1.ann1.EH3WRE.1	"arogenate dehydratase/prephenate dehydratase 1, chloroplastic-like [Arachis duranensis]"	44.057			arahy.Tifrunner.gnm1.ann1.M3J26F.1	N-alpha-acetyltransferase daf-31-like [Arachis ipaensis]	26.518
arahy.Tifrunner.gnm1.ann1.YPEP07.1		12.944			arahy.Tifrunner.gnm1.ann1.MD79KS.3	pathogenesis-related protein 2-like [Arachis ipaensis]	16.876
arahy.Tifrunner.gnm1.ann1.M7YZEH.1	universal stress family protein [Medicago truncatula]	23.164			arahy.Tifrunner.gnm1.ann1.SH2RA2.2	U1 small nuclear ribonucleoprotein 70 kDa-like [Cajanus cajan]	67.378
arahy.Tifrunner.gnm1.ann1.1IY8V2.1	"folate synthesis bifunctional protein, mitochondrial-like [Arachis duranensis]"	67.902			arahy.Tifrunner.gnm1.ann1.9U5RAS.1	hydroquinone glucosyltransferase-like [Arachis duranensis]	20.261
arahy.Tifrunner.gnm1.ann1.7BIG84.1	60S ribosomal protein L18a [Arachis ipaensis]	21.341			arahy.Tifrunner.gnm1.ann1.KXR6N9.1	3-hydroxyisobutyryl-CoA hydrolase 1-like isoform X1 [Arachis ipaensis]	43.004
arahy.Tifrunner.gnm1.ann1.3M3TNE.2	aldehyde dehydrogenase family 3 member H1-like isoform X3 [Arachis duranensis]	59.651			arahy.Tifrunner.gnm1.ann1.QMP5TS.1	mitochondrial acidic protein MAM33 [Arachis duranensis]	23.022
arahy.Tifrunner.gnm1.ann1.501GHP.1		11.998			arahy.Tifrunner.gnm1.ann1.XUU5QY.3	"transmembrane protein, putative [Medicago truncatula]"	33.616
arahy.Tifrunner.gnm1.ann1.F6YBSJ.2	protein FAR1-RELATED SEQUENCE 3 [Arachis duranensis]	42.88			arahy.Tifrunner.gnm1.ann1.BXCF5W.3	dnaJ protein P58IPK homolog [Arachis ipaensis]	57.017
arahy.Tifrunner.gnm1.ann1.21ET8L.1	mini-ribonuclease 3 [Arachis duranensis]	31.172			arahy.Tifrunner.gnm1.ann1.BDR360.1	4-coumarate--CoA ligase-like 7 [Arachis duranensis]	57.388
arahy.Tifrunner.gnm1.ann1.ZU2VWU.2	"fructose-bisphosphate aldolase, cytoplasmic isozyme 1 [Arachis ipaensis]"	38.243			arahy.Tifrunner.gnm1.ann1.F6SR1U.1	malonyl-CoA:anthocyanidin 5-O-glucoside-6''-O-malonyltransferase-like [Arachis ipaensis]	51.654
arahy.Tifrunner.gnm1.ann1.ITK18S.2	peroxisome biosynthesis protein PAS1-like isoform X3 [Arachis ipaensis]	80.002			arahy.Tifrunner.gnm1.ann1.8US839.1	cytochrome P450 89A2-like [Arachis duranensis]	67.245
arahy.Tifrunner.gnm1.ann1.JL5UQ6.1	COBW domain-containing protein 1-like [Arachis ipaensis]	51.425			arahy.Tifrunner.gnm1.ann1.80KEYX.2	LAG1 longevity assurance homolog 2 [Arachis ipaensis]	36.031
arahy.Tifrunner.gnm1.ann1.MEX591.1	"30S ribosomal protein S17, chloroplastic-like [Arachis duranensis]"	16.081			arahy.Tifrunner.gnm1.ann1.C7Z6YQ.3	LON peptidase N-terminal domain and RING finger protein 1 [Arachis ipaensis]	18.948
arahy.Tifrunner.gnm1.ann1.GI5ZH0.2	thioredoxin reductase NTRC [Arachis ipaensis]	58.72			arahy.Tifrunner.gnm1.ann1.LND7SA.1	pleiotropic drug resistance protein 2 [Arachis duranensis]	161.39
arahy.Tifrunner.gnm1.ann1.E8J80R.1	sulfate adenylyltransferase subunit [Arabidopsis thaliana]	26.065			arahy.Tifrunner.gnm1.ann1.X2C98S.1	putative rRNA methyltransferase YlbH [Arachis ipaensis]	34.544
arahy.Tifrunner.gnm1.ann1.TQ3MBI.1	probable glutathione S-transferase parC [Arachis ipaensis]	25.408			arahy.Tifrunner.gnm1.ann1.XXUZ88.1	serine carboxypeptidase-like 20 [Arachis duranensis]	16.868
arahy.Tifrunner.gnm1.ann1.GWDR8P.1	60S ribosomal protein L36-3-like [Arachis duranensis]	12.483			arahy.Tifrunner.gnm1.ann1.FC0SK2.1	WPP domain-interacting protein 2-like [Arachis duranensis]	62.748
arahy.Tifrunner.gnm1.ann1.X5HSKX.1	cellulose synthase A catalytic subunit 1 [UDP-forming] [Arachis ipaensis]	122.15			arahy.Tifrunner.gnm1.ann1.X29WZH.4	transferring glycosyl group transferase [Medicago truncatula]	24.612
arahy.Tifrunner.gnm1.ann1.3TR3AL.1	"AMP deaminase/myoadenylate deaminase, putative, partial [Medicago truncatula]"	18.541			arahy.Tifrunner.gnm1.ann1.V4FSHN.1	uricase-2 isozyme 2-like [Arachis duranensis]	36.862
arahy.Tifrunner.gnm1.ann1.P0ZPTX.1	dnaJ protein P58IPK homolog [Arachis duranensis]	54.401			arahy.Tifrunner.gnm1.ann1.Z9K4G4.1	calcium-binding mitochondrial carrier protein SCaMC-1-like isoform X1 [Arachis duranensis]	57.218
arahy.Tifrunner.gnm1.ann1.BMP346.1	probable carbohydrate esterase At4g34215 [Arachis duranensis]	27.03			arahy.Tifrunner.gnm1.ann1.AJ6S3U.2	eukaryotic translation initiation factor 2 subunit beta-like [Arachis ipaensis]	30.176
arahy.Tifrunner.gnm1.ann1.XW59SW.1	"iron-sulfur cluster co-chaperone protein HscB, mitochondrial [Arachis duranensis]"	31.988			arahy.Tifrunner.gnm1.ann1.VC1ZWY.1	protein FLX-like 2 [Arachis duranensis]	49.016
arahy.Tifrunner.gnm1.ann1.YM6R3T.1	"mechanosensitive ion channel protein 1, mitochondrial [Arachis duranensis]"	61.626			arahy.Tifrunner.gnm1.ann1.ZND7EK.1	GDSL esterase/lipase [Arabidopsis thaliana]	45.201
arahy.Tifrunner.gnm1.ann1.MY1P7G.1	60S ribosomal protein L30-like [Glycine max]	9.1197			arahy.Tifrunner.gnm1.ann1.DD48CX.1	antigenic heat-stable protein [Arabidopsis thaliana]	21.429
arahy.Tifrunner.gnm1.ann1.PSZ3R8.1	C3HC zinc finger-like protein [Medicago truncatula]	70.909			arahy.Tifrunner.gnm1.ann1.1A6HQL.2	protein DEFECTIVE IN MERISTEM SILENCING 3-like [Arachis ipaensis]	36.686
arahy.Tifrunner.gnm1.ann1.PT0GJ5.1	enhanced ethylene response protein 5 [Arachis ipaensis]	47.485			arahy.Tifrunner.gnm1.ann1.6BML15.1	topoisomerase II-associated protein PAT1 [Medicago truncatula]	97.777
arahy.Tifrunner.gnm1.ann1.WD2ETH.1	MLP-like protein 423 [Arachis ipaensis]	17.357			arahy.Tifrunner.gnm1.ann1.G79KWN.1	"LOW QUALITY PROTEIN: alpha-1,4 glucan phosphorylase L-2 isozyme, chloroplastic/amyloplastic-like[Arachis duranensis]"	116.06
arahy.Tifrunner.gnm1.ann1.271GPI.1	beta-glucosidase 13-like isoform X1 [Arachis ipaensis]	54.21			arahy.Tifrunner.gnm1.ann1.ZH41ZF.1	elongation factor P [Arachis duranensis]	31.303
arahy.Tifrunner.gnm1.ann1.HWY8JN.1	polyol transporter 5 [Arachis ipaensis]	56.767			arahy.Tifrunner.gnm1.ann1.BX3WDU.1	1-aminocyclopropane-1-carboxylate oxidase homolog 1-like [Arachis duranensis]	42.025
arahy.Tifrunner.gnm1.ann1.FAG6RL.1	zinc finger CCCH domain-containing protein 17 [Arachis duranensis]	79.069			arahy.Tifrunner.gnm1.ann1.DT5JRU.1	protein AAR2 homolog isoform X1 [Arachis ipaensis]	47.056
arahy.Tifrunner.gnm1.ann1.W47LMS.2	"folate synthesis bifunctional protein, mitochondrial-like [Arachis ipaensis]"	72.878			arahy.Tifrunner.gnm1.ann1.827X5P.1	DUF810 family protein [Medicago truncatula]	113.66
arahy.Tifrunner.gnm1.ann1.7QY2UT.1	"cell division protein FtsZ homolog 2-1, chloroplastic-like [Arachis duranensis]"	49.991			arahy.Tifrunner.gnm1.ann1.KS9I1Q.2	OTU domain-containing protein At3g57810-like [Arachis ipaensis]	38.127
arahy.Tifrunner.gnm1.ann1.30BUB6.1	nitroreductase family protein [Medicago truncatula]	71.661			arahy.Tifrunner.gnm1.ann1.G3H0B2.1	"heat shock 70 kDa protein, mitochondrial [Arachis ipaensis]"	71.73
arahy.Tifrunner.gnm1.ann1.FP34HI.2	"2-oxoisovalerate dehydrogenase subunit beta 1, mitochondrial [Arachis duranensis]"	38.51			arahy.Tifrunner.gnm1.ann1.TS3HWZ.3	ABC transporter C family member 4 [Arachis ipaensis]	169.08
arahy.Tifrunner.gnm1.ann1.G7HP2Z.1	Serine/Threonine kinase family protein [Medicago truncatula]	38.287			arahy.Tifrunner.gnm1.ann1.GL0HPP.1	"DEAD-box ATP-dependent RNA helicase 47, mitochondrial-like [Vigna radiata var. radiata]"	87.606
arahy.Tifrunner.gnm1.ann1.Y4DE2H.1	PLATZ transcription factor family protein [Medicago truncatula]	25.417			arahy.Tifrunner.gnm1.ann1.MT91AM.1	2-oxoglutarate-dependent dioxygenase AOP3-like [Arachis duranensis]	35.891
arahy.Tifrunner.gnm1.ann1.G0Z736.1	scarecrow-like protein 31 [Arachis duranensis]	85.286			arahy.Tifrunner.gnm1.ann1.NUK3H0.1	polynucleotide 3'-phosphatase ZDP [Arachis duranensis]	43.085
arahy.Tifrunner.gnm1.ann1.D5PZ9F.1	flavonoid 3'-monooxygenase-like [Arachis duranensis]	55.875			arahy.Tifrunner.gnm1.ann1.6MCD86.1	F-box protein SKIP22-like [Arachis ipaensis]	52.757
arahy.Tifrunner.gnm1.ann1.DF92AY.1	FAD-linked sulfhydryl oxidase ERV1 [Arachis ipaensis]	23.994			arahy.Tifrunner.gnm1.ann1.J1V7G3.1	"malate synthase, glyoxysomal [Arachis duranensis]"	64.164
arahy.Tifrunner.gnm1.ann1.8C6B4V.1	"ribulose bisphosphate carboxylase/oxygenase activase, chloroplastic [Arachis ipaensis]"	48.717			arahy.Tifrunner.gnm1.ann1.EZ474E.1	zinc finger MYM-type protein 1-like [Arachis duranensis]	36.451
arahy.Tifrunner.gnm1.ann1.7GR9X4.1	phosphoenolpyruvate carboxylase 4-like [Arachis duranensis]	20.012			arahy.Tifrunner.gnm1.ann1.F37GPL.2	"stomatin-like protein 2, mitochondrial [Arachis duranensis]"	43.494
arahy.Tifrunner.gnm1.ann1.E3ZYJT.1	PRA1 family protein F3-like [Arachis ipaensis]	21.321			arahy.Tifrunner.gnm1.ann1.WUZH4U.1	exosome complex exonuclease RRP46 homolog [Arachis ipaensis]	19.213
arahy.Tifrunner.gnm1.ann1.45X8ED.1	pentatricopeptide repeat-containing protein At5g02860-like [Arachis duranensis]	92.524			arahy.Tifrunner.gnm1.ann1.UW10HH.1	chaperone protein DnaJ-like [Arachis ipaensis]	35.076
arahy.Tifrunner.gnm1.ann1.12U4ZA.1	verprolin [Ananas comosus]	14			arahy.Tifrunner.gnm1.ann1.V4DRNI.1	thiamine pyrophosphokinase 1-like [Arachis ipaensis]	29.369
arahy.Tifrunner.gnm1.ann1.3WFA2L.1	long chain acyl-CoA synthetase 1-like [Arachis duranensis]	71.344			arahy.Tifrunner.gnm1.ann1.W6K2BP.2	"UPF0160 protein MYG1, mitochondrial-like isoform X1 [Arachis duranensis]"	40.533
arahy.Tifrunner.gnm1.ann1.ULB97Z.1	GDSL esterase/lipase At5g62930 [Arachis duranensis]	23.241			arahy.Tifrunner.gnm1.ann1.RNM8HY.2	WD repeat-containing protein 3 [Arachis ipaensis]	104.61
arahy.Tifrunner.gnm1.ann1.G3H6Y6.1	mitochondrial carnitine/acylcarnitine carrier-like protein isoform X2 [Arachis duranensis]	30.647			arahy.Tifrunner.gnm1.ann1.VL5M3T.1	"small ribosomal subunit protein S13, mitochondrial-like [Arachis ipaensis]"	16.793
arahy.Tifrunner.gnm1.ann1.L0R0IL.1	non-specific lipid-transfer protein 1-like [Arachis duranensis]	11.761			arahy.Tifrunner.gnm1.ann1.S8VH7K.1	serine/threonine-protein kinase EDR1 [Arachis ipaensis]	108.86
arahy.Tifrunner.gnm1.ann1.VHAI7W.1	"photosystem I reaction center subunit III, chloroplastic-like [Arachis ipaensis]"	25.593			arahy.Tifrunner.gnm1.ann1.82F4VT.1	mediator of RNA polymerase II transcription subunit 14 isoform X1 [Arachis duranensis]	44.706
arahy.Tifrunner.gnm1.ann1.32UYYJ.1	60S ribosomal protein L4-like [Arachis ipaensis]	44.733			arahy.Tifrunner.gnm1.ann1.LXC7UV.1	cellulose synthase-like protein E1 [Arachis ipaensis]	78.698
arahy.Tifrunner.gnm1.ann1.ZS1M1K.1	"photosystem I reaction center subunit psaK, chloroplastic [Arachis duranensis]"	13.365			arahy.Tifrunner.gnm1.ann1.4MQU6H.2	protein STRUBBELIG-RECEPTOR FAMILY 7-like [Arachis duranensis]	79.299
arahy.Tifrunner.gnm1.ann1.Z0X0W1.1	"stromal 70 kDa heat shock-related protein, chloroplastic isoform X1 [Arachis ipaensis]"	75.218			arahy.Tifrunner.gnm1.ann1.1NQG3Y.2	peroxidase 16-like [Arachis duranensis]	20.658
arahy.Tifrunner.gnm1.ann1.3GHW4C.1		15.15			arahy.Tifrunner.gnm1.ann1.3HQ6HA.1	short-chain dehydrogenase reductase 3b-like [Arachis duranensis]	27.951
arahy.Tifrunner.gnm1.ann1.MXXD4G.1	ultraviolet-B receptor UVR8 [Arachis ipaensis]	64.037			arahy.Tifrunner.gnm1.ann1.L06CU6.1	FKBP12-interacting protein of 37 kDa-like [Arachis ipaensis]	38.896
arahy.Tifrunner.gnm1.ann1.7SWW0C.1	ABC transporter F family member 3 [Arachis ipaensis]	79.05			arahy.Tifrunner.gnm1.ann1.DPB7ZS.2	26S protease regulatory subunit S10B homolog B-like [Arachis ipaensis]	44.568
arahy.Tifrunner.gnm1.ann1.88FPG1.1	zinc finger CCCH domain-containing protein 13-like isoform X2 [Vigna radiata var. radiata]	92.539			arahy.Tifrunner.gnm1.ann1.P1WWXN.1	"DNA-directed RNA polymerases II, IV and V subunit 8B-like [Arachis ipaensis]"	16.878
arahy.Tifrunner.gnm1.ann1.92AMW6.1	heparanase-like protein 1 [Arachis ipaensis]	61.354			arahy.Tifrunner.gnm1.ann1.DKIQ11.1	"naringenin 8-dimethylallyltransferase 2, chloroplastic-like [Arachis ipaensis]"	42.997
arahy.Tifrunner.gnm1.ann1.X7UXQY.1	tubulin beta-1 chain-like [Arachis duranensis]	50.319			arahy.Tifrunner.gnm1.ann1.ZX8NFL.1	7-deoxyloganetin glucosyltransferase-like [Arachis ipaensis]	27.028
arahy.Tifrunner.gnm1.ann1.NV1NE1.2	"ruBisCO large subunit-binding protein subunit beta, chloroplastic [Arachis ipaensis]"	63.82			arahy.Tifrunner.gnm1.ann1.UUQ4G6.1	probable leucine-rich repeat receptor-like serine/threonine-protein kinase At3g14840 [Arachis ipaensis]	41.53
arahy.Tifrunner.gnm1.ann1.TBDY3T.1	expansin-A1 [Arachis duranensis]	26.6			arahy.Tifrunner.gnm1.ann1.ECU3UP.1	"pentatricopeptide repeat-containing protein At3g46790, chloroplastic [Arachis duranensis]"	78.57
arahy.Tifrunner.gnm1.ann1.0SF8RD.2	"vacuolar protein sorting-associated protein 54, chloroplastic [Arachis ipaensis]"	74.766			arahy.Tifrunner.gnm1.ann1.YCI793.1	death-inducer obliterator 1 [Cajanus cajan]	124.86
arahy.Tifrunner.gnm1.ann1.A41SUW.2	phosphomannomutase [Arachis duranensis]	28.083			arahy.Tifrunner.gnm1.ann1.11Y6U0.1	"chaperonin-like RbcX protein 2, chloroplastic [Cajanus cajan]"	12.04
arahy.Tifrunner.gnm1.ann1.07RNNT.1	DUF642 family protein [Medicago truncatula]	42.992			arahy.Tifrunner.gnm1.ann1.8B134P.1	"armadillo/beta-catenin-like repeat protein, putative [Medicago truncatula]"	93.711
arahy.Tifrunner.gnm1.ann1.PSIH1X.1	Rieske (2Fe-2S) domain protein [Medicago truncatula]	35.42			arahy.Tifrunner.gnm1.ann1.Z2MA8U.1	probable L-gulonolactone oxidase 6 [Arachis ipaensis]	62.603
arahy.Tifrunner.gnm1.ann1.VMS6QR.1	"putative transferase At4g12130, mitochondrial [Arachis ipaensis]"	44.936			arahy.Tifrunner.gnm1.ann1.WS2Q93.1	putative leucine-rich repeat receptor-like serine/threonine-protein kinase At2g14440 [Arachis ipaensis]	70.758
arahy.Tifrunner.gnm1.ann1.04PXL7.1	"probable glutamyl endopeptidase, chloroplastic [Arachis ipaensis]"	106.57			arahy.Tifrunner.gnm1.ann1.M55FGE.1	"yrdC domain-containing protein, mitochondrial-like [Arachis ipaensis]"	26.685
arahy.Tifrunner.gnm1.ann1.Y31L4R.1	"glucan endo-1,3-beta-glucosidase 13-like [Arachis duranensis]"	55.033			arahy.Tifrunner.gnm1.ann1.GK4T5X.1	"protein DETOXIFICATION 45, chloroplastic [Arachis duranensis]"	56.994
arahy.Tifrunner.gnm1.ann1.X98J9H.1	"30S ribosomal protein S10, chloroplastic-like [Arachis ipaensis]"	22.853			arahy.Tifrunner.gnm1.ann1.NWW8JA.1	serine/threonine-protein phosphatase 4 regulatory subunit 3-like [Arachis duranensis]	105.99
arahy.Tifrunner.gnm1.ann1.M9I45E.1	"transmembrane protein, putative [Medicago truncatula]"	40.195			arahy.Tifrunner.gnm1.ann1.7A6EAY.1	protein yippee-like [Arachis ipaensis]	18.109
arahy.Tifrunner.gnm1.ann1.G9MXMR.1	"UPF0051 protein ABCI8, chloroplastic [Arachis duranensis]"	61.709			arahy.Tifrunner.gnm1.ann1.760SFH.1	GDSL esterase/lipase At5g45670-like [Arachis ipaensis]	26.074
arahy.Tifrunner.gnm1.ann1.RPH28Q.1	40S ribosomal protein S26-2-like [Arachis ipaensis]	14.643			arahy.Tifrunner.gnm1.ann1.UMM9A2.1	serine/threonine-protein phosphatase PP1 [Arachis ipaensis]	36.016
arahy.Tifrunner.gnm1.ann1.71EM27.2	"arogenate dehydratase/prephenate dehydratase 1, chloroplastic-like [Arachis duranensis]"	43.994			arahy.Tifrunner.gnm1.ann1.WK1BYW.1	uncharacterized oxidoreductase At4g09670-like [Arachis ipaensis]	38.749
arahy.Tifrunner.gnm1.ann1.4HQ694.2	vesicle transport protein SEC20 [Arachis ipaensis]	20.17			arahy.Tifrunner.gnm1.ann1.DL1AJH.1	UPF0235 protein C15orf40 homolog [Arachis ipaensis]	13.281
arahy.Tifrunner.gnm1.ann1.EW431R.1	long chain acyl-CoA synthetase 8 [Arachis ipaensis]	79.489			arahy.Tifrunner.gnm1.ann1.K2X0H0.2	eukaryotic peptide chain release factor GTP-binding subunit-like [Arachis ipaensis]	59.569
arahy.Tifrunner.gnm1.ann1.07YC75.1	dynamin-2A-like [Arachis ipaensis]	99.485			arahy.Tifrunner.gnm1.ann1.S6ID14.1	UDP-glycosyltransferase 83A1-like [Arachis duranensis]	52.094
arahy.Tifrunner.gnm1.ann1.UCUG5X.1	N utilization substance protein B homolog [Theobroma cacao]	31.099			arahy.Tifrunner.gnm1.ann1.NCC7G2.3	inter-alpha-trypsin inhibitor heavy chain H3 [Arachis duranensis]	82.934
arahy.Tifrunner.gnm1.ann1.4ZJ950.1	protein transport protein Sec61 subunit beta-like [Arachis ipaensis]	11.662			arahy.Tifrunner.gnm1.ann1.F96IVA.1	tyrosine-sulfated glycopeptide receptor 1 [Arachis duranensis]	118.9
arahy.Tifrunner.gnm1.ann1.E21J6I.1	PITH domain-containing protein At3g04780 [Arachis duranensis]	21.322			arahy.Tifrunner.gnm1.ann1.SB8ID5.1	"nucleic acid-binding, OB-fold-like protein [Medicago truncatula]"	16.158
arahy.Tifrunner.gnm1.ann1.VJ6NUA.1	gibberellin-regulated protein 6 isoform X2 [Arachis ipaensis]	11.963			arahy.Tifrunner.gnm1.ann1.7D2KDI.1	2-methylene-furan-3-one reductase-like [Arachis ipaensis]	35.361
arahy.Tifrunner.gnm1.ann1.RSS8YY.3	beta-galactosidase 10 [Arachis duranensis]	74.381			arahy.Tifrunner.gnm1.ann1.FHKG10.1	receptor-like protein kinase THESEUS 1 isoform X1 [Arachis duranensis]	93.567
arahy.Tifrunner.gnm1.ann1.IGC1S7.3	5'-3' exoribonuclease 3 isoform X2 [Arachis duranensis]	118.82			arahy.Tifrunner.gnm1.ann1.LLNI73.1	"phosphoglucan phosphatase LSF2, chloroplastic-like isoform X2 [Arachis ipaensis]"	8.755
arahy.Tifrunner.gnm1.ann1.CV46RI.1	THO complex subunit 4A [Arachis duranensis]	26.255			arahy.Tifrunner.gnm1.ann1.CEL6SJ.1	protein DENND6A [Arachis duranensis]	37.263
arahy.Tifrunner.gnm1.ann1.14DQKS.1	subtilisin-like protease SBT3.17 [Arachis ipaensis]	7.5544			arahy.Tifrunner.gnm1.ann1.23FIWR.1	J domain-containing protein spf31-like [Arachis ipaensis]	29.894
arahy.Tifrunner.gnm1.ann1.QP4B54.1	zinc finger CCCH domain-containing protein 30 [Arachis duranensis]	89.748			arahy.Tifrunner.gnm1.ann1.4LT5BG.1	"LOW QUALITY PROTEIN: WD repeat-containing protein LWD1-like, partial [Malus domestica]"	11.828
arahy.Tifrunner.gnm1.ann1.W4YN46.2	"isocitrate dehydrogenase [NAD] catalytic subunit 5, mitochondrial-like [Arachis ipaensis]"	39.263			arahy.Tifrunner.gnm1.ann1.AFE07A.1	"4-alpha-glucanotransferase, chloroplastic/amyloplastic [Arachis duranensis]"	64.891
arahy.Tifrunner.gnm1.ann1.CQ7HGG.1	putative glucose-6-phosphate 1-epimerase [Arachis ipaensis]	34.114			arahy.Tifrunner.gnm1.ann1.JP0LY8.1	cullin-1-like [Arachis ipaensis]	59.804
arahy.Tifrunner.gnm1.ann1.8I8ZWR.1	endosomal targeting BRO1-like domain protein [Medicago truncatula]	42.579			arahy.Tifrunner.gnm1.ann1.7J68PP.1	DNA replication licensing factor MCM3 [Arachis ipaensis]	90.112
arahy.Tifrunner.gnm1.ann1.YG8T0S.1	60S ribosomal protein L5-like [Arachis ipaensis]	35.167			arahy.Tifrunner.gnm1.ann1.S1M3RU.1	coiled-coil domain-containing protein 12 [Arachis ipaensis]	13.385
arahy.Tifrunner.gnm1.ann1.HIV449.1	"ribulose-1,5 bisphosphate carboxylase/oxygenase large subunit N-methyltransferase, chloroplastic[Arachis ipaensis]"	56.233			arahy.Tifrunner.gnm1.ann1.BFX48A.1	putative proline-rich receptor-like protein kinase PERK11 isoform X2 [Juglans regia]	31.912
arahy.Tifrunner.gnm1.ann1.HN9X0L.2	"protein TOC75, chloroplastic isoform X1 [Arachis duranensis]"	90.73			arahy.Tifrunner.gnm1.ann1.GVN9XJ.1	copper ion-binding protein [Medicago truncatula]	27.735
arahy.Tifrunner.gnm1.ann1.UMN62Y.2	"glucose-6-phosphate 1-dehydrogenase, cytoplasmic-like [Arachis ipaensis]"	55.771			arahy.Tifrunner.gnm1.ann1.LY2Y4A.1	ankyrin repeat protein [Arabidopsis thaliana]	29.438
arahy.Tifrunner.gnm1.ann1.5QZF0A.1	protein DMR6-LIKE OXYGENASE 2-like [Arachis duranensis]	41.622			arahy.Tifrunner.gnm1.ann1.4IBX4Q.1	stilbene synthase 1 [Arachis duranensis]	42.761
arahy.Tifrunner.gnm1.ann1.86F2TK.1	"chlorophyll a-b binding protein 8, chloroplastic [Arachis ipaensis]"	29.285			arahy.Tifrunner.gnm1.ann1.UD3UYB.1	DExH-box ATP-dependent RNA helicase DExH9 [Arachis ipaensis]	118.91
arahy.Tifrunner.gnm1.ann1.K2RFPE.1	"alpha-1,3/1,6-mannosyltransferase ALG2-like [Arachis ipaensis]"	44.578			arahy.Tifrunner.gnm1.ann1.41QS9J.1	hexokinase-1-like isoform X2 [Arachis ipaensis]	19.055
arahy.Tifrunner.gnm1.ann1.22W300.3	protein RCC2 homolog [Arachis ipaensis]	55.77			arahy.Tifrunner.gnm1.ann1.PKM4A5.1	pentatricopeptide repeat-containing protein At2g37230-like [Arachis duranensis]	85.587
arahy.Tifrunner.gnm1.ann1.L8BGWM.2	protein-tyrosine-phosphatase MKP1 [Arachis ipaensis]	93.18			arahy.Tifrunner.gnm1.ann1.ID58HC.2	phosphoinositide phospholipase C 2-like isoform X2 [Arachis duranensis]	68.11
arahy.Tifrunner.gnm1.ann1.BXRJ0F.3	protein CDI [Arachis ipaensis]	28.635			arahy.Tifrunner.gnm1.ann1.F88V81.1	serine/threonine-protein phosphatase 5-like [Arachis duranensis]	54.602
arahy.Tifrunner.gnm1.ann1.8Q2DG5.1	GDP-fucose protein O-fucosyltransferase [Medicago truncatula]	57.003			arahy.Tifrunner.gnm1.ann1.0AB76H.1	mitochondrial import inner membrane translocase subunit TIM17-2-like [Arachis duranensis]	23.224
arahy.Tifrunner.gnm1.ann1.1TG9FP.1	"glutamyl-tRNA(Gln) amidotransferase subunit B, chloroplastic/mitochondrial [Arachis ipaensis]"	61.081			arahy.Tifrunner.gnm1.ann1.8VJ98X.1	"indole-3-glycerol phosphate synthase, chloroplastic-like [Arachis duranensis]"	43.471
arahy.Tifrunner.gnm1.ann1.ZIW1BH.1	pectin acetylesterase 10-like [Arachis duranensis]	46.706			arahy.Tifrunner.gnm1.ann1.D0T0UQ.1	GDSL esterase/lipase APG-like [Arachis ipaensis]	39.277
arahy.Tifrunner.gnm1.ann1.CWN4E9.1	histone acetyltransferase type B catalytic subunit [Arachis duranensis]	53.521			arahy.Tifrunner.gnm1.ann1.YI9B6B.1	protein DMR6-LIKE OXYGENASE 1-like [Arachis ipaensis]	41.173
arahy.Tifrunner.gnm1.ann1.31BJMD.1	PH-response transcription factor [Arabidopsis thaliana]	31.039			arahy.Tifrunner.gnm1.ann1.L5WCB3.1	transmembrane protein [Arabidopsis thaliana]	37.314
arahy.Tifrunner.gnm1.ann1.0CFS5U.1	DEAD-box ATP-dependent RNA helicase 20-like [Arachis duranensis]	71.801			arahy.Tifrunner.gnm1.ann1.K20VQB.1	cancer-related nucleoside-triphosphatase [Arachis ipaensis]	21.569
arahy.Tifrunner.gnm1.ann1.IPH7D2.1	"50S ribosomal protein L11, chloroplastic [Arachis duranensis]"	22.832			arahy.Tifrunner.gnm1.ann1.M3Y99M.1	transcription elongation factor B polypeptide 1 isoform X1 [Arachis duranensis]	6.4323
arahy.Tifrunner.gnm1.ann1.IS7HAC.1	"ribulose-1,5-bisphosphate carboxylase/oxygenase large subunit (chloroplast) [Metanarthecium luteoviride]"	43.825			arahy.Tifrunner.gnm1.ann1.N1LJUX.1	dual specificity protein kinase splA-like isoform X1 [Arachis ipaensis]	86.501
arahy.Tifrunner.gnm1.ann1.B5TRXP.2	"elongation factor Tu, chloroplastic-like [Arachis duranensis]"	52.934			arahy.Tifrunner.gnm1.ann1.WCY7KD.4	"protein TIC110, chloroplastic-like [Arachis ipaensis]"	20.831
arahy.Tifrunner.gnm1.ann1.98KHJ6.1	peroxisomal membrane protein PMP22 [Arachis ipaensis]	21.115			arahy.Tifrunner.gnm1.ann1.V9NXIE.1	plant/MHJ24-14 protein [Medicago truncatula]	26.365
arahy.Tifrunner.gnm1.ann1.C7HVNL.1	"acyl-coenzyme A oxidase 3, peroxisomal-like [Arachis ipaensis]"	76.038			arahy.Tifrunner.gnm1.ann1.F20QAX.1	peroxidase 64-like [Arachis duranensis]	34.222
arahy.Tifrunner.gnm1.ann1.26LP8U.1	"glutamate-1-semialdehyde 2,1-aminomutase, chloroplastic [Arachis duranensis]"	49.506			arahy.Tifrunner.gnm1.ann1.BL0RCS.1	"alpha,alpha-trehalose-phosphate synthase [UDP-forming] 5-like [Arachis duranensis]"	95.865
arahy.Tifrunner.gnm1.ann1.GQS5IM.2	vacuolar protein sorting-associated protein 20 homolog 2-like [Arachis ipaensis]	23.59			arahy.Tifrunner.gnm1.ann1.IX2Y2N.1	peroxisomal and mitochondrial division factor 1-like [Arachis duranensis]	25.804
arahy.Tifrunner.gnm1.ann1.7LX6SY.1	"transmembrane protein, putative [Medicago truncatula]"	32.078			arahy.Tifrunner.gnm1.ann1.SUGY7B.1	probable esterase KAI2 [Arachis ipaensis]	29.927
arahy.Tifrunner.gnm1.ann1.S80HYQ.1	60S ribosomal protein L15-1 [Arachis ipaensis]	24.209			arahy.Tifrunner.gnm1.ann1.8SID5H.1	microtubule-associated protein RP/EB family member 1A [Arachis ipaensis]	30.957
arahy.Tifrunner.gnm1.ann1.PAAG12.2	vesicle-associated membrane protein 711 [Arachis duranensis]	23.907			arahy.Tifrunner.gnm1.ann1.XHNB7E.1	"chaperone protein dnaJ GFA2, mitochondrial [Arachis ipaensis]"	49.878
arahy.Tifrunner.gnm1.ann1.05Z6FK.1	dnaJ protein homolog 1-like isoform X1 [Arachis ipaensis]	37.536			arahy.Tifrunner.gnm1.ann1.0R79PA.1	(+)-neomenthol dehydrogenase-like [Arachis ipaensis]	60.426
arahy.Tifrunner.gnm1.ann1.WT2SCQ.1	"thioredoxin M4, chloroplastic [Arachis duranensis]"	19.855			arahy.Tifrunner.gnm1.ann1.M7F5L6.1	MOB kinase activator-like 1B isoform X2 [Arachis ipaensis]	28.838
arahy.Tifrunner.gnm1.ann1.FE2K59.1	SAM domain protein [Medicago truncatula]	38.177			arahy.Tifrunner.gnm1.ann1.CH9MJ6.1	putative serine/threonine-protein kinase isoform X1 [Arachis ipaensis]	42.122
arahy.Tifrunner.gnm1.ann1.B6RQCR.1	60S ribosomal protein L3-1 [Arachis duranensis]	44.335			arahy.Tifrunner.gnm1.ann1.F3YJTF.1	dnaJ homolog subfamily C GRV2 isoform X1 [Arachis ipaensis]	288.08
arahy.Tifrunner.gnm1.ann1.TBA1JX.1	"adenylate kinase 5, chloroplastic [Arachis duranensis]"	66.895			arahy.Tifrunner.gnm1.ann1.LDL4WN.2	protein GUCD1-like isoform X2 [Arachis ipaensis]	35.762
arahy.Tifrunner.gnm1.ann1.0V89VS.1	LOW QUALITY PROTEIN: beta-amylase-like [Arachis ipaensis]	49.761			arahy.Tifrunner.gnm1.ann1.JQB408.4	probable protein phosphatase 2C 60 [Cajanus cajan]	38.213
arahy.Tifrunner.gnm1.ann1.F8UVUT.1	THO complex subunit 4D-like [Arachis duranensis]	30.368			arahy.Tifrunner.gnm1.ann1.ENIS4M.1	UDP-glycosyltransferase 74G1-like [Arachis ipaensis]	53.075
arahy.Tifrunner.gnm1.ann1.1L70FA.1	protein ASPARTIC PROTEASE IN GUARD CELL 1-like [Arachis ipaensis]	65.827			arahy.Tifrunner.gnm1.ann1.T4LNKK.1	hypoxanthine-guanine phosphoribosyltransferase [Arachis ipaensis]	20.697
arahy.Tifrunner.gnm1.ann1.ZTJ4VR.3	"rho-N domain-containing protein 1, chloroplastic-like [Arachis ipaensis]"	55.191			arahy.Tifrunner.gnm1.ann1.T2F26W.2	polygalacturonate 4-alpha-galacturonosyltransferase-like [Arachis duranensis]	73.008
arahy.Tifrunner.gnm1.ann1.V9C9EC.1	zinc finger CCCH domain-containing protein 21 [Arachis ipaensis]	41.218			arahy.Tifrunner.gnm1.ann1.LFBK1H.3	OBERON-like protein [Arachis duranensis]	64.123
arahy.Tifrunner.gnm1.ann1.C5SZT3.2	hydroxyproline-rich glycoprotein family protein [Medicago truncatula]	39.336			arahy.Tifrunner.gnm1.ann1.67Y9C9.1	MLP-like protein 34 isoform X2 [Arachis ipaensis]	17.608
arahy.Tifrunner.gnm1.ann1.DE6SJA.1	"ruBisCO large subunit-binding protein subunit beta, chloroplastic-like [Arachis ipaensis]"	63.747			arahy.Tifrunner.gnm1.ann1.CE7Z9D.3	protein unc-50 homolog [Arachis ipaensis]	16.455
arahy.Tifrunner.gnm1.ann1.T2NJE2.1	probable galacturonosyltransferase 10 [Arachis ipaensis]	56.628			arahy.Tifrunner.gnm1.ann1.J59CL2.1	polyadenylation and cleavage factor homolog 4-like [Arachis duranensis]	20.108
arahy.Tifrunner.gnm1.ann1.49H271.1	21 kDa protein-like [Arachis duranensis]	21.899			arahy.Tifrunner.gnm1.ann1.XU9J8D.3	"short-chain dehydrogenase TIC 32, chloroplastic-like [Arachis duranensis]"	33.867
arahy.Tifrunner.gnm1.ann1.HW9H1V.1	transcriptional corepressor LEUNIG_HOMOLOG isoform X2 [Arachis ipaensis]	85.405			arahy.Tifrunner.gnm1.ann1.R526DL.1	receptor-like serine/threonine-protein kinase SD1-8 isoform X1 [Arachis duranensis]	96.374
arahy.Tifrunner.gnm1.ann1.PM3ZEV.2	IST1 homolog [Arachis ipaensis]	36.609			arahy.Tifrunner.gnm1.ann1.WHQX43.2	AT-hook motif nuclear-localized protein 5 isoform X3 [Arachis ipaensis]	36.693
arahy.Tifrunner.gnm1.ann1.45I9WG.1	nucleolar protein 56-like [Arachis ipaensis]	62.521			arahy.Tifrunner.gnm1.ann1.VYR2NH.1	aspartic proteinase-like protein 1 [Arachis duranensis]	54.466
arahy.Tifrunner.gnm1.ann1.R2H4JL.1	MLP-like protein 43 [Arachis ipaensis]	17.386			arahy.Tifrunner.gnm1.ann1.9B2XEY.1	S-norcoclaurine synthase 2-like [Arachis ipaensis]	17.779
arahy.Tifrunner.gnm1.ann1.R8JL4Q.1	HSP90 co-chaperone [Medicago truncatula]	21.133			arahy.Tifrunner.gnm1.ann1.A71BF1.1	putative disease resistance protein RGA1 [Arachis ipaensis]	26.523
arahy.Tifrunner.gnm1.ann1.PKFN9U.1	endoglucanase 6-like [Arachis duranensis]	68.727			arahy.Tifrunner.gnm1.ann1.WZBQ5A.1	T-complex protein 1 subunit zeta 1-like [Arachis ipaensis]	53.272
arahy.Tifrunner.gnm1.ann1.2UM1UW.2	"mannosyl-oligosaccharide 1,2-alpha-mannosidase MNS1 [Arachis duranensis]"	67.081			arahy.Tifrunner.gnm1.ann1.382XQL.1	aminoacylase-1 isoform X1 [Arachis duranensis]	50.617
arahy.Tifrunner.gnm1.ann1.ZQR06K.1	putative lactoylglutathione lyase [Arachis duranensis]	30.646			arahy.Tifrunner.gnm1.ann1.MWT26D.1	7-deoxyloganetin glucosyltransferase-like [Arachis ipaensis]	54.792
arahy.Tifrunner.gnm1.ann1.E4EMQ7.1	protein POLLENLESS 3-like [Arachis ipaensis]	127.75			arahy.Tifrunner.gnm1.ann1.6R0JBG.1	reticulon-like protein B9 [Arachis ipaensis]	22.372
arahy.Tifrunner.gnm1.ann1.EB8GYD.1	ubiquitin carboxyl-terminal hydrolase 9-like [Arachis ipaensis]	104.42			arahy.Tifrunner.gnm1.ann1.CTFV50.1	60S ribosomal protein L4 [Arachis ipaensis]	46.324
arahy.Tifrunner.gnm1.ann1.8VV3Y6.1	"magnesium-chelatase subunit ChlI, chloroplastic-like [Arachis ipaensis]"	45.407			arahy.Tifrunner.gnm1.ann1.XMC2AU.1	"heterodimeric geranylgeranyl pyrophosphate synthase small subunit, chloroplastic [Arachis ipaensis]"	37.298
arahy.Tifrunner.gnm1.ann1.5ZZ6F4.2	E3 ubiquitin-protein ligase Hakai [Arachis duranensis]	49.627			arahy.Tifrunner.gnm1.ann1.ZIE5B9.1	lipid droplet-associated hydrolase isoform X2 [Arachis duranensis]	34.635
arahy.Tifrunner.gnm1.ann1.V8X883.1	probable UDP-N-acetylglucosamine--peptide N-acetylglucosaminyltransferase SPINDLY [Arachis duranensis]	83.423			arahy.Tifrunner.gnm1.ann1.P4K14L.1	probable xyloglucan endotransglucosylase/hydrolase protein 30 [Arachis ipaensis]	17.006
arahy.Tifrunner.gnm1.ann1.5YP9G9.2	probable trehalase isoform X2 [Arachis duranensis]	74.722			arahy.Tifrunner.gnm1.ann1.VHJ8BK.1	RNA polymerase II C-terminal domain phosphatase-like 2 isoform X2 [Arachis duranensis]	36.91
arahy.Tifrunner.gnm1.ann1.I67LVW.1	eukaryotic translation initiation factor 5B [Arachis duranensis]	152.67			arahy.Tifrunner.gnm1.ann1.TFY45J.2	70 kDa peptidyl-prolyl isomerase-like [Arachis duranensis]	54.102
arahy.Tifrunner.gnm1.ann1.R6RTRV.3	putative amidase C869.01 [Arachis ipaensis]	60.789			arahy.Tifrunner.gnm1.ann1.ZYNV17.2	"ribulose-1,5 bisphosphate carboxylase/oxygenase large subunit N-methyltransferase, chloroplastic[Arachis ipaensis]"	50.987
arahy.Tifrunner.gnm1.ann1.HAY2RB.1	adenosine deaminase-like protein [Arachis duranensis]	40.947			arahy.Tifrunner.gnm1.ann1.RP0VY0.1	serine/threonine-protein kinase SAPK3-like isoform X2 [Arachis duranensis]	37.417
arahy.Tifrunner.gnm1.ann1.VWL0PE.1	"methionine--tRNA ligase, chloroplastic/mitochondrial [Arachis ipaensis]"	66.697			arahy.Tifrunner.gnm1.ann1.4CPP5V.2	"protein CLT2, chloroplastic [Arachis ipaensis]"	43.871
arahy.Tifrunner.gnm1.ann1.MZBU3F.1	SEC12-like protein 2 [Arachis ipaensis]	44.561			arahy.Tifrunner.gnm1.ann1.7R0LHH.1	protein CASP-like [Arachis duranensis]	85.416
arahy.Tifrunner.gnm1.ann1.LKUL4Y.3	3-ketoacyl-CoA synthase 4-like [Arachis ipaensis]	76.538			arahy.Tifrunner.gnm1.ann1.FM08JD.1	"glucan endo-1,3-beta-glucosidase 5 [Arachis duranensis]"	54.006
arahy.Tifrunner.gnm1.ann1.246C9P.1	"protein CURVATURE THYLAKOID 1D, chloroplastic [Arachis duranensis]"	21.825			arahy.Tifrunner.gnm1.ann1.ZPRB1V.6	"uncharacterized aarF domain-containing protein kinase At1g71810, chloroplastic [Arachis ipaensis]"	67.61
arahy.Tifrunner.gnm1.ann1.Q94Q39.1	probable inactive purple acid phosphatase 1 [Arachis duranensis]	71.74			arahy.Tifrunner.gnm1.ann1.1F18R3.3	probable magnesium transporter NIPA8 [Arachis ipaensis]	55.407
arahy.Tifrunner.gnm1.ann1.2QW3Q9.1	FGGY carbohydrate kinase domain-containing protein isoform X1 [Arachis ipaensis]	66.25			arahy.Tifrunner.gnm1.ann1.J916II.1	protein SAD1/UNC-84 domain protein 1-like [Arachis duranensis]	49.818
arahy.Tifrunner.gnm1.ann1.Z42RJD.1	60S ribosomal protein L19-1-like [Arachis duranensis]	24.733			arahy.Tifrunner.gnm1.ann1.P69YI0.1	non-specific phospholipase C3-like [Arachis ipaensis]	32.112
arahy.Tifrunner.gnm1.ann1.EPH7QX.2	aldose 1-epimerase-like [Arachis duranensis]	41.137			arahy.Tifrunner.gnm1.ann1.XHBV4U.1	40S ribosomal protein SA-like [Cajanus cajan]	28.421
arahy.Tifrunner.gnm1.ann1.Z50281.1	E3 ubiquitin-protein ligase makorin-like [Arachis ipaensis]	40.164			arahy.Tifrunner.gnm1.ann1.F7J56T.2	squalene synthase-like [Arachis ipaensis]	41.997
arahy.Tifrunner.gnm1.ann1.AP71DE.1	RNase H domain-containing family protein [Populus trichocarpa]	39.819			arahy.Tifrunner.gnm1.ann1.4267PD.1	dymeclin [Arachis ipaensis]	81.051
arahy.Tifrunner.gnm1.ann1.7NC073.1	BAG family molecular chaperone regulator 7 isoform X2 [Arachis ipaensis]	47.806			arahy.Tifrunner.gnm1.ann1.LK8GY6.1	histone H2B-like [Arachis ipaensis]	19.716
arahy.Tifrunner.gnm1.ann1.L6WSTP.1	F-box protein SKP2A-like [Arachis ipaensis]	30.12			arahy.Tifrunner.gnm1.ann1.1FY4ZR.1	"D-glycerate 3-kinase, chloroplastic-like, partial [Arachis duranensis]"	55.494
arahy.Tifrunner.gnm1.ann1.RC57KJ.1	TPR protein [Medicago truncatula]	39.823			arahy.Tifrunner.gnm1.ann1.MU7GXS.1	pectin acetylesterase 12-like isoform X1 [Arachis ipaensis]	46.301
arahy.Tifrunner.gnm1.ann1.UB7VDX.1	E3 ubiquitin-protein ligase RGLG2-like [Arachis ipaensis]	50.291			arahy.Tifrunner.gnm1.ann1.Y3LRN9.1	"4-alpha-glucanotransferase, chloroplastic/amyloplastic [Arachis duranensis]"	64.747
arahy.Tifrunner.gnm1.ann1.HFU20B.2	"PGR5-like protein 1B, chloroplastic isoform X2 [Arachis ipaensis]"	36.035			arahy.Tifrunner.gnm1.ann1.VNR42Z.2	probable flavin-containing monooxygenase 1 [Arachis ipaensis]	53.15
arahy.Tifrunner.gnm1.ann1.1L601T.1	ADP-ribosylation factor-binding protein GGA2-like isoform X1 [Arachis duranensis]	81.431			arahy.Tifrunner.gnm1.ann1.D1231E.3	regulatory-associated protein of TOR 1-like [Arachis duranensis]	84.172
arahy.Tifrunner.gnm1.ann1.52F34X.1	serine carboxypeptidase-like 11 [Arachis ipaensis]	37.242			arahy.Tifrunner.gnm1.ann1.4VFV1G.1	GMP synthase [glutamine-hydrolyzing] [Arachis ipaensis]	59.326
arahy.Tifrunner.gnm1.ann1.6W8MXB.1	"protein root UVB sensitive 2, chloroplastic [Arachis ipaensis]"	48.594			arahy.Tifrunner.gnm1.ann1.F1G1DC.2	"keratin, type I cytoskeletal 10 [Ricinus communis]"	44.315
arahy.Tifrunner.gnm1.ann1.WNUZ5C.2	"methylcrotonoyl-CoA carboxylase subunit alpha, mitochondrial [Arachis ipaensis]"	81.254			arahy.Tifrunner.gnm1.ann1.ZT9LNS.1	katanin p60 ATPase-containing subunit A1 [Arachis duranensis]	31.339
arahy.Tifrunner.gnm1.ann1.691U9V.1	clathrin heavy chain 1 [Arachis ipaensis]	193.37			arahy.Tifrunner.gnm1.ann1.U3Q9D7.1	"transmembrane protein, putative [Medicago truncatula]"	32.775
arahy.Tifrunner.gnm1.ann1.ZXWI6N.1	probable acyl-CoA dehydrogenase IBR3 [Arachis duranensis]	91.744			arahy.Tifrunner.gnm1.ann1.Y00ULH.1	gibberellin 3-beta-dioxygenase 4-like [Arachis ipaensis]	36.932
arahy.Tifrunner.gnm1.ann1.JV7GZ6.1	"2-Cys peroxiredoxin BAS1, chloroplastic [Lupinus angustifolius]"	29.303			arahy.Tifrunner.gnm1.ann1.4Z3ULS.1	peroxisomal adenine nucleotide carrier 1-like [Arachis ipaensis]	35.276
arahy.Tifrunner.gnm1.ann1.01TYUM.1	"protoporphyrinogen oxidase 1, chloroplastic [Arachis ipaensis]"	59.212			arahy.Tifrunner.gnm1.ann1.1CH89M.2	"2-oxoglutarate dehydrogenase, mitochondrial-like [Arachis ipaensis]"	88.447
arahy.Tifrunner.gnm1.ann1.UZY3CQ.1	pentatricopeptide repeat-containing protein At1g62350-like [Arachis ipaensis]	30.164			arahy.Tifrunner.gnm1.ann1.YPS1PN.1	TBC1 domain family member 22B-like [Arachis duranensis]	52.039
arahy.Tifrunner.gnm1.ann1.V34W8S.1	UPF0301 protein CCA_00630 [Arachis duranensis]	38.181			arahy.Tifrunner.gnm1.ann1.CZ2WKN.2	"CLP protease regulatory subunit CLPX1, mitochondrial-like [Arachis ipaensis]"	82.369
arahy.Tifrunner.gnm1.ann1.8AIE61.1	phosphatidylinositol 4-phosphate 5-kinase 9-like isoform X1 [Arachis ipaensis]	79.352			arahy.Tifrunner.gnm1.ann1.TFSP1V.1	PHD finger protein ALFIN-LIKE 4-like [Arachis ipaensis]	27.853
arahy.Tifrunner.gnm1.ann1.TWIF5Z.2	SWR1-complex protein 4-like [Arachis ipaensis]	48.334			arahy.Tifrunner.gnm1.ann1.NB81DJ.1	dual specificity protein phosphatase 12-like [Arachis duranensis]	40.185
arahy.Tifrunner.gnm1.ann1.VLT5AV.1	mitochondrial Rho GTPase 2 [Arachis ipaensis]	71.533			arahy.Tifrunner.gnm1.ann1.3M9FW6.2	patatin-like phospholipase domain-containing protein 4 [Arachis duranensis]	42.931
arahy.Tifrunner.gnm1.ann1.40G96H.1	ATP sulfurylase 2-like [Arachis duranensis]	51.172			arahy.Tifrunner.gnm1.ann1.82GX91.2	histidine protein methyltransferase 1 homolog isoform X8 [Arachis ipaensis]	31.157
arahy.Tifrunner.gnm1.ann1.KGMC0X.1	"acetolactate synthase 3, chloroplastic-like [Arachis ipaensis]"	72.019			arahy.Tifrunner.gnm1.ann1.Q9TAJF.1	GDSL esterase/lipase At5g03610-like [Arachis ipaensis]	39.235
arahy.Tifrunner.gnm1.ann1.S8MNPV.1	probable flavin-containing monooxygenase 1 isoform X2 [Arachis ipaensis]	59.129			arahy.Tifrunner.gnm1.ann1.4453MP.1	probably inactive leucine-rich repeat receptor-like protein kinase At5g48380 isoform X2 [Arachis ipaensis]	66.379
arahy.Tifrunner.gnm1.ann1.89ZP41.1	ABC transporter A family member 2-like [Arachis duranensis]	108.64			arahy.Tifrunner.gnm1.ann1.TU0730.1	protein EMSY-LIKE 3-like [Arachis ipaensis]	51.864
arahy.Tifrunner.gnm1.ann1.XM9QK1.3	"acyl carrier protein 1, chloroplastic-like [Arachis ipaensis]"	11.406			arahy.Tifrunner.gnm1.ann1.CAQ3WI.2	"tRNA pseudouridine synthase A, mitochondrial isoform X1 [Arachis ipaensis]"	66.698
arahy.Tifrunner.gnm1.ann1.FDC534.1	pre-mRNA-processing factor 17 [Arachis duranensis]	171.28			arahy.Tifrunner.gnm1.ann1.MVX7KJ.1	aspartic proteinase Asp1-like isoform X1 [Arachis ipaensis]	49.734
arahy.Tifrunner.gnm1.ann1.SXK3FV.1	DUF2358 family protein [Medicago truncatula]	29.152			arahy.Tifrunner.gnm1.ann1.UC526P.1	core-2/I-branching enzyme [Medicago truncatula]	46.146
arahy.Tifrunner.gnm1.ann1.UX2221.1	haloalkane dehalogenase [Arachis duranensis]	43.65			arahy.Tifrunner.gnm1.ann1.PK3VQC.1	"LETM1 and EF-hand domain-containing protein 1, mitochondrial-like [Arachis ipaensis]"	92.15
arahy.Tifrunner.gnm1.ann1.D8LL59.1	protein STRUBBELIG-RECEPTOR FAMILY 7-like [Arachis ipaensis]	20.798			arahy.Tifrunner.gnm1.ann1.8618U7.1	nuclear receptor coactivator 6-like isoform X2 [Lupinus angustifolius]	38.116
arahy.Tifrunner.gnm1.ann1.NID4K0.1	replication protein A 14 kDa subunit B isoform X1 [Arachis duranensis]	6.6325			arahy.Tifrunner.gnm1.ann1.1DVI41.1	protein NEDD1 [Arachis ipaensis]	134.71
arahy.Tifrunner.gnm1.ann1.L6ZHES.2	glucose-1-phosphate adenylyltransferase large subunit 1-like [Glycine max]	50.861			arahy.Tifrunner.gnm1.ann1.1DZ6TK.1	salicylic acid-binding protein 2-like isoform X1 [Arachis duranensis]	29.502
arahy.Tifrunner.gnm1.ann1.KT0WW2.1	peptidyl-prolyl cis-trans isomerase NIMA-interacting 4 [Arachis duranensis]	15.362			arahy.Tifrunner.gnm1.ann1.7KL7FE.1	haloacid dehalogenase-like hydrolase domain-containing protein 3 [Arachis duranensis]	29.432
arahy.Tifrunner.gnm1.ann1.ICWX02.2	FHA domain-containing protein DDL [Arachis ipaensis]	40.552			arahy.Tifrunner.gnm1.ann1.YU35ML.1	protein NEN1-like [Arachis duranensis]	54.877
arahy.Tifrunner.gnm1.ann1.YFJB8W.1	plastidial pyruvate kinase 2-like [Arachis ipaensis]	65.799			arahy.Tifrunner.gnm1.ann1.SMKB8G.1	DUF1995 domain protein [Medicago truncatula]	38.875
arahy.Tifrunner.gnm1.ann1.5X7XAP.2	malonate--CoA ligase isoform X1 [Arachis duranensis]	66.967			arahy.Tifrunner.gnm1.ann1.Y8G0JB.1	spermidine hydroxycinnamoyl transferase-like isoform X2 [Arachis duranensis]	47.586
arahy.Tifrunner.gnm1.ann1.MZ047Q.1	pyrophosphate-energized vacuolar membrane proton pump [Arachis ipaensis]	80.076			arahy.Tifrunner.gnm1.ann1.PXJ7J7.1	serine--tRNA ligase-like [Arachis ipaensis]	51.332
arahy.Tifrunner.gnm1.ann1.UMX69X.1	ABC transporter B family member 1 [Arachis ipaensis]	147.61			arahy.Tifrunner.gnm1.ann1.LJ14K1.1	protein STRICTOSIDINE SYNTHASE-LIKE 4-like isoform X2 [Arachis ipaensis]	15.665
arahy.Tifrunner.gnm1.ann1.X8NFG9.1	galacturonokinase isoform X1 [Arachis duranensis]	50.042			arahy.Tifrunner.gnm1.ann1.YH1IQ1.1	mitochondrial inner membrane protease subunit 2-like [Arachis ipaensis]	18.755
arahy.Tifrunner.gnm1.ann1.ZU6JE3.1	"geranylgeranyl diphosphate reductase, chloroplastic [Arachis ipaensis]"	51.396			arahy.Tifrunner.gnm1.ann1.Y5SS6T.1	tubulin-folding cofactor B [Arachis ipaensis]	25.022
arahy.Tifrunner.gnm1.ann1.S5YSLN.1	"acyl carrier protein 1, chloroplastic-like [Arachis duranensis]"	15.129			arahy.Tifrunner.gnm1.ann1.FTDV76.2	probable leucine-rich repeat receptor-like protein kinase At5g49770 [Arachis ipaensis]	100.67
arahy.Tifrunner.gnm1.ann1.E7JC2E.1	plant UBX domain-containing protein 7 isoform X1 [Arachis duranensis]	51.43			arahy.Tifrunner.gnm1.ann1.06HR6X.1	exocyst complex component SEC3A-like [Arachis duranensis]	102.34
arahy.Tifrunner.gnm1.ann1.HKPY8E.1	nuclear poly(A) polymerase 1-like [Arachis ipaensis]	85.207			arahy.Tifrunner.gnm1.ann1.N9GP2K.1	"probable anion transporter 4, chloroplastic [Arachis ipaensis]"	57.887
arahy.Tifrunner.gnm1.ann1.6AH4H4.1	serine carboxypeptidase-like 45 [Arachis ipaensis]	56.401			arahy.Tifrunner.gnm1.ann1.HP0DJU.1	"serine acetyltransferase 1, chloroplastic [Arachis duranensis]"	38.664
arahy.Tifrunner.gnm1.ann1.8F004F.1	"transketolase, chloroplastic [Arachis ipaensis]"	81.802			arahy.Tifrunner.gnm1.ann1.1QW2C7.1	CSC1-like protein ERD4 [Arachis duranensis]	80.38
arahy.Tifrunner.gnm1.ann1.Q8CNLJ.2	diacylglycerol O-acyltransferase 2-like [Arachis duranensis]	37.502			arahy.Tifrunner.gnm1.ann1.R82D2M.1	replication factor C subunit 2 [Arachis duranensis]	30.159
arahy.Tifrunner.gnm1.ann1.06QSWT.1	probable 2-oxoglutarate-dependent dioxygenase AOP1 [Arachis duranensis]	39.09			arahy.Tifrunner.gnm1.ann1.GT5X5C.1	"50S ribosomal protein L3, chloroplastic-like [Arachis duranensis]"	29.302
arahy.Tifrunner.gnm1.ann1.ZPAF0L.2	probable 26S proteasome non-ATPase regulatory subunit 3 [Arachis ipaensis]	55.654			arahy.Tifrunner.gnm1.ann1.85LIYI.1	riboflavin synthase-like [Arachis duranensis]	30.514
arahy.Tifrunner.gnm1.ann1.IB6GCN.1	"phenylalanine--tRNA ligase alpha subunit, cytoplasmic [Arachis duranensis]"	56.012			arahy.Tifrunner.gnm1.ann1.UV8WYD.1	cytochrome c oxidase copper chaperone 2-like [Arachis duranensis]	13.137
arahy.Tifrunner.gnm1.ann1.Z0I5FU.1	"light-harvesting complex-like protein 3 isotype 2, chloroplastic [Cajanus cajan]"	29.871			arahy.Tifrunner.gnm1.ann1.6S6Q2U.1	cell division cycle protein 48 homolog [Arachis ipaensis]	89.709
arahy.Tifrunner.gnm1.ann1.H6QX7I.1	60S ribosomal protein L31 [Arachis ipaensis]	13.926			arahy.Tifrunner.gnm1.ann1.2HU8EJ.1	uncharacterized mitochondrial protein AtMg01110-like [Solanum tuberosum]	81.802
arahy.Tifrunner.gnm1.ann1.WDLA50.3	glycosyl hydrolase family 43 protein [Medicago truncatula]	39.761			arahy.Tifrunner.gnm1.ann1.YB8ZH2.1	mediator of RNA polymerase II transcription subunit 28 [Arachis ipaensis]	16.679
arahy.Tifrunner.gnm1.ann1.X0U75U.1	apoptosis inhibitor 5 [Arachis ipaensis]	63.007			arahy.Tifrunner.gnm1.ann1.5V3X3X.2	LOW QUALITY PROTEIN: topless-related protein 4-like [Arachis ipaensis]	122.78
arahy.Tifrunner.gnm1.ann1.45PR62.1	protein DETOXIFICATION 14-like [Arachis ipaensis]	90.428			arahy.Tifrunner.gnm1.ann1.PF76WK.1	phosphopantothenate--cysteine ligase 2-like [Arachis ipaensis]	33.59
arahy.Tifrunner.gnm1.ann1.GXDC9F.1	alkaline ceramidase 3-like [Arachis ipaensis]	29.86			arahy.Tifrunner.gnm1.ann1.KX913X.1	acyl-CoA thioesterase 2 isoform X2 [Arachis ipaensis]	50.517
arahy.Tifrunner.gnm1.ann1.E8P894.1	glutathione S-transferase L1-like [Arachis ipaensis]	33.497			arahy.Tifrunner.gnm1.ann1.I0DKGD.1	potassium transporter 3 [Arachis ipaensis]	89.755
arahy.Tifrunner.gnm1.ann1.DXZ71K.1	"rhodanese-like domain-containing protein 4, chloroplastic [Arachis ipaensis]"	53.634			arahy.Tifrunner.gnm1.ann1.B5S4LJ.1	sucrose nonfermenting 4-like protein [Arachis duranensis]	53.264
arahy.Tifrunner.gnm1.ann1.UJ20FY.1	"ATP-dependent zinc metalloprotease FTSH 4, mitochondrial [Arachis duranensis]"	76.092			arahy.Tifrunner.gnm1.ann1.65M2C6.1	"pentatricopeptide repeat-containing protein At1g80270, mitochondrial-like [Arachis duranensis]"	68.998
arahy.Tifrunner.gnm1.ann1.AZL87G.2	50S ribosomal protein L34 [Arabidopsis thaliana]	22.114			arahy.Tifrunner.gnm1.ann1.F5MDAV.1	glycerol kinase [Arabidopsis thaliana]	43.543
arahy.Tifrunner.gnm1.ann1.L35TDU.1	vesicle-associated membrane protein 721-like [Arachis ipaensis]	25.112			arahy.Tifrunner.gnm1.ann1.DB2P39.1	ATP-citrate synthase beta chain protein 1-like [Arachis duranensis]	66.078
arahy.Tifrunner.gnm1.ann1.ME6152.1	EMB2737 [Arabidopsis lyrata subsp. lyrata]	48.391			arahy.Tifrunner.gnm1.ann1.UI1KLV.1	60S ribosomal protein L10 isoform X2 [Arachis ipaensis]	25.161
arahy.Tifrunner.gnm1.ann1.VH4DX9.1	60S ribosomal protein L28-2-like [Arachis ipaensis]	20.397			arahy.Tifrunner.gnm1.ann1.L7MXX8.1	putative lipase C4A8.10 isoform X1 [Vigna radiata var. radiata]	48.981
arahy.Tifrunner.gnm1.ann1.ALQ29C.1	serine/threonine-protein kinase ATM [Prunus mume]	100.63			arahy.Tifrunner.gnm1.ann1.K1TFPH.1	F-box protein At2g02240-like [Arachis ipaensis]	30.553
arahy.Tifrunner.gnm1.ann1.ZC3RNY.2	"chaperone protein ClpC, chloroplastic-like [Arachis duranensis]"	100.74			arahy.Tifrunner.gnm1.ann1.9N9T88.1	"protein TRIGALACTOSYLDIACYLGLYCEROL 2, chloroplastic [Arachis ipaensis]"	42.908
arahy.Tifrunner.gnm1.ann1.F923VL.1	TMV resistance protein N-like [Arachis duranensis]	128.65			arahy.Tifrunner.gnm1.ann1.63G7RJ.1	probable arabinose 5-phosphate isomerase [Arachis ipaensis]	36.695
arahy.Tifrunner.gnm1.ann1.CGD4UQ.2	transcription factor Pcc1 [Medicago truncatula]	10.6			arahy.Tifrunner.gnm1.ann1.203Q7N.1	LOW QUALITY PROTEIN: ABSCISIC ACID-INSENSITIVE 5-like protein 2 [Arachis ipaensis]	37.836
arahy.Tifrunner.gnm1.ann1.XZ54ZU.1	"protein THYLAKOID FORMATION1, chloroplastic-like [Arachis ipaensis]"	35.388			arahy.Tifrunner.gnm1.ann1.1ZL8TB.1	"small multi-drug export protein, putative [Medicago truncatula]"	35.798
arahy.Tifrunner.gnm1.ann1.KR3NZ5.1	"protein CHUP1, chloroplastic isoform X1 [Arachis duranensis]"	107.29			arahy.Tifrunner.gnm1.ann1.MXX1LP.1	pathogen-related protein-like [Arachis duranensis]	11.273
arahy.Tifrunner.gnm1.ann1.GVWN9Y.1	putative methyltransferase DDB_G0268948 [Arachis ipaensis]	29.293			arahy.Tifrunner.gnm1.ann1.0YI8WX.1	39S ribosomal protein L53/MRP-L53 [Medicago truncatula]	21.041
arahy.Tifrunner.gnm1.ann1.L47GGJ.3	amino acid kinase family protein [Medicago truncatula]	32.703			arahy.Tifrunner.gnm1.ann1.EVJW84.1	"transmembrane protein, putative [Medicago truncatula]"	10.7
arahy.Tifrunner.gnm1.ann1.JDR7GI.2	beta-galactosidase 10 [Arachis ipaensis]	74.416			arahy.Tifrunner.gnm1.ann1.8X7RIN.2	DUF21 domain-containing protein At1g47330 [Arachis ipaensis]	52.443
arahy.Tifrunner.gnm1.ann1.EYLE23.2	protein farnesyltransferase subunit beta [Arachis duranensis]	48.492			arahy.Tifrunner.gnm1.ann1.QTN1RI.1	abscisic acid receptor PYL9-like [Arachis duranensis]	21.292
arahy.Tifrunner.gnm1.ann1.JXX0IG.1	aldehyde dehydrogenase family 3 member H1-like [Arachis ipaensis]	60.32			arahy.Tifrunner.gnm1.ann1.M803HM.1	vacuolar amino acid transporter 1 isoform X1 [Arachis duranensis]	52.426
arahy.Tifrunner.gnm1.ann1.A6HILS.1	"ferritin-3, chloroplastic [Arachis duranensis]"	28.868			arahy.Tifrunner.gnm1.ann1.C2JUAG.1	coronatine-insensitive protein 1-like [Arachis duranensis]	68.71
arahy.Tifrunner.gnm1.ann1.W106X3.1	HNH endonuclease domain protein [Medicago truncatula]	18.895			arahy.Tifrunner.gnm1.ann1.FDLX2Z.2	sulfoquinovosyl transferase SQD2-like [Arachis ipaensis]	56.694
arahy.Tifrunner.gnm1.ann1.S5XCFM.1	PRA1 family protein A1-like [Arachis ipaensis]	24.035			arahy.Tifrunner.gnm1.ann1.A0975M.1	50S ribosomal protein L15 [Arachis duranensis]	31.127
arahy.Tifrunner.gnm1.ann1.V89RV5.1	gibberellin-regulated protein 14-like [Arachis duranensis]	21.251			arahy.Tifrunner.gnm1.ann1.XP10PA.2	elongation factor 2-like isoform X2 [Arachis duranensis]	94.185
arahy.Tifrunner.gnm1.ann1.IXY6UZ.1	dnaJ homolog subfamily C member 2 [Arachis duranensis]	73.534			arahy.Tifrunner.gnm1.ann1.0B2JR4.2	60S ribosomal protein L13-1-like [Arachis duranensis]	23.829
arahy.Tifrunner.gnm1.ann1.BNQL10.1	guanylate-binding protein 1 [Arachis ipaensis]	120.75			arahy.Tifrunner.gnm1.ann1.V020SN.1	protein NRT1/ PTR FAMILY 4.6-like [Arachis duranensis]	63.401
arahy.Tifrunner.gnm1.ann1.X3XZB8.1	CDP-diacylglycerol--glycerol-3-phosphate 3-phosphatidyltransferase 2-like [Arachis duranensis]	33.304			arahy.Tifrunner.gnm1.ann1.ADAJ08.1	"LOW QUALITY PROTEIN: GTP-binding protein OBGC, chloroplastic-like [Arachis duranensis]"	69.081
arahy.Tifrunner.gnm1.ann1.HV0900.1	eukaryotic translation initiation factor 1A [Arachis ipaensis]	16.345			arahy.Tifrunner.gnm1.ann1.6FX6NP.1	protein ENHANCED DISEASE RESISTANCE 4-like [Lupinus angustifolius]	99.423
arahy.Tifrunner.gnm1.ann1.VN8AVF.1	allene oxide synthase-like [Arachis duranensis]	57.474			arahy.Tifrunner.gnm1.ann1.IBP7G5.1	probable disease resistance protein At4g27220 [Arachis ipaensis]	352.46
arahy.Tifrunner.gnm1.ann1.9IV7G6.1	"glycine dehydrogenase (decarboxylating), mitochondrial [Arachis duranensis]"	113.14			arahy.Tifrunner.gnm1.ann1.BSZY9P.1		8.4742
arahy.Tifrunner.gnm1.ann1.K8M445.1	"alpha carbonic anhydrase 1, chloroplastic-like [Arachis duranensis]"	32.358			arahy.Tifrunner.gnm1.ann1.PXY63F.1	integral membrane protein [Medicago truncatula]	28.441
arahy.Tifrunner.gnm1.ann1.Q18UTF.1	"protein HHL1, chloroplastic [Arachis ipaensis]"	21.821			arahy.Tifrunner.gnm1.ann1.3GP07U.1	ABC transporter F family member 4-like [Arachis ipaensis]	80.775
arahy.Tifrunner.gnm1.ann1.52N2TQ.1	mitochondrial outer membrane protein porin of 36 kDa-like [Arachis duranensis]	29.728			arahy.Tifrunner.gnm1.ann1.D8NHAG.2	nuclear nucleic acid-binding protein C1D-like [Arachis duranensis]	24.685
arahy.Tifrunner.gnm1.ann1.H5FPK5.1	"29 kDa ribonucleoprotein, chloroplastic [Arachis ipaensis]"	31.32			arahy.Tifrunner.gnm1.ann1.GNM7P5.3	vestitone reductase-like isoform X2 [Arachis duranensis]	37.735
arahy.Tifrunner.gnm1.ann1.FZI6FG.1	nudix hydrolase 9 [Arachis duranensis]	33.655			arahy.Tifrunner.gnm1.ann1.J3GVLS.1	protein trichome birefringence-like 33 [Arachis duranensis]	50.157
arahy.Tifrunner.gnm1.ann1.8J87PM.1	"28 kDa ribonucleoprotein, chloroplastic [Arachis duranensis]"	40.583			arahy.Tifrunner.gnm1.ann1.L3XW27.1	beta-galactosidase 3 [Arachis ipaensis]	94.198
arahy.Tifrunner.gnm1.ann1.WBLX3G.1	nuclear pore complex protein GP210 [Arachis duranensis]	144.17			arahy.Tifrunner.gnm1.ann1.I0QXBL.1	thiol-disulfide oxidoreductase DCC [Medicago truncatula]	24.391
arahy.Tifrunner.gnm1.ann1.KP1SVS.2	CMV 1a interacting protein [Medicago truncatula]	42.106			arahy.Tifrunner.gnm1.ann1.2KM20E.1	serine/threonine-protein kinase HT1 [Arachis ipaensis]	36.476
arahy.Tifrunner.gnm1.ann1.T96DCH.1	60S acidic ribosomal protein P0-like [Arachis ipaensis]	20.949			arahy.Tifrunner.gnm1.ann1.7GP1JW.1	uridine kinase-like protein 3 [Arachis ipaensis]	54.817
arahy.Tifrunner.gnm1.ann1.IYUI89.1	mitochondrial inner membrane protease subunit 1-like [Cajanus cajan]	54.653			arahy.Tifrunner.gnm1.ann1.061K9L.1	"N-(5'-phosphoribosyl)anthranilate isomerase 1, chloroplastic-like [Arachis ipaensis]"	36.563
arahy.Tifrunner.gnm1.ann1.D9NVDI.1	"glycerol-3-phosphate acyltransferase, chloroplastic [Arachis duranensis]"	50.875			arahy.Tifrunner.gnm1.ann1.LGH16T.1	"transmembrane protein, putative [Medicago truncatula]"	32.66
arahy.Tifrunner.gnm1.ann1.HKP4CQ.1	reticuline oxidase-like protein [Arachis duranensis]	52.201			arahy.Tifrunner.gnm1.ann1.TX9QPQ.1	polyvinylalcohol dehydrogenase-like [Arachis ipaensis]	58.961
arahy.Tifrunner.gnm1.ann1.Z66RMF.1	"carbamoyl-phosphate synthase large chain, chloroplastic-like [Arachis ipaensis]"	128.88			arahy.Tifrunner.gnm1.ann1.69X35Q.2	DNA polymerase delta subunit 3 isoform X1 [Arachis ipaensis]	55.936
arahy.Tifrunner.gnm1.ann1.8L38IN.1	"phosphoribulokinase, chloroplastic [Arachis duranensis]"	45.651			arahy.Tifrunner.gnm1.ann1.MB6KVE.4	transducin/WD40 repeat protein [Medicago truncatula]	93.904
arahy.Tifrunner.gnm1.ann1.D7GKH1.1	"RAP annotation release 2, galactose-binding-like domain protein [Medicago truncatula]"	19.127			arahy.Tifrunner.gnm1.ann1.V5ECKZ.2	protein HOMOLOG OF MAMMALIAN LYST-INTERACTING PROTEIN 5 [Arachis ipaensis]	50.541
arahy.Tifrunner.gnm1.ann1.PA77S2.1	serine carboxypeptidase-like 33 [Arachis ipaensis]	55.494			arahy.Tifrunner.gnm1.ann1.ZIU4UI.1	"transmembrane protein, putative [Medicago truncatula]"	8.1982
arahy.Tifrunner.gnm1.ann1.I01BWW.1	60S ribosomal protein L10a-like [Arachis duranensis]	23.984			arahy.Tifrunner.gnm1.ann1.H1KJG3.1	polyadenylation and cleavage factor homolog 4-like [Glycine max]	105.96
arahy.Tifrunner.gnm1.ann1.287SRD.1		27.315			arahy.Tifrunner.gnm1.ann1.B4AV5R.1	"psbP domain-containing protein 2, chloroplastic [Arachis duranensis]"	32.823
arahy.Tifrunner.gnm1.ann1.7HV2PX.1	F-actin-capping protein subunit alpha isoform X2 [Arachis ipaensis]	34.003			arahy.Tifrunner.gnm1.ann1.EW3DBQ.2	"protein COFACTOR ASSEMBLY OF COMPLEX C SUBUNIT B CCB4, chloroplastic [Arachis ipaensis]"	32.628
arahy.Tifrunner.gnm1.ann1.JICC5Y.1	ycf54-like protein [Nicotiana tabacum]	26.299			arahy.Tifrunner.gnm1.ann1.M4S2CL.1	"transcription termination factor MTERF15, mitochondrial-like [Lupinus angustifolius]"	46.946
arahy.Tifrunner.gnm1.ann1.56F275.2	protein VAC14 homolog [Arachis ipaensis]	80.978			arahy.Tifrunner.gnm1.ann1.F8EDYM.1	G-type lectin S-receptor-like serine/threonine-protein kinase At2g19130 [Arachis duranensis]	91.391
arahy.Tifrunner.gnm1.ann1.2GQ0W5.1	"copper chaperone for superoxide dismutase, chloroplastic/cytosolic [Arachis duranensis]"	34.122			arahy.Tifrunner.gnm1.ann1.SS9NKM.1	protein DEFECTIVE IN MERISTEM SILENCING 3 [Arachis ipaensis]	46.7
arahy.Tifrunner.gnm1.ann1.C3VAXP.1	cyanate hydratase-like isoform X1 [Arachis ipaensis]	18.806			arahy.Tifrunner.gnm1.ann1.I6S6H6.1	stilbene synthase 3-like [Arachis ipaensis]	42.775
arahy.Tifrunner.gnm1.ann1.ATT3CU.1	cysteine and histidine-rich domain-containing protein RAR1 [Arachis ipaensis]	24.46			arahy.Tifrunner.gnm1.ann1.ENX9PF.1	protein SCAR2-like [Arachis ipaensis]	181.07
arahy.Tifrunner.gnm1.ann1.NV60S8.1	pathogen-related protein-like [Arachis ipaensis]	23.358			arahy.Tifrunner.gnm1.ann1.SPA1YZ.1	UvrABC system protein A [Arabidopsis thaliana]	8.7279
arahy.Tifrunner.gnm1.ann1.6ZP27B.1	serine/threonine-protein kinase RUNKEL [Arachis ipaensis]	128.81			arahy.Tifrunner.gnm1.ann1.VD7X19.1	mitochondrial acidic protein MAM33 [Vigna angularis]	25.879
arahy.Tifrunner.gnm1.ann1.P69TYL.1	WD repeat-containing protein 70 [Arachis duranensis]	70.668			arahy.Tifrunner.gnm1.ann1.ZW62G6.1	histone-lysine N-methyltransferase ASHR2-like [Arachis ipaensis]	33.415
arahy.Tifrunner.gnm1.ann1.2FF2JF.1	"zinc transporter 4, chloroplastic-like [Arachis duranensis]"	38.832			arahy.Tifrunner.gnm1.ann1.IMF4E8.1	derlin-2.2 [Arachis ipaensis]	28.169
arahy.Tifrunner.gnm1.ann1.47CT68.1	"50S ribosomal protein L18, chloroplastic-like [Arachis duranensis]"	16.827			arahy.Tifrunner.gnm1.ann1.7TNK9R.1	UDP-glycosyltransferase 74G1-like [Arachis duranensis]	50.251
arahy.Tifrunner.gnm1.ann1.MPB88K.3	"transmembrane protein, putative [Medicago truncatula]"	110.58			arahy.Tifrunner.gnm1.ann1.IWL1UH.2	pre-mRNA-splicing factor SPF27 homolog isoform X2 [Arachis ipaensis]	29.356
arahy.Tifrunner.gnm1.ann1.3Q8GGF.2	"ATP phosphoribosyltransferase 2, chloroplastic-like [Arachis duranensis]"	43.305			arahy.Tifrunner.gnm1.ann1.L0WD4R.1	pyrrolidone-carboxylate peptidase-like [Arachis duranensis]	24.959
arahy.Tifrunner.gnm1.ann1.QHJA26.2	"bifunctional L-3-cyanoalanine synthase/cysteine synthase 1, mitochondrial [Arachis ipaensis]"	41.003			arahy.Tifrunner.gnm1.ann1.EK7H7E.1	polyketide cyclase/dehydrase and lipid transporter [Medicago truncatula]	36.146
arahy.Tifrunner.gnm1.ann1.0N164V.2	serine/threonine protein phosphatase 2A 57 kDa regulatory subunit B' beta isoform-like [Arachis duranensis]	55.67			arahy.Tifrunner.gnm1.ann1.74GIZX.2	general negative regulator of transcription subunit 3 [Arachis duranensis]	97.621
arahy.Tifrunner.gnm1.ann1.H1IQ00.1	"zeaxanthin epoxidase, chloroplastic-like [Arachis duranensis]"	73.475			arahy.Tifrunner.gnm1.ann1.WMSV6U.1	feruloyl CoA ortho-hydroxylase 1-like [Arachis ipaensis]	40.704
arahy.Tifrunner.gnm1.ann1.99IIFJ.1	"ribulose-1,5-bisphosphate carboxylase/oxygenase large subunit (chloroplast) [Eucalyptus torquata]"	53.397			arahy.Tifrunner.gnm1.ann1.QP7RRL.2	"photosystem II 22 kDa protein, chloroplastic [Arachis ipaensis]"	28.332
arahy.Tifrunner.gnm1.ann1.JAEG6E.1	DNA-directed RNA polymerase V subunit 5A [Arachis ipaensis]	26.154			arahy.Tifrunner.gnm1.ann1.PFT7LK.1	dnaJ protein homolog 1-like [Arachis duranensis]	37.439
arahy.Tifrunner.gnm1.ann1.V3YSAY.2	"omega-6 fatty acid desaturase, chloroplastic [Arachis duranensis]"	51.641			arahy.Tifrunner.gnm1.ann1.FV54AT.1	phosphoglycerate mutase-like protein AT74H [Arachis duranensis]	38.096
arahy.Tifrunner.gnm1.ann1.ZZ6MF9.3	KH domain-containing protein At4g18375-like [Arachis ipaensis]	18.676			arahy.Tifrunner.gnm1.ann1.A0U9FM.1	putative stilbene synthase 2 isoform X2 [Arachis ipaensis]	42.795
arahy.Tifrunner.gnm1.ann1.N7ITH3.1	"ABC transporter B family member 26, chloroplastic isoform X1 [Arachis duranensis]"	52.048			arahy.Tifrunner.gnm1.ann1.MW6Y9I.2	"serine hydroxymethyltransferase 3, chloroplastic-like [Arachis ipaensis]"	57.311
arahy.Tifrunner.gnm1.ann1.Q4J45C.1	"50S ribosomal protein L19-2, chloroplastic-like [Arachis duranensis]"	26.317			arahy.Tifrunner.gnm1.ann1.Z8QTTL.1	zinc finger protein [Medicago truncatula]	37.156
arahy.Tifrunner.gnm1.ann1.LYMQ75.1	tubulin beta chain [Arachis ipaensis]	49.873			arahy.Tifrunner.gnm1.ann1.Q9AYUR.1	sodium/hydrogen exchanger 1-like [Arachis ipaensis]	59.38
arahy.Tifrunner.gnm1.ann1.EP3JHE.1	"33 kDa ribonucleoprotein, chloroplastic [Arachis ipaensis]"	33.724			arahy.Tifrunner.gnm1.ann1.1HI77Q.1	1-aminocyclopropane-1-carboxylate oxidase homolog 1-like [Arachis ipaensis]	41.457
arahy.Tifrunner.gnm1.ann1.40Y6RI.1	"chaperone protein ClpC, chloroplastic [Arachis ipaensis]"	100.86			arahy.Tifrunner.gnm1.ann1.D0CNHG.1	peroxidase 64 [Arachis ipaensis]	34.813
arahy.Tifrunner.gnm1.ann1.R7LP1S.4	putative hydrolase C777.06c isoform X3 [Arachis duranensis]	33.569			arahy.Tifrunner.gnm1.ann1.MV5JUR.1	cell wall protein RBR3-like [Glycine max]	43.944
arahy.Tifrunner.gnm1.ann1.XTB5PX.1	"anthranilate synthase alpha subunit 2, chloroplastic-like [Arachis ipaensis]"	66.422			arahy.Tifrunner.gnm1.ann1.CFH2FY.1	"probable methyltransferase PMT15, partial [Arachis ipaensis]"	73.277
arahy.Tifrunner.gnm1.ann1.JM0DSQ.1	HMG1/2-like protein isoform X1 [Arachis duranensis]	15.736			arahy.Tifrunner.gnm1.ann1.8VXK9L.1	organ-specific protein S2-like [Arachis ipaensis]	21.174
arahy.Tifrunner.gnm1.ann1.TN3NK4.2	"probable plastid-lipid-associated protein 12, chloroplastic isoform X1 [Arachis ipaensis]"	43.25			arahy.Tifrunner.gnm1.ann1.EYB30S.1	NLI interacting factor-like phosphatase [Medicago truncatula]	40.953
arahy.Tifrunner.gnm1.ann1.U9DM18.1	NADP-dependent glyceraldehyde-3-phosphate dehydrogenase [Arachis ipaensis]	53.078			arahy.Tifrunner.gnm1.ann1.8DE1JP.1	phosphoglycerate mutase family protein [Medicago truncatula]	28.76
arahy.Tifrunner.gnm1.ann1.Z7U9ST.1	uricase-2 isozyme 2-like [Arachis ipaensis]	36.041			arahy.Tifrunner.gnm1.ann1.3PG13R.1	N6-adenosine-methyltransferase MT-A70-like [Arachis duranensis]	80.118
arahy.Tifrunner.gnm1.ann1.P4PJLA.1	60S ribosomal protein L38 [Arachis ipaensis]	8.0665			arahy.Tifrunner.gnm1.ann1.6YTJ29.1	short-chain dehydrogenase reductase 3b-like [Arachis duranensis]	54.8
arahy.Tifrunner.gnm1.ann1.LT98XL.2	10 kDa chaperonin-like [Arachis ipaensis]	14.902			arahy.Tifrunner.gnm1.ann1.S2I56E.1		39.736
arahy.Tifrunner.gnm1.ann1.4VY1XX.1	"plastid-lipid-associated protein, chloroplastic [Arachis ipaensis]"	32.803			arahy.Tifrunner.gnm1.ann1.TZP9CN.1	DNA-directed RNA polymerase subunit beta [Arabidopsis thaliana]	30.368
arahy.Tifrunner.gnm1.ann1.P86YY0.1	chaperone protein DnaJ-like isoform X2 [Arachis ipaensis]	14.033			arahy.Tifrunner.gnm1.ann1.H4SBWB.1	bifunctional dihydrofolate reductase-thymidylate synthase-like [Arachis ipaensis]	56.771
arahy.Tifrunner.gnm1.ann1.X5N52Z.1	"protein CHLORORESPIRATORY REDUCTION 7, chloroplastic [Arachis duranensis]"	17.404			arahy.Tifrunner.gnm1.ann1.B1W7C6.1	"2-oxoisovalerate dehydrogenase subunit alpha 2, mitochondrial-like isoform X2 [Arachis ipaensis]"	50.39
arahy.Tifrunner.gnm1.ann1.L0X6M7.2	5'-3' exoribonuclease 4 [Arachis duranensis]	108.86			arahy.Tifrunner.gnm1.ann1.820ML4.3	sorting and assembly machinery component 50 homolog B-like [Arachis duranensis]	59.761
arahy.Tifrunner.gnm1.ann1.VI5MD4.1	"phosphoglycolate phosphatase 1B, chloroplastic-like [Arachis ipaensis]"	40.571			arahy.Tifrunner.gnm1.ann1.FJZ5Z0.1	pathogenesis-related protein 2-like [Arachis ipaensis]	16.91
arahy.Tifrunner.gnm1.ann1.2UET99.3	diphthine--ammonia ligase isoform X1 [Jatropha curcas]	74.327			arahy.Tifrunner.gnm1.ann1.YJEW4K.1	"probable monogalactosyldiacylglycerol synthase, chloroplastic [Arachis duranensis]"	58.534
arahy.Tifrunner.gnm1.ann1.5B0M6A.2	probably inactive leucine-rich repeat receptor-like protein kinase At5g48380 [Arachis ipaensis]	68.135			arahy.Tifrunner.gnm1.ann1.ER7ZFF.1	"3-ketoacyl-CoA thiolase 2, peroxisomal-like [Arachis ipaensis]"	34.845
arahy.Tifrunner.gnm1.ann1.FIRH26.1	UPF0678 fatty acid-binding protein-like protein At1g79260 isoform X1 [Arachis ipaensis]	13.716			arahy.Tifrunner.gnm1.ann1.47B3FN.2	2-oxoglutarate-dependent dioxygenase DAO-like [Arachis duranensis]	18.579
arahy.Tifrunner.gnm1.ann1.E56BAP.1	serine/threonine-protein kinase STY8-like isoform X1 [Arachis duranensis]	61.777			arahy.Tifrunner.gnm1.ann1.HU8IL4.1	protein FLX-like 4 [Arachis ipaensis]	30.689
arahy.Tifrunner.gnm1.ann1.44UP18.2	GDSL esterase/lipase At5g33370-like [Arachis ipaensis]	38.23			arahy.Tifrunner.gnm1.ann1.TYGW7M.1	"tryptophan synthase beta chain 2, chloroplastic [Arachis duranensis]"	44.616
arahy.Tifrunner.gnm1.ann1.S9NP0T.1	"3-isopropylmalate dehydrogenase, chloroplastic [Arachis duranensis]"	43.801			arahy.Tifrunner.gnm1.ann1.E9FYC3.1	LOW QUALITY PROTEIN: isoprenylcysteine alpha-carbonyl methylesterase ICME-like [Arachis duranensis]	56.361
arahy.Tifrunner.gnm1.ann1.TD6B9U.3	SNF1-related protein kinase catalytic subunit alpha KIN10-like [Arachis ipaensis]	58.025			arahy.Tifrunner.gnm1.ann1.BXVS1E.1	putative glutathione-specific gamma-glutamylcyclotransferase 2 [Arachis ipaensis]	25.424
arahy.Tifrunner.gnm1.ann1.L2XBQ2.1	"protein CURVATURE THYLAKOID 1B, chloroplastic [Arachis ipaensis]"	16.241			arahy.Tifrunner.gnm1.ann1.GVJC4J.1	"probable beta-1,3-galactosyltransferase 11 [Arachis ipaensis]"	38.443
arahy.Tifrunner.gnm1.ann1.MYP9FH.1	inactive purple acid phosphatase-like protein [Arabidopsis thaliana]	49.647			arahy.Tifrunner.gnm1.ann1.N5J460.2	ribonuclease H2 subunit B isoform X1 [Arachis duranensis]	31.981
arahy.Tifrunner.gnm1.ann1.4D2SB5.2	suppressor protein SRP40-like [Ziziphus jujuba]	21.646			arahy.Tifrunner.gnm1.ann1.JIL7XJ.1	sister chromatid cohesion protein PDS5 homolog B-like [Arachis duranensis]	185.78
arahy.Tifrunner.gnm1.ann1.696HI2.1	phosphoglycerate mutase-like protein 4 [Vigna angularis]	25.34			arahy.Tifrunner.gnm1.ann1.LJEZ0V.1	cold and drought-regulated protein CORA-like [Arachis duranensis]	10.73
arahy.Tifrunner.gnm1.ann1.5HS8E4.1	"peroxiredoxin-2E, chloroplastic-like [Arachis duranensis]"	24.628			arahy.Tifrunner.gnm1.ann1.556YNA.1	nicotinate phosphoribosyltransferase 2-like [Arachis duranensis]	56.948
arahy.Tifrunner.gnm1.ann1.X3VFTN.1	LOW QUALITY PROTEIN: 40S ribosomal protein S7-like [Arachis duranensis]	25.271			arahy.Tifrunner.gnm1.ann1.UE00R2.1	2-keto-3-deoxy-L-rhamnonate aldolase-like [Arachis duranensis]	26.757
arahy.Tifrunner.gnm1.ann1.6RQN7L.1	60S ribosomal protein L27-like [Arachis duranensis]	15.65			arahy.Tifrunner.gnm1.ann1.CV0BIZ.3	protein GrpE-like [Arachis ipaensis]	39.632
arahy.Tifrunner.gnm1.ann1.ZAN4A4.1	AP-1 complex subunit sigma-1 [Arachis ipaensis]	18.749			arahy.Tifrunner.gnm1.ann1.4ZV927.1	UDP-glycosyltransferase 76F1-like [Arachis ipaensis]	51.145
arahy.Tifrunner.gnm1.ann1.NBTK2P.1		7.1188			arahy.Tifrunner.gnm1.ann1.EHS3F0.1	ribosomal protein S3 (chloroplast) [Leucaena trichandra]	14.303
arahy.Tifrunner.gnm1.ann1.V2N30X.1	alpha-xylosidase 1-like [Arachis ipaensis]	102.04			arahy.Tifrunner.gnm1.ann1.51INSQ.1	BSD domain-containing protein 1 [Arachis ipaensis]	51.867
arahy.Tifrunner.gnm1.ann1.506A6S.2	"phosphoribosylglycinamide formyltransferase, chloroplastic-like isoform X1 [Arachis ipaensis]"	32.173			arahy.Tifrunner.gnm1.ann1.D4BK2C.2	transmembrane emp24 domain-containing protein p24delta3-like [Arachis duranensis]	21.553
arahy.Tifrunner.gnm1.ann1.CQPG2W.2	FAD/NAD(P)-binding oxidoreductase family protein [Medicago truncatula]	41.684			arahy.Tifrunner.gnm1.ann1.X15ZNM.1	"nudix hydrolase 20, chloroplastic-like [Arachis duranensis]"	41.864
arahy.Tifrunner.gnm1.ann1.82AL0Q.1	Serine/Threonine kinase family protein [Medicago truncatula]	42.339			arahy.Tifrunner.gnm1.ann1.KSKG2Y.1	myb-like protein X [Cajanus cajan]	74.371
arahy.Tifrunner.gnm1.ann1.NIUA4E.3	vacuolar fusion protein CCZ1 homolog isoform X2 [Arachis ipaensis]	57.588			arahy.Tifrunner.gnm1.ann1.I53961.1	MAR-binding filament-like protein 1-1 [Arachis ipaensis]	83.391
arahy.Tifrunner.gnm1.ann1.B4NXD9.1	pectin acetylesterase 8-like isoform X2 [Arachis duranensis]	44.283			arahy.Tifrunner.gnm1.ann1.AY6ICH.1	transmembrane protein 209 [Lupinus angustifolius]	73.396
arahy.Tifrunner.gnm1.ann1.CT51YV.2	phosphoinositide phospholipase C 2-like isoform X2 [Arachis ipaensis]	67.954			arahy.Tifrunner.gnm1.ann1.5HN39H.1	nascent polypeptide-associated complex subunit alpha-like protein 1 [Arachis duranensis]	22.243
arahy.Tifrunner.gnm1.ann1.YNET3T.1	galactose-binding lectin-like [Arachis duranensis]	29.434			arahy.Tifrunner.gnm1.ann1.ZS4L0E.1	rho GDP-dissociation inhibitor 1-like [Arachis ipaensis]	26.293
arahy.Tifrunner.gnm1.ann1.90BG8T.1	60S ribosomal protein L28-2-like [Arachis duranensis]	20.383			arahy.Tifrunner.gnm1.ann1.G73SPJ.1	L-ascorbate oxidase homolog [Arachis duranensis]	59.639
arahy.Tifrunner.gnm1.ann1.7PDB7U.3	DNA topoisomerase 1-like [Arachis ipaensis]	108.27			arahy.Tifrunner.gnm1.ann1.BC29PU.1	"protein RETICULATA-RELATED 4, chloroplastic-like isoform X1 [Lupinus angustifolius]"	42.42
arahy.Tifrunner.gnm1.ann1.W8HEIJ.1	pectinesterase 31 [Arachis ipaensis]	35.721			arahy.Tifrunner.gnm1.ann1.SI3K9E.1	conserved oligomeric Golgi complex subunit 4 [Arachis duranensis]	85.06
arahy.Tifrunner.gnm1.ann1.QCG7AI.1	ethylene-insensitive protein 2-like isoform X1 [Arachis ipaensis]	146.8			arahy.Tifrunner.gnm1.ann1.JK0YGC.2	"LOW QUALITY PROTEIN: ankyrin repeat domain-containing protein, chloroplastic-like [Arachis duranensis]"	49.967
arahy.Tifrunner.gnm1.ann1.PJD2PN.2	40S ribosomal protein S24-1 [Arachis ipaensis]	15.632			arahy.Tifrunner.gnm1.ann1.YQ829I.1	topless-related protein 1-like isoform X2 [Arachis duranensis]	127.11
arahy.Tifrunner.gnm1.ann1.9U5P9R.1	protein NRT1/ PTR FAMILY 6.4 [Arachis ipaensis]	65.007			arahy.Tifrunner.gnm1.ann1.QWF8TS.1	hexokinase-1 protein [Arabidopsis thaliana]	10.447
arahy.Tifrunner.gnm1.ann1.JE9GG4.1	clp protease proteolytic subunit (chloroplast) [Agave attenuata]	11.723			arahy.Tifrunner.gnm1.ann1.B5AM0N.1	cytochrome b6 (plastid) [Wimmerella hederacea]	12.502
arahy.Tifrunner.gnm1.ann1.8Z5VIY.1	UDP-glycosyltransferase 71K1-like [Arachis ipaensis]	51.797			arahy.Tifrunner.gnm1.ann1.0G0A0M.1	glycine-rich RNA-binding protein [Arachis ipaensis]	54.61
arahy.Tifrunner.gnm1.ann1.TY5ZVA.1	eukaryotic translation initiation factor 5-like [Arachis ipaensis]	53.259			arahy.Tifrunner.gnm1.ann1.VBZF8N.2	"4-hydroxy-3-methylbut-2-en-1-yl diphosphate synthase (ferredoxin), chloroplastic [Arachis duranensis]"	82.382
arahy.Tifrunner.gnm1.ann1.N1R11Y.2	golgin subfamily A member 6-like protein 10 [Arachis ipaensis]	44.835			arahy.Tifrunner.gnm1.ann1.X4SEM1.1	ribosomal protein L2 (chloroplast) [Cucumis x hytivus]	21.308
arahy.Tifrunner.gnm1.ann1.G1X91R.1	"4-hydroxy-tetrahydrodipicolinate synthase, chloroplastic [Arachis duranensis]"	40.478			arahy.Tifrunner.gnm1.ann1.ZFC6L6.4	serine carboxypeptidase-like 13 [Arachis ipaensis]	51.019
arahy.Tifrunner.gnm1.ann1.B2K02U.3	probable peroxygenase 4 isoform X1 [Arachis ipaensis]	23.414			arahy.Tifrunner.gnm1.ann1.R4XM2R.1	tubulin beta chain [Arachis duranensis]	49.862
arahy.Tifrunner.gnm1.ann1.W50V02.1	60S ribosomal protein L27a-3 [Arachis duranensis]	16.584			arahy.Tifrunner.gnm1.ann1.5G1G6M.1	"plant/F4C21-7 protein, putative [Medicago truncatula]"	20.013
arahy.Tifrunner.gnm1.ann1.S0UG05.1	riboflavin synthase-like [Arachis ipaensis]	30.961			arahy.Tifrunner.gnm1.ann1.9YN8B0.1	DNA-damage-repair/toleration protein DRT100 [Arachis duranensis]	64.937
arahy.Tifrunner.gnm1.ann1.YU9IEB.1	U3 small nucleolar RNA-associated protein 4 homolog isoform X2 [Arachis duranensis]	87.256			arahy.Tifrunner.gnm1.ann1.TVRM18.1	"cyclin-dependent kinase F-1-like, partial [Arachis ipaensis]"	36.973
arahy.Tifrunner.gnm1.ann1.FK1L07.1	hevamine-A-like [Arachis ipaensis]	49.703			arahy.Tifrunner.gnm1.ann1.VXR6Q5.1	nephrocystin-3 [Arachis duranensis]	70.528
arahy.Tifrunner.gnm1.ann1.5RXD5Y.3	C-factor-like isoform X1 [Arachis ipaensis]	27.823			arahy.Tifrunner.gnm1.ann1.85QD0P.2	"probable ribose-5-phosphate isomerase 4, chloroplastic isoform X1 [Arachis ipaensis]"	31.824
arahy.Tifrunner.gnm1.ann1.KVXN1E.1	glycerate dehydrogenase [Arachis duranensis]	92.878			arahy.Tifrunner.gnm1.ann1.67S48P.1	NADP-dependent alkenal double bond reductase P2-like [Arachis ipaensis]	25.088
arahy.Tifrunner.gnm1.ann1.M466US.1	"geranylgeranyl pyrophosphate synthase, chloroplastic-like [Arachis duranensis]"	30.017			arahy.Tifrunner.gnm1.ann1.R76IPR.1	LOW QUALITY PROTEIN: THO complex subunit 2 [Arachis ipaensis]	200.19
arahy.Tifrunner.gnm1.ann1.YW30D2.1	3-ketoacyl-CoA synthase 10 [Arachis ipaensis]	61.235			arahy.Tifrunner.gnm1.ann1.LAB9ID.1	ras-related protein RABA1f [Arachis duranensis]	24.523
arahy.Tifrunner.gnm1.ann1.HZCB99.1	40S ribosomal protein S6-like [Arachis ipaensis]	28.35			arahy.Tifrunner.gnm1.ann1.KV3BZC.1	protease inhibitor-like [Glycine max]	7.7148
arahy.Tifrunner.gnm1.ann1.TCQK5L.1	glycine-rich RNA-binding protein GRP1A-like [Arachis duranensis]	17.106			arahy.Tifrunner.gnm1.ann1.SE6XPK.1	acid beta-fructofuranosidase [Arachis duranensis]	52.246
arahy.Tifrunner.gnm1.ann1.2ZJI0H.1	TOM1-like protein 2 [Arachis ipaensis]	44.464			arahy.Tifrunner.gnm1.ann1.T9Z7ZJ.2	probable receptor-like protein kinase At5g15080 isoform X1 [Arachis duranensis]	53.214
arahy.Tifrunner.gnm1.ann1.2Q8IWK.1	septin and tuftelin-interacting protein 1 homolog 1-like isoform X1 [Arachis ipaensis]	82.524			arahy.Tifrunner.gnm1.ann1.YJ1J9B.2	vacuolar amino acid transporter 1-like [Arachis ipaensis]	44.942
arahy.Tifrunner.gnm1.ann1.FNWQ0F.2	"glucan endo-1,3-beta-D-glucosidase-like [Arachis ipaensis]"	49.392			arahy.Tifrunner.gnm1.ann1.31H9ZG.1	"beta-fructofuranosidase, insoluble isoenzyme CWINV6-like [Arachis ipaensis]"	57.282
arahy.Tifrunner.gnm1.ann1.J9AJ01.1	"chlorophyll a-b binding protein CP26, chloroplastic [Arachis ipaensis]"	30.292			arahy.Tifrunner.gnm1.ann1.KS8M6W.1	probable linoleate 9S-lipoxygenase 5 [Arachis duranensis]	95.437
arahy.Tifrunner.gnm1.ann1.9NN8UN.1	T-complex protein 1 subunit gamma isoform X1 [Arachis ipaensis]	60.472			arahy.Tifrunner.gnm1.ann1.1FV09I.1	epidermal growth factor receptor substrate 15-like 1 isoform X1 [Arachis duranensis]	114.27
arahy.Tifrunner.gnm1.ann1.YKH51Y.2	COBW domain-containing protein 1-like [Arachis duranensis]	51.581			arahy.Tifrunner.gnm1.ann1.BR1H5V.2	syntaxin-81 [Arachis ipaensis]	34.74
arahy.Tifrunner.gnm1.ann1.538Z4G.1	probable serine/threonine-protein kinase cdc7 [Arachis duranensis]	27.413			arahy.Tifrunner.gnm1.ann1.LXGX9H.2	U2 small nuclear ribonucleoprotein A' [Arachis ipaensis]	32.754
arahy.Tifrunner.gnm1.ann1.83G6QR.1	"protein LOW PSII ACCUMULATION 2, chloroplastic [Arachis ipaensis]"	17.702			arahy.Tifrunner.gnm1.ann1.KSGU3T.1	trihelix transcription factor GT-4-like [Arachis ipaensis]	51.266
arahy.Tifrunner.gnm1.ann1.95S5ZX.1	11 kDa late embryogenesis abundant protein-like [Arachis ipaensis]	14.244			arahy.Tifrunner.gnm1.ann1.T6S6P4.1	(+)-neomenthol dehydrogenase-like [Arachis ipaensis]	31.667
arahy.Tifrunner.gnm1.ann1.3ZC2I8.1	"histidine--tRNA ligase, chloroplastic/mitochondrial isoform X2 [Arachis ipaensis]"	54.973			arahy.Tifrunner.gnm1.ann1.XM74V8.1	phosphoglycerate mutase-like protein 1 isoform X1 [Arachis duranensis]	25.397
arahy.Tifrunner.gnm1.ann1.UN6F3P.1	transcription initiation factor TFIID subunit 12 isoform X2 [Arachis duranensis]	35.2			arahy.Tifrunner.gnm1.ann1.E6VM83.1	actin [Arachis ipaensis]	40.093
arahy.Tifrunner.gnm1.ann1.NDMV8G.1	protein LIKE COV 2 [Arachis ipaensis]	29.286			arahy.Tifrunner.gnm1.ann1.9G3TAM.1	"granule-bound starch synthase 2, chloroplastic/amyloplastic-like [Arachis duranensis]"	93.533
arahy.Tifrunner.gnm1.ann1.4N5DEN.2	serine/threonine protein phosphatase 2A 55 kDa regulatory subunit B beta isoform-like isoform X1 [Arachis ipaensis]	57.29			arahy.Tifrunner.gnm1.ann1.W6GX7N.1	dipeptidyl peptidase family member 6-like isoform X2 [Arachis ipaensis]	82.052
arahy.Tifrunner.gnm1.ann1.DWF5LU.1	phosphoribosylamine--glycine ligase [Arachis duranensis]	55.935			arahy.Tifrunner.gnm1.ann1.Z2IH01.1	probable carboxylesterase 11 [Arachis duranensis]	51.713
arahy.Tifrunner.gnm1.ann1.JVEI5Y.1	"chlorophyll a-b binding protein CP24 10A, chloroplastic [Arachis ipaensis]"	27.44			arahy.Tifrunner.gnm1.ann1.VP8W98.1	SAGA-associated factor 29-like isoform X5 [Arachis ipaensis]	29.085
arahy.Tifrunner.gnm1.ann1.R98RGQ.2	"valine--tRNA ligase, mitochondrial 1 isoform X1 [Arachis duranensis]"	119.17			arahy.Tifrunner.gnm1.ann1.X978JA.1	dual specificity protein kinase shkC-like [Arachis ipaensis]	53.897
arahy.Tifrunner.gnm1.ann1.GHRN5T.1	nudix hydrolase 3-like [Arachis ipaensis]	82.4			arahy.Tifrunner.gnm1.ann1.D6X22R.1	"vacuolar protein sorting-associated protein 54, chloroplastic isoform X2 [Arachis duranensis]"	113.29
arahy.Tifrunner.gnm1.ann1.E3R8VW.1	eukaryotic translation initiation factor 2 subunit alpha [Arachis duranensis]	38.605			arahy.Tifrunner.gnm1.ann1.S5Z9V6.1	cyclin-dependent kinase D-2-like [Arachis duranensis]	44.876
arahy.Tifrunner.gnm1.ann1.BJ2ABN.2	chromosome-associated kinesin [Arabidopsis thaliana]	38.854			arahy.Tifrunner.gnm1.ann1.SHNW9G.2	probable protein phosphatase 2C 33 [Arachis ipaensis]	53.729
arahy.Tifrunner.gnm1.ann1.VA1NMQ.3	"bifunctional phosphatase IMPL2, chloroplastic-like [Arachis duranensis]"	36.156			arahy.Tifrunner.gnm1.ann1.CH4HI7.4	pentatricopeptide repeat-containing protein At3g46870-like [Arachis ipaensis]	29.904
arahy.Tifrunner.gnm1.ann1.NH3KYE.1	glutaredoxin 2 [Medicago truncatula]	15.495			arahy.Tifrunner.gnm1.ann1.ZIU9VW.2	mitogen-activated protein kinase 20-like isoform X1 [Arachis ipaensis]	69.496
arahy.Tifrunner.gnm1.ann1.0XM443.1	beta-glucosidase 44-like [Arachis duranensis]	58.95			arahy.Tifrunner.gnm1.ann1.S34EA0.1	NEDD8-activating enzyme E1 regulatory subunit-like isoform X1 [Arachis ipaensis]	57.976
arahy.Tifrunner.gnm1.ann1.0GK98G.1	dnaJ protein ERDJ2A [Arachis duranensis]	76.589			arahy.Tifrunner.gnm1.ann1.I2I2ZX.2	tRNA (guanine(37)-N1)-methyltransferase 1-like [Arachis duranensis]	67.232
arahy.Tifrunner.gnm1.ann1.MY7VXV.1	photosystem I assembly protein Ycf3 (chloroplast) [Chrysanthemum x morifolium]	7.724			arahy.Tifrunner.gnm1.ann1.LNW2E9.1	protein SAWADEE HOMEODOMAIN HOMOLOG 2-like [Arachis ipaensis]	38.471
arahy.Tifrunner.gnm1.ann1.MSPK9F.2	zinc finger CCCH domain-containing protein ZFN-like [Arachis ipaensis]	44.246			arahy.Tifrunner.gnm1.ann1.MM6MID.1	LOW QUALITY PROTEIN: vacuolar protein sorting-associated protein 53 A-like [Arachis ipaensis]	83.713
arahy.Tifrunner.gnm1.ann1.WY2I81.1	40S ribosomal protein S19-1 [Arachis ipaensis]	16.041			arahy.Tifrunner.gnm1.ann1.B46K30.3	UDP-N-acetylglucosamine transferase subunit ALG13 homolog [Arachis ipaensis]	19.81
arahy.Tifrunner.gnm1.ann1.S0Y3D4.1	60S ribosomal protein L27 [Arachis ipaensis]	15.622			arahy.Tifrunner.gnm1.ann1.HI2B5N.1	peptide-N4-(N-acetyl-beta-glucosaminyl)asparagine amidase A [Arachis duranensis]	69.762
arahy.Tifrunner.gnm1.ann1.XT6XQE.1	selenoprotein H [Arachis ipaensis]	18.522			arahy.Tifrunner.gnm1.ann1.JE1LMX.1	serine/arginine-rich splicing factor RSZ21-like isoform X1 [Arachis ipaensis]	21.516
arahy.Tifrunner.gnm1.ann1.KWZP7D.1	"glyoxylate/succinic semialdehyde reductase 2, chloroplastic [Arachis ipaensis]"	37.192			arahy.Tifrunner.gnm1.ann1.V0HLME.3	7-methylguanosine phosphate-specific 5'-nucleotidase A [Arachis ipaensis]	38.966
arahy.Tifrunner.gnm1.ann1.Z3ML6G.1	60S ribosomal protein L13a-4 [Arachis ipaensis]	23.624			arahy.Tifrunner.gnm1.ann1.9Q60JN.1	stilbene synthase 3 [Arachis ipaensis]	42.833
arahy.Tifrunner.gnm1.ann1.I40MZ1.2	synaptotagmin-4-like [Arachis duranensis]	23.143			arahy.Tifrunner.gnm1.ann1.YEM7S9.1	peroxidase 66 [Arachis duranensis]	35.581
arahy.Tifrunner.gnm1.ann1.A5W06F.2	protein SUPPRESSOR OF K(+) TRANSPORT GROWTH DEFECT 1 [Arachis ipaensis]	45.306			arahy.Tifrunner.gnm1.ann1.WXBJ4D.4	2-phosphoglycerate kinase [Medicago truncatula]	49.122
arahy.Tifrunner.gnm1.ann1.I6CLRS.1	ribosomal protein S3 (chloroplast) [Millettia pinnata]	23.683			arahy.Tifrunner.gnm1.ann1.QPXD55.1	"fructokinase-like 2, chloroplastic isoform X1 [Arachis duranensis]"	71.547
arahy.Tifrunner.gnm1.ann1.UE89WV.1	nuclear cap-binding protein subunit 2 [Arachis ipaensis]	29.818			arahy.Tifrunner.gnm1.ann1.IQ9SDZ.1	putative UDP-rhamnose:rhamnosyltransferase 1 [Arachis duranensis]	51.357
arahy.Tifrunner.gnm1.ann1.Q9RGLK.1	U1 small nuclear ribonucleoprotein 70 kDa-like [Cajanus cajan]	59.15			arahy.Tifrunner.gnm1.ann1.UF24CP.2	regulator of nonsense transcripts UPF3 [Arachis duranensis]	27.988
arahy.Tifrunner.gnm1.ann1.STND79.2	tubulin alpha-2 chain-like [Arachis ipaensis]	49.668			arahy.Tifrunner.gnm1.ann1.I0HFQI.1	aquaporin SIP1-2-like [Arachis ipaensis]	27.138
arahy.Tifrunner.gnm1.ann1.DL2WYG.1	"1,4-dihydroxy-2-naphthoyl-CoA thioesterase 1 [Arachis duranensis]"	17.855			arahy.Tifrunner.gnm1.ann1.A6R79F.1	tubulin alpha-3 chain-like [Arachis duranensis]	50.011
arahy.Tifrunner.gnm1.ann1.N3WVHA.1	"GDP-mannose 3,5-epimerase 2 [Arachis ipaensis]"	42.496			arahy.Tifrunner.gnm1.ann1.56DXVT.1	"chaperone protein ClpC, chloroplastic-like [Vigna radiata var. radiata]"	32.739
arahy.Tifrunner.gnm1.ann1.0MSU5M.1	BRCA1-associated RING domain protein 1 [Arachis ipaensis]	77.104			arahy.Tifrunner.gnm1.ann1.679W5T.1	ERAD-associated E3 ubiquitin-protein ligase component HRD3A [Arachis ipaensis]	76.707
arahy.Tifrunner.gnm1.ann1.SUJ4K6.1	"polyribonucleotide nucleotidyltransferase 2, mitochondrial [Arachis ipaensis]"	106.5			arahy.Tifrunner.gnm1.ann1.C3I2PC.1	beta-amylase-like [Arachis duranensis]	66.246
arahy.Tifrunner.gnm1.ann1.YG256T.1	ABC1/COQ8 Serine/Threonine kinase [Medicago truncatula]	89.112			arahy.Tifrunner.gnm1.ann1.VX1QFG.1	transmembrane 9 superfamily member 3 [Arachis ipaensis]	74.427
arahy.Tifrunner.gnm1.ann1.2RH035.1	beta-galactosidase isoform X1 [Arachis ipaensis]	125.24			arahy.Tifrunner.gnm1.ann1.NWTA0X.1	major allergen Pru ar 1-like [Arachis duranensis]	7.6819
arahy.Tifrunner.gnm1.ann1.UCFB2S.2	aminopeptidase [Medicago truncatula]	54.603			arahy.Tifrunner.gnm1.ann1.Y4I94H.1	protein SRG1-like [Arachis duranensis]	40.653
arahy.Tifrunner.gnm1.ann1.NGL2PI.1	NAD-dependent epimerase/dehydratase family protein [Medicago truncatula]	43.564			arahy.Tifrunner.gnm1.ann1.38NM2G.2	"ketol-acid reductoisomerase, chloroplastic-like [Arachis ipaensis]"	59.169
arahy.Tifrunner.gnm1.ann1.44XN4P.1	"UDP-sulfoquinovose synthase, chloroplastic [Arachis duranensis]"	53.133			arahy.Tifrunner.gnm1.ann1.GYU2ZH.1	UDP-glycosyltransferase 71K2-like [Arachis ipaensis]	76.566
arahy.Tifrunner.gnm1.ann1.858I9V.1	"NAD(P)-binding rossmann-fold protein, putative [Medicago truncatula]"	36.764			arahy.Tifrunner.gnm1.ann1.Z621FR.1	dolichyl-diphosphooligosaccharide--protein glycosyltransferase subunit 1A [Arachis duranensis]	69.138
arahy.Tifrunner.gnm1.ann1.27DD66.1	"probable inactive ATP-dependent zinc metalloprotease FTSHI 1, chloroplastic [Arachis ipaensis]"	105.42			arahy.Tifrunner.gnm1.ann1.8VB164.1	"protein TRIGALACTOSYLDIACYLGLYCEROL 1, chloroplastic [Arachis duranensis]"	32.786
arahy.Tifrunner.gnm1.ann1.G84PUL.2	cyanogenic beta-glucosidase-like [Arachis duranensis]	56.663			arahy.Tifrunner.gnm1.ann1.W9MXV1.1	protein STRICTOSIDINE SYNTHASE-LIKE 10-like [Arachis duranensis]	42.306
arahy.Tifrunner.gnm1.ann1.11DDVR.2	"protoporphyrinogen oxidase 1, chloroplastic-like [Arachis duranensis]"	59.688			arahy.Tifrunner.gnm1.ann1.JCXG2J.3	beta-amyrin 28-oxidase-like [Arachis ipaensis]	53.582
arahy.Tifrunner.gnm1.ann1.A29JGB.2	hexokinase-1 [Arachis ipaensis]	53.895			arahy.Tifrunner.gnm1.ann1.JV52YF.1	stilbene synthase 3-like [Arachis duranensis]	43.004
arahy.Tifrunner.gnm1.ann1.LDTM0X.1	chromatin remodeling protein EBS isoform X1 [Arachis ipaensis]	26.266			arahy.Tifrunner.gnm1.ann1.HQU2A8.1	glutamate decarboxylase 4-like [Arachis ipaensis]	57.221
arahy.Tifrunner.gnm1.ann1.WWNC08.1	gamma-glutamyltranspeptidase 3 isoform X1 [Arachis ipaensis]	62.263			arahy.Tifrunner.gnm1.ann1.MT58QN.1	ubiquitin fusion degradation protein 1 homolog [Arachis ipaensis]	30.996
arahy.Tifrunner.gnm1.ann1.MW0P8M.1	60S ribosomal protein L18 [Arachis ipaensis]	20.968			arahy.Tifrunner.gnm1.ann1.L1PMVE.1	BAH domain-containing protein [Medicago truncatula]	169.55
arahy.Tifrunner.gnm1.ann1.82JKZG.1	sugar transporter ERD6-like 7 [Arachis ipaensis]	19.682			arahy.Tifrunner.gnm1.ann1.B2DFDY.1	DUF946 family protein [Medicago truncatula]	64.547
arahy.Tifrunner.gnm1.ann1.V2Z0GB.1	tetraspanin-8-like [Arachis ipaensis]	30.297			arahy.Tifrunner.gnm1.ann1.QWHT6R.1	binding partner of ACD11 1-like [Arachis ipaensis]	26.947
arahy.Tifrunner.gnm1.ann1.FB5GTI.1	heat shock 70 kDa protein 16 [Arachis ipaensis]	92.639			arahy.Tifrunner.gnm1.ann1.JSJF91.1	"oxidoreductase/transition metal ion-binding protein, putative [Medicago truncatula]"	103.41
arahy.Tifrunner.gnm1.ann1.Y9M9U1.1	60S ribosomal protein L23 [Arachis ipaensis]	15.072			arahy.Tifrunner.gnm1.ann1.ZMG720.2	glycerol kinase [Arachis ipaensis]	56.352
arahy.Tifrunner.gnm1.ann1.WC628Y.1	far upstream element-binding protein 2 [Arachis duranensis]	76.895			arahy.Tifrunner.gnm1.ann1.T9ECGJ.1	zinc finger protein 1-like [Arachis ipaensis]	28.586
arahy.Tifrunner.gnm1.ann1.B0KB7I.1	"50S ribosomal protein L15, chloroplastic-like [Arachis duranensis]"	35.136			arahy.Tifrunner.gnm1.ann1.3G6XIY.1	signal peptide peptidase-like 2 [Arachis ipaensis]	94.902
arahy.Tifrunner.gnm1.ann1.EN97M4.2	GDSL esterase/lipase At2g27360-like [Arachis duranensis]	43.731			arahy.Tifrunner.gnm1.ann1.TCII1L.1	protein MOR1-like isoform X1 [Arachis ipaensis]	45.853
arahy.Tifrunner.gnm1.ann1.QSQE7C.1	methyl-CpG-binding domain-containing protein 2-like [Arachis duranensis]	40.93			arahy.Tifrunner.gnm1.ann1.7382T8.1	RNA polymerase beta' subunit (chloroplast) [Kostermanthus robustus]	48.609
arahy.Tifrunner.gnm1.ann1.0IR6V9.1	60S ribosomal protein L36-3-like [Arachis duranensis]	12.517			arahy.Tifrunner.gnm1.ann1.CC10Q4.1	OTU domain-containing protein At3g57810-like isoform X2 [Arachis duranensis]	46.325
arahy.Tifrunner.gnm1.ann1.L32XPY.2	"LOW QUALITY PROTEIN: phenylalanine--tRNA ligase, chloroplastic/mitochondrial-like [Arachis duranensis]"	49.978			arahy.Tifrunner.gnm1.ann1.ERM2F6.1	"protein SCO1 homolog 2, mitochondrial [Arachis duranensis]"	30.187
arahy.Tifrunner.gnm1.ann1.ND684V.2	"ATP-dependent zinc metalloprotease FTSH 9, chloroplastic-like [Arachis ipaensis]"	90.098			arahy.Tifrunner.gnm1.ann1.PHVW6B.1	coatomer subunit gamma-2-like [Arachis ipaensis]	98.663
arahy.Tifrunner.gnm1.ann1.3G0LJS.1	ribosomal protein L14 (plastid) [Melianthus villosus]	13.444			arahy.Tifrunner.gnm1.ann1.Q8L9VW.1		41.854
arahy.Tifrunner.gnm1.ann1.S65VS3.1	protein DETOXIFICATION 21-like [Arachis duranensis]	54.284			arahy.Tifrunner.gnm1.ann1.75PF94.2	poly(rC)-binding protein 4-like [Arachis ipaensis]	43.581
arahy.Tifrunner.gnm1.ann1.5EV3D9.1	DEAD-box ATP-dependent RNA helicase 37-like [Arachis duranensis]	66.394			arahy.Tifrunner.gnm1.ann1.E8KUAX.2	serine/arginine-rich SC35-like splicing factor SCL28 [Arachis duranensis]	34.41
arahy.Tifrunner.gnm1.ann1.H2AKHM.1	zinc finger CCCH domain-containing protein 6 [Arachis duranensis]	45.557			arahy.Tifrunner.gnm1.ann1.Q7I94B.2	"ferredoxin--NADP reductase, root isozyme, chloroplastic-like isoform X2 [Arachis duranensis]"	42.265
arahy.Tifrunner.gnm1.ann1.EQF4J0.2	hydroxyisourate hydrolase-like [Arachis duranensis]	42.466			arahy.Tifrunner.gnm1.ann1.8HEC25.1	DNA-directed RNA polymerase subunit beta [Arabidopsis thaliana]	30.38
arahy.Tifrunner.gnm1.ann1.NV4Y6S.1	"glutamate-1-semialdehyde 2,1-aminomutase, chloroplastic [Arachis ipaensis]"	49.491			arahy.Tifrunner.gnm1.ann1.Y4R2VT.1	lysine histidine transporter 1-like [Arachis ipaensis]	50.248
arahy.Tifrunner.gnm1.ann1.D1ZW30.1	chloroplastic lipocalin [Arachis duranensis]	36.49			arahy.Tifrunner.gnm1.ann1.GLW41G.1	subtilisin-like protease SBT5.3 isoform X2 [Arachis duranensis]	56.64
arahy.Tifrunner.gnm1.ann1.7X1X2Z.1	"rhodanese-like domain-containing protein 9, chloroplastic isoform X3 [Arachis ipaensis]"	25.491			arahy.Tifrunner.gnm1.ann1.D38J11.2	E3 ubiquitin-protein ligase RGLG1-like [Arachis ipaensis]	49.187
arahy.Tifrunner.gnm1.ann1.Y92ER0.2	"putative PAP-specific phosphatase, mitochondrial isoform X2 [Arachis duranensis]"	44.559			arahy.Tifrunner.gnm1.ann1.09DLU7.1	26S proteasome non-ATPase regulatory subunit 10 [Arachis ipaensis]	26.428
arahy.Tifrunner.gnm1.ann1.06VRVW.1	allantoinase [Arachis ipaensis]	55.065			arahy.Tifrunner.gnm1.ann1.VZK86E.1	UDP-glycosyltransferase 83A1-like [Arachis duranensis]	101.34
arahy.Tifrunner.gnm1.ann1.YZ06AV.1	chlorophyll a-b binding protein of LHCII type 1-like [Arachis duranensis]	28.075			arahy.Tifrunner.gnm1.ann1.ZHC70T.1	polyol transporter 5-like [Arachis ipaensis]	55.735
arahy.Tifrunner.gnm1.ann1.FR17PC.2	COMPASS-like H3K4 histone methylase component WDR5B [Arachis duranensis]	26.899			arahy.Tifrunner.gnm1.ann1.QJ0JEK.1	"50S ribosomal protein L15, chloroplastic-like [Arachis ipaensis]"	32.261
arahy.Tifrunner.gnm1.ann1.1AX7R1.1	RNA-binding protein 2-like [Arachis duranensis]	24.526			arahy.Tifrunner.gnm1.ann1.GZZ31L.1	probable choline kinase 2 [Arachis ipaensis]	36.064
arahy.Tifrunner.gnm1.ann1.GXX147.2	14 kDa zinc-binding protein [Arachis duranensis]	14.174			arahy.Tifrunner.gnm1.ann1.S7URRB.2	"glycerol-3-phosphate dehydrogenase [NAD(+)] GPDHC1, cytosolic-like [Arachis duranensis]"	51.754
arahy.Tifrunner.gnm1.ann1.YC9QB8.1	eukaryotic translation initiation factor 4B2-like [Arachis duranensis]	59.241			arahy.Tifrunner.gnm1.ann1.Q6HWVM.1	"NAD kinase 2, chloroplastic-like [Arachis ipaensis]"	64.505
arahy.Tifrunner.gnm1.ann1.N9T5J4.1	NADH-plastoquinone oxidoreductase subunit 7 (chloroplast) [Ceratophyllum demersum]	17.034			arahy.Tifrunner.gnm1.ann1.0NEN23.1	tubulin-folding cofactor E-like isoform X1 [Arachis duranensis]	76.839
arahy.Tifrunner.gnm1.ann1.DB3C02.1	"31 kDa ribonucleoprotein, chloroplastic-like [Arachis duranensis]"	29.579			arahy.Tifrunner.gnm1.ann1.H2K856.1	oxysterol-binding protein-related protein 3C [Arachis ipaensis]	51.956
arahy.Tifrunner.gnm1.ann1.YI7QGP.1	plant inositol phosphorylceramide synthase [Medicago truncatula]	48.743			arahy.Tifrunner.gnm1.ann1.UJVA95.2	HEAT repeat-containing protein 5B isoform X1 [Arachis ipaensis]	246.67
arahy.Tifrunner.gnm1.ann1.W8IC6S.1	"carbonic anhydrase, chloroplastic-like isoform X2 [Arachis duranensis]"	35.468			arahy.Tifrunner.gnm1.ann1.6F344G.1	triacylglycerol lipase-like protein [Medicago truncatula]	22.474
arahy.Tifrunner.gnm1.ann1.XWU7PI.2	Hop-interacting protein THI034 [Solanum lycopersicum]	34.216			arahy.Tifrunner.gnm1.ann1.YUW7Y0.1	transferring glycosyl group transferase [Medicago truncatula]	27.459
arahy.Tifrunner.gnm1.ann1.Z7H12U.1	"glutaredoxin-C5, chloroplastic [Arachis duranensis]"	20.136			arahy.Tifrunner.gnm1.ann1.FTDL1P.1	"probable alpha,alpha-trehalose-phosphate synthase [UDP-forming] 7 [Arachis ipaensis]"	109.32
arahy.Tifrunner.gnm1.ann1.2WDS0D.1	protein trichome birefringence-like [Arachis duranensis]	70.274			arahy.Tifrunner.gnm1.ann1.PMAQ5N.1	probable cinnamyl alcohol dehydrogenase 1 [Arachis ipaensis]	38.346
arahy.Tifrunner.gnm1.ann1.1JKV8J.1	"triosephosphate isomerase, chloroplastic [Arachis duranensis]"	31.459			arahy.Tifrunner.gnm1.ann1.YS6PIM.1	stilbene synthase 1-like [Arachis duranensis]	71.489
arahy.Tifrunner.gnm1.ann1.FBM6UZ.1	elongation factor P [Arachis duranensis]	25.897			arahy.Tifrunner.gnm1.ann1.TF6M8M.1	"asparagine--tRNA ligase, chloroplastic/mitochondrial [Arachis ipaensis]"	57.41
arahy.Tifrunner.gnm1.ann1.6XZA8Y.1	U-box domain-containing protein 4 [Arachis ipaensis]	91.493			arahy.Tifrunner.gnm1.ann1.NM19P7.1	hydrolase family protein/HAD-superfamily protein [Medicago truncatula]	44.539
arahy.Tifrunner.gnm1.ann1.56AVCI.1	protein LIKE COV 1-like [Arachis duranensis]	27.132			arahy.Tifrunner.gnm1.ann1.Z3DM2X.1	pH-response regulator protein palA/RIM20-like [Arachis ipaensis]	71.758
arahy.Tifrunner.gnm1.ann1.AG4MDC.1	"electron transfer flavoprotein subunit beta, mitochondrial [Arachis duranensis]"	27.649			arahy.Tifrunner.gnm1.ann1.D190K1.2	2Fe-2S ferredoxin-like [Arachis ipaensis]	15.79
arahy.Tifrunner.gnm1.ann1.Z9IJD2.1	nuclear pore complex protein NUP85 [Arachis ipaensis]	81.198			arahy.Tifrunner.gnm1.ann1.5FT6EN.1	ubiquitin carboxyl-terminal hydrolase 13-like isoform X5 [Arachis duranensis]	123.97
arahy.Tifrunner.gnm1.ann1.6CJL2B.1	topless-related protein 3 [Arachis duranensis]	136.72			arahy.Tifrunner.gnm1.ann1.5LD4S6.1	E3 ubiquitin protein ligase RIE1 [Arachis ipaensis]	40.167
arahy.Tifrunner.gnm1.ann1.5GE3YC.1	phosphatidate cytidylyltransferase 1-like [Arachis duranensis]	48.452			arahy.Tifrunner.gnm1.ann1.DH7ITM.1	actin-97-like [Arachis ipaensis]	41.729
arahy.Tifrunner.gnm1.ann1.MDX7G2.1	"LOW QUALITY PROTEIN: multiple organellar RNA editing factor 9, chloroplastic-like [Arachis ipaensis]"	30.206			arahy.Tifrunner.gnm1.ann1.YI114N.1	short-chain type dehydrogenase/reductase-like [Arachis ipaensis]	28.287
arahy.Tifrunner.gnm1.ann1.F394NJ.1	acyl-CoA-binding domain-containing protein 4 [Arachis duranensis]	55.646			arahy.Tifrunner.gnm1.ann1.N59XX0.1	isoliquiritigenin 2'-O-methyltransferase-like [Arachis duranensis]	40.547
arahy.Tifrunner.gnm1.ann1.XGZP1J.1	alpha-galactosidase 3 [Arachis duranensis]	48.542			arahy.Tifrunner.gnm1.ann1.65EIS4.1	receptor-like protein kinase ANXUR2 [Arachis duranensis]	95.081
arahy.Tifrunner.gnm1.ann1.1MJ7K6.1	"folate-biopterin transporter 1, chloroplastic [Arachis ipaensis]"	59.595			arahy.Tifrunner.gnm1.ann1.XVFR0N.1		9.2718
arahy.Tifrunner.gnm1.ann1.4WKV82.1	"calcium sensing receptor, chloroplastic [Arachis ipaensis]"	42.361			arahy.Tifrunner.gnm1.ann1.6JB3CU.1	UTP:RNA uridylyltransferase 1 [Arachis duranensis]	71.127
arahy.Tifrunner.gnm1.ann1.VP1WFQ.1	anthocyanidin 3-O-glucoside 2''-O-glucosyltransferase-like isoform X2 [Arachis ipaensis]	52.882			arahy.Tifrunner.gnm1.ann1.RE1YA1.1	"28S ribosomal protein S33, mitochondrial-like [Arachis ipaensis]"	10.396
arahy.Tifrunner.gnm1.ann1.QT0H2C.1	stem-specific protein TSJT1-like [Arachis ipaensis]	25.219			arahy.Tifrunner.gnm1.ann1.WZXK6X.1	"ribosomal protein S19, mitochondrial-like [Arachis ipaensis]"	14.859
arahy.Tifrunner.gnm1.ann1.RCN63F.2	S-formylglutathione hydrolase [Arachis ipaensis]	31.801			arahy.Tifrunner.gnm1.ann1.IBA4C6.1	LOW QUALITY PROTEIN: mediator of RNA polymerase II transcription subunit 9-like [Arachis ipaensis]	16.442
arahy.Tifrunner.gnm1.ann1.HY1JL2.1	50S ribosomal protein L2 [Morus notabilis]	20.613			arahy.Tifrunner.gnm1.ann1.M733BB.1	probable phosphopantothenoylcysteine decarboxylase [Arachis ipaensis]	23.232
arahy.Tifrunner.gnm1.ann1.S1G93A.1	auxin-repressed 12.5 kDa protein [Arachis ipaensis]	12.299			arahy.Tifrunner.gnm1.ann1.XX8GUS.1	MLP-like protein 34 isoform X2 [Arachis duranensis]	17.484
arahy.Tifrunner.gnm1.ann1.NU7ZVQ.3	sucrose nonfermenting 4-like protein [Arachis ipaensis]	57.959			arahy.Tifrunner.gnm1.ann1.X2UPFJ.1	probable xyloglucan endotransglucosylase/hydrolase protein B [Arachis ipaensis]	34.759
arahy.Tifrunner.gnm1.ann1.Y583I3.2	chitinase-3-like protein 1 isoform X1 [Arachis ipaensis]	42.549			arahy.Tifrunner.gnm1.ann1.TJQZ0C.1	plant/F10M23-360 protein [Medicago truncatula]	59.863
arahy.Tifrunner.gnm1.ann1.MVN91E.1	histone deacetylase 8 [Arachis duranensis]	40.915			arahy.Tifrunner.gnm1.ann1.YXGI3Q.1	flowering locus K homology domain [Arachis duranensis]	66.123
arahy.Tifrunner.gnm1.ann1.6A5V28.1	probable 60S ribosomal protein L14 [Arachis ipaensis]	15.488			arahy.Tifrunner.gnm1.ann1.01D1MQ.2	ABC transporter G family member 15-like [Arachis ipaensis]	74.855
arahy.Tifrunner.gnm1.ann1.DFM3I4.1	"photosynthetic NDH subunit of subcomplex B 1, chloroplastic [Arachis duranensis]"	45.514			arahy.Tifrunner.gnm1.ann1.THTJ31.1	"NAD-dependent malic enzyme 59 kDa isoform, mitochondrial-like [Arachis ipaensis]"	65.729
arahy.Tifrunner.gnm1.ann1.P892WD.2	growth regulator-like protein [Medicago truncatula]	39.719			arahy.Tifrunner.gnm1.ann1.S04SQP.2	gibberellin receptor GID1B-like [Arachis duranensis]	40.253
arahy.Tifrunner.gnm1.ann1.3TVW9H.1	"LOW QUALITY PROTEIN: multiple organellar RNA editing factor 5, mitochondrial-like [Arachis ipaensis]"	26.299			arahy.Tifrunner.gnm1.ann1.XS70FB.2	protein N-lysine methyltransferase METTL21A [Arachis ipaensis]	35.451
arahy.Tifrunner.gnm1.ann1.08FCR9.1	peroxidase 4-like [Arachis ipaensis]	35.365			arahy.Tifrunner.gnm1.ann1.HAW4XI.1	hypersensitive-induced response protein 2-like [Arachis ipaensis]	31.67
arahy.Tifrunner.gnm1.ann1.M9PPGY.1	"protein LOW PSII ACCUMULATION 3, chloroplastic [Arachis duranensis]"	44.033			arahy.Tifrunner.gnm1.ann1.ZHFU2E.1	TBC1 domain family member 15 [Arachis duranensis]	74.953
arahy.Tifrunner.gnm1.ann1.YMC104.1	"delta-aminolevulinic acid dehydratase, chloroplastic [Arachis duranensis]"	45.191			arahy.Tifrunner.gnm1.ann1.25U7NT.1	pathogenesis-related protein 2-like [Arachis duranensis]	16.829
arahy.Tifrunner.gnm1.ann1.48QDBJ.1	stromal cell-derived factor 2-like protein [Arachis ipaensis]	34.238			arahy.Tifrunner.gnm1.ann1.T6QC8B.1	phosphomethylethanolamine N-methyltransferase [Arachis duranensis]	56.045
arahy.Tifrunner.gnm1.ann1.PPSU1J.1	glycoprotein 3-alpha-L-fucosyltransferase A-like [Arachis ipaensis]	57.432			arahy.Tifrunner.gnm1.ann1.F6GGDR.1	dirigent protein 21-like [Arachis ipaensis]	20.078
arahy.Tifrunner.gnm1.ann1.WJ3SQN.1	actin-related protein 9 [Arachis ipaensis]	64.816			arahy.Tifrunner.gnm1.ann1.0TX3JS.1	probable linoleate 9S-lipoxygenase 5 isoform X2 [Arachis ipaensis]	92.419
arahy.Tifrunner.gnm1.ann1.FD543A.1	bifunctional epoxide hydrolase 2-like [Arachis ipaensis]	36.759			arahy.Tifrunner.gnm1.ann1.A2XG10.1	"pentatricopeptide repeat-containing protein At5g42310, mitochondrial [Arachis duranensis]"	77.051
arahy.Tifrunner.gnm1.ann1.MW07R7.1	glutathione S-transferase L3-like [Arachis duranensis]	27.969			arahy.Tifrunner.gnm1.ann1.U25A6K.1	LOW QUALITY PROTEIN: sialyltransferase-like protein 2 [Arachis ipaensis]	65.143
arahy.Tifrunner.gnm1.ann1.LKR1Y0.1	UPF0261 protein SACE_5696 isoform X2 [Arachis ipaensis]	85.048			arahy.Tifrunner.gnm1.ann1.KVH5PD.1	geraniol 8-hydroxylase-like [Arachis duranensis]	57.639
arahy.Tifrunner.gnm1.ann1.D0LQY1.2	bifunctional purine biosynthesis protein PurH [Arachis duranensis]	64.624			arahy.Tifrunner.gnm1.ann1.YNZN7C.1	elongator complex protein 6 [Arachis ipaensis]	29.44
arahy.Tifrunner.gnm1.ann1.ZHGQ24.1	splicing factor U2af small subunit B-like [Arachis ipaensis]	41.177			arahy.Tifrunner.gnm1.ann1.KUWC0K.1	probable protein phosphatase 2C 9 isoform X1 [Arachis duranensis]	43.554
arahy.Tifrunner.gnm1.ann1.J9251A.1	flagellar radial spoke protein 5 isoform X1 [Arachis ipaensis]	57.554			arahy.Tifrunner.gnm1.ann1.KDRL97.1	probable protein phosphatase 2C 11 [Arachis duranensis]	29.719
arahy.Tifrunner.gnm1.ann1.N2LMFJ.1	"calcium sensing receptor, chloroplastic [Arachis duranensis]"	42.485			arahy.Tifrunner.gnm1.ann1.18AW2L.2	protein transport protein SEC31 homolog B [Arachis duranensis]	121.49
arahy.Tifrunner.gnm1.ann1.68AXRD.2	mitogen-activated protein kinase 9-like [Arachis ipaensis]	68.875			arahy.Tifrunner.gnm1.ann1.XQVZ33.1	endoplasmic reticulum-Golgi intermediate compartment protein 3 [Arachis ipaensis]	40.407
arahy.Tifrunner.gnm1.ann1.R92S31.2	uridine-cytidine kinase C-like isoform X1 [Arachis ipaensis]	74.002			arahy.Tifrunner.gnm1.ann1.5FJ8DC.1	"beta-fructofuranosidase, cell wall isozyme-like [Arachis duranensis]"	64.404
arahy.Tifrunner.gnm1.ann1.T05FEK.3	"protein TIC 62, chloroplastic [Arachis duranensis]"	60.42			arahy.Tifrunner.gnm1.ann1.1W477Y.1	delta-1-pyrroline-5-carboxylate synthase-like [Arachis duranensis]	75.721
arahy.Tifrunner.gnm1.ann1.IYB3ER.1	50S ribosomal protein L23 [Arachis duranensis]	32.006			arahy.Tifrunner.gnm1.ann1.0LZD0Q.2	probable low-specificity L-threonine aldolase 1 [Arachis ipaensis]	38.658
arahy.Tifrunner.gnm1.ann1.8FYK6V.1	diacylglycerol kinase 5-like [Arachis duranensis]	56.027			arahy.Tifrunner.gnm1.ann1.RYN47D.1	"zinc finger, C3HC4 type family protein, putative [Medicago truncatula]"	8.9982
arahy.Tifrunner.gnm1.ann1.GJPT5D.1	"chloroplast stem-loop binding protein of 41 kDa b, chloroplastic [Arachis duranensis]"	44.686			arahy.Tifrunner.gnm1.ann1.SS9T7M.1	probable protein phosphatase 2C 76 [Arachis duranensis]	17.55
arahy.Tifrunner.gnm1.ann1.BK8PZK.1	"dimethylallyl, adenosine tRNA methylthiotransferase [Arabidopsis thaliana]"	28.125			arahy.Tifrunner.gnm1.ann1.KG9GRY.1	protein HOTHEAD [Arachis ipaensis]	59.84
arahy.Tifrunner.gnm1.ann1.QA0LD5.1	polyglutamine-binding protein [Medicago truncatula]	62.711			arahy.Tifrunner.gnm1.ann1.NAXY0P.1	"cytochrome P450 97B2, chloroplastic [Arachis duranensis]"	64.157
arahy.Tifrunner.gnm1.ann1.2F1L5Z.2	"D-glycerate 3-kinase, chloroplastic [Arachis ipaensis]"	48.533			arahy.Tifrunner.gnm1.ann1.R1Z4C8.1	stilbene synthase 3-like [Arachis ipaensis]	42.787
arahy.Tifrunner.gnm1.ann1.S02CG0.1	peroxisomal membrane protein PEX14-like isoform X1 [Arachis ipaensis]	57.861			arahy.Tifrunner.gnm1.ann1.7DAH0Y.2	beta-glucosidase BoGH3B-like [Arachis ipaensis]	38.621
arahy.Tifrunner.gnm1.ann1.7X81Z4.1	cytochrome b6-f complex subunit IV (chloroplast) [Nymphaea mexicana]	15.756			arahy.Tifrunner.gnm1.ann1.9U4UMY.4	protein trichome birefringence-like 43 [Arachis ipaensis]	21.053
arahy.Tifrunner.gnm1.ann1.TVN328.1	"threonine--tRNA ligase, chloroplastic/mitochondrial 2 [Arachis ipaensis]"	77.998			arahy.Tifrunner.gnm1.ann1.HKKE6B.1	peroxidase 15-like [Arachis ipaensis]	32.836
arahy.Tifrunner.gnm1.ann1.BYC5L8.1	putative glucose-6-phosphate 1-epimerase [Arachis ipaensis]	36.321			arahy.Tifrunner.gnm1.ann1.C0YWEX.1	NAD(P)H-dependent 6'-deoxychalcone synthase-like [Arachis duranensis]	35.501
arahy.Tifrunner.gnm1.ann1.X7XT05.1	"dihydrolipoyl dehydrogenase, mitochondrial [Arachis ipaensis]"	53.846			arahy.Tifrunner.gnm1.ann1.275XDC.1	putative deoxyribonuclease TATDN1 isoform X1 [Arachis ipaensis]	37.283
arahy.Tifrunner.gnm1.ann1.XY3DS6.3	beta-galactosidase 8-like [Arachis duranensis]	93.709			arahy.Tifrunner.gnm1.ann1.WK9AFF.1	"arogenate dehydrogenase 1, chloroplastic-like [Arachis ipaensis]"	24.871
arahy.Tifrunner.gnm1.ann1.NAQH5K.1	"ATPase 11, plasma membrane-type [Arachis ipaensis]"	106.66			arahy.Tifrunner.gnm1.ann1.16JRKN.1	protein MULTIPLE CHLOROPLAST DIVISION SITE 1 [Vigna angularis]	32.145
arahy.Tifrunner.gnm1.ann1.59KA91.1	"ribulose bisphosphate carboxylase/oxygenase activase, chloroplastic [Arachis duranensis]"	48.595			arahy.Tifrunner.gnm1.ann1.WLZ7Z3.2	"omega-3 fatty acid desaturase, chloroplastic-like [Arachis ipaensis]"	51.794
arahy.Tifrunner.gnm1.ann1.2RU0FH.1	ferredoxin-like protein [Medicago truncatula]	24.45			arahy.Tifrunner.gnm1.ann1.BTSV3Q.2	UDP-glycosyltransferase TURAN isoform X1 [Arachis ipaensis]	50.543
arahy.Tifrunner.gnm1.ann1.MB08BW.1	40S ribosomal protein S29-like [Juglans regia]	7.852			arahy.Tifrunner.gnm1.ann1.6SC4JI.4	nicotinate phosphoribosyltransferase 2-like [Arachis ipaensis]	63.76
arahy.Tifrunner.gnm1.ann1.KBFV5H.1	"signal recognition particle 54 kDa protein, chloroplastic [Arachis ipaensis]"	72.147			arahy.Tifrunner.gnm1.ann1.3SD0G7.1	probably inactive leucine-rich repeat receptor-like protein kinase At5g48380 [Arachis duranensis]	69.009
arahy.Tifrunner.gnm1.ann1.AF7BT4.1	ATP synthase CF1 alpha subunit (chloroplast) [Inga leiocalycina]	55.684			arahy.Tifrunner.gnm1.ann1.5H94GS.1	eukaryotic initiation factor 4A-8 [Arachis duranensis]	46.687
arahy.Tifrunner.gnm1.ann1.T7FQKJ.2	asparagine synthetase [glutamine-hydrolyzing] 1 [Arachis ipaensis]	64.738			arahy.Tifrunner.gnm1.ann1.NR4K5D.1	structural maintenance of chromosomes protein 1A [Vigna radiata var. radiata]	20.379
arahy.Tifrunner.gnm1.ann1.NX3C69.1	"transmembrane protein, putative [Medicago truncatula]"	38.179			arahy.Tifrunner.gnm1.ann1.84ERH3.1	MLP-like protein 34 isoform X2 [Arachis ipaensis]	17.418
arahy.Tifrunner.gnm1.ann1.DX1GN9.1	membrane-anchored ubiquitin-fold protein 3 [Arachis ipaensis]	12.855			arahy.Tifrunner.gnm1.ann1.TC99UD.1	nicotinate phosphoribosyltransferase 2-like [Arachis ipaensis]	55.047
arahy.Tifrunner.gnm1.ann1.5S024H.1	beta-hexosaminidase 2 [Arachis duranensis]	65.594			arahy.Tifrunner.gnm1.ann1.U9BY3Z.1	probable LRR receptor-like serine/threonine-protein kinase At5g48740 [Arachis duranensis]	71.776
arahy.Tifrunner.gnm1.ann1.PZH5ZT.1	"protein TOC75, chloroplastic-like [Arachis duranensis]"	88.528			arahy.Tifrunner.gnm1.ann1.FUP8YM.1	annexin D1-like [Arachis duranensis]	39.123
arahy.Tifrunner.gnm1.ann1.3YC2HT.2	phosphoenolpyruvate carboxylase 4-like [Arachis ipaensis]	97.25			arahy.Tifrunner.gnm1.ann1.J93PEP.2	phosphatidylinositol-glycan biosynthesis class X protein-like [Arachis ipaensis]	34.86
arahy.Tifrunner.gnm1.ann1.QD9WVF.1	protein PLASTID REDOX INSENSITIVE 2 [Vitis vinifera]	20.561			arahy.Tifrunner.gnm1.ann1.R5QH0H.2	uncharacterized transporter YBR287W-like [Arachis duranensis]	38.525
arahy.Tifrunner.gnm1.ann1.5TSI9H.1	"20 kDa chaperonin, chloroplastic-like [Arachis duranensis]"	26.754			arahy.Tifrunner.gnm1.ann1.5VLU3V.3	polynucleotide 5'-hydroxyl-kinase nol9 isoform X1 [Jatropha curcas]	11.75
arahy.Tifrunner.gnm1.ann1.WQW1G6.1	putative pre-16S rRNA nuclease [Arachis ipaensis]	26.522			arahy.Tifrunner.gnm1.ann1.9RT6YB.1	Tim17/Tim22/Tim23/Pmp24 family protein [Medicago truncatula]	14.373
arahy.Tifrunner.gnm1.ann1.290HVK.1	5-methyltetrahydropteroyltriglutamate--homocysteine methyltransferase [Arachis ipaensis]	90.317			arahy.Tifrunner.gnm1.ann1.79B99S.1	"naringenin,2-oxoglutarate 3-dioxygenase [Arachis duranensis]"	41.085
arahy.Tifrunner.gnm1.ann1.B4WRN4.1	coilin isoform X1 [Arachis ipaensis]	71.249			arahy.Tifrunner.gnm1.ann1.X5Q5RE.1	zinc finger CCCH domain-containing protein 53 isoform X2 [Arachis ipaensis]	79.195
arahy.Tifrunner.gnm1.ann1.R7S2XR.1	"ATP-dependent zinc metalloprotease FTSH 11, chloroplastic/mitochondrial-like [Arachis ipaensis]"	95.465			arahy.Tifrunner.gnm1.ann1.TY8HHB.1	protein NRT1/ PTR FAMILY 6.3-like [Arachis ipaensis]	65.485
arahy.Tifrunner.gnm1.ann1.4IG6PJ.1	50S ribosomal protein L13 [Arachis duranensis]	27.799			arahy.Tifrunner.gnm1.ann1.NMVH4Q.1	nascent polypeptide-associated complex subunit alpha-like protein [Arachis ipaensis]	19.422
arahy.Tifrunner.gnm1.ann1.WEM5LE.1	glutathione S-transferase 1-like [Arachis ipaensis]	18.265			arahy.Tifrunner.gnm1.ann1.Z3E7QY.2	HBS1-like protein isoform X2 [Arachis duranensis]	74.415
arahy.Tifrunner.gnm1.ann1.UY7AXN.1	solute carrier family 25 member 44-like [Arachis ipaensis]	34.795			arahy.Tifrunner.gnm1.ann1.P5RCVR.1	"glucan endo-1,3-beta-glucosidase 3 [Arachis duranensis]"	54.052
arahy.Tifrunner.gnm1.ann1.P6MJUK.1	"fructose-1,6-bisphosphatase, chloroplastic [Arachis ipaensis]"	44.632			arahy.Tifrunner.gnm1.ann1.S4KQB4.1	caffeoylshikimate esterase isoform X1 [Arachis ipaensis]	40.884
arahy.Tifrunner.gnm1.ann1.MPCU6S.1	ADP-ribosylation factor GTPase-activating protein AGD2-like isoform X1 [Arachis ipaensis]	86.079			arahy.Tifrunner.gnm1.ann1.BZ5K6I.6	probable transcriptional regulator SLK2 [Arachis duranensis]	92.472
arahy.Tifrunner.gnm1.ann1.23AQDA.2	"phosphoglucomutase, chloroplastic [Arachis duranensis]"	69.376			arahy.Tifrunner.gnm1.ann1.JXBE2X.1	late embryogenesis abundant hydroxyproline-rich glycoprotein [Medicago truncatula]	19.962
arahy.Tifrunner.gnm1.ann1.T3DUTL.1	microtubule-associated protein futsch [Lupinus angustifolius]	135.51			arahy.Tifrunner.gnm1.ann1.M56506.3	golgin candidate 3-like isoform X1 [Arachis duranensis]	81.064
arahy.Tifrunner.gnm1.ann1.ZL64GD.1	"protein EMBRYO SAC DEVELOPMENT ARREST 3, chloroplastic [Arachis ipaensis]"	19.174			arahy.Tifrunner.gnm1.ann1.0RM1GA.1	"rhodanese-like/PpiC domain-containing protein 12, chloroplastic [Arachis ipaensis]"	34.561
arahy.Tifrunner.gnm1.ann1.FS95PS.2	"alpha-amylase 3, chloroplastic [Arachis duranensis]"	103.64			arahy.Tifrunner.gnm1.ann1.UZ5RV2.1	exocyst complex component EXO84A [Arachis ipaensis]	84.438
arahy.Tifrunner.gnm1.ann1.D190K1.3	"adrenodoxin-like protein 2, mitochondrial [Arachis duranensis]"	8.3492			arahy.Tifrunner.gnm1.ann1.S747I7.1	pachytene checkpoint protein 2 homolog [Arachis ipaensis]	51.458
arahy.Tifrunner.gnm1.ann1.578M4A.1	nuclear pore complex protein NUP214 [Arachis ipaensis]	101.85			arahy.Tifrunner.gnm1.ann1.VEWU5V.3	UTP--glucose-1-phosphate uridylyltransferase-like isoform X2 [Arachis duranensis]	85.049
arahy.Tifrunner.gnm1.ann1.YX753W.1	colon cancer-associated Mic1-like protein [Medicago truncatula]	81.872			arahy.Tifrunner.gnm1.ann1.H5J3RW.1	protein GrpE-like isoform X1 [Arachis duranensis]	37.714
arahy.Tifrunner.gnm1.ann1.3K7MRP.1	"cysteine desulfurase 1, chloroplastic-like [Arachis duranensis]"	20.253			arahy.Tifrunner.gnm1.ann1.M5NCE3.1	MLP-like protein 43 [Arachis ipaensis]	17.933
arahy.Tifrunner.gnm1.ann1.390KDZ.1	"protein DCL, chloroplastic-like isoform X1 [Arachis ipaensis]"	26.135			arahy.Tifrunner.gnm1.ann1.GPHX1M.1	adenosine deaminase-like protein isoform X1 [Arachis ipaensis]	41.03
arahy.Tifrunner.gnm1.ann1.6U43FV.1	ATP synthase CF0 B subunit (chloroplast) [Inga leiocalycina]	26.202			arahy.Tifrunner.gnm1.ann1.P85M38.1	polygalacturonase At1g48100 [Arachis duranensis]	52.452
arahy.Tifrunner.gnm1.ann1.IAYA85.3	"cell division protein FtsY homolog, chloroplastic-like [Arachis ipaensis]"	40.324			arahy.Tifrunner.gnm1.ann1.MKV7IN.1	RNA polymerase II transcription factor B subunit 4 [Arachis duranensis]	34.96
arahy.Tifrunner.gnm1.ann1.ELNY98.1	E3 ubiquitin-protein ligase RGLG2-like [Arachis duranensis]	48.539			arahy.Tifrunner.gnm1.ann1.G2KK8P.1	cytokinin dehydrogenase 4-like isoform X1 [Arachis ipaensis]	50.886
arahy.Tifrunner.gnm1.ann1.P6K76F.1	probable methionine--tRNA ligase [Arachis ipaensis]	97.045			arahy.Tifrunner.gnm1.ann1.JKC32H.1	"chlorophyll a-b binding protein 13, chloroplastic [Arachis duranensis]"	28.975
arahy.Tifrunner.gnm1.ann1.HL3201.1	"mechanosensitive ion channel protein 1, mitochondrial [Arachis ipaensis]"	60.755			arahy.Tifrunner.gnm1.ann1.NZ11LQ.1	"calcium uniporter protein 5, mitochondrial-like isoform X1 [Arachis ipaensis]"	39.741
arahy.Tifrunner.gnm1.ann1.HN6Z89.2	"pheophytinase, chloroplastic [Arachis ipaensis]"	41.211			arahy.Tifrunner.gnm1.ann1.AET6CC.1	anthocyanidin 3-O-glucoside 2''-O-glucosyltransferase-like [Arachis duranensis]	51.376
arahy.Tifrunner.gnm1.ann1.1G30EX.1	peptidyl-prolyl cis-trans isomerase CYP21-4-like [Arachis duranensis]	25.98			arahy.Tifrunner.gnm1.ann1.SET2JR.1	diphthamide biosynthesis protein 2 isoform X1 [Arachis ipaensis]	55.599
arahy.Tifrunner.gnm1.ann1.247CUK.2	"protein TIC 40, chloroplastic [Arachis ipaensis]"	34.416			arahy.Tifrunner.gnm1.ann1.XAI7HT.1	pumilio homolog 2-like [Arachis ipaensis]	109.46
arahy.Tifrunner.gnm1.ann1.FS7ZHJ.1	dormancy-associated protein homolog 3-like isoform X1 [Cajanus cajan]	14.161			arahy.Tifrunner.gnm1.ann1.QE6BNJ.1	actin-related protein 2/3 complex subunit 4 [Arachis ipaensis]	21.273
arahy.Tifrunner.gnm1.ann1.YS5S6S.1	acid beta-fructofuranosidase-like [Arachis ipaensis]	73.683			arahy.Tifrunner.gnm1.ann1.Y1WP0G.1	"pyridoxine/pyridoxamine 5'-phosphate oxidase 1, chloroplastic isoform X1 [Arachis ipaensis]"	85.666
arahy.Tifrunner.gnm1.ann1.1Z5YUN.1	beta-ureidopropionase [Arachis duranensis]	46.403			arahy.Tifrunner.gnm1.ann1.Y85K9F.1	ADP-ribosylation factor-like protein 8A [Arachis duranensis]	21.648
arahy.Tifrunner.gnm1.ann1.P4ZX1L.2	mannose-6-phosphate isomerase 1 [Arachis duranensis]	56.293			arahy.Tifrunner.gnm1.ann1.NG5KDE.1	guanine nucleotide-binding protein subunit beta-like [Arachis ipaensis]	41.689
arahy.Tifrunner.gnm1.ann1.1D0QNK.1	UPF0400 protein C337.03 [Arachis duranensis]	61.289			arahy.Tifrunner.gnm1.ann1.XTK520.1	PWWP domain protein [Medicago truncatula]	97.489
arahy.Tifrunner.gnm1.ann1.BTE5MM.1	nuclear transcription factor Y subunit B-3-like [Arachis duranensis]	20.592			arahy.Tifrunner.gnm1.ann1.JA3WP2.1	golgin candidate 5 [Nicotiana tomentosiformis]	36.304
arahy.Tifrunner.gnm1.ann1.V2HYM6.1	polyadenylate-binding protein 2-like [Arachis duranensis]	22.355			arahy.Tifrunner.gnm1.ann1.YTN4Z3.2	N6-adenosine-methyltransferase MT-A70-like [Arachis ipaensis]	83.846
arahy.Tifrunner.gnm1.ann1.0Z7D2W.1	cytochrome c oxidase assembly protein COX15 [Arachis ipaensis]	51.276			arahy.Tifrunner.gnm1.ann1.XSA7KG.3	THO complex subunit 6-like [Juglans regia]	8.4853
arahy.Tifrunner.gnm1.ann1.WR7RGA.3	probable serine/threonine-protein kinase At5g41260 isoform X1 [Arachis ipaensis]	55.708			arahy.Tifrunner.gnm1.ann1.7Z8DLY.1	phagocyte signaling-impaired protein [Arachis ipaensis]	115.3
arahy.Tifrunner.gnm1.ann1.9Q6FU5.2	"ATP-dependent Clp protease ATP-binding subunit CLPT2, chloroplastic-like isoform X1 [Arachis duranensis]"	27.528			arahy.Tifrunner.gnm1.ann1.T7YHMF.1	"glucan endo-1,3-beta-glucosidase 12-like [Arachis ipaensis]"	53.597
arahy.Tifrunner.gnm1.ann1.NS41IF.1	"30S ribosomal protein S1, chloroplastic-like [Arachis ipaensis]"	44.037			arahy.Tifrunner.gnm1.ann1.HM0B14.1	aldo-keto reductase family 4 member C10-like [Arachis duranensis]	33.858
arahy.Tifrunner.gnm1.ann1.W674VD.1	mannose-1-phosphate guanylyltransferase 1 [Arachis ipaensis]	39.64			arahy.Tifrunner.gnm1.ann1.H5PABG.2	AMSH-like ubiquitin thioesterase 3 [Arachis ipaensis]	57.114
arahy.Tifrunner.gnm1.ann1.NBNL1F.1	"ferredoxin-dependent glutamate synthase, chloroplastic [Arachis duranensis]"	161.4			arahy.Tifrunner.gnm1.ann1.4M6CWI.1	"LL-diaminopimelate aminotransferase, chloroplastic isoform X2 [Arachis duranensis]"	19.984
arahy.Tifrunner.gnm1.ann1.9U2L6D.1	probable pyridoxal 5'-phosphate synthase subunit PDX2 [Arachis ipaensis]	27.481			arahy.Tifrunner.gnm1.ann1.773MH2.1	mitogen-activated protein kinase homolog MMK2-like [Arachis ipaensis]	44.045
arahy.Tifrunner.gnm1.ann1.L7FLNG.1	"UPF0603 protein At1g54780, chloroplastic [Arachis duranensis]"	31.909			arahy.Tifrunner.gnm1.ann1.0XII0R.2	adenylosuccinate lyase-like [Arachis ipaensis]	58.877
arahy.Tifrunner.gnm1.ann1.T9T391.1	"signal recognition particle 43 kDa protein, chloroplastic [Arachis ipaensis]"	41.296			arahy.Tifrunner.gnm1.ann1.P96X61.3	"fructose-bisphosphate aldolase 1, chloroplastic-like [Arachis duranensis]"	42.983
arahy.Tifrunner.gnm1.ann1.VK0N59.1	syntaxin-22-like [Arachis duranensis]	30.01			arahy.Tifrunner.gnm1.ann1.E5GBGH.1	serine/threonine-protein kinase GRIK2-like [Arachis duranensis]	46.484
arahy.Tifrunner.gnm1.ann1.TM884Y.1	dolichyl-phosphate beta-glucosyltransferase [Arachis ipaensis]	38.13			arahy.Tifrunner.gnm1.ann1.QJ4IDW.1	small nuclear ribonucleoprotein E-like [Arachis ipaensis]	12.381
arahy.Tifrunner.gnm1.ann1.56UDE7.2	alanine--tRNA ligase [Arachis ipaensis]	108.53			arahy.Tifrunner.gnm1.ann1.L0YNNV.3	suppressor of disruption of TFIIS [Cicer arietinum]	33.36
arahy.Tifrunner.gnm1.ann1.ZDQ9N1.1	glyoxalase/bleomycin resistance protein/dioxygenase [Medicago truncatula]	22.279			arahy.Tifrunner.gnm1.ann1.CY2MEX.1	"transmembrane protein, putative [Medicago truncatula]"	154.86
arahy.Tifrunner.gnm1.ann1.N0KAAL.1	plant/F13G24-250 protein [Medicago truncatula]	24.652			arahy.Tifrunner.gnm1.ann1.67ZQRX.1	zinc finger/BTB domain protein [Arabidopsis thaliana]	16.049
arahy.Tifrunner.gnm1.ann1.L7JGCR.1	cell division cycle protein 48 homolog [Arachis duranensis]	89.757			arahy.Tifrunner.gnm1.ann1.KEGW9P.1	UDP-N-acetylglucosamine transferase subunit ALG14 isoform X1 [Arachis ipaensis]	24.472
arahy.Tifrunner.gnm1.ann1.CM6PIJ.3	transcriptional corepressor LEUNIG isoform X2 [Cicer arietinum]	97.323			arahy.Tifrunner.gnm1.ann1.WV03GU.2	elicitor-responsive protein 1 [Arachis ipaensis]	17.466
arahy.Tifrunner.gnm1.ann1.TQ1MU5.1	NF-X1-type zinc finger protein NFXL1 [Arachis ipaensis]	120.27			arahy.Tifrunner.gnm1.ann1.ED89BB.1	"adenine nucleotide transporter BT1, chloroplastic/mitochondrial [Arachis ipaensis]"	44.747
arahy.Tifrunner.gnm1.ann1.L4UE4C.1	"protein CURVATURE THYLAKOID 1B, chloroplastic-like [Arachis ipaensis]"	16.348			arahy.Tifrunner.gnm1.ann1.UV31WR.1	probable esterase D14L [Arachis ipaensis]	29.75
arahy.Tifrunner.gnm1.ann1.6PAV3F.1	60S ribosomal protein L37a-2 [Medicago truncatula]	12.568			arahy.Tifrunner.gnm1.ann1.L3RF3D.1	probable 2-carboxy-D-arabinitol-1-phosphatase [Arachis ipaensis]	55.388
arahy.Tifrunner.gnm1.ann1.8LUP09.1	RmlC-like cupins superfamily protein [Medicago truncatula]	16.589			arahy.Tifrunner.gnm1.ann1.Z3FQSU.1	coatomer subunit beta-1-like [Arachis duranensis]	106.04
arahy.Tifrunner.gnm1.ann1.4N6INR.1	"peroxiredoxin Q, chloroplastic-like [Arachis duranensis]"	23.112			arahy.Tifrunner.gnm1.ann1.HF8X40.1	40S ribosomal protein S25-2 [Arachis ipaensis]	11.974
arahy.Tifrunner.gnm1.ann1.H47S4B.1	transcription factor bHLH79 [Arachis duranensis]	27.535			arahy.Tifrunner.gnm1.ann1.TWB2IT.1	probable sesquiterpene synthase [Arachis ipaensis]	65.028
arahy.Tifrunner.gnm1.ann1.QU1D1P.1	cinnamoyl-CoA reductase 1 [Arachis duranensis]	33.041			arahy.Tifrunner.gnm1.ann1.J4M97S.1	acetyl-CoA carboxylase carboxyltransferase beta subunit (chloroplast) [Apios americana]	53.16
arahy.Tifrunner.gnm1.ann1.6T6LBL.2	"NAD(P)H-quinone oxidoreductase subunit N, chloroplastic [Arachis duranensis]"	24.943			arahy.Tifrunner.gnm1.ann1.KS8K1P.1	"54S ribosomal protein L24, mitochondrial-like [Arachis ipaensis]"	26.481
arahy.Tifrunner.gnm1.ann1.J2YLH9.1	biotin--protein ligase 2-like isoform X1 [Arachis duranensis]	43.274			arahy.Tifrunner.gnm1.ann1.73GR1J.1	UDP-glycosyltransferase 83A1-like [Arachis ipaensis]	50.655
arahy.Tifrunner.gnm1.ann1.NH3SHZ.1	"uncharacterized methyltransferase At1g78140, chloroplastic [Arachis duranensis]"	39.988			arahy.Tifrunner.gnm1.ann1.X3Z0KH.1	non-classical arabinogalactan protein 31 [Arachis ipaensis]	19.477
arahy.Tifrunner.gnm1.ann1.KF9ZZ0.2	probable protein phosphatase 2C 76 [Arachis ipaensis]	17.316			arahy.Tifrunner.gnm1.ann1.Z4XL8W.2	translation initiation factor eIF-2B subunit alpha [Arachis duranensis]	43.43
arahy.Tifrunner.gnm1.ann1.U6ZXMA.1	serine--glyoxylate aminotransferase [Arachis ipaensis]	45.407			arahy.Tifrunner.gnm1.ann1.AQ25H9.1	"probable beta-1,4-xylosyltransferase IRX10 [Arachis ipaensis]"	52.539
arahy.Tifrunner.gnm1.ann1.ZP95F7.1	glutathione S-transferase 3-like [Arachis duranensis]	26.165			arahy.Tifrunner.gnm1.ann1.Y3RZ5Q.1	aldose 1-epimerase-like [Arachis duranensis]	39.368
arahy.Tifrunner.gnm1.ann1.CCZS04.2	NAD(P)-binding rossmann-fold protein [Medicago truncatula]	34.327			arahy.Tifrunner.gnm1.ann1.I9HEHF.1	1-aminocyclopropane-1-carboxylate oxidase homolog 1-like isoform X2 [Arachis duranensis]	30.154
arahy.Tifrunner.gnm1.ann1.P96X61.2	"fructose-bisphosphate aldolase 1, chloroplastic [Arachis duranensis]"	42.997			arahy.Tifrunner.gnm1.ann1.ZNL5N1.2	proteasome subunit beta type-4-like [Arachis duranensis]	26.599
arahy.Tifrunner.gnm1.ann1.86D3P6.1	"L-galactono-1,4-lactone dehydrogenase, mitochondrial [Arachis duranensis]"	70.398			arahy.Tifrunner.gnm1.ann1.EMA6B0.1	NADH dehydrogenase subunit 7 (chloroplast) [Lupinus luteus]	40.713
arahy.Tifrunner.gnm1.ann1.EM1IWQ.1	"crocetin glucosyltransferase, chloroplastic-like [Arachis ipaensis]"	65.255			arahy.Tifrunner.gnm1.ann1.0TPK9J.1	ultraviolet-B receptor UVR8 [Arachis duranensis]	49.065
arahy.Tifrunner.gnm1.ann1.3P4LGJ.3	beta-glucosidase BoGH3B-like [Arachis duranensis]	74.252			arahy.Tifrunner.gnm1.ann1.YA7QDL.3	serine carboxypeptidase-like 13 [Arachis ipaensis]	55.514
arahy.Tifrunner.gnm1.ann1.9IQG37.1	vesicle transport protein SFT2B [Arachis ipaensis]	20.128			arahy.Tifrunner.gnm1.ann1.PFVK4Y.1	"RING/FYVE/PHD zinc finger protein, putative [Medicago truncatula]"	172.96
arahy.Tifrunner.gnm1.ann1.VE11WY.1	"protease Do-like 5, chloroplastic isoform X1 [Arachis duranensis]"	26.278			arahy.Tifrunner.gnm1.ann1.D1YG1E.1	"probable 2,3-bisphosphoglycerate-independent phosphoglycerate mutase [Arachis ipaensis]"	53.39
arahy.Tifrunner.gnm1.ann1.SAPW5U.1	plastidial pyruvate kinase 2-like [Arachis duranensis]	63.764			arahy.Tifrunner.gnm1.ann1.6FKZ68.1	alcohol dehydrogenase-like 7 [Arachis ipaensis]	43.801
arahy.Tifrunner.gnm1.ann1.EMJ2JU.1	"chlorophyll a-b binding protein 215, chloroplastic [Arachis ipaensis]"	28.636			arahy.Tifrunner.gnm1.ann1.5LA7CV.2	peroxidase 39-like [Arachis ipaensis]	33.997
arahy.Tifrunner.gnm1.ann1.U2FY0G.2	DNA ligase 1 [Camelina sativa]	36.824			arahy.Tifrunner.gnm1.ann1.KNV4WG.2	uncharacterized metal-dependent hydrolase YabD [Arachis duranensis]	30.469
arahy.Tifrunner.gnm1.ann1.TZ0RIT.1	MLP-like protein 43 [Arachis ipaensis]	17.488			arahy.Tifrunner.gnm1.ann1.P46A6H.1	phospholipase A1-IIdelta [Arachis ipaensis]	47.325
arahy.Tifrunner.gnm1.ann1.LM15HT.1	"single-stranded DNA-binding protein, mitochondrial-like isoform X1 [Arachis duranensis]"	25.729			arahy.Tifrunner.gnm1.ann1.I7Z8ND.1	long chain acyl-CoA synthetase 1-like [Arachis ipaensis]	62.885
arahy.Tifrunner.gnm1.ann1.SP9TBW.1	shaggy-related protein kinase theta-like [Arachis ipaensis]	52.989			arahy.Tifrunner.gnm1.ann1.6GG9QX.1	reticulon-like protein B3 [Arachis duranensis]	29.381
arahy.Tifrunner.gnm1.ann1.HHD7G8.1	peptide methionine sulfoxide reductase A1-like isoform X1 [Arachis ipaensis]	22.86			arahy.Tifrunner.gnm1.ann1.70YL0N.2	double-stranded RNA-binding protein 6-like isoform X10 [Arachis ipaensis]	56.902
arahy.Tifrunner.gnm1.ann1.UI9TT7.1	probable peroxygenase 5 [Arachis ipaensis]	22.655			arahy.Tifrunner.gnm1.ann1.BI3E2S.1	tRNA (adenine(58)-N(1))-methyltransferase non-catalytic subunit trm6 [Arachis ipaensis]	50.271
arahy.Tifrunner.gnm1.ann1.816STY.1	"50S ribosomal protein L12, chloroplastic-like [Arachis duranensis]"	20.182			arahy.Tifrunner.gnm1.ann1.TF6M8M.3	"asparagine--tRNA ligase, chloroplastic/mitochondrial [Arachis ipaensis]"	49.916
arahy.Tifrunner.gnm1.ann1.BPJ3T6.2	"transmembrane protein, putative [Medicago truncatula]"	45.988			arahy.Tifrunner.gnm1.ann1.5YT5MY.4	"arginine biosynthesis bifunctional protein ArgJ, chloroplastic-like [Arachis ipaensis]"	48.947
arahy.Tifrunner.gnm1.ann1.GNW9LV.1	"anthranilate phosphoribosyltransferase, chloroplastic [Arachis duranensis]"	42.235			arahy.Tifrunner.gnm1.ann1.BL385Q.1	pto-interacting protein 1-like isoform X1 [Arachis duranensis]	40.107
arahy.Tifrunner.gnm1.ann1.AFL61P.5	"protein FLUORESCENT IN BLUE LIGHT, chloroplastic [Arachis duranensis]"	19.786			arahy.Tifrunner.gnm1.ann1.K8P4YD.1	secoisolariciresinol dehydrogenase-like [Arachis ipaensis]	31.697
arahy.Tifrunner.gnm1.ann1.WN69VX.1	NdhJ (chloroplast) [Euphorbia esula]	10.328			arahy.Tifrunner.gnm1.ann1.3N9KBA.2	putative zinc transporter At3g08650 isoform X2 [Arachis ipaensis]	62.597
arahy.Tifrunner.gnm1.ann1.PF9IHL.1	ABC transporter G family member 29-like [Arachis ipaensis]	166.77			arahy.Tifrunner.gnm1.ann1.SVX42N.1	exocyst complex component SEC3A [Arachis duranensis]	105.01
arahy.Tifrunner.gnm1.ann1.JY1AQN.1	protein TSS-like isoform X1 [Arachis duranensis]	185.56			arahy.Tifrunner.gnm1.ann1.TZ2NYQ.1	thioredoxin-related transmembrane protein 2 [Arachis ipaensis]	29.353
arahy.Tifrunner.gnm1.ann1.QS1SX0.1	strigolactone esterase D14 [Arachis ipaensis]	30.956			arahy.Tifrunner.gnm1.ann1.GV0PL5.2	"carotenoid 9,10(9',10')-cleavage dioxygenase 1 isoform X1 [Arachis ipaensis]"	62.202
arahy.Tifrunner.gnm1.ann1.UCFB2S.4	aminopeptidase [Medicago truncatula]	31.615			arahy.Tifrunner.gnm1.ann1.2P0PPD.2	"transmembrane protein, putative [Medicago truncatula]"	46.627
arahy.Tifrunner.gnm1.ann1.LBD14B.1	ras-related protein RABD2a [Arachis ipaensis]	22.508			arahy.Tifrunner.gnm1.ann1.Z7BACJ.1	SKP1-like protein 11 isoform X5 [Arachis duranensis]	18.312
arahy.Tifrunner.gnm1.ann1.KG7SDJ.1	sterol 3-beta-glucosyltransferase UGT80A2 [Arachis duranensis]	69.974			arahy.Tifrunner.gnm1.ann1.SG0NHV.1	aspartic proteinase Asp1-like [Arachis duranensis]	47.908
arahy.Tifrunner.gnm1.ann1.J31KW7.1	"glucan endo-1,3-beta-glucosidase 1-like [Arachis ipaensis]"	56.092			arahy.Tifrunner.gnm1.ann1.F6RD2F.1	phospholipase D alpha 1-like [Arachis ipaensis]	89.884
arahy.Tifrunner.gnm1.ann1.EQF4J0.3	hydroxyisourate hydrolase-like [Arachis duranensis]	17.906			arahy.Tifrunner.gnm1.ann1.NE11RF.1	LOW QUALITY PROTEIN: beta-glucosidase 46-like [Arachis duranensis]	63.183
arahy.Tifrunner.gnm1.ann1.B9P371.6	uncharacterized WD repeat-containing protein C17D11.16-like isoform X2 [Arachis duranensis]	27.053			arahy.Tifrunner.gnm1.ann1.M59RYT.1	translation initiation factor IF-2 [Arachis duranensis]	23.397
arahy.Tifrunner.gnm1.ann1.QC9QN3.1	protein SIEVE ELEMENT OCCLUSION B-like [Arachis duranensis]	84.885			arahy.Tifrunner.gnm1.ann1.2J433J.1	ELMO domain-containing protein A [Arachis duranensis]	36.689
arahy.Tifrunner.gnm1.ann1.1181X5.1	"LOW QUALITY PROTEIN: probable 1-deoxy-D-xylulose-5-phosphate synthase, chloroplastic [Arachis duranensis]"	77.504			arahy.Tifrunner.gnm1.ann1.400PFG.3	translation initiation factor IF-2-like [Brachypodium distachyon]	18.418
arahy.Tifrunner.gnm1.ann1.VY5Z2H.1	cell differentiation protein RCD1 homolog isoform X5 [Arachis ipaensis]	32.857			arahy.Tifrunner.gnm1.ann1.V0I5I8.2	DNA-directed RNA polymerase III subunit RPC3 [Arachis duranensis]	57.995
arahy.Tifrunner.gnm1.ann1.S2QYAG.1	"glutamine synthetase leaf isozyme, chloroplastic [Arachis ipaensis]"	51.07			arahy.Tifrunner.gnm1.ann1.18U4K7.2	cullin-1 [Arachis ipaensis]	86.64
arahy.Tifrunner.gnm1.ann1.23T474.1	"50S ribosomal protein L10, chloroplastic-like [Arachis duranensis]"	43.798			arahy.Tifrunner.gnm1.ann1.P7PSM7.1	protein RALF-like 34 [Arachis duranensis]	15.606
arahy.Tifrunner.gnm1.ann1.I8FEWW.1	peroxidase 4-like [Arachis duranensis]	34.16			arahy.Tifrunner.gnm1.ann1.3D1CEA.2	MLP-like protein 34 [Arachis duranensis]	17.652
arahy.Tifrunner.gnm1.ann1.53Z6YZ.1	flocculation protein FLO11-like isoform X2 [Arachis ipaensis]	61.405			arahy.Tifrunner.gnm1.ann1.T18680.2	"exonuclease DPD1, chloroplastic/mitochondrial [Arachis ipaensis]"	37.896
arahy.Tifrunner.gnm1.ann1.94900P.1	protein MEI2-like 5 [Arachis ipaensis]	90.874			arahy.Tifrunner.gnm1.ann1.GNX4CW.2	ABC transporter C family member 8-like [Arachis ipaensis]	18.504
arahy.Tifrunner.gnm1.ann1.2W4YK6.1	serine carboxypeptidase-like 20 [Arachis ipaensis]	57.24			arahy.Tifrunner.gnm1.ann1.M6YII1.1	katanin p80 WD40 repeat-containing subunit B1 homolog isoform X1 [Arachis ipaensis]	92.894
arahy.Tifrunner.gnm1.ann1.678ZZJ.2	methylthioribose kinase-like isoform X1 [Arachis ipaensis]	51.767			arahy.Tifrunner.gnm1.ann1.HX099N.1	probable small nuclear ribonucleoprotein F [Arachis ipaensis]	9.9542
arahy.Tifrunner.gnm1.ann1.ZY683S.1	"fructose-2,6-bisphosphatase [Medicago truncatula]"	49.778			arahy.Tifrunner.gnm1.ann1.XVX6ST.1	basic blue protein-like [Arachis duranensis]	13.708
arahy.Tifrunner.gnm1.ann1.L23YUH.1	10 kDa chaperonin [Arachis duranensis]	14.932			arahy.Tifrunner.gnm1.ann1.NCUM9D.1	UDP-glycosyltransferase 83A1-like [Arachis ipaensis]	47.393
arahy.Tifrunner.gnm1.ann1.Z38ZL1.1	coatomer subunit gamma-2-like [Arachis duranensis]	98.618			arahy.Tifrunner.gnm1.ann1.J72J6Q.1	homeobox protein BEL1 homolog [Arachis ipaensis]	56.347
arahy.Tifrunner.gnm1.ann1.46GERB.1	kinesin-like protein KCA2 [Arachis ipaensis]	147.94			arahy.Tifrunner.gnm1.ann1.6AS4TW.1	protein bem46 isoform X1 [Arachis duranensis]	35.996
arahy.Tifrunner.gnm1.ann1.IQ8CLR.2	protein TSS [Arachis duranensis]	205.42			arahy.Tifrunner.gnm1.ann1.XK3P9A.1	cytochrome c oxidase copper chaperone 2-like [Arachis duranensis]	9.1723
arahy.Tifrunner.gnm1.ann1.CW9EKZ.1	"protein translocase subunit SecA, chloroplastic isoform X1 [Arachis ipaensis]"	120.74			arahy.Tifrunner.gnm1.ann1.SX97YB.2	probable protein phosphatase 2C 10 [Arachis ipaensis]	31.012
arahy.Tifrunner.gnm1.ann1.31N575.1	starch-binding domain protein [Medicago truncatula]	35.434			arahy.Tifrunner.gnm1.ann1.A0JP3J.1	metal-dependent phosphohydrolase [Medicago truncatula]	25.861
arahy.Tifrunner.gnm1.ann1.TCCJ6Y.3	"DNA gyrase subunit A, chloroplastic/mitochondrial [Arachis ipaensis]"	101.74			arahy.Tifrunner.gnm1.ann1.F4PGJ6.1	"proline dehydrogenase 2, mitochondrial-like [Arachis ipaensis]"	55.702
arahy.Tifrunner.gnm1.ann1.TDMJ0N.1	uncharacterized LOC100274068 [Zea mays]	261.92			arahy.Tifrunner.gnm1.ann1.JKZZ7D.1	peptide methionine sulfoxide reductase A5 [Arachis duranensis]	27.372
arahy.Tifrunner.gnm1.ann1.95QFDX.1	eukaryotic initiation factor 4A-3-like [Arachis ipaensis]	48.388			arahy.Tifrunner.gnm1.ann1.49L2N7.1	"chaperone protein ClpB3, chloroplastic-like [Arachis ipaensis]"	67.1
arahy.Tifrunner.gnm1.ann1.20061H.1	"probable L-ascorbate peroxidase 6, chloroplastic [Arachis ipaensis]"	48.739			arahy.Tifrunner.gnm1.ann1.ACH06T.1	LOW QUALITY PROTEIN: transcription factor MYB1R1-like [Arachis ipaensis]	32.835
arahy.Tifrunner.gnm1.ann1.VSC9GG.1	expansin-A13 [Arachis duranensis]	29.212			arahy.Tifrunner.gnm1.ann1.1H4CIU.1	pre-mRNA-splicing factor cwc-21 [Arachis ipaensis]	73.972
arahy.Tifrunner.gnm1.ann1.LGUH4A.1	serine carboxypeptidase 24-like [Arachis duranensis]	45.45			arahy.Tifrunner.gnm1.ann1.B6CCGS.2	"protein PTST, chloroplastic [Arachis ipaensis]"	27.397
arahy.Tifrunner.gnm1.ann1.JW3L6X.3	nudix hydrolase 2-like [Arachis duranensis]	31.223			arahy.Tifrunner.gnm1.ann1.5AB2LW.1	UDP-glycosyltransferase 74F1-like [Arachis ipaensis]	53.005
arahy.Tifrunner.gnm1.ann1.982DXJ.2	RNA-binding ASCH domain protein [Medicago truncatula]	44.354			arahy.Tifrunner.gnm1.ann1.JLB2Y6.1	eukaryotic initiation factor 4A-8 [Arachis ipaensis]	46.728
arahy.Tifrunner.gnm1.ann1.ENRJ0V.1	enhancer of rudimentary homolog [Arachis ipaensis]	13.743			arahy.Tifrunner.gnm1.ann1.JE5MND.2	cytochrome P450 71D10-like [Arachis duranensis]	58.534
arahy.Tifrunner.gnm1.ann1.UDY4PI.1	hydroquinone glucosyltransferase-like [Arachis duranensis]	54.855			arahy.Tifrunner.gnm1.ann1.RW8N71.1	mediator of RNA polymerase II transcription subunit 21-like [Arachis duranensis]	13.743
arahy.Tifrunner.gnm1.ann1.VIF38V.2	"fructose-1,6-bisphosphatase, cytosolic-like [Arachis ipaensis]"	36.974			arahy.Tifrunner.gnm1.ann1.LA4UJ9.1	coumaroyl-CoA:anthocyanidin 3-O-glucoside-6''-O-coumaroyltransferase 1-like [Arachis ipaensis]	53.344
arahy.Tifrunner.gnm1.ann1.KRF4CZ.1	"1,4-dihydroxy-2-naphthoyl-CoA synthase, peroxisomal [Arachis duranensis]"	61.13			arahy.Tifrunner.gnm1.ann1.YEIC8N.2	ATPase family AAA domain-containing protein 3C-like [Arachis duranensis]	70.611
arahy.Tifrunner.gnm1.ann1.SZ1DHP.1	60S ribosomal protein L28-1-like [Arachis ipaensis]	16.8			arahy.Tifrunner.gnm1.ann1.PZ5J07.1	probable F-actin-capping protein subunit beta [Arachis ipaensis]	28.876
arahy.Tifrunner.gnm1.ann1.GZI5BF.2	folate receptor family protein [Arabidopsis thaliana]	33.296			arahy.Tifrunner.gnm1.ann1.V2FEV8.1	"allene oxide cyclase 4, chloroplastic-like [Arachis ipaensis]"	33.535
arahy.Tifrunner.gnm1.ann1.U9Q8NZ.1	"biotin carboxyl carrier protein of acetyl-CoA carboxylase, chloroplastic isoform X1 [Arachis duranensis]"	29.235			arahy.Tifrunner.gnm1.ann1.X4CZV7.1	chitinase-like protein 1 [Arachis ipaensis]	35.011
arahy.Tifrunner.gnm1.ann1.MI3IQM.1	"thioredoxin F-type, chloroplastic [Arachis duranensis]"	20.565			arahy.Tifrunner.gnm1.ann1.07EWQF.2	"plant/F4C21-7 protein, putative [Medicago truncatula]"	19.954
arahy.Tifrunner.gnm1.ann1.VHV9MM.2	"malate dehydrogenase, glyoxysomal [Arachis duranensis]"	37.436			arahy.Tifrunner.gnm1.ann1.6SD2NF.1	probable pectinesterase/pectinesterase inhibitor 61 [Arachis ipaensis]	66.576
arahy.Tifrunner.gnm1.ann1.MF538D.1	"photosystem I reaction center subunit XI, chloroplastic [Arachis ipaensis]"	22.872			arahy.Tifrunner.gnm1.ann1.LU9IJA.1	ABC transporter C family member 2-like isoform X2 [Arachis ipaensis]	99.565
arahy.Tifrunner.gnm1.ann1.7T3GCC.1	histone deacetylase complex subunit SAP18 [Arachis ipaensis]	17.078			arahy.Tifrunner.gnm1.ann1.P2CIFD.1	actin-depolymerizing factor 3-like [Arachis ipaensis]	20.654
arahy.Tifrunner.gnm1.ann1.T33YJ3.1	"transmembrane protein, putative [Medicago truncatula]"	28.434			arahy.Tifrunner.gnm1.ann1.A7E6XG.2	"mechanosensitive ion channel protein 2, chloroplastic-like isoform X2 [Arachis ipaensis]"	72.269
arahy.Tifrunner.gnm1.ann1.Z3D5KE.1	ABSCISIC ACID-INSENSITIVE 5-like protein 5 [Arachis duranensis]	44.928			arahy.Tifrunner.gnm1.ann1.1X45M3.1	flavin-dependent oxidoreductase FOX2-like [Arachis ipaensis]	60.231
arahy.Tifrunner.gnm1.ann1.4JTK6F.1	"phosphoglycolate phosphatase 1B, chloroplastic-like [Arachis duranensis]"	40.607			arahy.Tifrunner.gnm1.ann1.FE9AN4.4	callose synthase 7-like [Arachis ipaensis]	131.38
arahy.Tifrunner.gnm1.ann1.LM9E60.1	serine carboxypeptidase-like 45 [Arachis ipaensis]	63.632			arahy.Tifrunner.gnm1.ann1.DDNH16.2	proteasome activator subunit 4 [Arachis ipaensis]	208.14
arahy.Tifrunner.gnm1.ann1.7APH84.1	bifunctional epoxide hydrolase 2-like [Arachis ipaensis]	35.189			arahy.Tifrunner.gnm1.ann1.TEM6YH.1	tubulin-folding cofactor A-like [Arachis ipaensis]	17.118
arahy.Tifrunner.gnm1.ann1.R1LWYI.1	60S ribosomal protein L17-2 [Arachis ipaensis]	20.508			arahy.Tifrunner.gnm1.ann1.BT0S58.1	probable serine/threonine-protein kinase DDB_G0282963 isoform X1 [Arachis ipaensis]	32.759
arahy.Tifrunner.gnm1.ann1.DHGV6W.1	1-aminocyclopropane-1-carboxylate oxidase homolog 4-like [Arachis ipaensis]	40.072			arahy.Tifrunner.gnm1.ann1.W4Z8DF.1	calcium permeable stress-gated cation channel 1-like [Arachis duranensis]	92.603
arahy.Tifrunner.gnm1.ann1.H5NNU3.1	"pheophorbide a oxygenase, chloroplastic [Arachis ipaensis]"	61.029			arahy.Tifrunner.gnm1.ann1.X26R4N.1	nudix hydrolase 25-like isoform X1 [Arachis ipaensis]	12.169
arahy.Tifrunner.gnm1.ann1.B8V3X4.1	rhomboid-like protein 15 [Arachis duranensis]	44.731			arahy.Tifrunner.gnm1.ann1.QM7B5R.3	alcohol dehydrogenase-like 7 [Arachis duranensis]	42.653
arahy.Tifrunner.gnm1.ann1.27E6QC.1	expansin-A8 [Arachis ipaensis]	26.888			arahy.Tifrunner.gnm1.ann1.CC0JZ8.1	autophagy-related protein [Medicago truncatula]	37.353
arahy.Tifrunner.gnm1.ann1.1TW0Z8.2	putative ion channel POLLUX-like 2 [Arachis duranensis]	85.466			arahy.Tifrunner.gnm1.ann1.T67UVY.1	probable inactive receptor kinase At5g58300 [Arachis ipaensis]	75.935
arahy.Tifrunner.gnm1.ann1.HB1P9N.1	"photosystem I reaction center subunit IV B, chloroplastic-like [Arachis duranensis]"	15.991			arahy.Tifrunner.gnm1.ann1.8MR9WY.1	transcription elongation factor SPT5-like [Erythranthe guttata]	22.195
arahy.Tifrunner.gnm1.ann1.UFG3JK.1	"fructose-1,6-bisphosphatase, chloroplastic [Arachis ipaensis]"	43.773			arahy.Tifrunner.gnm1.ann1.E5CV98.1	LOW QUALITY PROTEIN: mediator of RNA polymerase II transcription subunit 15a-like [Arachis duranensis]	144.11
arahy.Tifrunner.gnm1.ann1.MX8M57.4	"mimitin, mitochondrial-like isoform X1 [Glycine max]"	22.561			arahy.Tifrunner.gnm1.ann1.K86VTF.1	ruvB-like protein 1 [Glycine max]	44.174
arahy.Tifrunner.gnm1.ann1.M4B7ES.1	SAC3 family protein A isoform X1 [Arachis ipaensis]	112.01			arahy.Tifrunner.gnm1.ann1.32QG6C.1	probable pectate lyase 4 [Arachis ipaensis]	37.294
arahy.Tifrunner.gnm1.ann1.H1ATJ8.3	putative methyltransferase At1g22800 [Arachis ipaensis]	22.157			arahy.Tifrunner.gnm1.ann1.Q6LURQ.1	glutamate decarboxylase-like [Arachis ipaensis]	56.537
arahy.Tifrunner.gnm1.ann1.U4N2LF.1	probable cytosolic oligopeptidase A [Arachis duranensis]	87.916			arahy.Tifrunner.gnm1.ann1.Z9YTJW.1	inosine-5'-monophosphate dehydrogenase [Arachis duranensis]	52.967
arahy.Tifrunner.gnm1.ann1.H2YG1F.1	plant/MHJ24-14 protein [Medicago truncatula]	11.677			arahy.Tifrunner.gnm1.ann1.VW2QG0.2	exosome complex component RRP42 [Arachis ipaensis]	27.299
arahy.Tifrunner.gnm1.ann1.J29A80.1	"30S ribosomal protein S31, chloroplastic [Arachis ipaensis]"	14.029			arahy.Tifrunner.gnm1.ann1.E0TF04.1	GDSL esterase/lipase At5g22810-like [Arachis duranensis]	40.959
arahy.Tifrunner.gnm1.ann1.6DSJ3Q.2	bromo adjacent-like domain protein [Medicago truncatula]	78.018			arahy.Tifrunner.gnm1.ann1.4L01Q9.1	transcription termination/antitermination protein NusG-like [Arachis ipaensis]	24.878
arahy.Tifrunner.gnm1.ann1.V68ACY.1	NAD(P)H-quinone oxidoreductase subunit H [Medicago truncatula]	22.981			arahy.Tifrunner.gnm1.ann1.ASG6ZP.1	NAD(P)H-quinone oxidoreductase subunit 2 [Medicago truncatula]	30.322
arahy.Tifrunner.gnm1.ann1.VP5HLN.2	polyadenylate-binding protein-interacting protein 12-like [Arachis ipaensis]	42.937			arahy.Tifrunner.gnm1.ann1.DK98W5.1	cytochrome P450 94C1-like [Arachis duranensis]	20.163
arahy.Tifrunner.gnm1.ann1.54SFA6.1	"ATP synthase subunit gamma, mitochondrial [Arachis duranensis]"	35.066			arahy.Tifrunner.gnm1.ann1.MJZV2I.2	putative pentatricopeptide repeat-containing protein At3g23330 [Arachis ipaensis]	28.215
arahy.Tifrunner.gnm1.ann1.39HWVH.2	beta-glucosidase 12-like [Arachis ipaensis]	68.617			arahy.Tifrunner.gnm1.ann1.A00F14.1	ubiquitin family protein [Medicago truncatula]	25.615
arahy.Tifrunner.gnm1.ann1.XPR4K7.1	ABC transporter G family member 36-like [Arachis ipaensis]	168.55			arahy.Tifrunner.gnm1.ann1.IXS3J7.1	GTP-binding protein At2g22870 [Arachis ipaensis]	35.582
arahy.Tifrunner.gnm1.ann1.URB1YU.2	"cell division protein FtsZ homolog 2-1, chloroplastic [Arachis duranensis]"	51.454			arahy.Tifrunner.gnm1.ann1.D81F5Z.1	ADP-ribosylation factor 1-like [Arachis duranensis]	20.887
arahy.Tifrunner.gnm1.ann1.RDH5GK.1	P-loop nucleoside triphosphate hydrolase superfamily protein [Medicago truncatula]	48.625			arahy.Tifrunner.gnm1.ann1.KSV0XM.1	"ATP synthase gamma chain, chloroplastic-like [Arachis ipaensis]"	41.315
arahy.Tifrunner.gnm1.ann1.23QZVI.2	cleavage stimulation factor subunit 50 isoform X1 [Arachis ipaensis]	48.182			arahy.Tifrunner.gnm1.ann1.G302UQ.1	7-deoxyloganetic acid glucosyltransferase-like isoform X1 [Arachis duranensis]	101.32
arahy.Tifrunner.gnm1.ann1.UF9Q9U.1	nuclear inhibitor of protein phosphatase 1 [Arachis ipaensis]	47.107			arahy.Tifrunner.gnm1.ann1.E2GMYT.1	alpha-xylosidase 1-like [Arachis duranensis]	102.98
arahy.Tifrunner.gnm1.ann1.Z16TJ0.1	"alpha-1,3-mannosyl-glycoprotein 2-beta-N-acetylglucosaminyltransferase [Arachis ipaensis]"	61.12			arahy.Tifrunner.gnm1.ann1.44LVMI.2	dynamin-related protein 1C isoform X2 [Arachis ipaensis]	70.192
arahy.Tifrunner.gnm1.ann1.PSG2M4.1	probable protein phosphatase 2C BIPP2C1 isoform X1 [Arachis ipaensis]	83.06			arahy.Tifrunner.gnm1.ann1.L44UVB.1	putative glucuronosyltransferase PGSIP8 [Arachis duranensis]	54.702
arahy.Tifrunner.gnm1.ann1.M3NCM2.1	"arogenate dehydratase/prephenate dehydratase 2, chloroplastic isoform X1 [Arachis ipaensis]"	40.934			arahy.Tifrunner.gnm1.ann1.PU43AU.1	peroxidase 45-like [Arachis duranensis]	35.975
arahy.Tifrunner.gnm1.ann1.WI060A.1	SOUL heme-binding family protein [Medicago truncatula]	44.836			arahy.Tifrunner.gnm1.ann1.QR9DU5.1	centrosome-associated protein CEP250 [Arachis duranensis]	76.673
arahy.Tifrunner.gnm1.ann1.YFEH4R.1	GDSL esterase/lipase At1g33811 [Arachis duranensis]	41.092			arahy.Tifrunner.gnm1.ann1.BKZ08E.1	receptor-like kinase TMK4 [Arachis duranensis]	100.18
arahy.Tifrunner.gnm1.ann1.71EHKP.1	glycerate dehydrogenase [Arachis ipaensis]	40.067			arahy.Tifrunner.gnm1.ann1.NJD6NB.1	ADP-ribosylation factor-like isoform X1 [Arachis ipaensis]	21.62
arahy.Tifrunner.gnm1.ann1.ES6X43.1	alcohol dehydrogenase-like 5 [Arachis ipaensis]	43.798			arahy.Tifrunner.gnm1.ann1.HX298U.1	mitochondrial acidic protein MAM33 [Arachis ipaensis]	28.663
arahy.Tifrunner.gnm1.ann1.509DQ1.1	"maltose excess protein 1-like, chloroplastic isoform X1 [Arachis duranensis]"	45.505			arahy.Tifrunner.gnm1.ann1.MZJQ36.2	ubiquitin carboxyl-terminal hydrolase 4 isoform X1 [Arachis ipaensis]	37.576
arahy.Tifrunner.gnm1.ann1.FR12T1.1	"transmembrane protein, putative [Medicago truncatula]"	21.054			arahy.Tifrunner.gnm1.ann1.WY06FR.1	polypyrimidine tract-binding protein homolog 1 isoform X1 [Arachis ipaensis]	48.964
arahy.Tifrunner.gnm1.ann1.3ELA68.2	E3 UFM1-protein ligase 1 homolog [Arachis ipaensis]	95.054			arahy.Tifrunner.gnm1.ann1.2UYT9T.2	thioredoxin domain-containing protein PLP3B-like [Arachis duranensis]	12.407
arahy.Tifrunner.gnm1.ann1.D190K1.1	2Fe-2S ferredoxin-like [Arachis ipaensis]	21.521			arahy.Tifrunner.gnm1.ann1.Y73929.3	short-chain dehydrogenase/reductase family 42E member 1 [Arachis ipaensis]	54.062
arahy.Tifrunner.gnm1.ann1.ZQ326X.1	"glycine--tRNA ligase, mitochondrial 1-like [Arachis ipaensis]"	80.579			arahy.Tifrunner.gnm1.ann1.X5TZ4V.2	pre-mRNA-splicing factor SPF27 homolog [Arachis ipaensis]	29.288
arahy.Tifrunner.gnm1.ann1.A30NGG.1	"chaperone protein ClpB3, chloroplastic-like [Arachis duranensis]"	109.88			arahy.Tifrunner.gnm1.ann1.EC0SY0.2	ras-related protein RABA1f [Arachis ipaensis]	24.507
arahy.Tifrunner.gnm1.ann1.X7Z7AQ.1	"LOW QUALITY PROTEIN: zeta-carotene desaturase, chloroplastic/chromoplastic [Arachis ipaensis]"	62.386			arahy.Tifrunner.gnm1.ann1.6Y8JYR.1	WUSCHEL-related homeobox 9-like [Arachis duranensis]	41.392
arahy.Tifrunner.gnm1.ann1.RBZ3X7.1	"ATPase 8, plasma membrane-type-like isoform X1 [Arachis ipaensis]"	103.93			arahy.Tifrunner.gnm1.ann1.UR7PB1.3	AUGMIN subunit 4-like [Arachis ipaensis]	48.799
arahy.Tifrunner.gnm1.ann1.GPYN1F.1	ribosomal protein L2 (chloroplast) [Cucumis x hytivus]	14.795			arahy.Tifrunner.gnm1.ann1.EG0P80.1	O-acyltransferase WSD1-like [Arachis ipaensis]	52.979
arahy.Tifrunner.gnm1.ann1.96DEJ1.1	60S ribosomal protein L10 [Arachis duranensis]	25.085			arahy.Tifrunner.gnm1.ann1.ECZ3V7.1	heat shock 70 kDa protein-like [Arachis duranensis]	76.205
arahy.Tifrunner.gnm1.ann1.VRH5T3.1	chloride channel protein 1 [Arachis ipaensis]	21			arahy.Tifrunner.gnm1.ann1.V6QG6Q.2	DHHA1 domain protein [Medicago truncatula]	36.287
arahy.Tifrunner.gnm1.ann1.4F14CM.1	ADP-ribosylation factor-like protein 2 [Arachis duranensis]	19.181			arahy.Tifrunner.gnm1.ann1.4W0AQG.1	"dynein light chain 2, cytoplasmic [Arachis ipaensis]"	13.895
arahy.Tifrunner.gnm1.ann1.D8CMXH.1	40S ribosomal protein S25-3-like [Arachis ipaensis]	11.946			arahy.Tifrunner.gnm1.ann1.W8GVKM.1	alcohol dehydrogenase class-3-like [Arachis ipaensis]	39.979
arahy.Tifrunner.gnm1.ann1.MJC5Q8.1	COMPASS-like H3K4 histone methylase component WDR5A [Arachis duranensis]	35.293			arahy.Tifrunner.gnm1.ann1.1N3H6Z.1	cytochrome c-type biogenesis protein CcmE [Arachis duranensis]	29.851
arahy.Tifrunner.gnm1.ann1.ACQ7NG.1	glutathione S-transferase zeta class-like [Arachis ipaensis]	49.252			arahy.Tifrunner.gnm1.ann1.JZUI2V.1	"cysteine desulfurase 1, chloroplastic-like [Arachis duranensis]"	46.171
arahy.Tifrunner.gnm1.ann1.TUF7J0.1	"phytoene dehydrogenase, chloroplastic/chromoplastic [Arachis ipaensis]"	64.66			arahy.Tifrunner.gnm1.ann1.19HZ0U.1	putative disease resistance protein RGA1 isoform X2 [Arachis ipaensis]	120.28
arahy.Tifrunner.gnm1.ann1.2FSM7R.1	"uncharacterized oxidoreductase At1g06690, chloroplastic [Arachis duranensis]"	33.765			arahy.Tifrunner.gnm1.ann1.AG2E5P.1	"histone-lysine N-methyltransferase, H3 lysine-79 specific [Fragaria vesca subsp. vesca]"	26.33
arahy.Tifrunner.gnm1.ann1.F5MBRK.1	LOW QUALITY PROTEIN: G-type lectin S-receptor-like serine/threonine-protein kinase At1g11410[Ricinus communis]	20.377			arahy.Tifrunner.gnm1.ann1.2IZ2Y4.1	putative disease resistance RPP13-like protein 1 [Arachis duranensis]	129.41
arahy.Tifrunner.gnm1.ann1.KX6P8K.2	sucrose nonfermenting 4-like protein [Arachis ipaensis]	53.221			arahy.Tifrunner.gnm1.ann1.W0RWMP.1	ABC transporter B family member 1 [Arachis ipaensis]	148.31
arahy.Tifrunner.gnm1.ann1.NTHQ1E.2	probable histone H2A variant 3 [Arachis ipaensis]	14.445			arahy.Tifrunner.gnm1.ann1.YLB5I5.1	glycerol-3-phosphate 2-O-acyltransferase 6-like [Arachis duranensis]	55.657
arahy.Tifrunner.gnm1.ann1.XDT2HS.1	NADPH-dependent 1-acyldihydroxyacetone phosphate reductase-like [Arachis duranensis]	30.693			arahy.Tifrunner.gnm1.ann1.LW2ET0.1	Uncharacterized conserved protein (UCP012943) [Arabidopsis thaliana]	29.09
arahy.Tifrunner.gnm1.ann1.JA22RM.1	biotin carboxyl carrier protein of acetyl-CoA carboxylase-like [Arachis duranensis]	30.686			arahy.Tifrunner.gnm1.ann1.TW917H.1	transcription initiation factor TFIID subunit 8-like [Arachis duranensis]	43.07
arahy.Tifrunner.gnm1.ann1.52U0T8.1	3-hydroxyisobutyryl-CoA hydrolase-like protein 5 [Arachis ipaensis]	43.164			arahy.Tifrunner.gnm1.ann1.9E4VJ9.1	heat shock 70 kDa protein 18-like isoform X7 [Arachis ipaensis]	68.687
arahy.Tifrunner.gnm1.ann1.22LF0C.1	protein FLX-like 3 [Arachis ipaensis]	32.415			arahy.Tifrunner.gnm1.ann1.QA8CWD.1	homeobox transcription factor [Medicago truncatula]	21.193
arahy.Tifrunner.gnm1.ann1.17PIEW.1	tropinone reductase homolog At5g06060-like isoform X1 [Arachis ipaensis]	28.736
arahy.Tifrunner.gnm1.ann1.39IMTY.1	putative MO25-like protein At5g47540 [Arachis duranensis]	32.382
arahy.Tifrunner.gnm1.ann1.5V1RNQ.1	"methionine aminopeptidase 1B, chloroplastic [Arachis ipaensis]"	30.894
arahy.Tifrunner.gnm1.ann1.M74TZ5.1	protein REDUCED WALL ACETYLATION 3 [Arachis ipaensis]	63.744
arahy.Tifrunner.gnm1.ann1.Z1AXDZ.3	LOW QUALITY PROTEIN: calmodulin-binding protein 60 B [Arachis duranensis]	71.044
arahy.Tifrunner.gnm1.ann1.WF9MFL.1	Myb-like DNA-binding domain protein [Medicago truncatula]	26.144
arahy.Tifrunner.gnm1.ann1.E1WP71.2	hepatocellular carcinoma-associated antigen 59 [Medicago truncatula]	36.402
arahy.Tifrunner.gnm1.ann1.NX6A0A.1	syntaxin-121-like [Arachis ipaensis]	27.233
arahy.Tifrunner.gnm1.ann1.EFTP1R.1	"cyclin delta-3, putative [Medicago truncatula]"	38.994
arahy.Tifrunner.gnm1.ann1.XZJX01.2	calcium-binding EF-hand protein [Medicago truncatula]	80.078
arahy.Tifrunner.gnm1.ann1.V59V4E.2	notchless protein homolog [Arachis ipaensis]	32.175
arahy.Tifrunner.gnm1.ann1.9GGB7F.1	bifunctional UDP-glucose 4-epimerase and UDP-xylose 4-epimerase 1 [Arachis ipaensis]	39.059
arahy.Tifrunner.gnm1.ann1.RJI6AK.1	myosin-5-like [Glycine max]	15.585
arahy.Tifrunner.gnm1.ann1.N7N2VM.1	RNA-binding protein FUS isoform X2 [Arachis ipaensis]	31.806
arahy.Tifrunner.gnm1.ann1.I4LFHL.1	"30S ribosomal protein 2, chloroplastic [Arachis ipaensis]"	32.006
arahy.Tifrunner.gnm1.ann1.Y12SSB.2	"2-isopropylmalate synthase 2, chloroplastic-like [Arachis ipaensis]"	78.287
arahy.Tifrunner.gnm1.ann1.G68EH0.2	protein TSS isoform X2 [Arachis ipaensis]	199.35
arahy.Tifrunner.gnm1.ann1.A2AIVT.1	histone-lysine N-methyltransferase CLF [Arachis duranensis]	124.29
arahy.Tifrunner.gnm1.ann1.FIY7NK.1	vicianin hydrolase-like [Arachis ipaensis]	58.685
arahy.Tifrunner.gnm1.ann1.KDZ836.1	ADP-ribosylation factor-like protein 5 [Arachis ipaensis]	20.411
arahy.Tifrunner.gnm1.ann1.6W938P.1	protein C2-DOMAIN ABA-RELATED 11 [Arachis ipaensis]	18.42
arahy.Tifrunner.gnm1.ann1.G8BSRK.1	"rhodanese-like domain-containing protein 4, chloroplastic [Arachis ipaensis]"	60.953
arahy.Tifrunner.gnm1.ann1.80GNXC.1	5'-nucleotidase domain-containing protein 4 isoform X1 [Arachis duranensis]	73.863
arahy.Tifrunner.gnm1.ann1.TRF8LB.1	protein UXT homolog [Arachis duranensis]	17.799
arahy.Tifrunner.gnm1.ann1.Q3DN0U.1	probable thylakoid lumen protein sll1769 isoform X2 [Solanum tuberosum]	20.483
arahy.Tifrunner.gnm1.ann1.15M9SP.1	AccD (chloroplast) [Senna tora]	25.588
arahy.Tifrunner.gnm1.ann1.S8G8YG.1	UDP-glycosyltransferase 76F1-like [Arachis ipaensis]	51.335
arahy.Tifrunner.gnm1.ann1.Q36MFY.1	"thiamine thiazole synthase 2, chloroplastic-like [Arachis ipaensis]"	37.32
arahy.Tifrunner.gnm1.ann1.IX7NGG.1	iron-sulfur cluster biosynthesis family protein [Medicago truncatula]	57.881
arahy.Tifrunner.gnm1.ann1.MZXR1C.1	"succinate dehydrogenase [ubiquinone] iron-sulfur subunit 2, mitochondrial-like [Arachis duranensis]"	31.056
arahy.Tifrunner.gnm1.ann1.R9SA9Z.1	uridylate kinase [Arachis ipaensis]	35.22
arahy.Tifrunner.gnm1.ann1.ZYZ79R.1	"LOW QUALITY PROTEIN: glutamate synthase [NADH], amyloplastic [Arachis duranensis]"	241.06
arahy.Tifrunner.gnm1.ann1.Q36S6K.1	factor Xa inhibitor BuXI-like [Arachis duranensis]	22.193
arahy.Tifrunner.gnm1.ann1.P8MRPL.1	70 kDa peptidyl-prolyl isomerase-like [Arachis duranensis]	65.582
arahy.Tifrunner.gnm1.ann1.T3HSIJ.1	GPI transamidase component PIG-S-like [Arachis ipaensis]	68.33
arahy.Tifrunner.gnm1.ann1.9V15EM.1	"acylpyruvase FAHD1, mitochondrial [Arachis ipaensis]"	23.938
arahy.Tifrunner.gnm1.ann1.U3C25F.1	Golgi SNAP receptor complex member 1-1-like [Arachis ipaensis]	25.07
arahy.Tifrunner.gnm1.ann1.WPX6IA.1	"acetolactate synthase small subunit 2, chloroplastic-like [Arachis duranensis]"	54.561
arahy.Tifrunner.gnm1.ann1.3U687E.1	Golgi to ER traffic protein 4 homolog [Arachis ipaensis]	36.745
arahy.Tifrunner.gnm1.ann1.XZI9IJ.1	60S ribosomal protein L7a-like [Arachis ipaensis]	29.443
arahy.Tifrunner.gnm1.ann1.9G9LXM.2	peroxisomal fatty acid beta-oxidation multifunctional protein AIM1 [Arachis ipaensis]	78.626
arahy.Tifrunner.gnm1.ann1.R3FQ90.1	calcyclin-binding protein-like [Arachis ipaensis]	24.525
arahy.Tifrunner.gnm1.ann1.QA7E3W.1	phosphatidylinositol/phosphatidylcholine transfer protein SFH9 [Arachis ipaensis]	38.255
arahy.Tifrunner.gnm1.ann1.VQD9SG.1	probable pectinesterase/pectinesterase inhibitor 51 [Arachis duranensis]	62.083
arahy.Tifrunner.gnm1.ann1.70V125.1	"acetyl-coenzyme A carboxylase carboxyl transferase subunit alpha, chloroplastic [Arachis ipaensis]"	83.801
arahy.Tifrunner.gnm1.ann1.71AIDN.2	splicing regulatory glutamine/lysine-rich protein 1 isoform X1 [Arachis ipaensis]	36.302
arahy.Tifrunner.gnm1.ann1.2KV113.1	cytochrome b6 (chloroplast) [Lupinus luteus]	25.886
arahy.Tifrunner.gnm1.ann1.EBCB1I.1	non-specific lipid-transfer protein 1-like [Arachis duranensis]	11.795
arahy.Tifrunner.gnm1.ann1.6L7Z57.1	UDP-glycosyltransferase 74G1-like [Arachis ipaensis]	56.146
arahy.Tifrunner.gnm1.ann1.NE53A1.2	glutaminyl-peptide cyclotransferase [Arachis duranensis]	32.293
arahy.Tifrunner.gnm1.ann1.S3LEX3.3	"2-isopropylmalate synthase 2, chloroplastic-like [Arachis duranensis]"	69.474
arahy.Tifrunner.gnm1.ann1.D615WN.1	transcription factor MYC4-like [Arachis duranensis]	72.332
arahy.Tifrunner.gnm1.ann1.UR5XNC.1	28S ribosomal S34 protein [Arabidopsis thaliana]	16.964
arahy.Tifrunner.gnm1.ann1.47SX7B.1	E3 ubiquitin-protein ligase MARCH7-like isoform X2 [Arachis ipaensis]	56.341
arahy.Tifrunner.gnm1.ann1.LEQ6N6.1	coumaroyl-CoA:anthocyanidin 3-O-glucoside-6''-O-coumaroyltransferase 1-like [Arachis ipaensis]	51.802
arahy.Tifrunner.gnm1.ann1.NHL70K.1	cysteine proteinase inhibitor-like [Arachis duranensis]	12.366
arahy.Tifrunner.gnm1.ann1.1H33IB.1	probable 2-carboxy-D-arabinitol-1-phosphatase [Arachis duranensis]	33.471
arahy.Tifrunner.gnm1.ann1.U2FY0G.1	DNA ligase 1 [Camelina sativa]	41.32
arahy.Tifrunner.gnm1.ann1.RRY62Q.3	pentatricopeptide repeat-containing protein At5g56310 [Lupinus angustifolius]	92.049
arahy.Tifrunner.gnm1.ann1.7661JY.1	"acetylornithine aminotransferase, mitochondrial [Arachis ipaensis]"	53.037
arahy.Tifrunner.gnm1.ann1.BFGJ0Y.1	triacylglycerol lipase-like protein [Medicago truncatula]	47.263
arahy.Tifrunner.gnm1.ann1.9LRG3U.1	"50S ribosomal protein L6, chloroplastic-like [Arachis ipaensis]"	25.112
arahy.Tifrunner.gnm1.ann1.WN738C.2	"acyltransferase-like protein At1g54570, chloroplastic [Arachis duranensis]"	79.452
arahy.Tifrunner.gnm1.ann1.D9GJPD.1	"probable plastid-lipid-associated protein 8, chloroplastic [Arachis ipaensis]"	26.144
arahy.Tifrunner.gnm1.ann1.P9EW5D.1	40S ribosomal protein S5-like [Arachis duranensis]	27.441
arahy.Tifrunner.gnm1.ann1.YL5YHR.1	light-regulated protein [Arachis duranensis]	15.106
arahy.Tifrunner.gnm1.ann1.9IE074.2	DUF1995 domain protein [Medicago truncatula]	38.567
arahy.Tifrunner.gnm1.ann1.MYV34H.1	"6,7-dimethyl-8-ribityllumazine synthase, chloroplastic isoform X1 [Arachis ipaensis]"	24.68
arahy.Tifrunner.gnm1.ann1.EVL1N6.1	cyclin-L1-1 [Arachis ipaensis]	53.594
arahy.Tifrunner.gnm1.ann1.V653BK.1	40S ribosomal protein S26-2 [Arachis duranensis]	14.772
arahy.Tifrunner.gnm1.ann1.3RW2WH.1	DUF3783 domain protein [Medicago truncatula]	23.562
arahy.Tifrunner.gnm1.ann1.I3F13H.1	14-3-3-like protein D [Arachis ipaensis]	30.027
arahy.Tifrunner.gnm1.ann1.PR9FWM.1	"trigger factor-like protein TIG, Chloroplastic [Arachis duranensis]"	49.155
arahy.Tifrunner.gnm1.ann1.YQZL1S.2	IST1-like protein [Arachis duranensis]	58.783
arahy.Tifrunner.gnm1.ann1.UZ3GC4.1	"phosphoglycerate kinase, chloroplastic [Arachis ipaensis]"	50.771
arahy.Tifrunner.gnm1.ann1.QJ8MNM.3	"ferrochelatase-2, chloroplastic [Arachis duranensis]"	39.094
arahy.Tifrunner.gnm1.ann1.DJ2BV6.1	"branched-chain-amino-acid aminotransferase 3, chloroplastic isoform X2 [Arachis duranensis]"	41.756
arahy.Tifrunner.gnm1.ann1.EWUD7T.1	fatty-acid-binding protein 1 [Arachis ipaensis]	31.434
arahy.Tifrunner.gnm1.ann1.BTQT7U.1	probable methyltransferase PMT2 [Arachis ipaensis]	72.085
arahy.Tifrunner.gnm1.ann1.UMQ1DG.1	endoglucanase 25-like [Arachis ipaensis]	20.544
arahy.Tifrunner.gnm1.ann1.61CDGC.1	"ferredoxin--NADP reductase, leaf isozyme, chloroplastic [Arachis ipaensis]"	40.805
arahy.Tifrunner.gnm1.ann1.BX9H6P.1	calponin homology domain-containing protein DDB_G0272472 [Arachis duranensis]	72.946
arahy.Tifrunner.gnm1.ann1.IPL01G.1	"calvin cycle protein CP12-2, chloroplastic-like [Arachis duranensis]"	13.65
arahy.Tifrunner.gnm1.ann1.M043T1.1	"1,4-alpha-glucan-branching enzyme 1, chloroplastic/amyloplastic-like [Arachis duranensis]"	103.84
arahy.Tifrunner.gnm1.ann1.HU70H8.1	transcription initiation factor IIA subunit 2-like [Arachis ipaensis]	12.02
arahy.Tifrunner.gnm1.ann1.BFT67J.1	selenoprotein K [Arachis ipaensis]	11.422
arahy.Tifrunner.gnm1.ann1.TT7XH0.1	cullin-associated NEDD8-dissociated protein 1 [Arachis duranensis]	136.04
arahy.Tifrunner.gnm1.ann1.JPCM7H.1	ubiquitin domain-containing protein DSK2b-like [Arachis duranensis]	57.326
arahy.Tifrunner.gnm1.ann1.YZ1RNT.1	"peptidyl-prolyl cis-trans isomerase, chloroplastic-like [Arachis duranensis]"	30.445
arahy.Tifrunner.gnm1.ann1.Y4ZXGE.1	FAM10 family protein At4g22670 [Arachis ipaensis]	41.87
arahy.Tifrunner.gnm1.ann1.QZG3GX.1	triadin [Arachis ipaensis]	96.917
arahy.Tifrunner.gnm1.ann1.QYL6GS.3	"short-chain dehydrogenase TIC 32, chloroplastic-like [Arachis ipaensis]"	33.9
arahy.Tifrunner.gnm1.ann1.WI0ZBZ.1	"divinyl chlorophyllide a 8-vinyl-reductase, chloroplastic [Arachis duranensis]"	45.992
arahy.Tifrunner.gnm1.ann1.L55DKK.1	"arginine biosynthesis bifunctional protein ArgJ, chloroplastic [Arachis duranensis]"	43.653
arahy.Tifrunner.gnm1.ann1.R92IIS.1	vacuolar protein-sorting-associated protein 37 homolog 2-like [Arachis duranensis]	23.376
arahy.Tifrunner.gnm1.ann1.SLT0HR.1	protein odr-4 homolog [Arachis duranensis]	53.227
arahy.Tifrunner.gnm1.ann1.DV6GD6.1	serine carboxypeptidase-like 51 [Arachis duranensis]	51.11
arahy.Tifrunner.gnm1.ann1.61KG5W.1	fumarylacetoacetase [Arachis duranensis]	46.152
arahy.Tifrunner.gnm1.ann1.A7U9PP.1	"psbP domain-containing protein 6, chloroplastic [Arachis ipaensis]"	27.312
arahy.Tifrunner.gnm1.ann1.YB8WP5.1	glutathionyl-hydroquinone reductase YqjG [Arachis ipaensis]	46.034
arahy.Tifrunner.gnm1.ann1.IVLA97.3	splicing factor 3B subunit 4-like [Arachis ipaensis]	40.225
arahy.Tifrunner.gnm1.ann1.MS74EG.1	"protein disulfide-isomerase LQY1, chloroplastic [Arachis ipaensis]"	13.461
arahy.Tifrunner.gnm1.ann1.G3162F.1	"ribulose bisphosphate carboxylase/oxygenase activase, chloroplastic-like [Arachis ipaensis]"	51.985
arahy.Tifrunner.gnm1.ann1.NA36AX.1	"outer envelope pore protein 21, chloroplastic [Arachis ipaensis]"	19.64
arahy.Tifrunner.gnm1.ann1.HXG4XL.1	"(-)-isopiperitenol/(-)-carveol dehydrogenase, mitochondrial-like [Arachis duranensis]"	36.806
arahy.Tifrunner.gnm1.ann1.S879XT.1	embryo defective 2016 protein [Medicago truncatula]	238.62
arahy.Tifrunner.gnm1.ann1.ZB3H4T.1	"L-ascorbate peroxidase 3, peroxisomal [Arachis ipaensis]"	31.661
arahy.Tifrunner.gnm1.ann1.0FMT0L.2	probable GTP-binding protein OBGC2 [Arachis ipaensis]	52.627
arahy.Tifrunner.gnm1.ann1.1RKJ3P.1	"NAD(P)H-quinone oxidoreductase subunit O, chloroplastic [Arachis ipaensis]"	20.513
arahy.Tifrunner.gnm1.ann1.YJU2T0.1	protein OPI10 homolog [Arachis ipaensis]	20.833
arahy.Tifrunner.gnm1.ann1.HE23UZ.1	beta-galactosidase 1-like [Arachis ipaensis]	91.248
arahy.Tifrunner.gnm1.ann1.CDHX4V.1	U-box domain-containing protein 33 isoform X2 [Arachis duranensis]	97.619
arahy.Tifrunner.gnm1.ann1.EPEJ84.1	"asparagine--tRNA ligase, cytoplasmic 1-like [Arachis ipaensis]"	63.463
arahy.Tifrunner.gnm1.ann1.8N3EDT.1	DUF4336 domain protein [Medicago truncatula]	51.374
arahy.Tifrunner.gnm1.ann1.YM2442.1	beta-xylosidase/alpha-L-arabinofuranosidase 1 [Arachis duranensis]	75.218
arahy.Tifrunner.gnm1.ann1.45L0XA.3	pre-mRNA-splicing factor 38B [Arachis duranensis]	53.58
arahy.Tifrunner.gnm1.ann1.J55WMV.1	NAD(H) kinase 1 [Arachis duranensis]	62.366
arahy.Tifrunner.gnm1.ann1.5XLW1T.1	"ATP synthase subunit beta, chloroplastic-like [Gossypium hirsutum]"	67.609
arahy.Tifrunner.gnm1.ann1.P9CWB3.2	UDP-glycosyltransferase 83A1-like [Arachis duranensis]	50.4
arahy.Tifrunner.gnm1.ann1.UIX0GM.3	suppressor of mec-8 and unc-52 protein homolog 1 [Arachis ipaensis]	36.61
arahy.Tifrunner.gnm1.ann1.RP4VSQ.1	UBP1-associated protein 2A [Arachis ipaensis]	51.509
arahy.Tifrunner.gnm1.ann1.7AR2IQ.1	glutathione S-transferase U17-like [Arachis ipaensis]	26.932
arahy.Tifrunner.gnm1.ann1.V3Q9UL.1	CBS domain-containing protein CBSX6 [Arachis duranensis]	54.631
arahy.Tifrunner.gnm1.ann1.25IQBC.1	"monothiol glutaredoxin-S14, chloroplastic [Arachis ipaensis]"	19.789
arahy.Tifrunner.gnm1.ann1.D9VBSN.1	H/ACA ribonucleoprotein complex subunit 2-like protein [Arachis ipaensis]	17.177
arahy.Tifrunner.gnm1.ann1.YHR4LX.1	"protein indeterminate-domain 4, chloroplastic-like [Arachis ipaensis]"	71.589
arahy.Tifrunner.gnm1.ann1.8L9CQK.1	vesicle-associated membrane protein 724 [Arachis ipaensis]	27.265
arahy.Tifrunner.gnm1.ann1.F1IP1Z.2	bifunctional purple acid phosphatase 26 [Arachis duranensis]	54.92
arahy.Tifrunner.gnm1.ann1.Y1CLBV.1	"2-oxoglutarate dehydrogenase, mitochondrial-like [Arachis ipaensis]"	116.62
arahy.Tifrunner.gnm1.ann1.949BMZ.1	zinc ion-binding protein [Medicago truncatula]	101.92
arahy.Tifrunner.gnm1.ann1.H173G9.2	"6-phosphofructo-2-kinase/fructose-2,6-bisphosphatase-like isoform X1 [Arachis duranensis]"	84.997
arahy.Tifrunner.gnm1.ann1.CM8MKE.1	isoflavone 7-O-methyltransferase-like [Arachis duranensis]	38.164
arahy.Tifrunner.gnm1.ann1.NC7VPC.1	"external alternative NAD(P)H-ubiquinone oxidoreductase B1, mitochondrial [Arachis ipaensis]"	64.974
arahy.Tifrunner.gnm1.ann1.Q0MPW2.2	DDRGK domain-containing protein 1 [Arachis ipaensis]	34.051
arahy.Tifrunner.gnm1.ann1.454J86.1	60S ribosomal protein L27a-3 [Arachis ipaensis]	16.585
arahy.Tifrunner.gnm1.ann1.C6WPQR.1	protein trichome birefringence-like 41 [Arachis ipaensis]	42.936
arahy.Tifrunner.gnm1.ann1.68MQ8I.1	"7-hydroxymethyl chlorophyll a reductase, chloroplastic-like isoform X1 [Arachis ipaensis]"	52.567
arahy.Tifrunner.gnm1.ann1.CVJ130.1	"chlorophyll a-b binding protein CP29.2, chloroplastic-like [Arachis duranensis]"	31.608
arahy.Tifrunner.gnm1.ann1.397P62.1	spermidine synthase 2 [Arachis duranensis]	35.832
arahy.Tifrunner.gnm1.ann1.RVLE1D.1	probable pectinesterase/pectinesterase inhibitor 51 [Arachis duranensis]	62.257
arahy.Tifrunner.gnm1.ann1.Y112HT.1	DEAD-box ATP-dependent RNA helicase 31-like [Arachis duranensis]	81.168
arahy.Tifrunner.gnm1.ann1.FGX6FG.1	carboxypeptidase [Arabidopsis thaliana]	16.833
arahy.Tifrunner.gnm1.ann1.0UU5IV.1	isoflavone 2'-hydroxylase-like [Arachis duranensis]	56.883
arahy.Tifrunner.gnm1.ann1.1K25L2.1	"thioredoxin-like protein AAED1, chloroplastic [Arachis ipaensis]"	28.028
arahy.Tifrunner.gnm1.ann1.RRL2AN.1	macrophage migration inhibitory factor homolog [Arachis ipaensis]	12.415
arahy.Tifrunner.gnm1.ann1.D99XSD.1	"probable ribose-5-phosphate isomerase 3, chloroplastic [Arachis duranensis]"	31.816
arahy.Tifrunner.gnm1.ann1.HXC8TF.1	"calcium-transporting ATPase 4, plasma membrane-type-like [Arachis duranensis]"	114.09
arahy.Tifrunner.gnm1.ann1.YK9JS4.1	probable caffeine synthase 4 [Arachis ipaensis]	42.127
arahy.Tifrunner.gnm1.ann1.U66G19.1	40S ribosomal protein S26-2 [Arachis ipaensis]	15.804
arahy.Tifrunner.gnm1.ann1.LX7WDF.1	"arogenate dehydrogenase 1, chloroplastic-like [Arachis ipaensis]"	30.592
arahy.Tifrunner.gnm1.ann1.PA2UTS.1	40S ribosomal protein S7-like [Arachis ipaensis]	22.154
arahy.Tifrunner.gnm1.ann1.W9U8CY.1	"glycine dehydrogenase (decarboxylating), mitochondrial [Arachis ipaensis]"	113.09
arahy.Tifrunner.gnm1.ann1.J7ITLD.2	"sulfite reductase [ferredoxin], chloroplastic [Arachis ipaensis]"	77.736
arahy.Tifrunner.gnm1.ann1.Z4CKFD.1	histone H1-like [Arachis ipaensis]	31.199
arahy.Tifrunner.gnm1.ann1.KFT90B.1	scarecrow-like protein 9 [Arachis duranensis]	75.008
arahy.Tifrunner.gnm1.ann1.5L4YH4.1	plasminogen activator inhibitor 1 RNA-binding protein-like [Arachis ipaensis]	39.66
arahy.Tifrunner.gnm1.ann1.JLL9S1.1	defensin-like protein [Arachis ipaensis]	7.4085
arahy.Tifrunner.gnm1.ann1.PD2L2L.1	"protein CURVATURE THYLAKOID 1A, chloroplastic [Arachis ipaensis]"	16.408
arahy.Tifrunner.gnm1.ann1.PIZC5V.1	"photosynthetic NDH subunit of lumenal location 1, chloroplastic [Arachis ipaensis]"	26.63
arahy.Tifrunner.gnm1.ann1.H8VZ0K.2	E3 ubiquitin-protein ligase Hakai [Arachis ipaensis]	57.222
arahy.Tifrunner.gnm1.ann1.5FW7UK.1	protein trichome birefringence-like 19 [Arachis ipaensis]	51.185
arahy.Tifrunner.gnm1.ann1.V2ZWQA.1	"peptidyl-prolyl cis-trans isomerase FKBP16-4, chloroplastic-like isoform X7 [Arachis duranensis]"	20.555
arahy.Tifrunner.gnm1.ann1.RJ91AH.1	PSII-associated proline-rich protein [Solanum lycopersicum]	24.14
arahy.Tifrunner.gnm1.ann1.254HEG.2	tRNA dimethylallyltransferase 9 isoform X1 [Arachis duranensis]	53.651
arahy.Tifrunner.gnm1.ann1.PV2HG6.1		7.1756
arahy.Tifrunner.gnm1.ann1.G1SUYP.1	"oxygen-evolving enhancer protein 3-2, chloroplastic [Arachis duranensis]"	25.121
arahy.Tifrunner.gnm1.ann1.88CVAX.1	topless-related protein 3 [Arachis duranensis]	123.72
arahy.Tifrunner.gnm1.ann1.Q95X63.1	SEC1 family transport protein SLY1 [Arachis ipaensis]	68.862
arahy.Tifrunner.gnm1.ann1.X7K798.1	"ferredoxin--nitrite reductase, chloroplastic [Arachis duranensis]"	66.599
arahy.Tifrunner.gnm1.ann1.I048YJ.1	protein LHCP TRANSLOCATION DEFECT [Arachis duranensis]	19.72
arahy.Tifrunner.gnm1.ann1.JS3M3F.1	vignain-like [Arachis duranensis]	37.584
arahy.Tifrunner.gnm1.ann1.NS9W62.1	"inner membrane protein PPF-1, chloroplastic, partial [Arachis duranensis]"	48.673
arahy.Tifrunner.gnm1.ann1.WG05AL.1	"plastoglobulin-1, chloroplastic [Arachis duranensis]"	38.464
arahy.Tifrunner.gnm1.ann1.AF6LVX.1	fatty acyl-CoA reductase 3-like [Arachis duranensis]	55.331
arahy.Tifrunner.gnm1.ann1.79XKZD.1	"trifunctional UDP-glucose 4,6-dehydratase/UDP-4-keto-6-deoxy-D-glucose 3,5-epimerase/UDP-4-keto-L-rhamnose-reductase RHM1 [Arachis ipaensis]"	83.081
arahy.Tifrunner.gnm1.ann1.W7U0H3.1	26S protease regulatory subunit S10B homolog B [Arachis ipaensis]	44.58
arahy.Tifrunner.gnm1.ann1.40BNNI.1	protease HtpX homolog [Arachis ipaensis]	36.128
arahy.Tifrunner.gnm1.ann1.JQP3NY.1	trafficking protein particle complex II-specific subunit 120 homolog [Arachis ipaensis]	130.29
arahy.Tifrunner.gnm1.ann1.29QZWB.2	serine--tRNA ligase-like [Arachis duranensis]	51.248
arahy.Tifrunner.gnm1.ann1.PX59SB.1	non-specific lipid-transfer protein 1-like [Arachis duranensis]	11.998
arahy.Tifrunner.gnm1.ann1.ZNJT9X.1	group 1 family glycosyltransferase [Medicago truncatula]	84.697
arahy.Tifrunner.gnm1.ann1.BGF2TK.1	"digalactosyldiacylglycerol synthase 1, chloroplastic [Arachis ipaensis]"	90.551
arahy.Tifrunner.gnm1.ann1.YH7NAD.1	glutathione S-transferase F11-like [Arachis ipaensis]	24.054
arahy.Tifrunner.gnm1.ann1.WBK0DE.1	protein HIRA [Arachis duranensis]	111.95
arahy.Tifrunner.gnm1.ann1.G37INR.1	protein DEFECTIVE IN MERISTEM SILENCING 3-like [Arachis duranensis]	40.989
arahy.Tifrunner.gnm1.ann1.W5WKZB.1	T-complex protein 1 subunit alpha [Arachis duranensis]	60.733
arahy.Tifrunner.gnm1.ann1.ETHX4E.2	"4-hydroxy-3-methylbut-2-en-1-yl diphosphate synthase (ferredoxin), chloroplastic [Arachis ipaensis]"	82.479
arahy.Tifrunner.gnm1.ann1.W8AC1S.1	12-oxophytodienoate reductase 1-like [Arachis ipaensis]	41.009
arahy.Tifrunner.gnm1.ann1.HCE1UU.1	amidohydrolase family protein [Medicago truncatula]	37.794
arahy.Tifrunner.gnm1.ann1.DHW0DA.1	tubulin beta chain-like [Arachis ipaensis]	49.841
arahy.Tifrunner.gnm1.ann1.QZ950J.1	aquaporin PIP1-3 [Arachis ipaensis]	30.963
arahy.Tifrunner.gnm1.ann1.WA56KQ.3	"ATP sulfurylase 1, chloroplastic [Arachis ipaensis]"	52.024
arahy.Tifrunner.gnm1.ann1.W67IMC.1	"peptide deformylase 1A, chloroplastic-like [Arachis duranensis]"	15.034
arahy.Tifrunner.gnm1.ann1.L63P0H.1	zinc finger CCCH domain-containing protein 25-like [Arachis duranensis]	50.674
arahy.Tifrunner.gnm1.ann1.K0EKGJ.1	mitochondrial import inner membrane translocase subunit tim16-like [Arachis duranensis]	16.717
arahy.Tifrunner.gnm1.ann1.M3NNG8.1	glutathione S-transferase-like [Arachis ipaensis]	24.741
arahy.Tifrunner.gnm1.ann1.S0X7MM.1	"calcium-transporting ATPase 4, plasma membrane-type-like [Arachis duranensis]"	113.25
arahy.Tifrunner.gnm1.ann1.HXIH5S.1	nuclear pore complex protein NUP58 [Arachis ipaensis]	43.274
arahy.Tifrunner.gnm1.ann1.LP7W2Z.3	"ABC transporter B family member 25, mitochondrial [Arachis ipaensis]"	58.373
arahy.Tifrunner.gnm1.ann1.B6F48P.1	"photosystem II stability/assembly factor HCF136, chloroplastic [Arachis ipaensis]"	48.025
arahy.Tifrunner.gnm1.ann1.7IFH32.1	ABC transporter F family member 4-like [Arachis duranensis]	49.724
arahy.Tifrunner.gnm1.ann1.M09JG2.1	"transmembrane protein, putative [Medicago truncatula]"	37.733
arahy.Tifrunner.gnm1.ann1.QF8GL7.1	probable glutathione S-transferase [Arachis ipaensis]	25.916
arahy.Tifrunner.gnm1.ann1.C5SZT3.1	hydroxyproline-rich glycoprotein family protein [Medicago truncatula]	73.459
arahy.Tifrunner.gnm1.ann1.0LT2FK.1	probable pectinesterase/pectinesterase inhibitor 51 [Arachis ipaensis]	62.125
arahy.Tifrunner.gnm1.ann1.ECYT9B.1	"28 kDa ribonucleoprotein, chloroplastic isoform X1 [Arachis duranensis]"	29.588
arahy.Tifrunner.gnm1.ann1.415NE5.1	exocyst complex component SEC15B [Arachis ipaensis]	91.145
arahy.Tifrunner.gnm1.ann1.ULUP0R.1	mitochondrial outer membrane protein porin 2 [Arachis ipaensis]	29.358
arahy.Tifrunner.gnm1.ann1.347JW8.1	serine/arginine-rich splicing factor RS31-like [Arachis ipaensis]	28.411
arahy.Tifrunner.gnm1.ann1.89RBFC.1		3.7454
arahy.Tifrunner.gnm1.ann1.TYLU08.2	catalase-like [Arachis ipaensis]	60.951
arahy.Tifrunner.gnm1.ann1.ZKCF1R.1		9.0271
arahy.Tifrunner.gnm1.ann1.7K23LZ.2	putative hydrolase C777.06c [Arachis duranensis]	38.295
arahy.Tifrunner.gnm1.ann1.LAQ4UI.2	KH domain-containing protein At5g56140-like [Arachis ipaensis]	38.326
arahy.Tifrunner.gnm1.ann1.D2DMXG.1	"glyceraldehyde-3-phosphate dehydrogenase A, chloroplastic [Arachis ipaensis]"	41.339
arahy.Tifrunner.gnm1.ann1.V1EAJK.3	"magnesium-chelatase subunit ChlI, chloroplastic [Arachis ipaensis]"	43.253
arahy.Tifrunner.gnm1.ann1.EYUN0W.3	"nucleic acid-binding protein, putative [Medicago truncatula]"	15.018
arahy.Tifrunner.gnm1.ann1.SR4FGC.1	mitochondrial carnitine/acylcarnitine carrier-like protein isoform X1 [Arachis ipaensis]	28.419
arahy.Tifrunner.gnm1.ann1.F7MMZ3.1	ubiquitin carboxyl-terminal hydrolase 24 [Arachis ipaensis]	58.47
arahy.Tifrunner.gnm1.ann1.F9YRCX.1	cleavage and polyadenylation specificity factor subunit 2 [Arachis ipaensis]	71.135
arahy.Tifrunner.gnm1.ann1.5UA5U0.1	tripeptidyl-peptidase 2-like [Arachis duranensis]	36.279
arahy.Tifrunner.gnm1.ann1.MTX888.2	ERBB-3 BINDING PROTEIN 1 isoform X1 [Arachis ipaensis]	43.081
arahy.Tifrunner.gnm1.ann1.PZ9B5S.4	"ATP synthase gamma chain, chloroplastic [Arachis ipaensis]"	40.701
arahy.Tifrunner.gnm1.ann1.FMK0QZ.1	alanine-tRNA ligase [Arabidopsis thaliana]	28.682
arahy.Tifrunner.gnm1.ann1.XBA78H.2	telomerase reverse transcriptase [Arachis ipaensis]	130.18
arahy.Tifrunner.gnm1.ann1.A21TQ1.1	bifunctional epoxide hydrolase 2-like [Arachis duranensis]	36.801
arahy.Tifrunner.gnm1.ann1.2I1I1C.1	"ATP synthase delta chain, chloroplastic isoform X1 [Arachis duranensis]"	29.635
arahy.Tifrunner.gnm1.ann1.I0BTND.1	cyclin-dependent kinase inhibitor 5-like isoform X1 [Arachis duranensis]	28.14
arahy.Tifrunner.gnm1.ann1.3T823C.2		44.441
arahy.Tifrunner.gnm1.ann1.T6M1B4.1	"nicotinamide adenine dinucleotide transporter 1, chloroplastic isoform X4 [Arachis duranensis]"	35.247
arahy.Tifrunner.gnm1.ann1.E8NAY1.2	plant/F20D21-34 protein [Medicago truncatula]	40.598
arahy.Tifrunner.gnm1.ann1.AGM2GS.2	"cystathionine gamma-synthase 1, chloroplastic-like [Arachis ipaensis]"	59.449
arahy.Tifrunner.gnm1.ann1.2GB72X.1	"ribosome-binding factor PSRP1, chloroplastic [Arachis ipaensis]"	33.096
arahy.Tifrunner.gnm1.ann1.WI3M6V.1	formin-like protein 5 [Arachis duranensis]	80.598
arahy.Tifrunner.gnm1.ann1.N0WG06.1	probable serine/threonine-protein kinase roco9 [Arachis ipaensis]	38.284
arahy.Tifrunner.gnm1.ann1.H4HZRI.1	"Serine/Threonine kinase, plant-type protein, putative [Medicago truncatula]"	51.527
arahy.Tifrunner.gnm1.ann1.2L480B.2	cytosolic Fe-S cluster assembly factor NBP35 [Arachis ipaensis]	38.046
arahy.Tifrunner.gnm1.ann1.N9EJ2X.1	translation initiation factor eIF-2B subunit epsilon [Arachis ipaensis]	82.63
arahy.Tifrunner.gnm1.ann1.NQ54M2.1	LOW QUALITY PROTEIN: pre-mRNA-splicing factor 18-like [Arachis duranensis]	47.878
arahy.Tifrunner.gnm1.ann1.RMUP98.1	snakin-2-like isoform X1 [Arachis duranensis]	11.218
arahy.Tifrunner.gnm1.ann1.WCY7KD.2	"protein TIC110, chloroplastic-like [Glycine max]"	89.159
arahy.Tifrunner.gnm1.ann1.GMAE2R.1	30S ribosomal protein S1-like [Arachis duranensis]	57.011
arahy.Tifrunner.gnm1.ann1.9L6JUF.2	conserved oligomeric Golgi complex subunit 8 [Arachis ipaensis]	65.325
arahy.Tifrunner.gnm1.ann1.0WSK8D.3	"calcium sensing receptor, chloroplastic isoform X1 [Glycine max]"	72.894
arahy.Tifrunner.gnm1.ann1.L7HHT1.1	coatomer subunit beta'-2 [Populus euphratica]	95.331
arahy.Tifrunner.gnm1.ann1.JK7EPH.2	prolyl endopeptidase-like [Arachis duranensis]	91.483
arahy.Tifrunner.gnm1.ann1.85DE5B.1	"troponin T, skeletal muscle-like [Arachis duranensis]"	57.69
arahy.Tifrunner.gnm1.ann1.I9FVBP.1	chorismate synthase [Arabidopsis thaliana]	113.23
arahy.Tifrunner.gnm1.ann1.3266FY.2	serine carboxypeptidase-like 33 [Arachis ipaensis]	53.601
arahy.Tifrunner.gnm1.ann1.D7T295.2	transcriptional corepressor LEUNIG-like [Arachis ipaensis]	97.156
arahy.Tifrunner.gnm1.ann1.AVGT3S.2	polyadenylate-binding protein 8 [Arachis duranensis]	70.937
arahy.Tifrunner.gnm1.ann1.H8BXV5.1	disease resistance protein At4g27190-like [Arachis duranensis]	301.09
arahy.Tifrunner.gnm1.ann1.TZ4EFW.1	kunitz-type trypsin inhibitor KTI1-like [Arachis duranensis]	22.508
arahy.Tifrunner.gnm1.ann1.V9EYC9.1	"ATP synthase subunit beta, chloroplastic-like [Gossypium hirsutum]"	42.367
arahy.Tifrunner.gnm1.ann1.FQKF02.2	Ras-related protein Rab7 [Morus notabilis]	18.952
arahy.Tifrunner.gnm1.ann1.T30YXF.1	"prohibitin-1, mitochondrial isoform X2 [Arachis ipaensis]"	31.896
arahy.Tifrunner.gnm1.ann1.PVIH4H.1	splicing factor 3B subunit 1 [Arachis duranensis]	141.14
arahy.Tifrunner.gnm1.ann1.L8L2Y0.1	omega-hydroxypalmitate O-feruloyl transferase [Arachis ipaensis]	50.222
arahy.Tifrunner.gnm1.ann1.HDCL4E.2	aldo-keto reductase family 4 member C9-like [Arachis ipaensis]	37.012
arahy.Tifrunner.gnm1.ann1.J24RTT.2	uridine 5'-monophosphate synthase-like isoform X1 [Arachis ipaensis]	50.921
arahy.Tifrunner.gnm1.ann1.FP9NT8.1	116 kDa U5 small nuclear ribonucleoprotein component-like [Arachis duranensis]	111.49
arahy.Tifrunner.gnm1.ann1.YY2DMA.1	probable galacturonosyltransferase 11 [Arachis ipaensis]	61.613
arahy.Tifrunner.gnm1.ann1.2A1NT4.1	"peptidyl-prolyl cis-trans isomerase FKBP16-3, chloroplastic [Arachis duranensis]"	26.338
arahy.Tifrunner.gnm1.ann1.SCJ0TV.1	ER membrane protein complex subunit 2 [Arachis ipaensis]	33.851
arahy.Tifrunner.gnm1.ann1.BGN30W.2	"50S ribosomal protein L15, chloroplastic-like [Arachis ipaensis]"	29.047
arahy.Tifrunner.gnm1.ann1.T23UYN.2	"dicarboxylate transporter 2.1, chloroplastic [Arachis duranensis]"	60.844
arahy.Tifrunner.gnm1.ann1.LRC2L8.1	"elongation factor Tu, chloroplastic-like [Arachis ipaensis]"	52.958
arahy.Tifrunner.gnm1.ann1.WA2SL2.1	"NAD-dependent malic enzyme 62 kDa isoform, mitochondrial [Arachis ipaensis]"	69.062
arahy.Tifrunner.gnm1.ann1.W70I1I.1	AT-rich interactive domain-containing protein 4-like [Arachis ipaensis]	85.785
arahy.Tifrunner.gnm1.ann1.LI7RG4.1	titin homolog [Arachis duranensis]	185.69
arahy.Tifrunner.gnm1.ann1.IHW9TM.1	cell wall protein RBR3-like [Glycine max]	46.294
arahy.Tifrunner.gnm1.ann1.P6BB45.2	"serine hydroxymethyltransferase, mitochondrial [Arachis ipaensis]"	56.863
arahy.Tifrunner.gnm1.ann1.K7IR97.1	probable L-galactonate transporter [Glycine max]	53.69
arahy.Tifrunner.gnm1.ann1.T4HWHV.1	serine/threonine protein phosphatase 2A 55 kDa regulatory subunit B beta isoform-like isoform X1 [Arachis ipaensis]	58.674
arahy.Tifrunner.gnm1.ann1.DBA4ID.1	spliceosome-associated protein 49 [Arachis duranensis]	18.911
arahy.Tifrunner.gnm1.ann1.NU762S.1	expansin-like B1 [Arachis ipaensis]	27.333
arahy.Tifrunner.gnm1.ann1.YCI8P3.2	protein ROOT HAIR DEFECTIVE 3 homolog 2-like [Arachis duranensis]	99.614
arahy.Tifrunner.gnm1.ann1.VMTG6G.1	"photosynthetic NDH subunit of subcomplex B 5, chloroplastic [Arachis duranensis]"	24.049
arahy.Tifrunner.gnm1.ann1.6ILC2A.1	ATPase subunit 4 (mitochondrion) [Glycine max]	24.695
arahy.Tifrunner.gnm1.ann1.PKA9SD.1	5-formyltetrahydrofolate cyclo-ligase-like protein COG0212 [Arachis ipaensis]	39.257
arahy.Tifrunner.gnm1.ann1.9AY9GA.1	DDRGK domain-containing protein 1 [Arachis duranensis]	33.991
arahy.Tifrunner.gnm1.ann1.BZ5K6I.5	probable transcriptional regulator SLK2 isoform X2 [Arachis duranensis]	96.058
arahy.Tifrunner.gnm1.ann1.6F8CQC.1	plant/F18G18-200 protein [Medicago truncatula]	39.689
arahy.Tifrunner.gnm1.ann1.H6AWHY.2	"serine hydroxymethyltransferase 3, chloroplastic-like [Arachis duranensis]"	64.978
arahy.Tifrunner.gnm1.ann1.D5EQ93.1	MAR-binding filament-like protein 1-1 [Arachis duranensis]	83.362
arahy.Tifrunner.gnm1.ann1.R6E3N5.1	RNA-binding protein 5 isoform X3 [Arachis duranensis]	117.73
arahy.Tifrunner.gnm1.ann1.MH4CM1.1	protein PLASTID TRANSCRIPTIONALLY ACTIVE 14 isoform X2 [Arachis duranensis]	55.471
arahy.Tifrunner.gnm1.ann1.RJ6BPE.1	translation initiation factor IF-3-like [Vigna radiata var. radiata]	30.84
arahy.Tifrunner.gnm1.ann1.98DFWP.1	HNH endonuclease domain protein [Medicago truncatula]	22.97
arahy.Tifrunner.gnm1.ann1.24DU69.1	tyrosine decarboxylase 1-like [Arachis ipaensis]	41.275
arahy.Tifrunner.gnm1.ann1.Z7TKRX.2	"protein TIC110, chloroplastic-like [Glycine max]"	117.56
arahy.Tifrunner.gnm1.ann1.P8YCK6.1	"pectinesterase (Protein of unknown function, DUF538) [Arabidopsis thaliana]"	20.011
arahy.Tifrunner.gnm1.ann1.PB8381.1	ABC transporter C family member 3-like [Arachis ipaensis]	155.95
arahy.Tifrunner.gnm1.ann1.9XY5HM.1	probable Ufm1-specific protease [Arachis ipaensis]	70.224
arahy.Tifrunner.gnm1.ann1.9FAL4E.1	"RAP annotation release 2, NERD domain protein [Medicago truncatula]"	36.447
arahy.Tifrunner.gnm1.ann1.NX94TN.1	probable diphthine methyl ester synthase isoform X1 [Arachis ipaensis]	34.38
arahy.Tifrunner.gnm1.ann1.Q7TVYL.1	"probable plastid-lipid-associated protein 13, chloroplastic isoform X1 [Arachis duranensis]"	33.232
arahy.Tifrunner.gnm1.ann1.ZST20A.1	acetyl-CoA carboxylase 1-like [Arachis ipaensis]	252.54
arahy.Tifrunner.gnm1.ann1.XMBW0J.1	polyadenylate-binding protein RBP47C'-like [Arachis duranensis]	45.656
arahy.Tifrunner.gnm1.ann1.L81BKS.1	probable low-specificity L-threonine aldolase 1 isoform X2 [Arachis duranensis]	35.118
arahy.Tifrunner.gnm1.ann1.WM6SSU.2	"lysine--tRNA ligase, chloroplastic/mitochondrial [Arachis ipaensis]"	67.683
arahy.Tifrunner.gnm1.ann1.P5D7YP.1	"arginine--tRNA ligase, cytoplasmic-like isoform X1 [Arachis duranensis]"	72.728
arahy.Tifrunner.gnm1.ann1.AL94LI.1	protein GrpE [Arachis duranensis]	35.186
arahy.Tifrunner.gnm1.ann1.DUU85D.1	"peptidyl-prolyl cis-trans isomerase, chloroplastic-like [Arachis ipaensis]"	26.681
arahy.Tifrunner.gnm1.ann1.UX8DIM.1	mediator of RNA polymerase II transcription subunit 7a-like [Arachis ipaensis]	17.461
arahy.Tifrunner.gnm1.ann1.HC26ZW.1	photosystem I assembly protein Ycf3 (chloroplast) [Lactuca sativa]	8.7738
arahy.Tifrunner.gnm1.ann1.5ADX0Q.1	serine/arginine-rich splicing factor SR34A isoform X1 [Arachis ipaensis]	28.954
arahy.Tifrunner.gnm1.ann1.VHC2JK.1	"protein HHL1, chloroplastic [Arachis ipaensis]"	30.447
arahy.Tifrunner.gnm1.ann1.3TG68A.2	serine carboxypeptidase-like 18 isoform X3 [Arachis ipaensis]	33.421
arahy.Tifrunner.gnm1.ann1.0Z73T7.1	"tyrosine--tRNA ligase, chloroplastic/mitochondrial [Arachis duranensis]"	54.69
arahy.Tifrunner.gnm1.ann1.5WGS6V.2	ATP-dependent DNA helicase 2 subunit KU80-like isoform X3 [Arachis duranensis]	73.147
arahy.Tifrunner.gnm1.ann1.NMJG4G.1	NAD(P)-binding rossmann-fold protein [Medicago truncatula]	42.431
arahy.Tifrunner.gnm1.ann1.HT4L1Y.1	"carbamoyl-phosphate synthase large chain, chloroplastic-like [Arachis duranensis]"	129.1
arahy.Tifrunner.gnm1.ann1.J3GQ4Y.3	"heme-binding-like protein At3g10130, chloroplastic isoform X2 [Arachis duranensis]"	33.498
arahy.Tifrunner.gnm1.ann1.RZMV9E.1	protein NBR1 homolog [Arachis ipaensis]	105.7
arahy.Tifrunner.gnm1.ann1.J6ALFQ.1	nucleoporin NUP152-like [Juglans regia]	52.658
arahy.Tifrunner.gnm1.ann1.FMIL5U.1	"LOW QUALITY PROTEIN: uncharacterized aarF domain-containing protein kinase At5g05200, chloroplastic[Arachis duranensis]"	60.785
arahy.Tifrunner.gnm1.ann1.H2KE0M.1	2-hydroxy-6-oxononadienedioate/2-hydroxy-6-oxononatrienedioate hydrolase isoform X2 [Vigna angularis]	46.755
arahy.Tifrunner.gnm1.ann1.T687E0.1	V-type proton ATPase subunit D-like [Arachis ipaensis]	33.932
arahy.Tifrunner.gnm1.ann1.1RV5TE.1	sucrose transport protein-like [Arachis duranensis]	54.985
arahy.Tifrunner.gnm1.ann1.PW95F2.1	UDP-glycosyltransferase 73C1-like [Arachis duranensis]	55.038
arahy.Tifrunner.gnm1.ann1.U5ZVAW.1	DNA-binding protein PD2 [Medicago truncatula]	53.969
arahy.Tifrunner.gnm1.ann1.508QQU.1	"probable plastid-lipid-associated protein 6, chloroplastic [Arachis duranensis]"	21.932
arahy.Tifrunner.gnm1.ann1.A4439I.1	chloride channel protein CLC-b-like [Arachis duranensis]	68.484
arahy.Tifrunner.gnm1.ann1.II8QNR.1	purple acid phosphatase 7-like [Arachis duranensis]	30.495
arahy.Tifrunner.gnm1.ann1.ZK9U10.1	"glucan endo-1,3-beta-glucosidase 14 [Arachis duranensis]"	67.825
arahy.Tifrunner.gnm1.ann1.8NKF7K.2	"cysteine synthase, chloroplastic/chromoplastic [Arachis ipaensis]"	36.683
arahy.Tifrunner.gnm1.ann1.VK7IW6.1	basic 7S globulin-like [Arachis duranensis]	51.083
arahy.Tifrunner.gnm1.ann1.Q5YJQ9.1	"ribulose-phosphate 3-epimerase, chloroplastic [Arachis duranensis]"	29.72
arahy.Tifrunner.gnm1.ann1.T5GBA6.1	"probable glutamyl endopeptidase, chloroplastic [Arachis ipaensis]"	110.26
arahy.Tifrunner.gnm1.ann1.ML1PU9.1	uncharacterized N-acetyltransferase p20-like [Arachis duranensis]	20.116
arahy.Tifrunner.gnm1.ann1.JBT8WT.1	B3 domain-containing protein REM16 isoform X2 [Arachis ipaensis]	7.9405
arahy.Tifrunner.gnm1.ann1.UAEM0K.1	PsaB (chloroplast) [Arracacia xanthorrhiza]	74.56
arahy.Tifrunner.gnm1.ann1.INBK63.1	FAM210B-like protein [Medicago truncatula]	20.876
arahy.Tifrunner.gnm1.ann1.1WZ43C.1	"ALBINO3-like protein 1, chloroplastic [Arachis ipaensis]"	58.704
arahy.Tifrunner.gnm1.ann1.8433IQ.2	nitrilase-like protein 2 [Arachis ipaensis]	33.806
arahy.Tifrunner.gnm1.ann1.7FW3W7.1	"biotin carboxylase 1, chloroplastic [Arachis ipaensis]"	58.829
arahy.Tifrunner.gnm1.ann1.ED5BBM.1	MLP-like protein 43 [Arachis duranensis]	17.32
arahy.Tifrunner.gnm1.ann1.U48Z1V.1	uroporphyrinogen decarboxylase [Arachis ipaensis]	45.652
arahy.Tifrunner.gnm1.ann1.4XJ09G.1	"LOW QUALITY PROTEIN: soluble starch synthase 3, chloroplastic/amyloplastic-like [Arachis duranensis]"	126.74
arahy.Tifrunner.gnm1.ann1.85J3HU.1	histone H1-like [Arachis ipaensis]	20.626
arahy.Tifrunner.gnm1.ann1.NSZL7L.1	sorting nexin 2B [Arachis ipaensis]	62.611
arahy.Tifrunner.gnm1.ann1.63G8L5.1	histone deacetylase HDT1 [Arachis duranensis]	31.391
arahy.Tifrunner.gnm1.ann1.P7Z4SB.2	"tocopherol cyclase, chloroplastic [Arachis ipaensis]"	50.889
arahy.Tifrunner.gnm1.ann1.V1P8P6.1	"cytochrome b6-f complex iron-sulfur subunit, chloroplastic-like [Arachis ipaensis]"	29.21
arahy.Tifrunner.gnm1.ann1.08EL86.1	lactoylglutathione lyase [Arachis ipaensis]	16.099
arahy.Tifrunner.gnm1.ann1.X4J0KT.1	transmembrane protein 97-like [Cicer arietinum]	19.125
arahy.Tifrunner.gnm1.ann1.GDT1ET.2	phosphoinositide phosphatase SAC8 [Arachis ipaensis]	32.667
arahy.Tifrunner.gnm1.ann1.V0GQ55.1	alpha/beta-hydrolase superfamily protein [Medicago truncatula]	62.757
arahy.Tifrunner.gnm1.ann1.BDKN1M.1	zeatin O-glucosyltransferase-like [Arachis ipaensis]	55.472
arahy.Tifrunner.gnm1.ann1.WBB0SP.1	"glutamate--cysteine ligase, chloroplastic [Arachis duranensis]"	58.3
arahy.Tifrunner.gnm1.ann1.EYL599.1	"diaminopimelate epimerase, chloroplastic [Arachis duranensis]"	38.82
arahy.Tifrunner.gnm1.ann1.FJUP9F.1	bifunctional dihydrofolate reductase-thymidylate synthase-like isoform X1 [Arachis ipaensis]	56.788
arahy.Tifrunner.gnm1.ann1.KPU76V.1	DNA topoisomerase 1-like [Cicer arietinum]	22.817
arahy.Tifrunner.gnm1.ann1.8PPI9D.1	probable cinnamyl alcohol dehydrogenase 6 [Arachis duranensis]	36.517
arahy.Tifrunner.gnm1.ann1.BVXC9K.1	NHL repeat-containing protein 2 [Arachis ipaensis]	122.71
arahy.Tifrunner.gnm1.ann1.N3ID59.2	golgin candidate 1 [Arachis duranensis]	73.515
arahy.Tifrunner.gnm1.ann1.GLV5L5.1	"carotene epsilon-monooxygenase, chloroplastic [Arachis duranensis]"	60.161
arahy.Tifrunner.gnm1.ann1.XIJ7JJ.1	rossmann-fold NAD(P)-binding domain protein [Medicago truncatula]	34.101
arahy.Tifrunner.gnm1.ann1.K0G9DF.1	60S ribosomal protein L13-1 [Arachis ipaensis]	23.842
arahy.Tifrunner.gnm1.ann1.8D7DUE.1	"carotenoid 9,10(9',10')-cleavage dioxygenase 1-like isoform X1 [Arachis duranensis]"	60.622
arahy.Tifrunner.gnm1.ann1.YZ1SAE.1	"single-stranded DNA-binding protein WHY1, chloroplastic-like isoform X1 [Arachis ipaensis]"	28.802
arahy.Tifrunner.gnm1.ann1.H76PA9.2	UDP-glycosyltransferase 71K1-like isoform X1 [Arachis duranensis]	53.939
arahy.Tifrunner.gnm1.ann1.1KUK4G.1	"prolycopene isomerase, chloroplastic [Arachis duranensis]"	61.669
arahy.Tifrunner.gnm1.ann1.IHQ30F.1	thymidylate kinase-like isoform X2 [Arachis ipaensis]	29.815
arahy.Tifrunner.gnm1.ann1.9V8GBM.2	"transmembrane protein, putative [Medicago truncatula]"	28.73
arahy.Tifrunner.gnm1.ann1.C5REQA.1	adenylyltransferase and sulfurtransferase MOCS3 [Arachis ipaensis]	50.197
arahy.Tifrunner.gnm1.ann1.HH0JGC.1	60S ribosomal protein L26-1-like [Arachis ipaensis]	16.744
arahy.Tifrunner.gnm1.ann1.J67SBC.1	30S ribosomal protein S1 homolog A-like isoform X1 [Glycine max]	60.15
arahy.Tifrunner.gnm1.ann1.4Y1607.1	flavonol synthase/flavanone 3-hydroxylase [Arachis ipaensis]	38.187
arahy.Tifrunner.gnm1.ann1.M6JGC2.1	golgin candidate 5 [Arachis ipaensis]	173.4
arahy.Tifrunner.gnm1.ann1.8NQ2PZ.1	subtilisin-like protease SBT1.7 [Arachis ipaensis]	73.699
arahy.Tifrunner.gnm1.ann1.1JMX4I.1	"sirohydrochlorin ferrochelatase, chloroplastic-like isoform X1 [Arachis ipaensis]"	22.048
arahy.Tifrunner.gnm1.ann1.BQ5T6G.1	protein GrpE isoform X1 [Arachis duranensis]	39.976
arahy.Tifrunner.gnm1.ann1.X5MG7Q.1	protein EXORDIUM-like [Arachis ipaensis]	32.513
arahy.Tifrunner.gnm1.ann1.V0L876.1	"ATP-dependent zinc metalloprotease FTSH 2, chloroplastic-like [Arachis ipaensis]"	75.967
arahy.Tifrunner.gnm1.ann1.FFRS2J.2	deoxyribodipyrimidine photo-lyase isoform X2 [Arachis duranensis]	56.85
arahy.Tifrunner.gnm1.ann1.2DX304.1	"serine acetyltransferase 1, chloroplastic-like [Cicer arietinum]"	22.079
arahy.Tifrunner.gnm1.ann1.24C55C.1	"pyruvate dehydrogenase E1 component subunit beta-3, chloroplastic-like [Arachis duranensis]"	44.015
arahy.Tifrunner.gnm1.ann1.PLZ2LX.1	"aminomethyltransferase, mitochondrial [Arachis ipaensis]"	47.637
arahy.Tifrunner.gnm1.ann1.11QJS0.1	"protease Do-like 2, chloroplastic isoform X1 [Arachis duranensis]"	67.79
arahy.Tifrunner.gnm1.ann1.V50H5Q.1	coatomer subunit zeta-3-like [Arachis ipaensis]	20.231
arahy.Tifrunner.gnm1.ann1.IHZE0I.1	ADP-ribosylation factor 1 isoform X1 [Fragaria vesca subsp. vesca]	20.666
arahy.Tifrunner.gnm1.ann1.NG4XB7.1	BURP domain-containing protein precursor [Glycine max]	39.786
arahy.Tifrunner.gnm1.ann1.YBLQ63.1	"kinesin-like protein KIN-7M, chloroplastic [Camelina sativa]"	42.624
arahy.Tifrunner.gnm1.ann1.NKUQ81.1	"crossover junction endodeoxyribonuclease, putative [Medicago truncatula]"	29.974
arahy.Tifrunner.gnm1.ann1.GA7FG7.1	60S ribosomal protein L8-3 [Arachis ipaensis]	28.193
arahy.Tifrunner.gnm1.ann1.YBFT0T.1	"DNA-directed RNA polymerases II, IV and V subunit 11 [Arachis ipaensis]"	17.696
arahy.Tifrunner.gnm1.ann1.R0XIBX.1	"photosynthetic NDH subunit of subcomplex B 3, chloroplastic [Arachis duranensis]"	12.222
arahy.Tifrunner.gnm1.ann1.U4K9V9.2	temperature-induced lipocalin-1-like [Arachis ipaensis]	21.454
arahy.Tifrunner.gnm1.ann1.5NB5PV.1	"carboxyl-terminal-processing peptidase 3, chloroplastic isoform X2 [Arachis ipaensis]"	55.664
arahy.Tifrunner.gnm1.ann1.ZQ3F6U.1	"ferredoxin--NADP reductase, leaf isozyme, chloroplastic-like [Arachis ipaensis]"	37.166
arahy.Tifrunner.gnm1.ann1.UBH4LM.1	pyridine nucleotide-disulfide oxidoreductase domain-containing protein 2 isoform X1 [Arachis ipaensis]	37.843
arahy.Tifrunner.gnm1.ann1.PVV2JM.1	60S ribosomal protein L5 [Arachis ipaensis]	34.541
arahy.Tifrunner.gnm1.ann1.LULC1Z.2	"ABC transporter I family member 6, chloroplastic [Arachis ipaensis]"	32.324
arahy.Tifrunner.gnm1.ann1.X8XU5X.1	Myb-like DNA-binding domain protein [Medicago truncatula]	26.128
arahy.Tifrunner.gnm1.ann1.Y5TTPR.2	"50S ribosomal protein L31, chloroplastic-like isoform X1 [Arachis duranensis]"	14.916
arahy.Tifrunner.gnm1.ann1.4ZRU7U.2	very-long-chain enoyl-CoA reductase [Arachis duranensis]	37.989
arahy.Tifrunner.gnm1.ann1.KD1TI7.1	DNA replication licensing factor MCM7 [Arachis ipaensis]	80.714
arahy.Tifrunner.gnm1.ann1.5M9DV1.1	26S protease regulatory subunit 8 homolog A [Arachis duranensis]	46.524
arahy.Tifrunner.gnm1.ann1.SV7RC5.1	"thylakoid lumenal 15 kDa protein 1, chloroplastic [Arachis duranensis]"	22.848
arahy.Tifrunner.gnm1.ann1.VJ59XU.1	Zn-dependent hydrolase of the beta-lactamase fold protein [Medicago truncatula]	37.449
arahy.Tifrunner.gnm1.ann1.S9CZ9A.1	"oxygen-dependent coproporphyrinogen-III oxidase, chloroplastic [Arachis ipaensis]"	44.192
arahy.Tifrunner.gnm1.ann1.E4P10T.1	"chloroplast stem-loop binding protein of 41 kDa b, chloroplastic [Arachis ipaensis]"	40.333
arahy.Tifrunner.gnm1.ann1.BEGE34.2	transmembrane protein [Arabidopsis thaliana]	59.925
arahy.Tifrunner.gnm1.ann1.BV80JU.1	"light-harvesting complex-like protein 3 isotype 2, chloroplastic [Cajanus cajan]"	26.46
arahy.Tifrunner.gnm1.ann1.6M4P9K.1	Bowman-Birk type proteinase inhibitor A-II [Arachis duranensis]	11.512
arahy.Tifrunner.gnm1.ann1.H9FFKJ.1	"plastidal glycolate/glycerate translocator 1, chloroplastic-like [Arachis ipaensis]"	53.855
arahy.Tifrunner.gnm1.ann1.GT3MVT.1	HD domain-containing protein 2-like [Arachis ipaensis]	29.587
arahy.Tifrunner.gnm1.ann1.F25RYT.1	40S ribosomal protein S30 [Cucumis melo]	6.9311
arahy.Tifrunner.gnm1.ann1.ZPA39L.1	"50S ribosomal protein L17, chloroplastic [Arachis duranensis]"	24.906
arahy.Tifrunner.gnm1.ann1.S6V2XE.1	"epimerase family protein SDR39U1 homolog, chloroplastic [Arachis ipaensis]"	39.532
arahy.Tifrunner.gnm1.ann1.R134T8.1	eukaryotic translation initiation factor 3 subunit D [Arachis ipaensis]	64.421
arahy.Tifrunner.gnm1.ann1.IQP7TJ.1	alpha-L-fucosidase 1-like [Arachis ipaensis]	52.497
arahy.Tifrunner.gnm1.ann1.69PAS2.1	probable trehalase isoform X1 [Arachis ipaensis]	66.269
arahy.Tifrunner.gnm1.ann1.PCB8SU.1	ATPase ASNA1 homolog 2 [Arachis ipaensis]	41.976
arahy.Tifrunner.gnm1.ann1.I5JRZ8.1	"fructose-1,6-bisphosphatase, cytosolic [Arachis ipaensis]"	35.595
arahy.Tifrunner.gnm1.ann1.RF9S3R.1	NADH dehydrogenase subunit 7 (chloroplast) [Lupinus luteus]	24.376
arahy.Tifrunner.gnm1.ann1.80CTZT.1	"nucleoside diphosphate kinase 2, chloroplastic [Arachis duranensis]"	25.597
arahy.Tifrunner.gnm1.ann1.TQI4QJ.1	"heat shock 22 kDa protein, mitochondrial [Arachis ipaensis]"	23.475
arahy.Tifrunner.gnm1.ann1.VNZ83X.1	probable inactive receptor kinase RLK902 [Arachis duranensis]	70.126
arahy.Tifrunner.gnm1.ann1.RKXB8A.1	probable serine/threonine-protein kinase At1g01540 [Arachis duranensis]	56.614
arahy.Tifrunner.gnm1.ann1.Q7CDUE.1	xylem cysteine proteinase 2 [Arachis ipaensis]	39.626
arahy.Tifrunner.gnm1.ann1.XUD8XD.2	biotin carboxyl carrier protein of acetyl-CoA carboxylase [Arachis duranensis]	21.275
arahy.Tifrunner.gnm1.ann1.KX768G.1	ribonuclease P protein subunit p25-like protein isoform X1 [Arachis duranensis]	27.433
arahy.Tifrunner.gnm1.ann1.QAD112.1	cytochrome c-type biogenesis CcmH-like mitochondrial protein [Arachis ipaensis]	18.091
arahy.Tifrunner.gnm1.ann1.0I35HW.2	GDSL esterase/lipase EXL3-like [Arachis ipaensis]	40.304
arahy.Tifrunner.gnm1.ann1.WH3ZRH.2	callose synthase 1-like [Arachis duranensis]	225.59
arahy.Tifrunner.gnm1.ann1.F8T0MB.1	"protein LUTEIN DEFICIENT 5, chloroplastic [Arachis ipaensis]"	72.275
arahy.Tifrunner.gnm1.ann1.X582RR.1	alpha-N-acetylglucosaminidase [Arachis ipaensis]	95.812
arahy.Tifrunner.gnm1.ann1.UX2ZZF.1	sugar transport protein 7 [Arachis ipaensis]	54.835
arahy.Tifrunner.gnm1.ann1.IS0I2T.1	pectin acetylesterase 3-like isoform X1 [Arachis ipaensis]	45.988
arahy.Tifrunner.gnm1.ann1.4SUD33.1	methyltransferase-like protein 13 [Arachis duranensis]	20.328
arahy.Tifrunner.gnm1.ann1.PP7FUY.2	"ATP-dependent Clp protease proteolytic subunit-related protein 3, chloroplastic [Arachis ipaensis]"	36.044
arahy.Tifrunner.gnm1.ann1.AWZ32R.2	pectin acetylesterase 3-like isoform X1 [Arachis duranensis]	53.383
arahy.Tifrunner.gnm1.ann1.Y5S0RG.1	serine/threonine-protein kinase HT1-like [Arachis ipaensis]	46.493
arahy.Tifrunner.gnm1.ann1.P1R172.1	plastid transcriptionally active protein [Medicago truncatula]	17.001
arahy.Tifrunner.gnm1.ann1.44Z8U5.3	plant/MEB5-like protein [Medicago truncatula]	93.018
arahy.Tifrunner.gnm1.ann1.562DT1.2	GDP-fucose protein O-fucosyltransferase [Medicago truncatula]	46.26
arahy.Tifrunner.gnm1.ann1.FN2JF5.1	60S ribosomal protein L7-2-like [Arachis duranensis]	28.395
arahy.Tifrunner.gnm1.ann1.A9FW4X.1	"N-alpha-acetyltransferase 15, NatA auxiliary subunit [Arachis ipaensis]"	102.56
arahy.Tifrunner.gnm1.ann1.5HMM9E.1	polyadenylate-binding protein 8-like [Arachis ipaensis]	70.186
arahy.Tifrunner.gnm1.ann1.JRXR5K.2	"carbamoyl-phosphate synthase small chain, chloroplastic-like [Arachis ipaensis]"	50.101
arahy.Tifrunner.gnm1.ann1.K8EMZF.3	"aspartate--tRNA ligase, chloroplastic/mitochondrial [Arachis ipaensis]"	73.767
arahy.Tifrunner.gnm1.ann1.49ZYT6.1	"oxygen-evolving enhancer protein 1, chloroplastic-like [Arachis duranensis]"	35.316
arahy.Tifrunner.gnm1.ann1.WH1NQ3.1	probable methyltransferase PMT3 isoform X2 [Arachis duranensis]	67.881
arahy.Tifrunner.gnm1.ann1.1TT2GW.1	dynamin-2B-like [Arachis ipaensis]	101.95
arahy.Tifrunner.gnm1.ann1.F051UR.1	HD domain-containing protein 2 [Arachis ipaensis]	23.417
arahy.Tifrunner.gnm1.ann1.K4IKSC.1	"uncharacterized aarF domain-containing protein kinase At4g31390, chloroplastic isoform X1[Arachis ipaensis]"	77.297
arahy.Tifrunner.gnm1.ann1.NKTC04.1	"chlorophyll a-b binding protein 6A, chloroplastic [Arachis duranensis]"	26.28
arahy.Tifrunner.gnm1.ann1.GQ1CY0.2	beta-galactosidase 17 [Arachis ipaensis]	79.109
arahy.Tifrunner.gnm1.ann1.6835ZM.1	protein indeterminate-domain 1-like [Arachis duranensis]	48.485
arahy.Tifrunner.gnm1.ann1.B15N49.2	"tRNA pseudouridine synthase A, mitochondrial isoform X1 [Arachis duranensis]"	66.048
arahy.Tifrunner.gnm1.ann1.VY5ZYI.4	"linoleate 13S-lipoxygenase 2-1, chloroplastic-like [Arachis ipaensis]"	98.507
arahy.Tifrunner.gnm1.ann1.IF8W7F.1	"transmembrane protein, putative [Medicago truncatula]"	13.944
arahy.Tifrunner.gnm1.ann1.N69HTX.2	"PGR5-like protein 1A, chloroplastic [Arachis duranensis]"	32.595
arahy.Tifrunner.gnm1.ann1.VJWP7R.2	programmed cell death protein 4-like [Vigna radiata var. radiata]	77.713
arahy.Tifrunner.gnm1.ann1.V7KTJ4.1	"linoleate 9S-lipoxygenase 5, chloroplastic-like [Arachis ipaensis]"	101.19
arahy.Tifrunner.gnm1.ann1.R5IFJT.1	ycf54-like protein [Nicotiana tabacum]	26.295
arahy.Tifrunner.gnm1.ann1.8KGB21.1	protein ASPARTIC PROTEASE IN GUARD CELL 2-like [Arachis ipaensis]	45.431
arahy.Tifrunner.gnm1.ann1.L69YUE.1	"monodehydroascorbate reductase 4, peroxisomal [Arachis duranensis]"	52.159
arahy.Tifrunner.gnm1.ann1.NIK4ZB.1	"keratin, type I cytoskeletal 10 [Cicer arietinum]"	51.656
arahy.Tifrunner.gnm1.ann1.ST0DQ2.1	protein NLRC3 [Arachis duranensis]	65.452
arahy.Tifrunner.gnm1.ann1.X3NPJM.1	"photosynthetic NDH subunit of lumenal location 4, chloroplastic [Arachis ipaensis]"	22.513
arahy.Tifrunner.gnm1.ann1.IS6ADN.1	microtubule-associated protein TORTIFOLIA1 [Arachis ipaensis]	100.02
arahy.Tifrunner.gnm1.ann1.VSYF54.3	"UV-B-induced protein At3g17800, chloroplastic [Arachis duranensis]"	48.291
arahy.Tifrunner.gnm1.ann1.8D5AXR.1	probable methyltransferase PMT24 [Arachis ipaensis]	88.875
arahy.Tifrunner.gnm1.ann1.H68WEX.2	pumilio homolog 2-like [Arachis ipaensis]	114.07
arahy.Tifrunner.gnm1.ann1.WWF9U9.1	"rhodanese-like domain-containing protein 14, chloroplastic [Arachis ipaensis]"	25.49
arahy.Tifrunner.gnm1.ann1.9BA4YH.1	"threonine--tRNA ligase, chloroplastic/mitochondrial 2 [Arachis ipaensis]"	77.122
arahy.Tifrunner.gnm1.ann1.SIB906.1	plasma membrane ATPase 4-like [Arachis ipaensis]	88.532
arahy.Tifrunner.gnm1.ann1.ZL000T.1	"transmembrane protein, putative [Medicago truncatula]"	20.748
arahy.Tifrunner.gnm1.ann1.L5LJLM.1	transportin-1 isoform X1 [Arachis ipaensis]	101.56
arahy.Tifrunner.gnm1.ann1.4DJY3R.1	"keratin, type I cytoskeletal 10-like [Arachis duranensis]"	22.758
arahy.Tifrunner.gnm1.ann1.KXG980.1	chromatin modification-related protein eaf-1-like isoform X6 [Pyrus x bretschneideri]	48.364
arahy.Tifrunner.gnm1.ann1.4XM3SI.1	protein transport protein SEC16B homolog [Arachis ipaensis]	150.33
arahy.Tifrunner.gnm1.ann1.1SB772.1	sterol 3-beta-glucosyltransferase UGT80B1 [Arachis ipaensis]	118.07
arahy.Tifrunner.gnm1.ann1.JYY71G.1	probable inactive purple acid phosphatase 29 [Arachis ipaensis]	43.529
arahy.Tifrunner.gnm1.ann1.7N3YT7.1	UDP-glycosyltransferase 83A1-like [Arachis ipaensis]	30.677
arahy.Tifrunner.gnm1.ann1.J1L191.1	"triosephosphate isomerase, chloroplastic [Arachis ipaensis]"	31.446
arahy.Tifrunner.gnm1.ann1.U3AWS2.1	"long chain acyl-CoA synthetase 9, chloroplastic [Lupinus angustifolius]"	77.217
arahy.Tifrunner.gnm1.ann1.FU7SP6.1	dolichyl-diphosphooligosaccharide--protein glycosyltransferase subunit 2 [Arachis duranensis]	77.894
arahy.Tifrunner.gnm1.ann1.M6YT3U.1	"sedoheptulose-1,7-bisphosphatase, chloroplastic [Arachis ipaensis]"	39.108
arahy.Tifrunner.gnm1.ann1.FTT948.2	"thylakoid lumenal 16.5 kDa protein, chloroplastic [Arachis ipaensis]"	23.126
arahy.Tifrunner.gnm1.ann1.MXS7GY.1	60S ribosomal protein L35a-1-like [Arachis ipaensis]	12.839
arahy.Tifrunner.gnm1.ann1.ZK5MJC.1	palmitoyl-protein thioesterase 1-like [Arachis duranensis]	36.607
arahy.Tifrunner.gnm1.ann1.LZ43MP.1	tubulin--tyrosine ligase-like protein 12 [Arachis duranensis]	98.305
arahy.Tifrunner.gnm1.ann1.PFNU0X.1	4-alpha-glucanotransferase DPE2 [Arachis ipaensis]	108.5
arahy.Tifrunner.gnm1.ann1.PAC19I.1	"2-oxoisovalerate dehydrogenase subunit alpha 2, mitochondrial-like [Arachis duranensis]"	27.924
arahy.Tifrunner.gnm1.ann1.68RGHK.2	alpha-mannosidase-like [Arachis duranensis]	108.45
arahy.Tifrunner.gnm1.ann1.63Z2XK.2	protein RER1A-like [Arachis duranensis]	24.576
arahy.Tifrunner.gnm1.ann1.E7UEEQ.1	protein DETOXIFICATION 21-like [Arachis ipaensis]	54.279
arahy.Tifrunner.gnm1.ann1.WDB61R.1	plant/MOJ10-14 protein [Medicago truncatula]	21.236
arahy.Tifrunner.gnm1.ann1.QSM4Y5.1	SWIB/MDM2 domain protein [Medicago truncatula]	20.189
arahy.Tifrunner.gnm1.ann1.S0M071.1	"50S ribosomal protein L5, chloroplastic [Arachis ipaensis]"	29.505
arahy.Tifrunner.gnm1.ann1.S4MMCZ.1	"probable beta-1,4-xylosyltransferase IRX14 [Arachis ipaensis]"	57.017
arahy.Tifrunner.gnm1.ann1.QP2BKI.1	transcription initiation factor TFIID subunit 14b-like [Arachis ipaensis]	30.897
arahy.Tifrunner.gnm1.ann1.31YFLV.1	coatomer subunit alpha-1-like [Arachis duranensis]	136.82
arahy.Tifrunner.gnm1.ann1.5PBU8Q.1	peroxidase P7-like [Arachis ipaensis]	33.159
arahy.Tifrunner.gnm1.ann1.M41V37.1	"28 kDa ribonucleoprotein, chloroplastic [Arachis ipaensis]"	35.36
arahy.Tifrunner.gnm1.ann1.Q8LDW0.1	"acetyl-coenzyme A synthetase, chloroplastic/glyoxysomal [Arachis duranensis]"	88.791
arahy.Tifrunner.gnm1.ann1.G4VXQ4.1	protein transport protein Sec61 subunit beta-like [Arachis ipaensis]	11.634
arahy.Tifrunner.gnm1.ann1.BUZ6CA.4	probable aspartyl aminopeptidase [Arachis duranensis]	55.676
arahy.Tifrunner.gnm1.ann1.J4LN0V.1	50S ribosomal protein L30 [Arachis ipaensis]	15.095
arahy.Tifrunner.gnm1.ann1.023UF6.1	probable ADP-ribosylation factor GTPase-activating protein AGD6 [Arachis duranensis]	61.192
arahy.Tifrunner.gnm1.ann1.FDR7V2.1	probable protein disulfide-isomerase A6 [Arachis duranensis]	41.735
arahy.Tifrunner.gnm1.ann1.XR90DA.1	"magnesium-chelatase subunit ChlH, chloroplastic [Arachis ipaensis]"	154.05
arahy.Tifrunner.gnm1.ann1.1Z7M3S.1	puromycin-sensitive aminopeptidase isoform X1 [Arachis ipaensis]	116.94
arahy.Tifrunner.gnm1.ann1.YWP2KZ.1	"transmembrane protein, putative [Medicago truncatula]"	20.279
arahy.Tifrunner.gnm1.ann1.MF06QU.1	LOW QUALITY PROTEIN: probable manganese-transporting ATPase PDR2 [Arachis ipaensis]	127.76
arahy.Tifrunner.gnm1.ann1.ZY3Q1N.2	probable protein phosphatase 2C 40 isoform X1 [Arachis duranensis]	53.813
arahy.Tifrunner.gnm1.ann1.ZSH2T8.1	"protochlorophyllide-dependent translocon component 52, chloroplastic [Arachis ipaensis]"	60.694
arahy.Tifrunner.gnm1.ann1.H7PRHK.1	probable calcium-binding protein CML36 [Arachis ipaensis]	24.087
arahy.Tifrunner.gnm1.ann1.AVLK1T.2	ALG-2 interacting protein X [Arachis duranensis]	21.641
arahy.Tifrunner.gnm1.ann1.CS3AAU.1	probably inactive leucine-rich repeat receptor-like protein kinase At5g48380 isoform X1 [Arachis duranensis]	27.15
[truncated: 5,751 more rows]
