# Supplementary material for: AhABI4s Negatively Regulate Salt-Stress Response in Peanut
Source: Front Plant Sci. 2021 Oct 14;12:741641. doi: 10.3389/fpls.2021.741641 (PMC8551806; doi:10.3389/fpls.2021.741641)
Supplement: Supplementary file 8 [file Table_8.XLSX]

## Sheet: Sheet1
Supplementary Table 8 Venn analysis of DEPs in proteomics
a (Leaf of mock plant uniq, 52)	b (Leaf of AhABI4-silenced plant uniq, 104)	f (Root of mock plant uniq, 418)	i (Root of AhABI4-silenced plant uniq, 247)	c (Leaf of mock plant & Leaf of AhABI4-silenced plant common, 38)	o (Root of mock plant & Root of AhABI4-silenced common, 582)	k (Leaf of AhABI4-silenced plant & Root of mock plant common, 13)	d (Leaf of mock plant & Root of mock plant common, 8)	l (Leaf of mock plant & Root of AhABI4-silenced plant common, 6)	g (Leaf of mock plant & Root of mock plant & Leaf of AhABI4-silenced plant common, 4)	m (Leaf of AhABI4-silenced plant & Root of mock plant & Root of AhABI4-silenced plant common, 31)	n (Leaf of mock plant & Root of mock plant & Root of AhABI4-silenced plant common, 21)	h (Leaf of mock plant & Leaf of AhABI4-silenced plant & Root of AhABI4-silenced plant common, 2)	e (Leaf of AhABI4-silenced plant & Root of AhABI4-silenced plant common, 7)	j (Leaf of mock plant & Leaf of AhABI4-silenced plant & Root of mock plant & Root of AhABI4-silenced plant common, 25)
Protein accession	Protein accession	Protein accession	Protein accession	Protein accession	Protein accession	Protein accession	Protein accession	Protein accession	Protein accession	Protein accession	Protein accession	Protein accession	Protein accession	Protein accession
arahy.Tifrunner.gnm1.ann1.YQ8C5N	arahy.Tifrunner.gnm1.ann1.QD9WVF	arahy.Tifrunner.gnm1.ann1.VH3KGW	arahy.Tifrunner.gnm1.ann1.H3QXFP	arahy.Tifrunner.gnm1.ann1.6DE6RN	arahy.Tifrunner.gnm1.ann1.VHB05R	arahy.Tifrunner.gnm1.ann1.XK3KPA	arahy.Tifrunner.gnm1.ann1.DHGV6W	arahy.Tifrunner.gnm1.ann1.NV23DS	arahy.Tifrunner.gnm1.ann1.B2KMHD	arahy.Tifrunner.gnm1.ann1.85J3HU	arahy.Tifrunner.gnm1.ann1.425ZXH	arahy.Tifrunner.gnm1.ann1.ISNY9U	arahy.Tifrunner.gnm1.ann1.X8AVFZ	arahy.Tifrunner.gnm1.ann1.5XAX9E
arahy.Tifrunner.gnm1.ann1.HCVK6G	arahy.Tifrunner.gnm1.ann1.40G96H	arahy.Tifrunner.gnm1.ann1.YY53PU	arahy.Tifrunner.gnm1.ann1.XTB5PX	arahy.Tifrunner.gnm1.ann1.N95DZF	arahy.Tifrunner.gnm1.ann1.ZLH3PG	arahy.Tifrunner.gnm1.ann1.JX8YLS	arahy.Tifrunner.gnm1.ann1.MZFE1X	arahy.Tifrunner.gnm1.ann1.XW1X8T	arahy.Tifrunner.gnm1.ann1.F8LB2J	arahy.Tifrunner.gnm1.ann1.US2PL9	arahy.Tifrunner.gnm1.ann1.HQY7NK	arahy.Tifrunner.gnm1.ann1.IA9U5E	arahy.Tifrunner.gnm1.ann1.JY9KRK	arahy.Tifrunner.gnm1.ann1.X7UXQY
arahy.Tifrunner.gnm1.ann1.1VZ6LQ	arahy.Tifrunner.gnm1.ann1.F1WQ27	arahy.Tifrunner.gnm1.ann1.WBTC4R	arahy.Tifrunner.gnm1.ann1.230XUM	arahy.Tifrunner.gnm1.ann1.P892WD	arahy.Tifrunner.gnm1.ann1.P6VCNZ	arahy.Tifrunner.gnm1.ann1.X02Y3Q	arahy.Tifrunner.gnm1.ann1.YMN08X	arahy.Tifrunner.gnm1.ann1.KV6MGK	arahy.Tifrunner.gnm1.ann1.V2MLU3	arahy.Tifrunner.gnm1.ann1.KA850A	arahy.Tifrunner.gnm1.ann1.NJY7IU		arahy.Tifrunner.gnm1.ann1.HXMF4Z	arahy.Tifrunner.gnm1.ann1.N8P0KM
arahy.Tifrunner.gnm1.ann1.GE3SEL	arahy.Tifrunner.gnm1.ann1.PV2JBQ	arahy.Tifrunner.gnm1.ann1.QNY1I5	arahy.Tifrunner.gnm1.ann1.PU1FVJ	arahy.Tifrunner.gnm1.ann1.8VV3Y6	arahy.Tifrunner.gnm1.ann1.56KYQ9	arahy.Tifrunner.gnm1.ann1.3RZB0U	arahy.Tifrunner.gnm1.ann1.EK6KWW	arahy.Tifrunner.gnm1.ann1.WZ5PI0	arahy.Tifrunner.gnm1.ann1.Y46Q6K	arahy.Tifrunner.gnm1.ann1.51XJUZ	arahy.Tifrunner.gnm1.ann1.80KQCJ		arahy.Tifrunner.gnm1.ann1.L0RB90	arahy.Tifrunner.gnm1.ann1.R3EP5M
arahy.Tifrunner.gnm1.ann1.79FMKA	arahy.Tifrunner.gnm1.ann1.U4VKB6	arahy.Tifrunner.gnm1.ann1.8BHC3E	arahy.Tifrunner.gnm1.ann1.Y2U2DK	arahy.Tifrunner.gnm1.ann1.IQ8CLR	arahy.Tifrunner.gnm1.ann1.MLT6HR	arahy.Tifrunner.gnm1.ann1.YY52IF	arahy.Tifrunner.gnm1.ann1.T6ZDCV	arahy.Tifrunner.gnm1.ann1.0NW365		arahy.Tifrunner.gnm1.ann1.UL7UL4	arahy.Tifrunner.gnm1.ann1.GGS4HZ		arahy.Tifrunner.gnm1.ann1.L34J1I	arahy.Tifrunner.gnm1.ann1.LFLY9L
arahy.Tifrunner.gnm1.ann1.CVF5QE	arahy.Tifrunner.gnm1.ann1.1UR2FN	arahy.Tifrunner.gnm1.ann1.KWD76U	arahy.Tifrunner.gnm1.ann1.IUPW61	arahy.Tifrunner.gnm1.ann1.21ET8L	arahy.Tifrunner.gnm1.ann1.22S773	arahy.Tifrunner.gnm1.ann1.CR3DPP	arahy.Tifrunner.gnm1.ann1.IX2GXM	arahy.Tifrunner.gnm1.ann1.M3PRP5		arahy.Tifrunner.gnm1.ann1.96EPTX	arahy.Tifrunner.gnm1.ann1.JBT1X5		arahy.Tifrunner.gnm1.ann1.22AMRS	arahy.Tifrunner.gnm1.ann1.FDUH0H
arahy.Tifrunner.gnm1.ann1.BMRM52	arahy.Tifrunner.gnm1.ann1.N364GT	arahy.Tifrunner.gnm1.ann1.S2Z3JI	arahy.Tifrunner.gnm1.ann1.88HTN6	arahy.Tifrunner.gnm1.ann1.5NB5PV	arahy.Tifrunner.gnm1.ann1.T5SCHP	arahy.Tifrunner.gnm1.ann1.Q3474R	arahy.Tifrunner.gnm1.ann1.AWSU0J			arahy.Tifrunner.gnm1.ann1.FK6HB9	arahy.Tifrunner.gnm1.ann1.8PPI9D		arahy.Tifrunner.gnm1.ann1.M018VL	arahy.Tifrunner.gnm1.ann1.XH6BES
arahy.Tifrunner.gnm1.ann1.NV4Y6S	arahy.Tifrunner.gnm1.ann1.ZDQ9N1	arahy.Tifrunner.gnm1.ann1.6TET7K	arahy.Tifrunner.gnm1.ann1.JED1KU	arahy.Tifrunner.gnm1.ann1.F7MUQP	arahy.Tifrunner.gnm1.ann1.L46XKT	arahy.Tifrunner.gnm1.ann1.Z23BQJ	arahy.Tifrunner.gnm1.ann1.H2G8AX			arahy.Tifrunner.gnm1.ann1.Q5B35H	arahy.Tifrunner.gnm1.ann1.NWC6K7			arahy.Tifrunner.gnm1.ann1.562DT1
arahy.Tifrunner.gnm1.ann1.2C0WSA	arahy.Tifrunner.gnm1.ann1.TKQZ92	arahy.Tifrunner.gnm1.ann1.36PEC4	arahy.Tifrunner.gnm1.ann1.60DDY8	arahy.Tifrunner.gnm1.ann1.2W1XFU	arahy.Tifrunner.gnm1.ann1.36GKGQ	arahy.Tifrunner.gnm1.ann1.FJ1AK4				arahy.Tifrunner.gnm1.ann1.Z8PKIR	arahy.Tifrunner.gnm1.ann1.7GR9X4			arahy.Tifrunner.gnm1.ann1.1T55P5
arahy.Tifrunner.gnm1.ann1.VES4LD	arahy.Tifrunner.gnm1.ann1.S5NBXN	arahy.Tifrunner.gnm1.ann1.R93WT9	arahy.Tifrunner.gnm1.ann1.DTRW9U	arahy.Tifrunner.gnm1.ann1.QAC8GG	arahy.Tifrunner.gnm1.ann1.2Z58NA	arahy.Tifrunner.gnm1.ann1.L58W2K				arahy.Tifrunner.gnm1.ann1.L4SXDW	arahy.Tifrunner.gnm1.ann1.I3QUYC			arahy.Tifrunner.gnm1.ann1.DIS46Y
arahy.Tifrunner.gnm1.ann1.AAP527	arahy.Tifrunner.gnm1.ann1.JY1AQN	arahy.Tifrunner.gnm1.ann1.7921HN	arahy.Tifrunner.gnm1.ann1.AY0C6D	arahy.Tifrunner.gnm1.ann1.WUGE08	arahy.Tifrunner.gnm1.ann1.Z50VDZ	arahy.Tifrunner.gnm1.ann1.YHU8PA				arahy.Tifrunner.gnm1.ann1.F7HX5D	arahy.Tifrunner.gnm1.ann1.V37JW4			arahy.Tifrunner.gnm1.ann1.63KD8W
arahy.Tifrunner.gnm1.ann1.9P32AD	arahy.Tifrunner.gnm1.ann1.74J18E	arahy.Tifrunner.gnm1.ann1.M7GD78	arahy.Tifrunner.gnm1.ann1.PINB5K	arahy.Tifrunner.gnm1.ann1.AVW0M7	arahy.Tifrunner.gnm1.ann1.965PKQ	arahy.Tifrunner.gnm1.ann1.E02I8A				arahy.Tifrunner.gnm1.ann1.V30RJW	arahy.Tifrunner.gnm1.ann1.TH581T			arahy.Tifrunner.gnm1.ann1.8TPQ4A
arahy.Tifrunner.gnm1.ann1.9YR5UX	arahy.Tifrunner.gnm1.ann1.R43A5K	arahy.Tifrunner.gnm1.ann1.Z4GW6S	arahy.Tifrunner.gnm1.ann1.GST58F	arahy.Tifrunner.gnm1.ann1.JLL9S1	arahy.Tifrunner.gnm1.ann1.6KSP6K	arahy.Tifrunner.gnm1.ann1.I05URU				arahy.Tifrunner.gnm1.ann1.ZL1DA1	arahy.Tifrunner.gnm1.ann1.V89RV5			arahy.Tifrunner.gnm1.ann1.PIX3LG
arahy.Tifrunner.gnm1.ann1.MZL9F0	arahy.Tifrunner.gnm1.ann1.XW5FLG	arahy.Tifrunner.gnm1.ann1.9YN93R	arahy.Tifrunner.gnm1.ann1.1WQ6G8	arahy.Tifrunner.gnm1.ann1.T0DAJU	arahy.Tifrunner.gnm1.ann1.GGU5D9					arahy.Tifrunner.gnm1.ann1.T73DV5	arahy.Tifrunner.gnm1.ann1.JBBQ4L			arahy.Tifrunner.gnm1.ann1.L35TDU
arahy.Tifrunner.gnm1.ann1.B44IR0	arahy.Tifrunner.gnm1.ann1.U0AKQE	arahy.Tifrunner.gnm1.ann1.KTW86Y	arahy.Tifrunner.gnm1.ann1.L94IR5	arahy.Tifrunner.gnm1.ann1.YMC104	arahy.Tifrunner.gnm1.ann1.7M06WQ					arahy.Tifrunner.gnm1.ann1.BYT3FC	arahy.Tifrunner.gnm1.ann1.3YC2HT			arahy.Tifrunner.gnm1.ann1.7IIA7U
arahy.Tifrunner.gnm1.ann1.8LL1Z7	arahy.Tifrunner.gnm1.ann1.RMUP98	arahy.Tifrunner.gnm1.ann1.1Z1ZPG	arahy.Tifrunner.gnm1.ann1.0C9QHL	arahy.Tifrunner.gnm1.ann1.AQ1FTN	arahy.Tifrunner.gnm1.ann1.53PAXP					arahy.Tifrunner.gnm1.ann1.Y9G6RS	arahy.Tifrunner.gnm1.ann1.G9F7ZA			arahy.Tifrunner.gnm1.ann1.Q7S17V
arahy.Tifrunner.gnm1.ann1.VXAI8Q	arahy.Tifrunner.gnm1.ann1.GPZ84J	arahy.Tifrunner.gnm1.ann1.NF09I0	arahy.Tifrunner.gnm1.ann1.P4PJLA	arahy.Tifrunner.gnm1.ann1.R68HYG	arahy.Tifrunner.gnm1.ann1.XG0Z4E					arahy.Tifrunner.gnm1.ann1.I3116U	arahy.Tifrunner.gnm1.ann1.S3Y1TX			arahy.Tifrunner.gnm1.ann1.KPLK3V
arahy.Tifrunner.gnm1.ann1.NC6GJT	arahy.Tifrunner.gnm1.ann1.C8HW3T	arahy.Tifrunner.gnm1.ann1.W5WKZB	arahy.Tifrunner.gnm1.ann1.N0VMF0	arahy.Tifrunner.gnm1.ann1.967JHU	arahy.Tifrunner.gnm1.ann1.WYW97W					arahy.Tifrunner.gnm1.ann1.T7FQKJ	arahy.Tifrunner.gnm1.ann1.SI0BUE			arahy.Tifrunner.gnm1.ann1.FFQQ4A
arahy.Tifrunner.gnm1.ann1.8N3EDT	arahy.Tifrunner.gnm1.ann1.IFK0V2	arahy.Tifrunner.gnm1.ann1.MHNB2C	arahy.Tifrunner.gnm1.ann1.B7TU6S	arahy.Tifrunner.gnm1.ann1.LPIU4G	arahy.Tifrunner.gnm1.ann1.1HBP31					arahy.Tifrunner.gnm1.ann1.JC6E3B	arahy.Tifrunner.gnm1.ann1.5A64T9			arahy.Tifrunner.gnm1.ann1.V9JC55
arahy.Tifrunner.gnm1.ann1.USLU8T	arahy.Tifrunner.gnm1.ann1.G68EH0	arahy.Tifrunner.gnm1.ann1.K0ABFQ	arahy.Tifrunner.gnm1.ann1.X5SRIL	arahy.Tifrunner.gnm1.ann1.ML01RA	arahy.Tifrunner.gnm1.ann1.DJQ4R3					arahy.Tifrunner.gnm1.ann1.SJW8XV	arahy.Tifrunner.gnm1.ann1.FJ610L			arahy.Tifrunner.gnm1.ann1.GY6ZBB
arahy.Tifrunner.gnm1.ann1.CYMD29	arahy.Tifrunner.gnm1.ann1.26LP8U	arahy.Tifrunner.gnm1.ann1.6XFQ3U	arahy.Tifrunner.gnm1.ann1.YX4B4M	arahy.Tifrunner.gnm1.ann1.LSUX1U	arahy.Tifrunner.gnm1.ann1.JZQ5CR					arahy.Tifrunner.gnm1.ann1.GC5CXU	arahy.Tifrunner.gnm1.ann1.TF28KF			arahy.Tifrunner.gnm1.ann1.KWM0H4
arahy.Tifrunner.gnm1.ann1.EBCB1I	arahy.Tifrunner.gnm1.ann1.1J3CUB	arahy.Tifrunner.gnm1.ann1.W7Q4YE	arahy.Tifrunner.gnm1.ann1.246C9P	arahy.Tifrunner.gnm1.ann1.5P7LAL	arahy.Tifrunner.gnm1.ann1.804D1R					arahy.Tifrunner.gnm1.ann1.PWN22Y				arahy.Tifrunner.gnm1.ann1.ZWGB7W
arahy.Tifrunner.gnm1.ann1.5V1RNQ	arahy.Tifrunner.gnm1.ann1.D615WN	arahy.Tifrunner.gnm1.ann1.2FMA0R	arahy.Tifrunner.gnm1.ann1.R33BY8	arahy.Tifrunner.gnm1.ann1.QU1D1P	arahy.Tifrunner.gnm1.ann1.PFSA3S					arahy.Tifrunner.gnm1.ann1.QH25UT				arahy.Tifrunner.gnm1.ann1.GNE51Z
arahy.Tifrunner.gnm1.ann1.N3WVHA	arahy.Tifrunner.gnm1.ann1.WQ4JXZ	arahy.Tifrunner.gnm1.ann1.I3NY02	arahy.Tifrunner.gnm1.ann1.N7N2VM	arahy.Tifrunner.gnm1.ann1.VJ6NUA	arahy.Tifrunner.gnm1.ann1.76HSK6					arahy.Tifrunner.gnm1.ann1.S3M94I				arahy.Tifrunner.gnm1.ann1.Y24I4W
arahy.Tifrunner.gnm1.ann1.IRKT1A	arahy.Tifrunner.gnm1.ann1.N0IL4Q	arahy.Tifrunner.gnm1.ann1.A9Z54Y	arahy.Tifrunner.gnm1.ann1.1H9F4R	arahy.Tifrunner.gnm1.ann1.HNK90J	arahy.Tifrunner.gnm1.ann1.ZWQ5Q7					arahy.Tifrunner.gnm1.ann1.E23R5P				arahy.Tifrunner.gnm1.ann1.CAI5H8
arahy.Tifrunner.gnm1.ann1.ES3MZU	arahy.Tifrunner.gnm1.ann1.SAPW5U	arahy.Tifrunner.gnm1.ann1.I3Z6BS	arahy.Tifrunner.gnm1.ann1.S0BGA2	arahy.Tifrunner.gnm1.ann1.4VY1XX	arahy.Tifrunner.gnm1.ann1.ZJT11U					arahy.Tifrunner.gnm1.ann1.2J0KXT
arahy.Tifrunner.gnm1.ann1.ZKCF1R	arahy.Tifrunner.gnm1.ann1.I2BVW6	arahy.Tifrunner.gnm1.ann1.MKWV73	arahy.Tifrunner.gnm1.ann1.4G3XR6	arahy.Tifrunner.gnm1.ann1.PX59SB	arahy.Tifrunner.gnm1.ann1.J8QFHP					arahy.Tifrunner.gnm1.ann1.K55J2B
arahy.Tifrunner.gnm1.ann1.K4IKSC	arahy.Tifrunner.gnm1.ann1.DB3C02	arahy.Tifrunner.gnm1.ann1.I59G3H	arahy.Tifrunner.gnm1.ann1.64W5EF	arahy.Tifrunner.gnm1.ann1.9Z13IR	arahy.Tifrunner.gnm1.ann1.33UQPP					arahy.Tifrunner.gnm1.ann1.RXPY9R
arahy.Tifrunner.gnm1.ann1.H5NNU3	arahy.Tifrunner.gnm1.ann1.1181X5	arahy.Tifrunner.gnm1.ann1.S4MIP0	arahy.Tifrunner.gnm1.ann1.Z602RZ	arahy.Tifrunner.gnm1.ann1.X181HS	arahy.Tifrunner.gnm1.ann1.E8KE86					arahy.Tifrunner.gnm1.ann1.3X8NRX
arahy.Tifrunner.gnm1.ann1.Y4ZXGE	arahy.Tifrunner.gnm1.ann1.S7824F	arahy.Tifrunner.gnm1.ann1.D961UC	arahy.Tifrunner.gnm1.ann1.ID3432	arahy.Tifrunner.gnm1.ann1.Z0I5FU	arahy.Tifrunner.gnm1.ann1.YLWP30					arahy.Tifrunner.gnm1.ann1.5M9DV1
arahy.Tifrunner.gnm1.ann1.J4YCND	arahy.Tifrunner.gnm1.ann1.077R6R	arahy.Tifrunner.gnm1.ann1.DF20BV	arahy.Tifrunner.gnm1.ann1.PJ92NG	arahy.Tifrunner.gnm1.ann1.Q36MFY	arahy.Tifrunner.gnm1.ann1.3B8Q14					arahy.Tifrunner.gnm1.ann1.TY031Z
arahy.Tifrunner.gnm1.ann1.SN8RBH	arahy.Tifrunner.gnm1.ann1.HJ6Q4U	arahy.Tifrunner.gnm1.ann1.IH6TUL	arahy.Tifrunner.gnm1.ann1.UDIE03	arahy.Tifrunner.gnm1.ann1.S4AEC7	arahy.Tifrunner.gnm1.ann1.LLQV15
arahy.Tifrunner.gnm1.ann1.WD2ETH	arahy.Tifrunner.gnm1.ann1.NSCH3W	arahy.Tifrunner.gnm1.ann1.URDF0Y	arahy.Tifrunner.gnm1.ann1.JW8PS1	arahy.Tifrunner.gnm1.ann1.NNJC7T	arahy.Tifrunner.gnm1.ann1.4Z5MSS
arahy.Tifrunner.gnm1.ann1.U4K9V9	arahy.Tifrunner.gnm1.ann1.WMJ7PV	arahy.Tifrunner.gnm1.ann1.F1NYBZ	arahy.Tifrunner.gnm1.ann1.16GZH2	arahy.Tifrunner.gnm1.ann1.DE6SJA	arahy.Tifrunner.gnm1.ann1.IT5RSP
arahy.Tifrunner.gnm1.ann1.WK75UE	arahy.Tifrunner.gnm1.ann1.XR90DA	arahy.Tifrunner.gnm1.ann1.RW0PIM	arahy.Tifrunner.gnm1.ann1.2XA8QH	arahy.Tifrunner.gnm1.ann1.ZU6JE3	arahy.Tifrunner.gnm1.ann1.4P5PRD
arahy.Tifrunner.gnm1.ann1.5F286G	arahy.Tifrunner.gnm1.ann1.I1EK11	arahy.Tifrunner.gnm1.ann1.GE8FJB	arahy.Tifrunner.gnm1.ann1.NU92WK	arahy.Tifrunner.gnm1.ann1.Y23DM6	arahy.Tifrunner.gnm1.ann1.6U9WG4
arahy.Tifrunner.gnm1.ann1.I9R4QS	arahy.Tifrunner.gnm1.ann1.QI1MS0	arahy.Tifrunner.gnm1.ann1.CBXD69	arahy.Tifrunner.gnm1.ann1.RBH7VQ	arahy.Tifrunner.gnm1.ann1.YW30D2	arahy.Tifrunner.gnm1.ann1.RD29P1
arahy.Tifrunner.gnm1.ann1.ZF2NNQ	arahy.Tifrunner.gnm1.ann1.MA816V	arahy.Tifrunner.gnm1.ann1.LP1JBF	arahy.Tifrunner.gnm1.ann1.ZIW1BH	arahy.Tifrunner.gnm1.ann1.32CFE9	arahy.Tifrunner.gnm1.ann1.UV5XRQ
arahy.Tifrunner.gnm1.ann1.E1R28C	arahy.Tifrunner.gnm1.ann1.PDFG4L	arahy.Tifrunner.gnm1.ann1.CC9CW3	arahy.Tifrunner.gnm1.ann1.R92S31		arahy.Tifrunner.gnm1.ann1.U3CTV6
arahy.Tifrunner.gnm1.ann1.26GYPH	arahy.Tifrunner.gnm1.ann1.U5I2FU	arahy.Tifrunner.gnm1.ann1.G9ZPA8	arahy.Tifrunner.gnm1.ann1.XGMW4W		arahy.Tifrunner.gnm1.ann1.R5NTZZ
arahy.Tifrunner.gnm1.ann1.TCQK5L	arahy.Tifrunner.gnm1.ann1.WF8D84	arahy.Tifrunner.gnm1.ann1.DVM8T3	arahy.Tifrunner.gnm1.ann1.XR6FWD		arahy.Tifrunner.gnm1.ann1.YR2ABN
arahy.Tifrunner.gnm1.ann1.A7PU6D	arahy.Tifrunner.gnm1.ann1.URB1YU	arahy.Tifrunner.gnm1.ann1.VN8AVF	arahy.Tifrunner.gnm1.ann1.M16IE8		arahy.Tifrunner.gnm1.ann1.NZQX07
arahy.Tifrunner.gnm1.ann1.QAN1HW	arahy.Tifrunner.gnm1.ann1.ZST20A	arahy.Tifrunner.gnm1.ann1.QP3SM1	arahy.Tifrunner.gnm1.ann1.X5K85D		arahy.Tifrunner.gnm1.ann1.6AX92Y
arahy.Tifrunner.gnm1.ann1.3X58CP	arahy.Tifrunner.gnm1.ann1.ADZ0J4	arahy.Tifrunner.gnm1.ann1.WX42FR	arahy.Tifrunner.gnm1.ann1.76V308		arahy.Tifrunner.gnm1.ann1.59GG00
arahy.Tifrunner.gnm1.ann1.R2V6SE	arahy.Tifrunner.gnm1.ann1.KGMC0X	arahy.Tifrunner.gnm1.ann1.W1T8WI	arahy.Tifrunner.gnm1.ann1.ZPAF0L		arahy.Tifrunner.gnm1.ann1.W6CP3H
arahy.Tifrunner.gnm1.ann1.M043T1	arahy.Tifrunner.gnm1.ann1.DW8YXR	arahy.Tifrunner.gnm1.ann1.DW5X6C	arahy.Tifrunner.gnm1.ann1.DZ16HD		arahy.Tifrunner.gnm1.ann1.KPU76V
arahy.Tifrunner.gnm1.ann1.MEX591	arahy.Tifrunner.gnm1.ann1.B0KB7I	arahy.Tifrunner.gnm1.ann1.1U8UFT	arahy.Tifrunner.gnm1.ann1.FIK9JS		arahy.Tifrunner.gnm1.ann1.HV0900
arahy.Tifrunner.gnm1.ann1.11DDVR	arahy.Tifrunner.gnm1.ann1.67HGNM	arahy.Tifrunner.gnm1.ann1.4105RR	arahy.Tifrunner.gnm1.ann1.PM92F7		arahy.Tifrunner.gnm1.ann1.X5ZWNG
arahy.Tifrunner.gnm1.ann1.P32D72	arahy.Tifrunner.gnm1.ann1.V7DYZ1	arahy.Tifrunner.gnm1.ann1.W84E3T	arahy.Tifrunner.gnm1.ann1.1GCN3K		arahy.Tifrunner.gnm1.ann1.35PLQF
arahy.Tifrunner.gnm1.ann1.EM1IWQ	arahy.Tifrunner.gnm1.ann1.TZ4EFW	arahy.Tifrunner.gnm1.ann1.I71KET	arahy.Tifrunner.gnm1.ann1.CB00ZF		arahy.Tifrunner.gnm1.ann1.81VLYB
arahy.Tifrunner.gnm1.ann1.NJJ8BU	arahy.Tifrunner.gnm1.ann1.XZJX01	arahy.Tifrunner.gnm1.ann1.V0L876	arahy.Tifrunner.gnm1.ann1.HU0S2W		arahy.Tifrunner.gnm1.ann1.9P0NRY
arahy.Tifrunner.gnm1.ann1.44UP18	arahy.Tifrunner.gnm1.ann1.KP1SVS	arahy.Tifrunner.gnm1.ann1.G3A1I6	arahy.Tifrunner.gnm1.ann1.JWB9EG		arahy.Tifrunner.gnm1.ann1.ZCX2T9
	arahy.Tifrunner.gnm1.ann1.9BXG3M	arahy.Tifrunner.gnm1.ann1.40M9N2	arahy.Tifrunner.gnm1.ann1.6RSI2J		arahy.Tifrunner.gnm1.ann1.DC6B04
	arahy.Tifrunner.gnm1.ann1.P4QE4D	arahy.Tifrunner.gnm1.ann1.U1J3BU	arahy.Tifrunner.gnm1.ann1.HEQU6V		arahy.Tifrunner.gnm1.ann1.43X7GJ
	arahy.Tifrunner.gnm1.ann1.RPH28Q	arahy.Tifrunner.gnm1.ann1.X7PMF1	arahy.Tifrunner.gnm1.ann1.HZCB99		arahy.Tifrunner.gnm1.ann1.5G499W
	arahy.Tifrunner.gnm1.ann1.Y1D24R	arahy.Tifrunner.gnm1.ann1.WC8DZD	arahy.Tifrunner.gnm1.ann1.HMW6IE		arahy.Tifrunner.gnm1.ann1.9H5ER3
	arahy.Tifrunner.gnm1.ann1.TAM15G	arahy.Tifrunner.gnm1.ann1.70JD05	arahy.Tifrunner.gnm1.ann1.UPL4LC		arahy.Tifrunner.gnm1.ann1.UWD6C2
	arahy.Tifrunner.gnm1.ann1.5V72PU	arahy.Tifrunner.gnm1.ann1.E2EBDF	arahy.Tifrunner.gnm1.ann1.07RPJW		arahy.Tifrunner.gnm1.ann1.FBG7WK
	arahy.Tifrunner.gnm1.ann1.RX4FVN	arahy.Tifrunner.gnm1.ann1.F0HZWU	arahy.Tifrunner.gnm1.ann1.37P1GN		arahy.Tifrunner.gnm1.ann1.IDU4K1
	arahy.Tifrunner.gnm1.ann1.1D22H7	arahy.Tifrunner.gnm1.ann1.Z3SLP7	arahy.Tifrunner.gnm1.ann1.GMWI1E		arahy.Tifrunner.gnm1.ann1.FU4JSI
	arahy.Tifrunner.gnm1.ann1.JB3EIK	arahy.Tifrunner.gnm1.ann1.GYZ4Q6	arahy.Tifrunner.gnm1.ann1.NHTB1I		arahy.Tifrunner.gnm1.ann1.UETA4G
	arahy.Tifrunner.gnm1.ann1.J8P1MN	arahy.Tifrunner.gnm1.ann1.Y0H2IU	arahy.Tifrunner.gnm1.ann1.BF4AXJ		arahy.Tifrunner.gnm1.ann1.M75XKZ
	arahy.Tifrunner.gnm1.ann1.LRKT77	arahy.Tifrunner.gnm1.ann1.UHN8JW	arahy.Tifrunner.gnm1.ann1.LRX8W9		arahy.Tifrunner.gnm1.ann1.44ZHZL
	arahy.Tifrunner.gnm1.ann1.49H271	arahy.Tifrunner.gnm1.ann1.J7H2RS	arahy.Tifrunner.gnm1.ann1.4SZ21F		arahy.Tifrunner.gnm1.ann1.W3EFV3
	arahy.Tifrunner.gnm1.ann1.VH4DX9	arahy.Tifrunner.gnm1.ann1.8404JY	arahy.Tifrunner.gnm1.ann1.QD816I		arahy.Tifrunner.gnm1.ann1.SR30KW
	arahy.Tifrunner.gnm1.ann1.HYDH72	arahy.Tifrunner.gnm1.ann1.7KA6PT	arahy.Tifrunner.gnm1.ann1.G88L7W		arahy.Tifrunner.gnm1.ann1.WY6NTH
	arahy.Tifrunner.gnm1.ann1.NG4XB7	arahy.Tifrunner.gnm1.ann1.B1IT4T	arahy.Tifrunner.gnm1.ann1.SDL2CG		arahy.Tifrunner.gnm1.ann1.K04HM7
	arahy.Tifrunner.gnm1.ann1.X7Z7AQ	arahy.Tifrunner.gnm1.ann1.RP0H42	arahy.Tifrunner.gnm1.ann1.LC98AP		arahy.Tifrunner.gnm1.ann1.J79AGK
	arahy.Tifrunner.gnm1.ann1.QQU7J2	arahy.Tifrunner.gnm1.ann1.DP8G4M	arahy.Tifrunner.gnm1.ann1.YY6DN0		arahy.Tifrunner.gnm1.ann1.B1AFV9
	arahy.Tifrunner.gnm1.ann1.3EVA1Y	arahy.Tifrunner.gnm1.ann1.1LRU74	arahy.Tifrunner.gnm1.ann1.ZYZ79R		arahy.Tifrunner.gnm1.ann1.XWTR79
	arahy.Tifrunner.gnm1.ann1.YI95N7	arahy.Tifrunner.gnm1.ann1.BPH8K0	arahy.Tifrunner.gnm1.ann1.XM9QK1		arahy.Tifrunner.gnm1.ann1.UKNP9M
	arahy.Tifrunner.gnm1.ann1.XE2WF0	arahy.Tifrunner.gnm1.ann1.VWE764	arahy.Tifrunner.gnm1.ann1.939HGU		arahy.Tifrunner.gnm1.ann1.DBZB80
	arahy.Tifrunner.gnm1.ann1.ZY3Q1N	arahy.Tifrunner.gnm1.ann1.072U0I	arahy.Tifrunner.gnm1.ann1.P8YTVG		arahy.Tifrunner.gnm1.ann1.T0T3KN
	arahy.Tifrunner.gnm1.ann1.QLB2P0	arahy.Tifrunner.gnm1.ann1.SR3247	arahy.Tifrunner.gnm1.ann1.S9NTH3		arahy.Tifrunner.gnm1.ann1.3NB7SA
	arahy.Tifrunner.gnm1.ann1.JVEI5Y	arahy.Tifrunner.gnm1.ann1.I40MZ1	arahy.Tifrunner.gnm1.ann1.FBLS0X		arahy.Tifrunner.gnm1.ann1.80FISQ
	arahy.Tifrunner.gnm1.ann1.RIK2ZP	arahy.Tifrunner.gnm1.ann1.6VD33W	arahy.Tifrunner.gnm1.ann1.H6QX7I		arahy.Tifrunner.gnm1.ann1.SH86H7
	arahy.Tifrunner.gnm1.ann1.YG256T	arahy.Tifrunner.gnm1.ann1.50BPU8	arahy.Tifrunner.gnm1.ann1.FTH7SR		arahy.Tifrunner.gnm1.ann1.KY2C7R
	arahy.Tifrunner.gnm1.ann1.7QY2UT	arahy.Tifrunner.gnm1.ann1.AMM0RU	arahy.Tifrunner.gnm1.ann1.EB7VHI		arahy.Tifrunner.gnm1.ann1.16PV68
	arahy.Tifrunner.gnm1.ann1.QH2FUE	arahy.Tifrunner.gnm1.ann1.4568JG	arahy.Tifrunner.gnm1.ann1.2V8KIQ		arahy.Tifrunner.gnm1.ann1.2AJ2PQ
	arahy.Tifrunner.gnm1.ann1.D5RGK8	arahy.Tifrunner.gnm1.ann1.2QK23Q	arahy.Tifrunner.gnm1.ann1.5S3M3D		arahy.Tifrunner.gnm1.ann1.K32PSG
	arahy.Tifrunner.gnm1.ann1.HWX1MU	arahy.Tifrunner.gnm1.ann1.JU07H9	arahy.Tifrunner.gnm1.ann1.ZY5S91		arahy.Tifrunner.gnm1.ann1.45XZWW
	arahy.Tifrunner.gnm1.ann1.2GQ0W5	arahy.Tifrunner.gnm1.ann1.E0BZDJ	arahy.Tifrunner.gnm1.ann1.P9B8Q3		arahy.Tifrunner.gnm1.ann1.UN6GTT
	arahy.Tifrunner.gnm1.ann1.C485DN	arahy.Tifrunner.gnm1.ann1.E3HYWR	arahy.Tifrunner.gnm1.ann1.F3F8HA		arahy.Tifrunner.gnm1.ann1.WX46MS
	arahy.Tifrunner.gnm1.ann1.S263AF	arahy.Tifrunner.gnm1.ann1.U1CM5Q	arahy.Tifrunner.gnm1.ann1.3UY4XW		arahy.Tifrunner.gnm1.ann1.P7X33L
	arahy.Tifrunner.gnm1.ann1.HJ5J7F	arahy.Tifrunner.gnm1.ann1.ICNT54	arahy.Tifrunner.gnm1.ann1.NS3ZLY		arahy.Tifrunner.gnm1.ann1.SD5LLS
	arahy.Tifrunner.gnm1.ann1.MT7PBJ	arahy.Tifrunner.gnm1.ann1.W0G0JC	arahy.Tifrunner.gnm1.ann1.HFGD5J		arahy.Tifrunner.gnm1.ann1.15NCRR
	arahy.Tifrunner.gnm1.ann1.H4CNNK	arahy.Tifrunner.gnm1.ann1.K7U5ID	arahy.Tifrunner.gnm1.ann1.US4SCG		arahy.Tifrunner.gnm1.ann1.EXRI64
	arahy.Tifrunner.gnm1.ann1.A6ZB5M	arahy.Tifrunner.gnm1.ann1.LU5I8Y	arahy.Tifrunner.gnm1.ann1.V0Z2W7		arahy.Tifrunner.gnm1.ann1.4T2HBI
	arahy.Tifrunner.gnm1.ann1.MF538D	arahy.Tifrunner.gnm1.ann1.H71TAS	arahy.Tifrunner.gnm1.ann1.H5D5IL		arahy.Tifrunner.gnm1.ann1.MCNZ84
	arahy.Tifrunner.gnm1.ann1.XQ2AST	arahy.Tifrunner.gnm1.ann1.4FD105	arahy.Tifrunner.gnm1.ann1.8XPP8W		arahy.Tifrunner.gnm1.ann1.XKSF6X
	arahy.Tifrunner.gnm1.ann1.TUF7J0	arahy.Tifrunner.gnm1.ann1.JA1EPG	arahy.Tifrunner.gnm1.ann1.Y8CJQK		arahy.Tifrunner.gnm1.ann1.PE54XI
	arahy.Tifrunner.gnm1.ann1.T0HPDF	arahy.Tifrunner.gnm1.ann1.RR5LS8	arahy.Tifrunner.gnm1.ann1.1M00W9		arahy.Tifrunner.gnm1.ann1.Q1M4CJ
	arahy.Tifrunner.gnm1.ann1.ZU9B18	arahy.Tifrunner.gnm1.ann1.85GVTZ	arahy.Tifrunner.gnm1.ann1.E8SXRQ		arahy.Tifrunner.gnm1.ann1.ESH7KG
	arahy.Tifrunner.gnm1.ann1.7YIN5C	arahy.Tifrunner.gnm1.ann1.88MUGQ	arahy.Tifrunner.gnm1.ann1.T2UMYP		arahy.Tifrunner.gnm1.ann1.8U5IN0
	arahy.Tifrunner.gnm1.ann1.W3GBX7	arahy.Tifrunner.gnm1.ann1.QHGU6Q	arahy.Tifrunner.gnm1.ann1.ZI7BUH		arahy.Tifrunner.gnm1.ann1.ZHVZ7A
	arahy.Tifrunner.gnm1.ann1.P8IVA0	arahy.Tifrunner.gnm1.ann1.A37Y50	arahy.Tifrunner.gnm1.ann1.MX1HG7		arahy.Tifrunner.gnm1.ann1.44LNHN
	arahy.Tifrunner.gnm1.ann1.ZHBG52	arahy.Tifrunner.gnm1.ann1.FS0NK9	arahy.Tifrunner.gnm1.ann1.D9Q2X2		arahy.Tifrunner.gnm1.ann1.E3R8VW
	arahy.Tifrunner.gnm1.ann1.ED5JXQ	arahy.Tifrunner.gnm1.ann1.F82WRM	arahy.Tifrunner.gnm1.ann1.RNZ1PG		arahy.Tifrunner.gnm1.ann1.AS107A
	arahy.Tifrunner.gnm1.ann1.ZD7DCY	arahy.Tifrunner.gnm1.ann1.C0Z8UU	arahy.Tifrunner.gnm1.ann1.GJ4Q3S		arahy.Tifrunner.gnm1.ann1.WJTY0M
	arahy.Tifrunner.gnm1.ann1.UCUG5X	arahy.Tifrunner.gnm1.ann1.SKY4YW	arahy.Tifrunner.gnm1.ann1.M0IUUR		arahy.Tifrunner.gnm1.ann1.Z0CB8G
	arahy.Tifrunner.gnm1.ann1.W8BHQ1	arahy.Tifrunner.gnm1.ann1.L1FG9J	arahy.Tifrunner.gnm1.ann1.PVYG7K		arahy.Tifrunner.gnm1.ann1.MB08BW
	arahy.Tifrunner.gnm1.ann1.YNE1J7	arahy.Tifrunner.gnm1.ann1.8C5A90	arahy.Tifrunner.gnm1.ann1.MCE3E8		arahy.Tifrunner.gnm1.ann1.FBBL0Z
	arahy.Tifrunner.gnm1.ann1.V3YSAY	arahy.Tifrunner.gnm1.ann1.NS41IF	arahy.Tifrunner.gnm1.ann1.ITS9LF		arahy.Tifrunner.gnm1.ann1.7SV4PL
	arahy.Tifrunner.gnm1.ann1.UZY3CQ	arahy.Tifrunner.gnm1.ann1.U3Z2PN	arahy.Tifrunner.gnm1.ann1.CES4LM		arahy.Tifrunner.gnm1.ann1.X2DMBM
		arahy.Tifrunner.gnm1.ann1.FIX3WY	arahy.Tifrunner.gnm1.ann1.R1CM9X		arahy.Tifrunner.gnm1.ann1.VAP5EU
		arahy.Tifrunner.gnm1.ann1.96EVWK	arahy.Tifrunner.gnm1.ann1.ZINR5T		arahy.Tifrunner.gnm1.ann1.V729I7
		arahy.Tifrunner.gnm1.ann1.2TW5YI	arahy.Tifrunner.gnm1.ann1.52U0T8		arahy.Tifrunner.gnm1.ann1.T5X6Q2
		arahy.Tifrunner.gnm1.ann1.EASN3F	arahy.Tifrunner.gnm1.ann1.Q1EQ94		arahy.Tifrunner.gnm1.ann1.AMV68J
		arahy.Tifrunner.gnm1.ann1.5KWE5R	arahy.Tifrunner.gnm1.ann1.D0M6LR		arahy.Tifrunner.gnm1.ann1.82NANE
		arahy.Tifrunner.gnm1.ann1.6UB9ZP	arahy.Tifrunner.gnm1.ann1.14KAFV		arahy.Tifrunner.gnm1.ann1.GHU3Y0
		arahy.Tifrunner.gnm1.ann1.II2GNC	arahy.Tifrunner.gnm1.ann1.AZ5764		arahy.Tifrunner.gnm1.ann1.AXW1TQ
		arahy.Tifrunner.gnm1.ann1.5X7XAP	arahy.Tifrunner.gnm1.ann1.FK49XX		arahy.Tifrunner.gnm1.ann1.7U0T6N
		arahy.Tifrunner.gnm1.ann1.408I3G	arahy.Tifrunner.gnm1.ann1.VK9VX5		arahy.Tifrunner.gnm1.ann1.U1AIJ2
		arahy.Tifrunner.gnm1.ann1.YB5EX7	arahy.Tifrunner.gnm1.ann1.ZM6EKQ		arahy.Tifrunner.gnm1.ann1.UXK99M
		arahy.Tifrunner.gnm1.ann1.KMS93W	arahy.Tifrunner.gnm1.ann1.6LU9QT		arahy.Tifrunner.gnm1.ann1.LMW9QY
		arahy.Tifrunner.gnm1.ann1.WGP9BM	arahy.Tifrunner.gnm1.ann1.XJ8JS0		arahy.Tifrunner.gnm1.ann1.9BKN09
		arahy.Tifrunner.gnm1.ann1.E9MTVL	arahy.Tifrunner.gnm1.ann1.1TZ75T		arahy.Tifrunner.gnm1.ann1.XF1QK2
		arahy.Tifrunner.gnm1.ann1.N52NJQ	arahy.Tifrunner.gnm1.ann1.96G0FW		arahy.Tifrunner.gnm1.ann1.C9TN30
		arahy.Tifrunner.gnm1.ann1.C9S01M	arahy.Tifrunner.gnm1.ann1.Y5QTY6		arahy.Tifrunner.gnm1.ann1.JYBV0C
		arahy.Tifrunner.gnm1.ann1.HFV7XQ	arahy.Tifrunner.gnm1.ann1.ZX076M		arahy.Tifrunner.gnm1.ann1.EJ8ZFW
		arahy.Tifrunner.gnm1.ann1.5D60HD	arahy.Tifrunner.gnm1.ann1.9BU3J2		arahy.Tifrunner.gnm1.ann1.EQE0RA
		arahy.Tifrunner.gnm1.ann1.WVQ74Q	arahy.Tifrunner.gnm1.ann1.4S3PH7		arahy.Tifrunner.gnm1.ann1.S8MNPV
		arahy.Tifrunner.gnm1.ann1.NSD9NK	arahy.Tifrunner.gnm1.ann1.UVA2LA		arahy.Tifrunner.gnm1.ann1.UWZ7BN
		arahy.Tifrunner.gnm1.ann1.WB0Z4U	arahy.Tifrunner.gnm1.ann1.X6S8BQ		arahy.Tifrunner.gnm1.ann1.IBK94M
		arahy.Tifrunner.gnm1.ann1.D58UPY	arahy.Tifrunner.gnm1.ann1.EBY6Y5		arahy.Tifrunner.gnm1.ann1.7PDB7U
		arahy.Tifrunner.gnm1.ann1.DT2D19	arahy.Tifrunner.gnm1.ann1.VQD9SG		arahy.Tifrunner.gnm1.ann1.WEN01S
		arahy.Tifrunner.gnm1.ann1.1L9BHC	arahy.Tifrunner.gnm1.ann1.JQR6X4		arahy.Tifrunner.gnm1.ann1.7FN9BJ
		arahy.Tifrunner.gnm1.ann1.TJ1SRC	arahy.Tifrunner.gnm1.ann1.7LT28F		arahy.Tifrunner.gnm1.ann1.HEV2WD
		arahy.Tifrunner.gnm1.ann1.589SZX	arahy.Tifrunner.gnm1.ann1.YG8T0S		arahy.Tifrunner.gnm1.ann1.H8PRE0
		arahy.Tifrunner.gnm1.ann1.SPE1H9	arahy.Tifrunner.gnm1.ann1.TNN216		arahy.Tifrunner.gnm1.ann1.K47810
		arahy.Tifrunner.gnm1.ann1.A0WXBW	arahy.Tifrunner.gnm1.ann1.60IJMX		arahy.Tifrunner.gnm1.ann1.PSG53D
		arahy.Tifrunner.gnm1.ann1.M8XEBR	arahy.Tifrunner.gnm1.ann1.YZD8WZ		arahy.Tifrunner.gnm1.ann1.AIGQ5R
		arahy.Tifrunner.gnm1.ann1.R223J1	arahy.Tifrunner.gnm1.ann1.4I2UMQ		arahy.Tifrunner.gnm1.ann1.9VF770
		arahy.Tifrunner.gnm1.ann1.UPB5M5	arahy.Tifrunner.gnm1.ann1.K4K5W1		arahy.Tifrunner.gnm1.ann1.RVM1DJ
		arahy.Tifrunner.gnm1.ann1.UDT38R	arahy.Tifrunner.gnm1.ann1.C683QH		arahy.Tifrunner.gnm1.ann1.B50IPN
		arahy.Tifrunner.gnm1.ann1.HM2HLZ	arahy.Tifrunner.gnm1.ann1.RX88G0		arahy.Tifrunner.gnm1.ann1.XHE4AQ
		arahy.Tifrunner.gnm1.ann1.V0SD9Z	arahy.Tifrunner.gnm1.ann1.U5VDRT		arahy.Tifrunner.gnm1.ann1.N4LA1V
		arahy.Tifrunner.gnm1.ann1.GJQ7VP	arahy.Tifrunner.gnm1.ann1.MB0JZI		arahy.Tifrunner.gnm1.ann1.Z2MV1Y
		arahy.Tifrunner.gnm1.ann1.NF5K9F	arahy.Tifrunner.gnm1.ann1.7BIG84		arahy.Tifrunner.gnm1.ann1.14XETV
		arahy.Tifrunner.gnm1.ann1.K4VY4I	arahy.Tifrunner.gnm1.ann1.H6WUU0		arahy.Tifrunner.gnm1.ann1.AB1T8P
		arahy.Tifrunner.gnm1.ann1.TL9E5R	arahy.Tifrunner.gnm1.ann1.V4RJ43		arahy.Tifrunner.gnm1.ann1.HE8J5U
		arahy.Tifrunner.gnm1.ann1.X94JKI	arahy.Tifrunner.gnm1.ann1.1EDB5Y		arahy.Tifrunner.gnm1.ann1.QIC2C7
		arahy.Tifrunner.gnm1.ann1.VLF0GV	arahy.Tifrunner.gnm1.ann1.ENP7F5		arahy.Tifrunner.gnm1.ann1.S3X144
		arahy.Tifrunner.gnm1.ann1.DI659H	arahy.Tifrunner.gnm1.ann1.IX4CF1		arahy.Tifrunner.gnm1.ann1.PFN72X
		arahy.Tifrunner.gnm1.ann1.WY8BRN	arahy.Tifrunner.gnm1.ann1.M9LRNQ		arahy.Tifrunner.gnm1.ann1.SZ1DHP
		arahy.Tifrunner.gnm1.ann1.L384WR	arahy.Tifrunner.gnm1.ann1.C407E2		arahy.Tifrunner.gnm1.ann1.YHR4LX
		arahy.Tifrunner.gnm1.ann1.0Q4XQV	arahy.Tifrunner.gnm1.ann1.8NKF7K		arahy.Tifrunner.gnm1.ann1.G4Y2Y5
		arahy.Tifrunner.gnm1.ann1.GJ7VP8	arahy.Tifrunner.gnm1.ann1.WRY82H		arahy.Tifrunner.gnm1.ann1.R3ADAS
		arahy.Tifrunner.gnm1.ann1.VAK2YC	arahy.Tifrunner.gnm1.ann1.WT0FV2		arahy.Tifrunner.gnm1.ann1.Y7B72I
		arahy.Tifrunner.gnm1.ann1.RDL55E	arahy.Tifrunner.gnm1.ann1.RVLE1D		arahy.Tifrunner.gnm1.ann1.SG55F2
		arahy.Tifrunner.gnm1.ann1.SF2YP5	arahy.Tifrunner.gnm1.ann1.UR3NDK		arahy.Tifrunner.gnm1.ann1.L5L12B
		arahy.Tifrunner.gnm1.ann1.YGP4KT	arahy.Tifrunner.gnm1.ann1.DQ0LIB		arahy.Tifrunner.gnm1.ann1.A3XBSF
		arahy.Tifrunner.gnm1.ann1.8F301T	arahy.Tifrunner.gnm1.ann1.6LDV6M		arahy.Tifrunner.gnm1.ann1.AUB4MC
		arahy.Tifrunner.gnm1.ann1.2MX35J	arahy.Tifrunner.gnm1.ann1.EIW12T		arahy.Tifrunner.gnm1.ann1.F8UVUT
		arahy.Tifrunner.gnm1.ann1.IATE2P	arahy.Tifrunner.gnm1.ann1.8X014Y		arahy.Tifrunner.gnm1.ann1.Q61XM9
		arahy.Tifrunner.gnm1.ann1.72Y1Y4	arahy.Tifrunner.gnm1.ann1.RI5H0P		arahy.Tifrunner.gnm1.ann1.I0H4A0
		arahy.Tifrunner.gnm1.ann1.GBZ5J5	arahy.Tifrunner.gnm1.ann1.68MQ8I		arahy.Tifrunner.gnm1.ann1.93RWPI
		arahy.Tifrunner.gnm1.ann1.7B7L4H	arahy.Tifrunner.gnm1.ann1.HBJI5Q		arahy.Tifrunner.gnm1.ann1.DENV23
		arahy.Tifrunner.gnm1.ann1.BX8PA5	arahy.Tifrunner.gnm1.ann1.ZUTV6V		arahy.Tifrunner.gnm1.ann1.H567TY
		arahy.Tifrunner.gnm1.ann1.U6RNCV	arahy.Tifrunner.gnm1.ann1.I79V4W		arahy.Tifrunner.gnm1.ann1.6S81H9
		arahy.Tifrunner.gnm1.ann1.B4ZPHH	arahy.Tifrunner.gnm1.ann1.5U7DNF		arahy.Tifrunner.gnm1.ann1.J7ITLD
		arahy.Tifrunner.gnm1.ann1.ES6X43	arahy.Tifrunner.gnm1.ann1.8785AP		arahy.Tifrunner.gnm1.ann1.0FZT73
		arahy.Tifrunner.gnm1.ann1.C9KHWR	arahy.Tifrunner.gnm1.ann1.S03LBS		arahy.Tifrunner.gnm1.ann1.SVA4CI
		arahy.Tifrunner.gnm1.ann1.A9E03W	arahy.Tifrunner.gnm1.ann1.A9Q4ZU		arahy.Tifrunner.gnm1.ann1.U31AAY
		arahy.Tifrunner.gnm1.ann1.LZ1547	arahy.Tifrunner.gnm1.ann1.CZ7R53		arahy.Tifrunner.gnm1.ann1.NBHN08
		arahy.Tifrunner.gnm1.ann1.T59EZC	arahy.Tifrunner.gnm1.ann1.8W91IE		arahy.Tifrunner.gnm1.ann1.SV0J9C
		arahy.Tifrunner.gnm1.ann1.VX2J7C	arahy.Tifrunner.gnm1.ann1.VZG1GG		arahy.Tifrunner.gnm1.ann1.KJW9ZT
		arahy.Tifrunner.gnm1.ann1.S1PHE2	arahy.Tifrunner.gnm1.ann1.2BWG0B		arahy.Tifrunner.gnm1.ann1.L35IVM
		arahy.Tifrunner.gnm1.ann1.QG43ZZ	arahy.Tifrunner.gnm1.ann1.L7AGGG		arahy.Tifrunner.gnm1.ann1.QS4CJG
		arahy.Tifrunner.gnm1.ann1.C8QSDY	arahy.Tifrunner.gnm1.ann1.5DSF6M		arahy.Tifrunner.gnm1.ann1.UBBZ0M
		arahy.Tifrunner.gnm1.ann1.LLG5IK	arahy.Tifrunner.gnm1.ann1.G7WV5I		arahy.Tifrunner.gnm1.ann1.XNCV96
		arahy.Tifrunner.gnm1.ann1.A5D6C6	arahy.Tifrunner.gnm1.ann1.ETHX4E		arahy.Tifrunner.gnm1.ann1.TT7XH0
		arahy.Tifrunner.gnm1.ann1.74EXT1	arahy.Tifrunner.gnm1.ann1.V9MVEL		arahy.Tifrunner.gnm1.ann1.67E0CQ
		arahy.Tifrunner.gnm1.ann1.X5NJ7E	arahy.Tifrunner.gnm1.ann1.8R4GHU		arahy.Tifrunner.gnm1.ann1.V0MKZ1
		arahy.Tifrunner.gnm1.ann1.YMQ72N	arahy.Tifrunner.gnm1.ann1.8AQG7F		arahy.Tifrunner.gnm1.ann1.SG30IT
		arahy.Tifrunner.gnm1.ann1.YJ1RAA	arahy.Tifrunner.gnm1.ann1.392IT2		arahy.Tifrunner.gnm1.ann1.XDH59H
		arahy.Tifrunner.gnm1.ann1.7J7UQ4	arahy.Tifrunner.gnm1.ann1.5A22SW		arahy.Tifrunner.gnm1.ann1.YH0JLY
		arahy.Tifrunner.gnm1.ann1.H8M3VN	arahy.Tifrunner.gnm1.ann1.U80PFY		arahy.Tifrunner.gnm1.ann1.C70Y3X
		arahy.Tifrunner.gnm1.ann1.FV2XB3	arahy.Tifrunner.gnm1.ann1.IBR8Q2		arahy.Tifrunner.gnm1.ann1.XWZQ7T
		arahy.Tifrunner.gnm1.ann1.H8WHKS	arahy.Tifrunner.gnm1.ann1.Q8E3V6		arahy.Tifrunner.gnm1.ann1.NC6DU2
		arahy.Tifrunner.gnm1.ann1.A8CT9J	arahy.Tifrunner.gnm1.ann1.5M1SBB		arahy.Tifrunner.gnm1.ann1.68M1NE
		arahy.Tifrunner.gnm1.ann1.56PS60	arahy.Tifrunner.gnm1.ann1.MYUF54		arahy.Tifrunner.gnm1.ann1.1BZV33
		arahy.Tifrunner.gnm1.ann1.02QZYL	arahy.Tifrunner.gnm1.ann1.UW7KXU		arahy.Tifrunner.gnm1.ann1.F87Z6X
		arahy.Tifrunner.gnm1.ann1.XYC619	arahy.Tifrunner.gnm1.ann1.98DFWP		arahy.Tifrunner.gnm1.ann1.JMIG5W
		arahy.Tifrunner.gnm1.ann1.5KYB4B	arahy.Tifrunner.gnm1.ann1.08HL65		arahy.Tifrunner.gnm1.ann1.MW07R7
		arahy.Tifrunner.gnm1.ann1.P7LS6G	arahy.Tifrunner.gnm1.ann1.K53WYZ		arahy.Tifrunner.gnm1.ann1.VES97W
		arahy.Tifrunner.gnm1.ann1.Q44N8G	arahy.Tifrunner.gnm1.ann1.MYP9FH		arahy.Tifrunner.gnm1.ann1.R869CP
		arahy.Tifrunner.gnm1.ann1.FG3TV9	arahy.Tifrunner.gnm1.ann1.Y5BWXR		arahy.Tifrunner.gnm1.ann1.GE7JSC
		arahy.Tifrunner.gnm1.ann1.EJC028	arahy.Tifrunner.gnm1.ann1.WFL4FE		arahy.Tifrunner.gnm1.ann1.2L6AT5
		arahy.Tifrunner.gnm1.ann1.W2DQVT	arahy.Tifrunner.gnm1.ann1.AIN499		arahy.Tifrunner.gnm1.ann1.A0CASP
		arahy.Tifrunner.gnm1.ann1.N099DK	arahy.Tifrunner.gnm1.ann1.YII7CZ		arahy.Tifrunner.gnm1.ann1.Q9MXQT
		arahy.Tifrunner.gnm1.ann1.L08NWK	arahy.Tifrunner.gnm1.ann1.J8TUD1		arahy.Tifrunner.gnm1.ann1.RX1SGL
		arahy.Tifrunner.gnm1.ann1.ST1ALI	arahy.Tifrunner.gnm1.ann1.3CRQ59		arahy.Tifrunner.gnm1.ann1.29C4GT
		arahy.Tifrunner.gnm1.ann1.VMJF59	arahy.Tifrunner.gnm1.ann1.HE33X4		arahy.Tifrunner.gnm1.ann1.PLSY77
		arahy.Tifrunner.gnm1.ann1.BV4TL7	arahy.Tifrunner.gnm1.ann1.3E1AF2		arahy.Tifrunner.gnm1.ann1.V7K45W
		arahy.Tifrunner.gnm1.ann1.GR5MMQ	arahy.Tifrunner.gnm1.ann1.38NIYD		arahy.Tifrunner.gnm1.ann1.644E2D
		arahy.Tifrunner.gnm1.ann1.5U4ZXD	arahy.Tifrunner.gnm1.ann1.RZ4SVU		arahy.Tifrunner.gnm1.ann1.GS5YLT
		arahy.Tifrunner.gnm1.ann1.T8CK68	arahy.Tifrunner.gnm1.ann1.LJVE6S		arahy.Tifrunner.gnm1.ann1.BCNH0L
		arahy.Tifrunner.gnm1.ann1.DYEK8W	arahy.Tifrunner.gnm1.ann1.N9TJIP		arahy.Tifrunner.gnm1.ann1.U8THEZ
		arahy.Tifrunner.gnm1.ann1.0HG9JC	arahy.Tifrunner.gnm1.ann1.N4QHWM		arahy.Tifrunner.gnm1.ann1.GRH5DP
		arahy.Tifrunner.gnm1.ann1.39QM8U	arahy.Tifrunner.gnm1.ann1.9RF0MR		arahy.Tifrunner.gnm1.ann1.QWSZ5H
		arahy.Tifrunner.gnm1.ann1.T9WNCM	arahy.Tifrunner.gnm1.ann1.1Z7M3S		arahy.Tifrunner.gnm1.ann1.ZS7YSR
		arahy.Tifrunner.gnm1.ann1.RL25CR	arahy.Tifrunner.gnm1.ann1.X5J7Y9		arahy.Tifrunner.gnm1.ann1.MD77YY
		arahy.Tifrunner.gnm1.ann1.QI8P42	arahy.Tifrunner.gnm1.ann1.7EB76Z		arahy.Tifrunner.gnm1.ann1.HWY8JN
		arahy.Tifrunner.gnm1.ann1.SCN40X	arahy.Tifrunner.gnm1.ann1.R9PEI3		arahy.Tifrunner.gnm1.ann1.AFAP3W
		arahy.Tifrunner.gnm1.ann1.XU4W4S	arahy.Tifrunner.gnm1.ann1.GIV1JF		arahy.Tifrunner.gnm1.ann1.2CFU61
		arahy.Tifrunner.gnm1.ann1.5PG8C6	arahy.Tifrunner.gnm1.ann1.J5PS4T		arahy.Tifrunner.gnm1.ann1.ZR4S3S
		arahy.Tifrunner.gnm1.ann1.WGWW3H	arahy.Tifrunner.gnm1.ann1.AF7P3K		arahy.Tifrunner.gnm1.ann1.KT6FMN
		arahy.Tifrunner.gnm1.ann1.JRK96Z	arahy.Tifrunner.gnm1.ann1.Q7HD44		arahy.Tifrunner.gnm1.ann1.Q4RD5Q
		arahy.Tifrunner.gnm1.ann1.L4CNUE	arahy.Tifrunner.gnm1.ann1.7AQZ6X		arahy.Tifrunner.gnm1.ann1.A9VDNP
		arahy.Tifrunner.gnm1.ann1.DIZ14G	arahy.Tifrunner.gnm1.ann1.BY16ED		arahy.Tifrunner.gnm1.ann1.4Y6QEN
		arahy.Tifrunner.gnm1.ann1.17XFIN	arahy.Tifrunner.gnm1.ann1.NSEE4W		arahy.Tifrunner.gnm1.ann1.YPH606
		arahy.Tifrunner.gnm1.ann1.6KAU0S	arahy.Tifrunner.gnm1.ann1.Z1JPC4		arahy.Tifrunner.gnm1.ann1.B4NXD9
		arahy.Tifrunner.gnm1.ann1.V362W9	arahy.Tifrunner.gnm1.ann1.1EZN5T		arahy.Tifrunner.gnm1.ann1.RKT5P3
		arahy.Tifrunner.gnm1.ann1.N96YDH	arahy.Tifrunner.gnm1.ann1.KAQB8D		arahy.Tifrunner.gnm1.ann1.S2V0TW
		arahy.Tifrunner.gnm1.ann1.DZ6J9T	arahy.Tifrunner.gnm1.ann1.QAJ233		arahy.Tifrunner.gnm1.ann1.NP9PNT
		arahy.Tifrunner.gnm1.ann1.U42JN7	arahy.Tifrunner.gnm1.ann1.75KEF6		arahy.Tifrunner.gnm1.ann1.GNTH39
		arahy.Tifrunner.gnm1.ann1.ZB2C9Z	arahy.Tifrunner.gnm1.ann1.CN6NPZ		arahy.Tifrunner.gnm1.ann1.RB5H3E
		arahy.Tifrunner.gnm1.ann1.A6QGA7	arahy.Tifrunner.gnm1.ann1.6YJ7FA		arahy.Tifrunner.gnm1.ann1.GX4GBD
		arahy.Tifrunner.gnm1.ann1.R3C42M	arahy.Tifrunner.gnm1.ann1.HH0QF2		arahy.Tifrunner.gnm1.ann1.EXSC1B
		arahy.Tifrunner.gnm1.ann1.9NSW68	arahy.Tifrunner.gnm1.ann1.QE5WJZ		arahy.Tifrunner.gnm1.ann1.ZT6WDH
		arahy.Tifrunner.gnm1.ann1.H077MW	arahy.Tifrunner.gnm1.ann1.99J26D		arahy.Tifrunner.gnm1.ann1.XVD0AF
		arahy.Tifrunner.gnm1.ann1.0XB6C7	arahy.Tifrunner.gnm1.ann1.Z42RJD		arahy.Tifrunner.gnm1.ann1.DJG6PN
		arahy.Tifrunner.gnm1.ann1.24ZDA8	arahy.Tifrunner.gnm1.ann1.Q9CK1R		arahy.Tifrunner.gnm1.ann1.85MSRM
		arahy.Tifrunner.gnm1.ann1.QWC2CC	arahy.Tifrunner.gnm1.ann1.S40QI3		arahy.Tifrunner.gnm1.ann1.XXM8QR
		arahy.Tifrunner.gnm1.ann1.F9X6AJ	arahy.Tifrunner.gnm1.ann1.L5V71U		arahy.Tifrunner.gnm1.ann1.39XKQR
		arahy.Tifrunner.gnm1.ann1.XR0X4P	arahy.Tifrunner.gnm1.ann1.K94MSK		arahy.Tifrunner.gnm1.ann1.HT4L1Y
		arahy.Tifrunner.gnm1.ann1.ZB3H4T	arahy.Tifrunner.gnm1.ann1.Q8A75M		arahy.Tifrunner.gnm1.ann1.MJ1LA2
		arahy.Tifrunner.gnm1.ann1.466F5F	arahy.Tifrunner.gnm1.ann1.RP4VSQ		arahy.Tifrunner.gnm1.ann1.JRR1U5
		arahy.Tifrunner.gnm1.ann1.SDD8BX	arahy.Tifrunner.gnm1.ann1.VT0F5H		arahy.Tifrunner.gnm1.ann1.I11X1M
		arahy.Tifrunner.gnm1.ann1.3UI9Y2	arahy.Tifrunner.gnm1.ann1.G8LUQ6		arahy.Tifrunner.gnm1.ann1.H18GF1
		arahy.Tifrunner.gnm1.ann1.5EYH1D	arahy.Tifrunner.gnm1.ann1.YB8WP5		arahy.Tifrunner.gnm1.ann1.2R861R
		arahy.Tifrunner.gnm1.ann1.4ZRU7U	arahy.Tifrunner.gnm1.ann1.53FINS		arahy.Tifrunner.gnm1.ann1.XYNW80
		arahy.Tifrunner.gnm1.ann1.GJEV7L	arahy.Tifrunner.gnm1.ann1.SJZ9IC		arahy.Tifrunner.gnm1.ann1.F2MSTS
		arahy.Tifrunner.gnm1.ann1.LM9E60	arahy.Tifrunner.gnm1.ann1.TE7I1T		arahy.Tifrunner.gnm1.ann1.MCIS3X
		arahy.Tifrunner.gnm1.ann1.USYB3W	arahy.Tifrunner.gnm1.ann1.QLZJ2Q		arahy.Tifrunner.gnm1.ann1.HQV3E1
		arahy.Tifrunner.gnm1.ann1.E6VW7Q	arahy.Tifrunner.gnm1.ann1.S7G6UF		arahy.Tifrunner.gnm1.ann1.P7D082
		arahy.Tifrunner.gnm1.ann1.00ZDTM	arahy.Tifrunner.gnm1.ann1.515IAB		arahy.Tifrunner.gnm1.ann1.WL70WB
		arahy.Tifrunner.gnm1.ann1.JJV6C7	arahy.Tifrunner.gnm1.ann1.QIC87W		arahy.Tifrunner.gnm1.ann1.Q2PGQ6
		arahy.Tifrunner.gnm1.ann1.GHB8SH	arahy.Tifrunner.gnm1.ann1.Z0DKXY		arahy.Tifrunner.gnm1.ann1.CI4P3J
		arahy.Tifrunner.gnm1.ann1.ARIM3Z	arahy.Tifrunner.gnm1.ann1.XC1RGZ		arahy.Tifrunner.gnm1.ann1.Q4G2HA
		arahy.Tifrunner.gnm1.ann1.7X1Y1S	arahy.Tifrunner.gnm1.ann1.GM134S		arahy.Tifrunner.gnm1.ann1.49TA12
		arahy.Tifrunner.gnm1.ann1.NA6443	arahy.Tifrunner.gnm1.ann1.2M0S5R		arahy.Tifrunner.gnm1.ann1.RL39CN
		arahy.Tifrunner.gnm1.ann1.Q38LJP	arahy.Tifrunner.gnm1.ann1.M5LR6N		arahy.Tifrunner.gnm1.ann1.BLU62M
		arahy.Tifrunner.gnm1.ann1.8D5AXR	arahy.Tifrunner.gnm1.ann1.V9FAYY		arahy.Tifrunner.gnm1.ann1.C6R4CV
		arahy.Tifrunner.gnm1.ann1.MFVS6B	arahy.Tifrunner.gnm1.ann1.P00SCV		arahy.Tifrunner.gnm1.ann1.EEZ4Y8
		arahy.Tifrunner.gnm1.ann1.GG5G0Y	arahy.Tifrunner.gnm1.ann1.SZC25R		arahy.Tifrunner.gnm1.ann1.UT7DLW
		arahy.Tifrunner.gnm1.ann1.T4QIAH			arahy.Tifrunner.gnm1.ann1.W8ALCK
		arahy.Tifrunner.gnm1.ann1.W7ZTHA			arahy.Tifrunner.gnm1.ann1.4X1WS6
		arahy.Tifrunner.gnm1.ann1.Q2H7V9			arahy.Tifrunner.gnm1.ann1.XT6XQE
		arahy.Tifrunner.gnm1.ann1.MXS7GY			arahy.Tifrunner.gnm1.ann1.L380RS
		arahy.Tifrunner.gnm1.ann1.ZHA71P			arahy.Tifrunner.gnm1.ann1.W7Y30R
		arahy.Tifrunner.gnm1.ann1.86R49N			arahy.Tifrunner.gnm1.ann1.UBK6DT
		arahy.Tifrunner.gnm1.ann1.0V0RDL			arahy.Tifrunner.gnm1.ann1.A4X0ZB
		arahy.Tifrunner.gnm1.ann1.P5QAAZ			arahy.Tifrunner.gnm1.ann1.F40DCN
		arahy.Tifrunner.gnm1.ann1.7TG5YP			arahy.Tifrunner.gnm1.ann1.YG552F
		arahy.Tifrunner.gnm1.ann1.FGI2QD			arahy.Tifrunner.gnm1.ann1.S21HCY
		arahy.Tifrunner.gnm1.ann1.55ZT83			arahy.Tifrunner.gnm1.ann1.88J559
		arahy.Tifrunner.gnm1.ann1.68AXRD			arahy.Tifrunner.gnm1.ann1.0S64XP
		arahy.Tifrunner.gnm1.ann1.9U5DT8			arahy.Tifrunner.gnm1.ann1.G25BYR
		arahy.Tifrunner.gnm1.ann1.PPAS6H			arahy.Tifrunner.gnm1.ann1.CI4QJS
		arahy.Tifrunner.gnm1.ann1.CIN1QH			arahy.Tifrunner.gnm1.ann1.WH2NDV
		arahy.Tifrunner.gnm1.ann1.U3RKJQ			arahy.Tifrunner.gnm1.ann1.GXVE84
		arahy.Tifrunner.gnm1.ann1.2DP6C3			arahy.Tifrunner.gnm1.ann1.H890L5
		arahy.Tifrunner.gnm1.ann1.WBLX3G			arahy.Tifrunner.gnm1.ann1.44JBNB
		arahy.Tifrunner.gnm1.ann1.NVA2S6			arahy.Tifrunner.gnm1.ann1.3Y478Z
		arahy.Tifrunner.gnm1.ann1.0707WP			arahy.Tifrunner.gnm1.ann1.R5AJY0
		arahy.Tifrunner.gnm1.ann1.W47UXZ			arahy.Tifrunner.gnm1.ann1.L9U4X5
		arahy.Tifrunner.gnm1.ann1.Z8DGG3			arahy.Tifrunner.gnm1.ann1.SN40SK
		arahy.Tifrunner.gnm1.ann1.W5NPNE			arahy.Tifrunner.gnm1.ann1.ZQ326X
		arahy.Tifrunner.gnm1.ann1.WJ50T5			arahy.Tifrunner.gnm1.ann1.68UH5I
		arahy.Tifrunner.gnm1.ann1.E8LK7F			arahy.Tifrunner.gnm1.ann1.SJ63PZ
		arahy.Tifrunner.gnm1.ann1.TJ3PHW			arahy.Tifrunner.gnm1.ann1.0K51C9
		arahy.Tifrunner.gnm1.ann1.496WES			arahy.Tifrunner.gnm1.ann1.U36RLJ
		arahy.Tifrunner.gnm1.ann1.H9YH0C			arahy.Tifrunner.gnm1.ann1.U63CLE
		arahy.Tifrunner.gnm1.ann1.UQ4UHV			arahy.Tifrunner.gnm1.ann1.M53U4W
		arahy.Tifrunner.gnm1.ann1.QDE700			arahy.Tifrunner.gnm1.ann1.V9TZWK
		arahy.Tifrunner.gnm1.ann1.WITA5J			arahy.Tifrunner.gnm1.ann1.0UNU52
		arahy.Tifrunner.gnm1.ann1.H7KX2Z			arahy.Tifrunner.gnm1.ann1.8TQ0W2
		arahy.Tifrunner.gnm1.ann1.7V3AMW			arahy.Tifrunner.gnm1.ann1.MG688V
		arahy.Tifrunner.gnm1.ann1.F7PT0Z			arahy.Tifrunner.gnm1.ann1.2U24C8
		arahy.Tifrunner.gnm1.ann1.MW305E			arahy.Tifrunner.gnm1.ann1.7TG2KL
		arahy.Tifrunner.gnm1.ann1.H20A63			arahy.Tifrunner.gnm1.ann1.19RR7F
		arahy.Tifrunner.gnm1.ann1.JZ8XUN			arahy.Tifrunner.gnm1.ann1.5C4XQ1
		arahy.Tifrunner.gnm1.ann1.HFKS8W			arahy.Tifrunner.gnm1.ann1.E24IL6
		arahy.Tifrunner.gnm1.ann1.G53T1T			arahy.Tifrunner.gnm1.ann1.7WR3XG
		arahy.Tifrunner.gnm1.ann1.86RK4S			arahy.Tifrunner.gnm1.ann1.4R282L
		arahy.Tifrunner.gnm1.ann1.FK3VI9			arahy.Tifrunner.gnm1.ann1.U5RNGH
		arahy.Tifrunner.gnm1.ann1.JSTV8M			arahy.Tifrunner.gnm1.ann1.ZP601Q
		arahy.Tifrunner.gnm1.ann1.MC01IH			arahy.Tifrunner.gnm1.ann1.9J0NPV
		arahy.Tifrunner.gnm1.ann1.L1CXX4			arahy.Tifrunner.gnm1.ann1.BJ0NT8
		arahy.Tifrunner.gnm1.ann1.LI5V6E			arahy.Tifrunner.gnm1.ann1.ZEZH97
		arahy.Tifrunner.gnm1.ann1.WIA6WG			arahy.Tifrunner.gnm1.ann1.B0SKQG
		arahy.Tifrunner.gnm1.ann1.RKD053			arahy.Tifrunner.gnm1.ann1.ZE0ACQ
		arahy.Tifrunner.gnm1.ann1.UR837P			arahy.Tifrunner.gnm1.ann1.6A5V28
		arahy.Tifrunner.gnm1.ann1.00WUVK			arahy.Tifrunner.gnm1.ann1.CAM23Q
		arahy.Tifrunner.gnm1.ann1.57RHWF			arahy.Tifrunner.gnm1.ann1.M62N24
		arahy.Tifrunner.gnm1.ann1.B1JWTK			arahy.Tifrunner.gnm1.ann1.G9Z3VW
		arahy.Tifrunner.gnm1.ann1.IF3X13			arahy.Tifrunner.gnm1.ann1.UU4P1L
		arahy.Tifrunner.gnm1.ann1.SB181I			arahy.Tifrunner.gnm1.ann1.DTQ5EB
		arahy.Tifrunner.gnm1.ann1.RF3Z0U			arahy.Tifrunner.gnm1.ann1.BEHF6G
		arahy.Tifrunner.gnm1.ann1.SNA779			arahy.Tifrunner.gnm1.ann1.T42CFX
		arahy.Tifrunner.gnm1.ann1.U8M3K9			arahy.Tifrunner.gnm1.ann1.FI9C9D
		arahy.Tifrunner.gnm1.ann1.KVXN1E			arahy.Tifrunner.gnm1.ann1.T78K8J
		arahy.Tifrunner.gnm1.ann1.MWA09F			arahy.Tifrunner.gnm1.ann1.CC5QNU
		arahy.Tifrunner.gnm1.ann1.XK38U2			arahy.Tifrunner.gnm1.ann1.P6K76F
		arahy.Tifrunner.gnm1.ann1.UZX3W4			arahy.Tifrunner.gnm1.ann1.IG8MW5
		arahy.Tifrunner.gnm1.ann1.WH9NWR			arahy.Tifrunner.gnm1.ann1.BMN4NJ
		arahy.Tifrunner.gnm1.ann1.SVL3YV			arahy.Tifrunner.gnm1.ann1.FJQ0HN
		arahy.Tifrunner.gnm1.ann1.AELR7S			arahy.Tifrunner.gnm1.ann1.ZP1VNA
		arahy.Tifrunner.gnm1.ann1.K2G5V4			arahy.Tifrunner.gnm1.ann1.J7K1XS
		arahy.Tifrunner.gnm1.ann1.54B16H			arahy.Tifrunner.gnm1.ann1.SW24RX
		arahy.Tifrunner.gnm1.ann1.C6FL8N			arahy.Tifrunner.gnm1.ann1.FF66V7
		arahy.Tifrunner.gnm1.ann1.19P32S			arahy.Tifrunner.gnm1.ann1.MY1P7G
		arahy.Tifrunner.gnm1.ann1.CT2MPD			arahy.Tifrunner.gnm1.ann1.NS7LJX
		arahy.Tifrunner.gnm1.ann1.DJ1VY2			arahy.Tifrunner.gnm1.ann1.1EP8UK
		arahy.Tifrunner.gnm1.ann1.U5K5MH			arahy.Tifrunner.gnm1.ann1.TAR5IY
		arahy.Tifrunner.gnm1.ann1.306WMH			arahy.Tifrunner.gnm1.ann1.UKG7ME
		arahy.Tifrunner.gnm1.ann1.790TYF			arahy.Tifrunner.gnm1.ann1.L3BXHZ
		arahy.Tifrunner.gnm1.ann1.9CY91L			arahy.Tifrunner.gnm1.ann1.YFIP32
		arahy.Tifrunner.gnm1.ann1.57P81C			arahy.Tifrunner.gnm1.ann1.YRV6S7
		arahy.Tifrunner.gnm1.ann1.858I9V			arahy.Tifrunner.gnm1.ann1.2GDU51
		arahy.Tifrunner.gnm1.ann1.MR686J			arahy.Tifrunner.gnm1.ann1.UT2HDF
		arahy.Tifrunner.gnm1.ann1.ZFW2W7			arahy.Tifrunner.gnm1.ann1.VZQ4XE
		arahy.Tifrunner.gnm1.ann1.4GF8V7			arahy.Tifrunner.gnm1.ann1.Q8ZL0R
		arahy.Tifrunner.gnm1.ann1.E76U4D			arahy.Tifrunner.gnm1.ann1.A91P3Y
		arahy.Tifrunner.gnm1.ann1.Y2MR3P			arahy.Tifrunner.gnm1.ann1.1KSV8R
		arahy.Tifrunner.gnm1.ann1.ZHHZ35			arahy.Tifrunner.gnm1.ann1.SSCV96
		arahy.Tifrunner.gnm1.ann1.XC1VLW			arahy.Tifrunner.gnm1.ann1.AR6NCQ
		arahy.Tifrunner.gnm1.ann1.56CBQX			arahy.Tifrunner.gnm1.ann1.KLZ79N
		arahy.Tifrunner.gnm1.ann1.3R4EAX			arahy.Tifrunner.gnm1.ann1.JTR2TE
		arahy.Tifrunner.gnm1.ann1.W37VG6			arahy.Tifrunner.gnm1.ann1.JJQ0MC
		arahy.Tifrunner.gnm1.ann1.WDB61R			arahy.Tifrunner.gnm1.ann1.920WM2
		arahy.Tifrunner.gnm1.ann1.FFL3CR			arahy.Tifrunner.gnm1.ann1.FL369X
		arahy.Tifrunner.gnm1.ann1.W4CKNF			arahy.Tifrunner.gnm1.ann1.BTQT7U
		arahy.Tifrunner.gnm1.ann1.6P73LQ			arahy.Tifrunner.gnm1.ann1.5SR8FF
		arahy.Tifrunner.gnm1.ann1.MV0L3R			arahy.Tifrunner.gnm1.ann1.B6RQCR
		arahy.Tifrunner.gnm1.ann1.F6J9N2			arahy.Tifrunner.gnm1.ann1.XUU5QY
		arahy.Tifrunner.gnm1.ann1.4H9MWH			arahy.Tifrunner.gnm1.ann1.8R27D6
		arahy.Tifrunner.gnm1.ann1.DT0NNH			arahy.Tifrunner.gnm1.ann1.KW5NHF
		arahy.Tifrunner.gnm1.ann1.4X3ZEJ			arahy.Tifrunner.gnm1.ann1.HX0PY9
		arahy.Tifrunner.gnm1.ann1.R8JL4Q			arahy.Tifrunner.gnm1.ann1.UNBX7R
		arahy.Tifrunner.gnm1.ann1.FIT9JY			arahy.Tifrunner.gnm1.ann1.KFYL3R
		arahy.Tifrunner.gnm1.ann1.W31NC6			arahy.Tifrunner.gnm1.ann1.L5HZ8F
		arahy.Tifrunner.gnm1.ann1.YV33P0			arahy.Tifrunner.gnm1.ann1.LFBK1H
		arahy.Tifrunner.gnm1.ann1.S8G523			arahy.Tifrunner.gnm1.ann1.RG0P7S
		arahy.Tifrunner.gnm1.ann1.HMT8RT			arahy.Tifrunner.gnm1.ann1.ZH4XKZ
		arahy.Tifrunner.gnm1.ann1.173QHH			arahy.Tifrunner.gnm1.ann1.LDG5Z4
		arahy.Tifrunner.gnm1.ann1.RH60A4			arahy.Tifrunner.gnm1.ann1.783Z8G
		arahy.Tifrunner.gnm1.ann1.S70RIU			arahy.Tifrunner.gnm1.ann1.ASUB10
		arahy.Tifrunner.gnm1.ann1.ICIJ2U			arahy.Tifrunner.gnm1.ann1.2XH6EA
		arahy.Tifrunner.gnm1.ann1.J4S87V			arahy.Tifrunner.gnm1.ann1.CRWB8Z
		arahy.Tifrunner.gnm1.ann1.ELJ55T			arahy.Tifrunner.gnm1.ann1.068WZH
		arahy.Tifrunner.gnm1.ann1.6ZGG0N			arahy.Tifrunner.gnm1.ann1.ZRY4AM
		arahy.Tifrunner.gnm1.ann1.TP5DYC			arahy.Tifrunner.gnm1.ann1.EH6AZ8
		arahy.Tifrunner.gnm1.ann1.C718TQ			arahy.Tifrunner.gnm1.ann1.C5MJY3
		arahy.Tifrunner.gnm1.ann1.WXAM3F			arahy.Tifrunner.gnm1.ann1.Z8Y3VF
		arahy.Tifrunner.gnm1.ann1.CLI46N			arahy.Tifrunner.gnm1.ann1.937JDH
		arahy.Tifrunner.gnm1.ann1.P44SU2			arahy.Tifrunner.gnm1.ann1.S5WPE4
		arahy.Tifrunner.gnm1.ann1.C252F7			arahy.Tifrunner.gnm1.ann1.JS6392
		arahy.Tifrunner.gnm1.ann1.5L4YH4			arahy.Tifrunner.gnm1.ann1.U6L591
		arahy.Tifrunner.gnm1.ann1.W0TF53			arahy.Tifrunner.gnm1.ann1.G3AUWX
		arahy.Tifrunner.gnm1.ann1.NS4PA6			arahy.Tifrunner.gnm1.ann1.9QT5JT
		arahy.Tifrunner.gnm1.ann1.U6WHGD			arahy.Tifrunner.gnm1.ann1.10QHSJ
		arahy.Tifrunner.gnm1.ann1.WH1NQ3			arahy.Tifrunner.gnm1.ann1.DIS6R0
		arahy.Tifrunner.gnm1.ann1.UW0ZL7			arahy.Tifrunner.gnm1.ann1.LB9ZWL
		arahy.Tifrunner.gnm1.ann1.N2VJYT			arahy.Tifrunner.gnm1.ann1.6UMZ2R
		arahy.Tifrunner.gnm1.ann1.98J6A9			arahy.Tifrunner.gnm1.ann1.71AIDN
		arahy.Tifrunner.gnm1.ann1.GR2Q8K			arahy.Tifrunner.gnm1.ann1.9GY1AY
		arahy.Tifrunner.gnm1.ann1.6IB1GK			arahy.Tifrunner.gnm1.ann1.44HGP5
		arahy.Tifrunner.gnm1.ann1.P8DCPE			arahy.Tifrunner.gnm1.ann1.R6C5BS
		arahy.Tifrunner.gnm1.ann1.C5IBYI			arahy.Tifrunner.gnm1.ann1.ARQH3Y
		arahy.Tifrunner.gnm1.ann1.H70GWQ			arahy.Tifrunner.gnm1.ann1.KH7DJH
		arahy.Tifrunner.gnm1.ann1.IV01VU			arahy.Tifrunner.gnm1.ann1.HI2T5K
		arahy.Tifrunner.gnm1.ann1.6Q1KS5			arahy.Tifrunner.gnm1.ann1.AUV3TU
		arahy.Tifrunner.gnm1.ann1.DHW0DA			arahy.Tifrunner.gnm1.ann1.CJP391
		arahy.Tifrunner.gnm1.ann1.I6685F			arahy.Tifrunner.gnm1.ann1.GM6JEQ
		arahy.Tifrunner.gnm1.ann1.RLS6BD			arahy.Tifrunner.gnm1.ann1.KSNA8H
		arahy.Tifrunner.gnm1.ann1.XDJV4T			arahy.Tifrunner.gnm1.ann1.SXJ33X
		arahy.Tifrunner.gnm1.ann1.PD6YD2			arahy.Tifrunner.gnm1.ann1.492HD2
		arahy.Tifrunner.gnm1.ann1.Q9DAYR			arahy.Tifrunner.gnm1.ann1.W35MPH
		arahy.Tifrunner.gnm1.ann1.1JUP22			arahy.Tifrunner.gnm1.ann1.N9H741
		arahy.Tifrunner.gnm1.ann1.FU6CGW			arahy.Tifrunner.gnm1.ann1.DWV9W6
		arahy.Tifrunner.gnm1.ann1.JM79CB			arahy.Tifrunner.gnm1.ann1.2I1ZFA
		arahy.Tifrunner.gnm1.ann1.7V9HWT			arahy.Tifrunner.gnm1.ann1.5FW7UK
		arahy.Tifrunner.gnm1.ann1.E8J80R			arahy.Tifrunner.gnm1.ann1.SJG3D7
		arahy.Tifrunner.gnm1.ann1.CB6P6Z			arahy.Tifrunner.gnm1.ann1.98U0CP
		arahy.Tifrunner.gnm1.ann1.ZH4NLG			arahy.Tifrunner.gnm1.ann1.TSR8I7
		arahy.Tifrunner.gnm1.ann1.XE3XSF			arahy.Tifrunner.gnm1.ann1.Z5KWA0
		arahy.Tifrunner.gnm1.ann1.Y5LKUA			arahy.Tifrunner.gnm1.ann1.PN2V7H
		arahy.Tifrunner.gnm1.ann1.TBHV4Q			arahy.Tifrunner.gnm1.ann1.XQV0C2
		arahy.Tifrunner.gnm1.ann1.84G6ZA			arahy.Tifrunner.gnm1.ann1.YQ853S
		arahy.Tifrunner.gnm1.ann1.9KBG8L			arahy.Tifrunner.gnm1.ann1.HC540V
		arahy.Tifrunner.gnm1.ann1.9N9F55			arahy.Tifrunner.gnm1.ann1.ZD0NI5
		arahy.Tifrunner.gnm1.ann1.MBF964			arahy.Tifrunner.gnm1.ann1.WA56KQ
		arahy.Tifrunner.gnm1.ann1.AWZ32R			arahy.Tifrunner.gnm1.ann1.8NQ2PZ
		arahy.Tifrunner.gnm1.ann1.HAJP9C			arahy.Tifrunner.gnm1.ann1.41CPL5
		arahy.Tifrunner.gnm1.ann1.U8XEFG			arahy.Tifrunner.gnm1.ann1.S6GYJN
		arahy.Tifrunner.gnm1.ann1.0KJ6B5			arahy.Tifrunner.gnm1.ann1.R5CNPB
		arahy.Tifrunner.gnm1.ann1.D7GKH1			arahy.Tifrunner.gnm1.ann1.BWES1P
		arahy.Tifrunner.gnm1.ann1.UI9B1P			arahy.Tifrunner.gnm1.ann1.VJF7LG
		arahy.Tifrunner.gnm1.ann1.87QPVY			arahy.Tifrunner.gnm1.ann1.81NFJG
		arahy.Tifrunner.gnm1.ann1.677WAC			arahy.Tifrunner.gnm1.ann1.C0IST4
		arahy.Tifrunner.gnm1.ann1.QNFW7J			arahy.Tifrunner.gnm1.ann1.6JR7QB
		arahy.Tifrunner.gnm1.ann1.YH7XEC			arahy.Tifrunner.gnm1.ann1.YW2UEY
		arahy.Tifrunner.gnm1.ann1.5B7TYX			arahy.Tifrunner.gnm1.ann1.HFH99N
		arahy.Tifrunner.gnm1.ann1.63TST2			arahy.Tifrunner.gnm1.ann1.3KU04F
		arahy.Tifrunner.gnm1.ann1.03F3RZ			arahy.Tifrunner.gnm1.ann1.MI1RE4
		arahy.Tifrunner.gnm1.ann1.MAUU5A			arahy.Tifrunner.gnm1.ann1.CFJ0KE
		arahy.Tifrunner.gnm1.ann1.FVT433			arahy.Tifrunner.gnm1.ann1.AKH03T
		arahy.Tifrunner.gnm1.ann1.RMAE34			arahy.Tifrunner.gnm1.ann1.WFP97B
		arahy.Tifrunner.gnm1.ann1.MF06QU			arahy.Tifrunner.gnm1.ann1.2XG0SD
		arahy.Tifrunner.gnm1.ann1.BU3786			arahy.Tifrunner.gnm1.ann1.3FW66N
		arahy.Tifrunner.gnm1.ann1.13IMLW			arahy.Tifrunner.gnm1.ann1.M8DR4H
		arahy.Tifrunner.gnm1.ann1.3ML67S			arahy.Tifrunner.gnm1.ann1.SIT694
		arahy.Tifrunner.gnm1.ann1.20DV7G			arahy.Tifrunner.gnm1.ann1.VX5XH5
		arahy.Tifrunner.gnm1.ann1.HSU2LT			arahy.Tifrunner.gnm1.ann1.UPVY9X
		arahy.Tifrunner.gnm1.ann1.IHL9QQ			arahy.Tifrunner.gnm1.ann1.NK6UX8
					arahy.Tifrunner.gnm1.ann1.YWH2YP
					arahy.Tifrunner.gnm1.ann1.S2G015
					arahy.Tifrunner.gnm1.ann1.A21TQ1
					arahy.Tifrunner.gnm1.ann1.H9LPGA
					arahy.Tifrunner.gnm1.ann1.LQ166S
					arahy.Tifrunner.gnm1.ann1.U9GDAA
					arahy.Tifrunner.gnm1.ann1.V9UCIZ
					arahy.Tifrunner.gnm1.ann1.A3F71V
					arahy.Tifrunner.gnm1.ann1.BBW5IA
					arahy.Tifrunner.gnm1.ann1.JGF0DW
					arahy.Tifrunner.gnm1.ann1.I97S71
					arahy.Tifrunner.gnm1.ann1.HV242L
					arahy.Tifrunner.gnm1.ann1.416W9Q
					arahy.Tifrunner.gnm1.ann1.W7NSCD
					arahy.Tifrunner.gnm1.ann1.Q8TT5G
					arahy.Tifrunner.gnm1.ann1.2XRJ77
					arahy.Tifrunner.gnm1.ann1.AX22IR
					arahy.Tifrunner.gnm1.ann1.IN9LQ3
					arahy.Tifrunner.gnm1.ann1.SK03LI
					arahy.Tifrunner.gnm1.ann1.NQ54M2
					arahy.Tifrunner.gnm1.ann1.3T6XNU
					arahy.Tifrunner.gnm1.ann1.MX795F
					arahy.Tifrunner.gnm1.ann1.C0Q7J8
					arahy.Tifrunner.gnm1.ann1.XHST8G
					arahy.Tifrunner.gnm1.ann1.U0IDC3
					arahy.Tifrunner.gnm1.ann1.7CM6K7
					arahy.Tifrunner.gnm1.ann1.M5YJKY
					arahy.Tifrunner.gnm1.ann1.1B1F65
					arahy.Tifrunner.gnm1.ann1.Y5DXIN
					arahy.Tifrunner.gnm1.ann1.6PB5HV
					arahy.Tifrunner.gnm1.ann1.ZH3HJS
					arahy.Tifrunner.gnm1.ann1.882I6B
					arahy.Tifrunner.gnm1.ann1.X0U75U
					arahy.Tifrunner.gnm1.ann1.32PFVB
					arahy.Tifrunner.gnm1.ann1.S80HYQ
					arahy.Tifrunner.gnm1.ann1.DBX871
					arahy.Tifrunner.gnm1.ann1.4WKR5S
					arahy.Tifrunner.gnm1.ann1.H195MC
					arahy.Tifrunner.gnm1.ann1.PLJ68Y
					arahy.Tifrunner.gnm1.ann1.U2ETAV
					arahy.Tifrunner.gnm1.ann1.R1LWYI
					arahy.Tifrunner.gnm1.ann1.BQ5T6G
					arahy.Tifrunner.gnm1.ann1.PS2EEH
					arahy.Tifrunner.gnm1.ann1.Z6ZXKG
					arahy.Tifrunner.gnm1.ann1.L85FTG
					arahy.Tifrunner.gnm1.ann1.05X33F
					arahy.Tifrunner.gnm1.ann1.W3XDQ4
					arahy.Tifrunner.gnm1.ann1.XPT71U
					arahy.Tifrunner.gnm1.ann1.3AS2PE
					arahy.Tifrunner.gnm1.ann1.3X9B1A
					arahy.Tifrunner.gnm1.ann1.ARIR4Q
					arahy.Tifrunner.gnm1.ann1.2SVG3G
					arahy.Tifrunner.gnm1.ann1.V9EYC9
					arahy.Tifrunner.gnm1.ann1.B02C3Y
					arahy.Tifrunner.gnm1.ann1.K3AWUS
					arahy.Tifrunner.gnm1.ann1.72XCHD
					arahy.Tifrunner.gnm1.ann1.V7KKLB
					arahy.Tifrunner.gnm1.ann1.FA7QKA
					arahy.Tifrunner.gnm1.ann1.U0P7JC
					arahy.Tifrunner.gnm1.ann1.2X3X0W
					arahy.Tifrunner.gnm1.ann1.3K2WNH
					arahy.Tifrunner.gnm1.ann1.SA3GIM
					arahy.Tifrunner.gnm1.ann1.BLVJ4U
					arahy.Tifrunner.gnm1.ann1.WAKG1R
					arahy.Tifrunner.gnm1.ann1.ZM6M9V
					arahy.Tifrunner.gnm1.ann1.M3EH65
					arahy.Tifrunner.gnm1.ann1.6GC407
					arahy.Tifrunner.gnm1.ann1.6ILC2A
					arahy.Tifrunner.gnm1.ann1.IEPX8R
					arahy.Tifrunner.gnm1.ann1.WF8RVZ
					arahy.Tifrunner.gnm1.ann1.RGL1S4
					arahy.Tifrunner.gnm1.ann1.R0PHQE
					arahy.Tifrunner.gnm1.ann1.06EJ88
					arahy.Tifrunner.gnm1.ann1.IMLK5J
					arahy.Tifrunner.gnm1.ann1.EJJL2V
					arahy.Tifrunner.gnm1.ann1.HC1E0U
					arahy.Tifrunner.gnm1.ann1.2FUK2Z
					arahy.Tifrunner.gnm1.ann1.VHEE5Y
					arahy.Tifrunner.gnm1.ann1.0LE9N4
					arahy.Tifrunner.gnm1.ann1.8JQ024
					arahy.Tifrunner.gnm1.ann1.P2WQA7
					arahy.Tifrunner.gnm1.ann1.4Q9CQT
					arahy.Tifrunner.gnm1.ann1.VVP2QU
					arahy.Tifrunner.gnm1.ann1.G021HG
					arahy.Tifrunner.gnm1.ann1.H5H05M
					arahy.Tifrunner.gnm1.ann1.UFW4RD
					arahy.Tifrunner.gnm1.ann1.6TJY4I
					arahy.Tifrunner.gnm1.ann1.DCNL5J
					arahy.Tifrunner.gnm1.ann1.X7NLR0
					arahy.Tifrunner.gnm1.ann1.K9835S
					arahy.Tifrunner.gnm1.ann1.F5FKV3
					arahy.Tifrunner.gnm1.ann1.AK92GL
					arahy.Tifrunner.gnm1.ann1.R8F3HD
					arahy.Tifrunner.gnm1.ann1.MH39Z0
					arahy.Tifrunner.gnm1.ann1.WM1R7K
					arahy.Tifrunner.gnm1.ann1.9R7E2G
					arahy.Tifrunner.gnm1.ann1.MS3UCN
					arahy.Tifrunner.gnm1.ann1.U6RQRB
					arahy.Tifrunner.gnm1.ann1.9IS8RL
					arahy.Tifrunner.gnm1.ann1.IN97R0
					arahy.Tifrunner.gnm1.ann1.XYY1GX
					arahy.Tifrunner.gnm1.ann1.HZBF05
					arahy.Tifrunner.gnm1.ann1.S49I6H
					arahy.Tifrunner.gnm1.ann1.RE2KLX
					arahy.Tifrunner.gnm1.ann1.FJS2VQ
					arahy.Tifrunner.gnm1.ann1.RRD2QF
					arahy.Tifrunner.gnm1.ann1.UF3XQW
					arahy.Tifrunner.gnm1.ann1.LL0XTR
					arahy.Tifrunner.gnm1.ann1.Z4J9LG
					arahy.Tifrunner.gnm1.ann1.X3NVY2
					arahy.Tifrunner.gnm1.ann1.VNVR7L
					arahy.Tifrunner.gnm1.ann1.YCFU7L
					arahy.Tifrunner.gnm1.ann1.6441EL
					arahy.Tifrunner.gnm1.ann1.QZG3GX
					arahy.Tifrunner.gnm1.ann1.R4QMSQ
					arahy.Tifrunner.gnm1.ann1.VK45Y5
					arahy.Tifrunner.gnm1.ann1.30VNIJ
					arahy.Tifrunner.gnm1.ann1.34XV9Z
					arahy.Tifrunner.gnm1.ann1.U6WJF3
					arahy.Tifrunner.gnm1.ann1.3M8WGZ
					arahy.Tifrunner.gnm1.ann1.8Q2QZD
					arahy.Tifrunner.gnm1.ann1.A0NCLF
					arahy.Tifrunner.gnm1.ann1.FN45FY
					arahy.Tifrunner.gnm1.ann1.X9T1C2
					arahy.Tifrunner.gnm1.ann1.QP4M0U
					arahy.Tifrunner.gnm1.ann1.UDXZ3L
					arahy.Tifrunner.gnm1.ann1.8X0KIE
					arahy.Tifrunner.gnm1.ann1.WMTX8C
					arahy.Tifrunner.gnm1.ann1.5S4EZI
					arahy.Tifrunner.gnm1.ann1.NTHQ1E
					arahy.Tifrunner.gnm1.ann1.W7JQAT
					arahy.Tifrunner.gnm1.ann1.RM06CW
					arahy.Tifrunner.gnm1.ann1.FFRS2J
					arahy.Tifrunner.gnm1.ann1.WC5N1Q
					arahy.Tifrunner.gnm1.ann1.56UDE7
					arahy.Tifrunner.gnm1.ann1.I01BWW
					arahy.Tifrunner.gnm1.ann1.8G8R7R
					arahy.Tifrunner.gnm1.ann1.R134T8
					arahy.Tifrunner.gnm1.ann1.06DG1T
					arahy.Tifrunner.gnm1.ann1.0R3YHS
					arahy.Tifrunner.gnm1.ann1.A3FY7U
					arahy.Tifrunner.gnm1.ann1.XRPJ7L
					arahy.Tifrunner.gnm1.ann1.V6RPLX
					arahy.Tifrunner.gnm1.ann1.LWY0NT
					arahy.Tifrunner.gnm1.ann1.NQ58Z6
					arahy.Tifrunner.gnm1.ann1.4721MN
					arahy.Tifrunner.gnm1.ann1.VNL2BE
					arahy.Tifrunner.gnm1.ann1.HI4H5F
					arahy.Tifrunner.gnm1.ann1.L2NQSV
					arahy.Tifrunner.gnm1.ann1.Y9M9U1
					arahy.Tifrunner.gnm1.ann1.CC9DVG
					arahy.Tifrunner.gnm1.ann1.LIU795
					arahy.Tifrunner.gnm1.ann1.UBL83T
					arahy.Tifrunner.gnm1.ann1.S4ZDNS
					arahy.Tifrunner.gnm1.ann1.IB1TIP
					arahy.Tifrunner.gnm1.ann1.3GG3GM
					arahy.Tifrunner.gnm1.ann1.AT5BZQ
					arahy.Tifrunner.gnm1.ann1.B0E7W8
					arahy.Tifrunner.gnm1.ann1.SPQ4E9
					arahy.Tifrunner.gnm1.ann1.S4R36H
					arahy.Tifrunner.gnm1.ann1.UV9SWK
					arahy.Tifrunner.gnm1.ann1.WE6MWD
					arahy.Tifrunner.gnm1.ann1.P6P9CF
					arahy.Tifrunner.gnm1.ann1.GM7MS6
