# Supplementary material for: AhABI4s Negatively Regulate Salt-Stress Response in Peanut
Source: Front Plant Sci. 2021 Oct 14;12:741641. doi: 10.3389/fpls.2021.741641 (PMC8551806; doi:10.3389/fpls.2021.741641)
Supplement: Supplementary file 10 [file Table_10.XLSX]

## Sheet: Sheet2
Supplementary Table 10 Venn analysis of sites with different phosphorylation levels
a (Leaf of mock plant uniq, 195)				b (Leaf of AhABI4-silenced plant uniq, 80)				f (Root of mock plant uniq, 399)				i (Root of AhABI4-silenced plant uniq, 319)				c (Leaf of mock plant & Leaf of AhABI4-silenced plant common, 65)				o (Root of mock plant & Root of AhABI4-silenced common, 688)				d (Leaf of mock plant & Root of mock plant common,70)				e (Leaf of AhABI4-silenced plant & Root of AhABI4-silenced plant common, 31)				g (Leaf of mock plant & Root of mock plant & Leaf of AhABI4-silenced plant common, 22)				h (Leaf of mock plant & Leaf of AhABI4-silenced plant & Root of AhABI4-silenced plant common, 14)				k (Leaf of AhABI4-silenced plant & Root of mock plant common, 34)				l (Leaf of mock plant & Root of AhABI4-silenced plant common, 50)				m (Leaf of AhABI4-silenced plant & Root of mock plant & Root of AhABI4-silenced plant common, 80)
	Protein Accession	Position			Protein Accession	Position			Protein Accession	Position			Protein Accession	Position			Protein Accession	Position			Protein Accession	Position			Protein Accession	Position			Protein Accession	Position			Protein Accession	Position			Protein Accession	Position			Protein Accession	Position			Protein Accession	Position			Protein Accession
1	arahy.Tifrunner.gnm1.ann1.023UF6.1	S243		1	arahy.Tifrunner.gnm1.ann1.09XT1N.1	S337		1	arahy.Tifrunner.gnm1.ann1.009U6B.1	S425		1	arahy.Tifrunner.gnm1.ann1.099TXP.1	S169		1	arahy.Tifrunner.gnm1.ann1.0AQ0IW.3	S401		1	arahy.Tifrunner.gnm1.ann1.00WUVK.1	S429		1	arahy.Tifrunner.gnm1.ann1.0QZG7W.1	S793		1	arahy.Tifrunner.gnm1.ann1.0ZR0UF.2	S181		1	arahy.Tifrunner.gnm1.ann1.15IZES.1	S115		1	arahy.Tifrunner.gnm1.ann1.56X5WL.2	T581		1	arahy.Tifrunner.gnm1.ann1.0CFS5U.2	S96		1	arahy.Tifrunner.gnm1.ann1.201XHT.4	S893		1	arahy.Tifrunner.gnm1.ann1.014EBR.1
	arahy.Tifrunner.gnm1.ann1.023UF6.1	S411		2	arahy.Tifrunner.gnm1.ann1.0NLM3R.1	S15		2	arahy.Tifrunner.gnm1.ann1.01A8MA.3	S235		2	arahy.Tifrunner.gnm1.ann1.0ASR8J.1	S29		2	arahy.Tifrunner.gnm1.ann1.11BQ2X.4	S223		2	arahy.Tifrunner.gnm1.ann1.018Q39.2	S479		2	arahy.Tifrunner.gnm1.ann1.0RL0PX.1	S1108		2	arahy.Tifrunner.gnm1.ann1.649J27.1	S949		2	arahy.Tifrunner.gnm1.ann1.63GP52.1	T121		2	arahy.Tifrunner.gnm1.ann1.6NN0YE.3	S329		2	arahy.Tifrunner.gnm1.ann1.11BQ2X.4	S189			arahy.Tifrunner.gnm1.ann1.201XHT.4	T890		2	arahy.Tifrunner.gnm1.ann1.0RG3QL.1
2	arahy.Tifrunner.gnm1.ann1.06VYCT.5	T127		3	arahy.Tifrunner.gnm1.ann1.11BQ2X.4	S231		3	arahy.Tifrunner.gnm1.ann1.0ASR8J.1	S152		3	arahy.Tifrunner.gnm1.ann1.0QZG7W.1	S556		3	arahy.Tifrunner.gnm1.ann1.1H9F4R.1	S87			arahy.Tifrunner.gnm1.ann1.018Q39.2	S483		3	arahy.Tifrunner.gnm1.ann1.26W00C.1	S339		3	arahy.Tifrunner.gnm1.ann1.7X1Y1S.1	T160		3	arahy.Tifrunner.gnm1.ann1.7M06WQ.1	T316		3	arahy.Tifrunner.gnm1.ann1.7M06WQ.1	S313			arahy.Tifrunner.gnm1.ann1.11BQ2X.4	S191		2	arahy.Tifrunner.gnm1.ann1.4E075G.1	S765		3	arahy.Tifrunner.gnm1.ann1.1G1J9V.1
3	arahy.Tifrunner.gnm1.ann1.0WKN8B.1	S130		4	arahy.Tifrunner.gnm1.ann1.11JIMN.1	S126		4	arahy.Tifrunner.gnm1.ann1.0QZG7W.1	S802		4	arahy.Tifrunner.gnm1.ann1.16GZH2.1	S143		4	arahy.Tifrunner.gnm1.ann1.2XR4L9.1	S279		3	arahy.Tifrunner.gnm1.ann1.0B7PBW.1	S453		4	arahy.Tifrunner.gnm1.ann1.2WY12S.1	S306		4	arahy.Tifrunner.gnm1.ann1.9WU370.1	S20		4	arahy.Tifrunner.gnm1.ann1.AUQB01.1	S419		4	arahy.Tifrunner.gnm1.ann1.9T1CY3.1	S144		3	arahy.Tifrunner.gnm1.ann1.185U5B.3	S202		3	arahy.Tifrunner.gnm1.ann1.6BML15.1	S247		4	arahy.Tifrunner.gnm1.ann1.1TT2GW.1
4	arahy.Tifrunner.gnm1.ann1.1H9ESI.1	S34		5	arahy.Tifrunner.gnm1.ann1.238B6D.1	S280		5	arahy.Tifrunner.gnm1.ann1.0X3R4P.1	S22		5	arahy.Tifrunner.gnm1.ann1.18FPP0.1	S397		5	arahy.Tifrunner.gnm1.ann1.3J4V9H.1	S519		4	arahy.Tifrunner.gnm1.ann1.0N5IZC.1	S220		5	arahy.Tifrunner.gnm1.ann1.2Z77FC.1	S82		5	arahy.Tifrunner.gnm1.ann1.A6N0MA.1	S29		5	arahy.Tifrunner.gnm1.ann1.B8YDI3.1	S431		5	arahy.Tifrunner.gnm1.ann1.9V79C6.2	S981		4	arahy.Tifrunner.gnm1.ann1.1N9EHH.1	S221		4	arahy.Tifrunner.gnm1.ann1.779YCA.2	S118		5	arahy.Tifrunner.gnm1.ann1.21Z9DD.1
5	arahy.Tifrunner.gnm1.ann1.1TT2GW.1	S724		6	arahy.Tifrunner.gnm1.ann1.2C8XNL.1	S61		6	arahy.Tifrunner.gnm1.ann1.0ZGE19.1	S253		6	arahy.Tifrunner.gnm1.ann1.1E00SW.2	S351		6	arahy.Tifrunner.gnm1.ann1.3J71J7.1	S72		5	arahy.Tifrunner.gnm1.ann1.16GZH2.1	S124		6	arahy.Tifrunner.gnm1.ann1.3I6JR3.1	S23		6	arahy.Tifrunner.gnm1.ann1.AM735H.1	S165		6	arahy.Tifrunner.gnm1.ann1.BAUB6M.1	S217		6	arahy.Tifrunner.gnm1.ann1.FNBZ5S.1	S64		5	arahy.Tifrunner.gnm1.ann1.22A3IK.1	S18		5	arahy.Tifrunner.gnm1.ann1.7B7L4H.3	S631		6	arahy.Tifrunner.gnm1.ann1.2YXT8K.4
6	arahy.Tifrunner.gnm1.ann1.1U7IT4.1	S55		7	arahy.Tifrunner.gnm1.ann1.2H5V0G.1	S164		7	arahy.Tifrunner.gnm1.ann1.11NDUV.1	S35		7	arahy.Tifrunner.gnm1.ann1.1EDB5Y.1	S728		7	arahy.Tifrunner.gnm1.ann1.47SX7B.1	S230		6	arahy.Tifrunner.gnm1.ann1.1B7IGJ.1	S93		7	arahy.Tifrunner.gnm1.ann1.492HD2.1	T227		7	arahy.Tifrunner.gnm1.ann1.AUQB01.1	S137		7	arahy.Tifrunner.gnm1.ann1.C14L30.1	S175		7	arahy.Tifrunner.gnm1.ann1.GSB289.1	S64		6	arahy.Tifrunner.gnm1.ann1.238B6D.1	S314			arahy.Tifrunner.gnm1.ann1.7B7L4H.3	T586		7	arahy.Tifrunner.gnm1.ann1.3M2LT7.1
7	arahy.Tifrunner.gnm1.ann1.22L7FB.1	S129		8	arahy.Tifrunner.gnm1.ann1.2N4ZV5.1	S16		8	arahy.Tifrunner.gnm1.ann1.1B7IGJ.1	S91			arahy.Tifrunner.gnm1.ann1.1EDB5Y.1	S753		8	arahy.Tifrunner.gnm1.ann1.63GP52.1	T18		7	arahy.Tifrunner.gnm1.ann1.1R75EY.1	S28		8	arahy.Tifrunner.gnm1.ann1.5BR908.2	S403			arahy.Tifrunner.gnm1.ann1.AUQB01.1	S162		8	arahy.Tifrunner.gnm1.ann1.CC2QWC.1	S37		8	arahy.Tifrunner.gnm1.ann1.KS3LQK.2	T146		7	arahy.Tifrunner.gnm1.ann1.4RYA37.1	S16		6	arahy.Tifrunner.gnm1.ann1.7J7UQ4.2	S45		8	arahy.Tifrunner.gnm1.ann1.3NB7SA.1
8	arahy.Tifrunner.gnm1.ann1.2FK0GQ.2	S509		9	arahy.Tifrunner.gnm1.ann1.2PBN0R.1	T211		9	arahy.Tifrunner.gnm1.ann1.1FV09I.1	S940		8	arahy.Tifrunner.gnm1.ann1.1M6YYJ.2	S638		9	arahy.Tifrunner.gnm1.ann1.6I3V5I.1	S444		8	arahy.Tifrunner.gnm1.ann1.1VS4ZL.2	S242		9	arahy.Tifrunner.gnm1.ann1.6R22RC.1	S115		8	arahy.Tifrunner.gnm1.ann1.DQ4RIU.1	S243		9	arahy.Tifrunner.gnm1.ann1.FM5VYN.1	S284		9	arahy.Tifrunner.gnm1.ann1.MQC2P6.1	T447		8	arahy.Tifrunner.gnm1.ann1.5BR908.2	S400		7	arahy.Tifrunner.gnm1.ann1.9D7AF0.1	S274		9	arahy.Tifrunner.gnm1.ann1.3THH2M.2
9	arahy.Tifrunner.gnm1.ann1.2X8VUU.1	S241		10	arahy.Tifrunner.gnm1.ann1.2Z77FC.1	S124		10	arahy.Tifrunner.gnm1.ann1.1K6ZHH.2	S266		9	arahy.Tifrunner.gnm1.ann1.1VDT9U.2	S18		10	arahy.Tifrunner.gnm1.ann1.72FWH3.1	S196		9	arahy.Tifrunner.gnm1.ann1.23ZYRY.3	S84		10	arahy.Tifrunner.gnm1.ann1.734U7E.1	S717		9	arahy.Tifrunner.gnm1.ann1.E5GBGH.1	S81		10	arahy.Tifrunner.gnm1.ann1.GBN5SF.2	S712		10	arahy.Tifrunner.gnm1.ann1.MYF06S.4	S470		9	arahy.Tifrunner.gnm1.ann1.69X35Q.2	S421		8	arahy.Tifrunner.gnm1.ann1.AUQB01.1	S364		10	arahy.Tifrunner.gnm1.ann1.56X5WL.2
10	arahy.Tifrunner.gnm1.ann1.338AY0.2	S1458		11	arahy.Tifrunner.gnm1.ann1.3M73WP.1	S357		11	arahy.Tifrunner.gnm1.ann1.1T1RVQ.1	S224		10	arahy.Tifrunner.gnm1.ann1.22LF0C.1	S275		11	arahy.Tifrunner.gnm1.ann1.810EMS.2	S78		10	arahy.Tifrunner.gnm1.ann1.26W00C.1	S395		11	arahy.Tifrunner.gnm1.ann1.7FJL8T.2	S87		10	arahy.Tifrunner.gnm1.ann1.F2WDYD.2	S135			arahy.Tifrunner.gnm1.ann1.GBN5SF.2	S714		11	arahy.Tifrunner.gnm1.ann1.Q9RGLK.1	S492		10	arahy.Tifrunner.gnm1.ann1.6L1LF5.1	S204		9	arahy.Tifrunner.gnm1.ann1.B5VTGG.2	S385		11	arahy.Tifrunner.gnm1.ann1.73LV1S.3
11	arahy.Tifrunner.gnm1.ann1.3EVA1Y.1	S116		12	arahy.Tifrunner.gnm1.ann1.4XM3SI.1	S1070		12	arahy.Tifrunner.gnm1.ann1.230XUM.2	S101		11	arahy.Tifrunner.gnm1.ann1.230XUM.2	S423		12	arahy.Tifrunner.gnm1.ann1.85Z4HY.1	S91		11	arahy.Tifrunner.gnm1.ann1.27IQR1.1	S10		12	arahy.Tifrunner.gnm1.ann1.81342Q.1	S6		11	arahy.Tifrunner.gnm1.ann1.FSC14G.1	S28		11	arahy.Tifrunner.gnm1.ann1.H1BIFD.1	S287		12	arahy.Tifrunner.gnm1.ann1.V7MLFS.2	S12		11	arahy.Tifrunner.gnm1.ann1.7PY5NM.1	S410		10	arahy.Tifrunner.gnm1.ann1.BN91FR.1	S114		12	arahy.Tifrunner.gnm1.ann1.79RH6E.1
12	arahy.Tifrunner.gnm1.ann1.3YC2HT.2	S255		13	arahy.Tifrunner.gnm1.ann1.5590XE.2	T393			arahy.Tifrunner.gnm1.ann1.230XUM.2	S233		12	arahy.Tifrunner.gnm1.ann1.2C8XNL.1	S69		13	arahy.Tifrunner.gnm1.ann1.86F2TK.1	S35		12	arahy.Tifrunner.gnm1.ann1.2FK0GQ.2	S1332		13	arahy.Tifrunner.gnm1.ann1.86R49N.1	S25		12	arahy.Tifrunner.gnm1.ann1.HMW6IE.2	S149		12	arahy.Tifrunner.gnm1.ann1.HQ5YUL.1	S279		13	arahy.Tifrunner.gnm1.ann1.XP10PA.2	S486		12	arahy.Tifrunner.gnm1.ann1.93GJX5.3	S310		11	arahy.Tifrunner.gnm1.ann1.CFVF1U.2	S168		13	arahy.Tifrunner.gnm1.ann1.7PDB7U.3
13	arahy.Tifrunner.gnm1.ann1.41MGIJ.1	S703		14	arahy.Tifrunner.gnm1.ann1.5V3X3X.2	T286		13	arahy.Tifrunner.gnm1.ann1.23ZYRY.3	S1043		13	arahy.Tifrunner.gnm1.ann1.2KUM5F.1	S277		14	arahy.Tifrunner.gnm1.ann1.8L38IN.1	S230			arahy.Tifrunner.gnm1.ann1.2FK0GQ.2	S1338		14	arahy.Tifrunner.gnm1.ann1.901AMQ.1	S27			arahy.Tifrunner.gnm1.ann1.HMW6IE.2	S151		13	arahy.Tifrunner.gnm1.ann1.KWM0H4.1	S12		14	arahy.Tifrunner.gnm1.ann1.Z6JTIR.1	S326		13	arahy.Tifrunner.gnm1.ann1.9ADW36.1	S189		12	arahy.Tifrunner.gnm1.ann1.D7EPYG.1	S111		14	arahy.Tifrunner.gnm1.ann1.7WKR24.1
14	arahy.Tifrunner.gnm1.ann1.44QEU2.1	S391		15	arahy.Tifrunner.gnm1.ann1.648X0I.1	S34		14	arahy.Tifrunner.gnm1.ann1.2L5X7N.3	S310		14	arahy.Tifrunner.gnm1.ann1.2S25M9.2	S638		15	arahy.Tifrunner.gnm1.ann1.9HQ4ZM.1	S552		13	arahy.Tifrunner.gnm1.ann1.2FUK2Z.2	S329		15	arahy.Tifrunner.gnm1.ann1.9R72FZ.1	S128		13	arahy.Tifrunner.gnm1.ann1.IAMR94.1	S36		14	arahy.Tifrunner.gnm1.ann1.NAQH5K.1	T901							arahy.Tifrunner.gnm1.ann1.9ADW36.1	S191		13	arahy.Tifrunner.gnm1.ann1.E8CC8A.1	S763		15	arahy.Tifrunner.gnm1.ann1.8F6M4K.1
15	arahy.Tifrunner.gnm1.ann1.46GERB.2	S336		16	arahy.Tifrunner.gnm1.ann1.66S7FV.1	T877		15	arahy.Tifrunner.gnm1.ann1.2QV4RS.1	S472		15	arahy.Tifrunner.gnm1.ann1.2YXT8K.4	S696		16	arahy.Tifrunner.gnm1.ann1.B8YDI3.1	S442			arahy.Tifrunner.gnm1.ann1.2FUK2Z.2	S534		16	arahy.Tifrunner.gnm1.ann1.A1RQ10.3	S62		14	arahy.Tifrunner.gnm1.ann1.IB7YTW.2	S8		15	arahy.Tifrunner.gnm1.ann1.NN057S.1	S454						14	arahy.Tifrunner.gnm1.ann1.CZ3U7F.1	S29		14	arahy.Tifrunner.gnm1.ann1.FAC3HW.1	S502		16	arahy.Tifrunner.gnm1.ann1.8R27D6.1
	arahy.Tifrunner.gnm1.ann1.46GERB.2	S341		17	arahy.Tifrunner.gnm1.ann1.6AJ8U6.1	S300		16	arahy.Tifrunner.gnm1.ann1.2S6U7G.1	S144			arahy.Tifrunner.gnm1.ann1.2YXT8K.4	T341		17	arahy.Tifrunner.gnm1.ann1.D6D033.1	S406		14	arahy.Tifrunner.gnm1.ann1.39XKQR.1	S808		17	arahy.Tifrunner.gnm1.ann1.A9UZA5.1	S100		15	arahy.Tifrunner.gnm1.ann1.IQ8CLR.2	S554		16	arahy.Tifrunner.gnm1.ann1.RX1SGL.1	S506						15	arahy.Tifrunner.gnm1.ann1.D6D033.1	S10		15	arahy.Tifrunner.gnm1.ann1.G6Z6LZ.2	S1395		17	arahy.Tifrunner.gnm1.ann1.8YJ5TP.1
16	arahy.Tifrunner.gnm1.ann1.4FD105.2	S559		18	arahy.Tifrunner.gnm1.ann1.6R22RC.1	T92		17	arahy.Tifrunner.gnm1.ann1.2ZBI42.1	S282		16	arahy.Tifrunner.gnm1.ann1.2Z77FC.1	S107		18	arahy.Tifrunner.gnm1.ann1.D7QLLZ.1	S18		15	arahy.Tifrunner.gnm1.ann1.3J71J7.1	S58		18	arahy.Tifrunner.gnm1.ann1.BC0AQ3.1	S75			arahy.Tifrunner.gnm1.ann1.IQ8CLR.2	S557		17	arahy.Tifrunner.gnm1.ann1.RYYU2D.4	S161						16	arahy.Tifrunner.gnm1.ann1.FTDV76.2	T750		16	arahy.Tifrunner.gnm1.ann1.GA8N54.1	T120		18	arahy.Tifrunner.gnm1.ann1.957CJD.1
17	arahy.Tifrunner.gnm1.ann1.4XM3SI.1	S1077		19	arahy.Tifrunner.gnm1.ann1.786IJB.1	S116		18	arahy.Tifrunner.gnm1.ann1.338AY0.2	S100			arahy.Tifrunner.gnm1.ann1.2Z77FC.1	T160		19	arahy.Tifrunner.gnm1.ann1.EJ8ZFW.1	T321			arahy.Tifrunner.gnm1.ann1.3J71J7.1	S61		19	arahy.Tifrunner.gnm1.ann1.C14L30.1	S187		16	arahy.Tifrunner.gnm1.ann1.JL30IG.1	S264		18	arahy.Tifrunner.gnm1.ann1.UU4P1L.1	S1038						17	arahy.Tifrunner.gnm1.ann1.G2H5J3.1	S35		17	arahy.Tifrunner.gnm1.ann1.H8DYH4.1	S415		19	arahy.Tifrunner.gnm1.ann1.AY0C6D.2
18	arahy.Tifrunner.gnm1.ann1.50NPJN.1	S321		20	arahy.Tifrunner.gnm1.ann1.7WD3SA.2	S81		19	arahy.Tifrunner.gnm1.ann1.33JI2U.1	S67		17	arahy.Tifrunner.gnm1.ann1.3I6JR3.1	S14		20	arahy.Tifrunner.gnm1.ann1.EQL16Q.2	S477		16	arahy.Tifrunner.gnm1.ann1.3P0VVA.4	S472		20	arahy.Tifrunner.gnm1.ann1.CB4TML.1	S656		17	arahy.Tifrunner.gnm1.ann1.KF5N5L.1	T144		19	arahy.Tifrunner.gnm1.ann1.V703XR.1	S7						18	arahy.Tifrunner.gnm1.ann1.GBJ0AR.1	T63		18	arahy.Tifrunner.gnm1.ann1.HMW6IE.2	S242		20	arahy.Tifrunner.gnm1.ann1.B0SKQG.1
19	arahy.Tifrunner.gnm1.ann1.58XCKB.1	S402		21	arahy.Tifrunner.gnm1.ann1.8F6M4K.1	S179		20	arahy.Tifrunner.gnm1.ann1.36HDXC.1	S87		18	arahy.Tifrunner.gnm1.ann1.3Q5GH0.1	S428		21	arahy.Tifrunner.gnm1.ann1.FCRD5F.1	S474		17	arahy.Tifrunner.gnm1.ann1.3X6E38.1	S18		21	arahy.Tifrunner.gnm1.ann1.D9ZPCT.4	S347		18	arahy.Tifrunner.gnm1.ann1.LT4L2L.1	S447		20	arahy.Tifrunner.gnm1.ann1.W35S2M.2	S139						19	arahy.Tifrunner.gnm1.ann1.GV3QTF.1	S99		19	arahy.Tifrunner.gnm1.ann1.HXMF4Z.1	S10		21	arahy.Tifrunner.gnm1.ann1.B2BEUH.5
20	arahy.Tifrunner.gnm1.ann1.5CFI8R.1	S631		22	arahy.Tifrunner.gnm1.ann1.9BBP6D.2	S132		21	arahy.Tifrunner.gnm1.ann1.3EVX7H.1	S143		19	arahy.Tifrunner.gnm1.ann1.3T59BH.3	T112		22	arahy.Tifrunner.gnm1.ann1.FDUG2D.1	S468			arahy.Tifrunner.gnm1.ann1.3X6E38.1	S20		22	arahy.Tifrunner.gnm1.ann1.DE6SJA.1	S68		19	arahy.Tifrunner.gnm1.ann1.M6CJ98.1	T1108		21	arahy.Tifrunner.gnm1.ann1.Z84XTW.1	S503						20	arahy.Tifrunner.gnm1.ann1.HU64YQ.2	S280		20	arahy.Tifrunner.gnm1.ann1.J916II.1	S88		22	arahy.Tifrunner.gnm1.ann1.BD8AAL.1
21	arahy.Tifrunner.gnm1.ann1.5PGU74.2	S261		23	arahy.Tifrunner.gnm1.ann1.9D7AF0.1	S221		22	arahy.Tifrunner.gnm1.ann1.3TU9DB.1	T48		20	arahy.Tifrunner.gnm1.ann1.415NE5.1	S780		23	arahy.Tifrunner.gnm1.ann1.G6Z6LZ.2	S1370		18	arahy.Tifrunner.gnm1.ann1.45L0XA.3	S337		23	arahy.Tifrunner.gnm1.ann1.DY9K7Z.1	S45		20	arahy.Tifrunner.gnm1.ann1.MV6I8X.1	S263										21	arahy.Tifrunner.gnm1.ann1.I67LVW.1	S804		21	arahy.Tifrunner.gnm1.ann1.KNS6CZ.1	S81		23	arahy.Tifrunner.gnm1.ann1.D1NSDN.1
22	arahy.Tifrunner.gnm1.ann1.5ZZ6F4.2	S205		24	arahy.Tifrunner.gnm1.ann1.A82XLX.1	S37		23	arahy.Tifrunner.gnm1.ann1.3X6UQX.1	S244		21	arahy.Tifrunner.gnm1.ann1.478ZG4.2	S269		24	arahy.Tifrunner.gnm1.ann1.GA8N54.1	T144		19	arahy.Tifrunner.gnm1.ann1.4BR56W.1	S144		24	arahy.Tifrunner.gnm1.ann1.E10R0K.1	S471		21	arahy.Tifrunner.gnm1.ann1.N274YR.1	S149										22	arahy.Tifrunner.gnm1.ann1.J916II.1	S58		22	arahy.Tifrunner.gnm1.ann1.LDX8EP.1	S796		24	arahy.Tifrunner.gnm1.ann1.DC2GX7.1
23	arahy.Tifrunner.gnm1.ann1.63GP52.1	S61		25	arahy.Tifrunner.gnm1.ann1.AI2V23.1	S28		24	arahy.Tifrunner.gnm1.ann1.45L0XA.3	S378		22	arahy.Tifrunner.gnm1.ann1.4L72G1.2	S575		25	arahy.Tifrunner.gnm1.ann1.GZ9SUQ.1	S619		20	arahy.Tifrunner.gnm1.ann1.4FD105.2	S404		25	arahy.Tifrunner.gnm1.ann1.E7IC8N.1	S676		22	arahy.Tifrunner.gnm1.ann1.Q10QVY.1	S350										23	arahy.Tifrunner.gnm1.ann1.K577WU.1	S56		23	arahy.Tifrunner.gnm1.ann1.MNY5KW.1	S166		25	arahy.Tifrunner.gnm1.ann1.DJG6PN.1
24	arahy.Tifrunner.gnm1.ann1.63W3DY.2	S168		26	arahy.Tifrunner.gnm1.ann1.AZ4556.2	S74		25	arahy.Tifrunner.gnm1.ann1.4BEG1R.1	S625			arahy.Tifrunner.gnm1.ann1.4L72G1.2	S577			arahy.Tifrunner.gnm1.ann1.GZ9SUQ.1	S646		21	arahy.Tifrunner.gnm1.ann1.4MQU6H.2	S386		26	arahy.Tifrunner.gnm1.ann1.E9H6BI.1	S113		23	arahy.Tifrunner.gnm1.ann1.TU7XRI.1	T29										24	arahy.Tifrunner.gnm1.ann1.L0ANC4.2	T24		24	arahy.Tifrunner.gnm1.ann1.PH270E.1	S95		26	arahy.Tifrunner.gnm1.ann1.E06EVW.1
25	arahy.Tifrunner.gnm1.ann1.68AXRD.1	S22		27	arahy.Tifrunner.gnm1.ann1.C4VIYD.2	S26		26	arahy.Tifrunner.gnm1.ann1.4F0PLK.1	S102		23	arahy.Tifrunner.gnm1.ann1.4PM453.4	S572		26	arahy.Tifrunner.gnm1.ann1.H567TY.1	S894		22	arahy.Tifrunner.gnm1.ann1.50NPJN.1	S387			arahy.Tifrunner.gnm1.ann1.E9H6BI.1	S89		24	arahy.Tifrunner.gnm1.ann1.V41UA4.2	S955										25	arahy.Tifrunner.gnm1.ann1.L1PMVE.1	S1071		25	arahy.Tifrunner.gnm1.ann1.QAL1ZF.1	S205		27	arahy.Tifrunner.gnm1.ann1.EPQ3BP.1
26	arahy.Tifrunner.gnm1.ann1.68AZQV.2	S20		28	arahy.Tifrunner.gnm1.ann1.CEL6SJ.3	S124			arahy.Tifrunner.gnm1.ann1.4F0PLK.1	S98		24	arahy.Tifrunner.gnm1.ann1.4Q9CQT.1	T90		27	arahy.Tifrunner.gnm1.ann1.HQ5YUL.1	S280		23	arahy.Tifrunner.gnm1.ann1.51XJUZ.1	S898		27	arahy.Tifrunner.gnm1.ann1.ENX9PF.1	S263		25	arahy.Tifrunner.gnm1.ann1.V8BLVD.1	S431										26	arahy.Tifrunner.gnm1.ann1.LFLY9L.3	S617		26	arahy.Tifrunner.gnm1.ann1.QHEY06.1	S11		28	arahy.Tifrunner.gnm1.ann1.F381U8.1
27	arahy.Tifrunner.gnm1.ann1.69LNNJ.2	S89		29	arahy.Tifrunner.gnm1.ann1.FCRD5F.1	S209		27	arahy.Tifrunner.gnm1.ann1.4FD105.2	S203		25	arahy.Tifrunner.gnm1.ann1.4XM3SI.1	S416		28	arahy.Tifrunner.gnm1.ann1.I20RPW.3	S558		24	arahy.Tifrunner.gnm1.ann1.5A5JTD.2	S584		28	arahy.Tifrunner.gnm1.ann1.ET71BL.1	S244		26	arahy.Tifrunner.gnm1.ann1.V8M1HU.1	T483										27	arahy.Tifrunner.gnm1.ann1.LFLY9L.3	S630		27	arahy.Tifrunner.gnm1.ann1.RHY2RN.1	T94		29	arahy.Tifrunner.gnm1.ann1.F79NB3.1
28	arahy.Tifrunner.gnm1.ann1.6DQ39T.1	S36			arahy.Tifrunner.gnm1.ann1.FCRD5F.1	S212		28	arahy.Tifrunner.gnm1.ann1.4FT79Q.1	S2132		26	arahy.Tifrunner.gnm1.ann1.4Z5MSS.1	S895		29	arahy.Tifrunner.gnm1.ann1.IQ8CLR.2	S1310		25	arahy.Tifrunner.gnm1.ann1.5C5N68.2	S9		29	arahy.Tifrunner.gnm1.ann1.EUNR7S.1	S44		27	arahy.Tifrunner.gnm1.ann1.VN8AVF.1	S9										28	arahy.Tifrunner.gnm1.ann1.MSPK9F.2	S389		28	arahy.Tifrunner.gnm1.ann1.SFIU4Y.2	S3		30	arahy.Tifrunner.gnm1.ann1.FE9AN4.4
29	arahy.Tifrunner.gnm1.ann1.71J8LW.1	S139			arahy.Tifrunner.gnm1.ann1.FCRD5F.1	S263		29	arahy.Tifrunner.gnm1.ann1.4L72G1.2	S242		27	arahy.Tifrunner.gnm1.ann1.549WES.1	S190			arahy.Tifrunner.gnm1.ann1.IQ8CLR.2	S1328		26	arahy.Tifrunner.gnm1.ann1.5FS3JW.2	T32		30	arahy.Tifrunner.gnm1.ann1.F3KKM7.1	S916		28	arahy.Tifrunner.gnm1.ann1.Y7PKX5.1	S105										29	arahy.Tifrunner.gnm1.ann1.PFVK4Y.1	S448		29	arahy.Tifrunner.gnm1.ann1.SG2HK2.1	S284		31	arahy.Tifrunner.gnm1.ann1.FQ27XI.2
30	arahy.Tifrunner.gnm1.ann1.790TYF.1	S857		30	arahy.Tifrunner.gnm1.ann1.FH44NZ.1	S531		30	arahy.Tifrunner.gnm1.ann1.4MQU6H.2	S718		28	arahy.Tifrunner.gnm1.ann1.55ZT83.1	S147			arahy.Tifrunner.gnm1.ann1.IQ8CLR.2	S1346		27	arahy.Tifrunner.gnm1.ann1.5HY1FK.1	S215		31	arahy.Tifrunner.gnm1.ann1.FAC3HW.1	S482														30	arahy.Tifrunner.gnm1.ann1.PUEI6W.1	S724		30	arahy.Tifrunner.gnm1.ann1.SNA779.5	T159			arahy.Tifrunner.gnm1.ann1.FQ27XI.2
31	arahy.Tifrunner.gnm1.ann1.7FJL8T.2	S49		31	arahy.Tifrunner.gnm1.ann1.G1SUYP.1	S131		31	arahy.Tifrunner.gnm1.ann1.4N7RMH.1	S362		29	arahy.Tifrunner.gnm1.ann1.56NXYI.1	S306			arahy.Tifrunner.gnm1.ann1.IQ8CLR.2	S1675		28	arahy.Tifrunner.gnm1.ann1.5KAB8G.1	S374		32	arahy.Tifrunner.gnm1.ann1.GED73I.1	S182														31	arahy.Tifrunner.gnm1.ann1.WB8Z1Y.1	S353		31	arahy.Tifrunner.gnm1.ann1.SP9TBW.1	S9		32	arahy.Tifrunner.gnm1.ann1.HT6INV.1
32	arahy.Tifrunner.gnm1.ann1.7FUZ0V.2	S476		32	arahy.Tifrunner.gnm1.ann1.H173G9.2	S283		32	arahy.Tifrunner.gnm1.ann1.4Y5XNF.1	S182		30	arahy.Tifrunner.gnm1.ann1.5BR908.2	S347		30	arahy.Tifrunner.gnm1.ann1.J65KEH.1	S22		29	arahy.Tifrunner.gnm1.ann1.612ZK0.1	S41		33	arahy.Tifrunner.gnm1.ann1.GK6DAA.2	S75														32	arahy.Tifrunner.gnm1.ann1.YUJY33.1	S604		32	arahy.Tifrunner.gnm1.ann1.SQJU8W.1	S352		33	arahy.Tifrunner.gnm1.ann1.JN5ZJX.1
33	arahy.Tifrunner.gnm1.ann1.7J6TQU.1	T52		33	arahy.Tifrunner.gnm1.ann1.HYI70A.1	S1064		33	arahy.Tifrunner.gnm1.ann1.50NPJN.1	S323		31	arahy.Tifrunner.gnm1.ann1.5EYH1D.1	S19		31	arahy.Tifrunner.gnm1.ann1.K0ENTT.1	S183		30	arahy.Tifrunner.gnm1.ann1.632UCW.1	S133		34	arahy.Tifrunner.gnm1.ann1.GSB289.1	S188																		33	arahy.Tifrunner.gnm1.ann1.SRQ5BD.1	S136		34	arahy.Tifrunner.gnm1.ann1.L6XCTY.1
34	arahy.Tifrunner.gnm1.ann1.7T9QNI.1	S15		34	arahy.Tifrunner.gnm1.ann1.IYM4LN.2	S38			arahy.Tifrunner.gnm1.ann1.50NPJN.1	S329		32	arahy.Tifrunner.gnm1.ann1.5NH7JH.1	S46		32	arahy.Tifrunner.gnm1.ann1.L380RS.1	S71		31	arahy.Tifrunner.gnm1.ann1.68RZIY.1	S171		35	arahy.Tifrunner.gnm1.ann1.GZV6IQ.1	S177																		34	arahy.Tifrunner.gnm1.ann1.T4HWHV.1	T476		35	arahy.Tifrunner.gnm1.ann1.L78ELK.2
35	arahy.Tifrunner.gnm1.ann1.810EMS.2	S62			arahy.Tifrunner.gnm1.ann1.IYM4LN.2	S35		34	arahy.Tifrunner.gnm1.ann1.522STQ.1	S231		33	arahy.Tifrunner.gnm1.ann1.5U1FHR.1	S32		33	arahy.Tifrunner.gnm1.ann1.MI82BM.1	S1287		32	arahy.Tifrunner.gnm1.ann1.69X35Q.2	S292		36	arahy.Tifrunner.gnm1.ann1.H1KJG3.1	S537																		35	arahy.Tifrunner.gnm1.ann1.T9RE2C.1	S99		36	arahy.Tifrunner.gnm1.ann1.L8ZXQA.1
36	arahy.Tifrunner.gnm1.ann1.860WY5.2	S112		35	arahy.Tifrunner.gnm1.ann1.J65KEH.1	S10		35	arahy.Tifrunner.gnm1.ann1.52W6Q5.1	S363			arahy.Tifrunner.gnm1.ann1.5U1FHR.1	Y31		34	arahy.Tifrunner.gnm1.ann1.MWJV5X.1	S11		33	arahy.Tifrunner.gnm1.ann1.6JR7QB.1	S15		37	arahy.Tifrunner.gnm1.ann1.J5GQ65.1	S514																		36	arahy.Tifrunner.gnm1.ann1.TCQK5L.1	S160		37	arahy.Tifrunner.gnm1.ann1.LH188B.1
37	arahy.Tifrunner.gnm1.ann1.88CVAX.1	S673			arahy.Tifrunner.gnm1.ann1.J65KEH.1	S195		36	arahy.Tifrunner.gnm1.ann1.54B16H.1	S671		34	arahy.Tifrunner.gnm1.ann1.632UCW.1	S188		35	arahy.Tifrunner.gnm1.ann1.N2L19B.1	S169		34	arahy.Tifrunner.gnm1.ann1.6R0DDZ.2	S161		38	arahy.Tifrunner.gnm1.ann1.J65KEH.1	S168																		37	arahy.Tifrunner.gnm1.ann1.TS1MW2.1	S237		38	arahy.Tifrunner.gnm1.ann1.LRX8W9.1
38	arahy.Tifrunner.gnm1.ann1.99PJJG.1	S356			arahy.Tifrunner.gnm1.ann1.J65KEH.1	S197			arahy.Tifrunner.gnm1.ann1.54B16H.1	S694		35	arahy.Tifrunner.gnm1.ann1.649J27.1	S838		36	arahy.Tifrunner.gnm1.ann1.P96X61.3	S373		35	arahy.Tifrunner.gnm1.ann1.71AIDN.2	S20		39	arahy.Tifrunner.gnm1.ann1.JF0SCD.1	S58																		38	arahy.Tifrunner.gnm1.ann1.WUL5PS.3	S143		39	arahy.Tifrunner.gnm1.ann1.MI9KMH.4
39	arahy.Tifrunner.gnm1.ann1.9ADW36.1	S223		36	arahy.Tifrunner.gnm1.ann1.J6PND3.1	T95			arahy.Tifrunner.gnm1.ann1.54B16H.1	S709		36	arahy.Tifrunner.gnm1.ann1.6BI416.1	S8		37	arahy.Tifrunner.gnm1.ann1.PPQG6E.1	S155		36	arahy.Tifrunner.gnm1.ann1.76DKB4.1	S176		40	arahy.Tifrunner.gnm1.ann1.JYM9I0.1	S121																		39	arahy.Tifrunner.gnm1.ann1.WXZ4D6.2	S238		40	arahy.Tifrunner.gnm1.ann1.MLT6HR.1
40	arahy.Tifrunner.gnm1.ann1.9R72FZ.1	S126		37	arahy.Tifrunner.gnm1.ann1.J9ASUV.1	S162		37	arahy.Tifrunner.gnm1.ann1.57MKXC.2	S79		37	arahy.Tifrunner.gnm1.ann1.6JR7QB.1	S20		38	arahy.Tifrunner.gnm1.ann1.PUJ79J.1	S218		37	arahy.Tifrunner.gnm1.ann1.7B5I5W.1	S357		41	arahy.Tifrunner.gnm1.ann1.L83JF4.1	S114																		40	arahy.Tifrunner.gnm1.ann1.XK3KPA.1	T697		41	arahy.Tifrunner.gnm1.ann1.NLRT7D.1
41	arahy.Tifrunner.gnm1.ann1.A02MA9.1	S13		38	arahy.Tifrunner.gnm1.ann1.K65K48.3	S805		38	arahy.Tifrunner.gnm1.ann1.5A22SW.1	S105		38	arahy.Tifrunner.gnm1.ann1.6TJY4I.2	S614		39	arahy.Tifrunner.gnm1.ann1.PVIH4H.1	T279		38	arahy.Tifrunner.gnm1.ann1.7G0Y3W.1	S303		42	arahy.Tifrunner.gnm1.ann1.MBR1GC.1	S6																		41	arahy.Tifrunner.gnm1.ann1.Y4ZXGE.1	S55		42	arahy.Tifrunner.gnm1.ann1.P4S7LA.1
42	arahy.Tifrunner.gnm1.ann1.A1RQ10.3	S196		39	arahy.Tifrunner.gnm1.ann1.KR3NZ5.1	S446		39	arahy.Tifrunner.gnm1.ann1.5DM86W.2	S567			arahy.Tifrunner.gnm1.ann1.6TJY4I.2	S632		40	arahy.Tifrunner.gnm1.ann1.Q32PIX.1	S373		39	arahy.Tifrunner.gnm1.ann1.7NR7Q4.1	S299		43	arahy.Tifrunner.gnm1.ann1.MWXJ8C.1	T44																		42	arahy.Tifrunner.gnm1.ann1.YQJ5CI.1	S258		43	arahy.Tifrunner.gnm1.ann1.P8DCPE.1
43	arahy.Tifrunner.gnm1.ann1.A6XFHQ.1	S314		40	arahy.Tifrunner.gnm1.ann1.L5ELT1.1	S133		40	arahy.Tifrunner.gnm1.ann1.5EYH1D.1	S262		39	arahy.Tifrunner.gnm1.ann1.6XZA8Y.1	S377			arahy.Tifrunner.gnm1.ann1.Q32PIX.1	S61			arahy.Tifrunner.gnm1.ann1.7NR7Q4.1	S304		44	arahy.Tifrunner.gnm1.ann1.N0BIWD.1	S314																		43	arahy.Tifrunner.gnm1.ann1.YUJY33.1	S589		44	arahy.Tifrunner.gnm1.ann1.Q9AYUR.1
44	arahy.Tifrunner.gnm1.ann1.AK1NBZ.1	S307		41	arahy.Tifrunner.gnm1.ann1.LND7SA.1	S39		41	arahy.Tifrunner.gnm1.ann1.5JAI4A.3	T270			arahy.Tifrunner.gnm1.ann1.6XZA8Y.1	S525		41	arahy.Tifrunner.gnm1.ann1.Q3474R.1	S228		40	arahy.Tifrunner.gnm1.ann1.7WD3SA.2	S118		45	arahy.Tifrunner.gnm1.ann1.N9CCL6.2	S69																		44	arahy.Tifrunner.gnm1.ann1.YYV7TY.1	S195		45	arahy.Tifrunner.gnm1.ann1.Q9RGLK.1
45	arahy.Tifrunner.gnm1.ann1.ASR65M.1	S85		42	arahy.Tifrunner.gnm1.ann1.LXGX9H.2	S270		42	arahy.Tifrunner.gnm1.ann1.5Q7AHD.1	S73		40	arahy.Tifrunner.gnm1.ann1.70JD05.1	S104		42	arahy.Tifrunner.gnm1.ann1.QG5LTR.1	S12		41	arahy.Tifrunner.gnm1.ann1.827X5P.1	S9			arahy.Tifrunner.gnm1.ann1.N9CCL6.2	S72																		45	arahy.Tifrunner.gnm1.ann1.Z8UC8R.1	S281		46	arahy.Tifrunner.gnm1.ann1.R78DWG.2
46	arahy.Tifrunner.gnm1.ann1.B2269S.1	T50		43	arahy.Tifrunner.gnm1.ann1.N6J268.1	S14		43	arahy.Tifrunner.gnm1.ann1.5RAP3T.1	S1071		41	arahy.Tifrunner.gnm1.ann1.745V0L.1	S125		43	arahy.Tifrunner.gnm1.ann1.QXM1B7.1	T39		42	arahy.Tifrunner.gnm1.ann1.88FPG1.1	S433		46	arahy.Tifrunner.gnm1.ann1.NNZF0Z.1	S25																		46	arahy.Tifrunner.gnm1.ann1.ZH4NLG.1	T860		47	arahy.Tifrunner.gnm1.ann1.RF6BAC.1
47	arahy.Tifrunner.gnm1.ann1.BKN5FL.1	S47		44	arahy.Tifrunner.gnm1.ann1.NT7BTS.1	S417		44	arahy.Tifrunner.gnm1.ann1.61N80Q.1	T944			arahy.Tifrunner.gnm1.ann1.745V0L.1	S99		44	arahy.Tifrunner.gnm1.ann1.R92S31.2	S577			arahy.Tifrunner.gnm1.ann1.88FPG1.1	S64		47	arahy.Tifrunner.gnm1.ann1.P32D72.1	S596																		47	arahy.Tifrunner.gnm1.ann1.ZRDP9E.1	S19		48	arahy.Tifrunner.gnm1.ann1.S879XT.1
48	arahy.Tifrunner.gnm1.ann1.C0C1TC.1	S130		45	arahy.Tifrunner.gnm1.ann1.NWKH4J.2	S562		45	arahy.Tifrunner.gnm1.ann1.649GVM.1	S98		42	arahy.Tifrunner.gnm1.ann1.790TYF.1	T864		45	arahy.Tifrunner.gnm1.ann1.R9RUHP.1	S39			arahy.Tifrunner.gnm1.ann1.88FPG1.1	T715		48	arahy.Tifrunner.gnm1.ann1.P9UE85.1	S11																		48	arahy.Tifrunner.gnm1.ann1.ZV45BV.1	S203			arahy.Tifrunner.gnm1.ann1.S879XT.1
49	arahy.Tifrunner.gnm1.ann1.CC4SXZ.2	T610		46	arahy.Tifrunner.gnm1.ann1.PHJ2IJ.1	S4155		46	arahy.Tifrunner.gnm1.ann1.67PT2S.1	S228		43	arahy.Tifrunner.gnm1.ann1.7WD3SA.2	S100		46	arahy.Tifrunner.gnm1.ann1.S3V5ZL.1	S428		43	arahy.Tifrunner.gnm1.ann1.8H8JUA.1	S645		49	arahy.Tifrunner.gnm1.ann1.PFSA3S.1	S1069																							arahy.Tifrunner.gnm1.ann1.S879XT.1
50	arahy.Tifrunner.gnm1.ann1.D615WN.1	S444		47	arahy.Tifrunner.gnm1.ann1.PUEI6W.1	S75		47	arahy.Tifrunner.gnm1.ann1.67TC14.1	S16		44	arahy.Tifrunner.gnm1.ann1.84FHQN.1	S978		47	arahy.Tifrunner.gnm1.ann1.SHEQ35.1	T883		44	arahy.Tifrunner.gnm1.ann1.8R27D6.1	S232		50	arahy.Tifrunner.gnm1.ann1.PFVK4Y.1	S423																						49	arahy.Tifrunner.gnm1.ann1.SAS3Z5.2
	arahy.Tifrunner.gnm1.ann1.D615WN.1	S447		48	arahy.Tifrunner.gnm1.ann1.Q0Q81L.1	S665		48	arahy.Tifrunner.gnm1.ann1.68AXRD.1	S487		45	arahy.Tifrunner.gnm1.ann1.858FVG.1	S267		48	arahy.Tifrunner.gnm1.ann1.SUQ3X8.3	Y869		45	arahy.Tifrunner.gnm1.ann1.8TQ0W2.1	T303		51	arahy.Tifrunner.gnm1.ann1.PHM8DT.1	S497																						50	arahy.Tifrunner.gnm1.ann1.SH3RHJ.1
51	arahy.Tifrunner.gnm1.ann1.D79Q71.1	S427		49	arahy.Tifrunner.gnm1.ann1.Q8ILYH.1	S191		49	arahy.Tifrunner.gnm1.ann1.68RZIY.1	T175		46	arahy.Tifrunner.gnm1.ann1.88CVAX.1	S1114		49	arahy.Tifrunner.gnm1.ann1.UM0V93.1	S46		46	arahy.Tifrunner.gnm1.ann1.8ZRR6W.1	T609		52	arahy.Tifrunner.gnm1.ann1.QB4P8A.2	S330																						51	arahy.Tifrunner.gnm1.ann1.SI7QTZ.1
52	arahy.Tifrunner.gnm1.ann1.D9BL0L.1	S373		50	arahy.Tifrunner.gnm1.ann1.QXM1B7.1	S44		50	arahy.Tifrunner.gnm1.ann1.68WCMC.1	S503		47	arahy.Tifrunner.gnm1.ann1.88HTN6.1	S306		50	arahy.Tifrunner.gnm1.ann1.VI7NX3.1	S215		47	arahy.Tifrunner.gnm1.ann1.9WC044.1	S325		53	arahy.Tifrunner.gnm1.ann1.R35BZ6.1	S9																						52	arahy.Tifrunner.gnm1.ann1.TEE0AU.1
53	arahy.Tifrunner.gnm1.ann1.DE6SJA.1	S99		51	arahy.Tifrunner.gnm1.ann1.R526DL.1	T696			arahy.Tifrunner.gnm1.ann1.68WCMC.1	T497		48	arahy.Tifrunner.gnm1.ann1.8BN0DB.1	S602		51	arahy.Tifrunner.gnm1.ann1.W7TQKX.2	S1068		48	arahy.Tifrunner.gnm1.ann1.A0BSJM.1	S192		54	arahy.Tifrunner.gnm1.ann1.RA272M.1	S366																						53	arahy.Tifrunner.gnm1.ann1.TG362X.1
	arahy.Tifrunner.gnm1.ann1.DE6SJA.1	S506		52	arahy.Tifrunner.gnm1.ann1.R6E3N5.1	S187		51	arahy.Tifrunner.gnm1.ann1.69CRNN.3	S341		49	arahy.Tifrunner.gnm1.ann1.8SJW9U.2	S149		52	arahy.Tifrunner.gnm1.ann1.WY7AF9.1	S50		49	arahy.Tifrunner.gnm1.ann1.A0F858.1	S260		55	arahy.Tifrunner.gnm1.ann1.RBX16R.1	S5																						54	arahy.Tifrunner.gnm1.ann1.TI92NW.1
54	arahy.Tifrunner.gnm1.ann1.DW5X6C.1	S16		53	arahy.Tifrunner.gnm1.ann1.R9H0NA.1	S188		52	arahy.Tifrunner.gnm1.ann1.6BML15.1	S259		50	arahy.Tifrunner.gnm1.ann1.90BUAB.1	S123		53	arahy.Tifrunner.gnm1.ann1.WY8BRN.1	S29			arahy.Tifrunner.gnm1.ann1.A0F858.1	S266		56	arahy.Tifrunner.gnm1.ann1.RP0VY0.1	S155																						55	arahy.Tifrunner.gnm1.ann1.TTE3SB.1
55	arahy.Tifrunner.gnm1.ann1.E06EVW.1	S233		54	arahy.Tifrunner.gnm1.ann1.S2MXQV.1	S2		53	arahy.Tifrunner.gnm1.ann1.6F5IGY.1	S85		51	arahy.Tifrunner.gnm1.ann1.99PJJG.1	S100		54	arahy.Tifrunner.gnm1.ann1.X3YRCT.2	S627		50	arahy.Tifrunner.gnm1.ann1.AB1T8P.3	S173		57	arahy.Tifrunner.gnm1.ann1.SWLP8S.1	T24																							arahy.Tifrunner.gnm1.ann1.TTE3SB.1
56	arahy.Tifrunner.gnm1.ann1.E2EBDF.1	S67		55	arahy.Tifrunner.gnm1.ann1.S449H3.1	T426		54	arahy.Tifrunner.gnm1.ann1.6KU1RV.1	S124		52	arahy.Tifrunner.gnm1.ann1.9K340E.1	S59		55	arahy.Tifrunner.gnm1.ann1.XTH5K9.1	S78		51	arahy.Tifrunner.gnm1.ann1.ADA7T8.2	S559		58	arahy.Tifrunner.gnm1.ann1.T5Y2Y6.1	S160																						56	arahy.Tifrunner.gnm1.ann1.U64MAA.1
57	arahy.Tifrunner.gnm1.ann1.EMJ2JU.1	S43		56	arahy.Tifrunner.gnm1.ann1.S8BAEK.1	S1097		55	arahy.Tifrunner.gnm1.ann1.6L1LF5.1	S218		53	arahy.Tifrunner.gnm1.ann1.9WX8G8.3	S770		56	arahy.Tifrunner.gnm1.ann1.Y0JIV8.1	S282		52	arahy.Tifrunner.gnm1.ann1.AUQB01.1	S203		59	arahy.Tifrunner.gnm1.ann1.TCQK5L.1	S166																						57	arahy.Tifrunner.gnm1.ann1.U655LF.1
58	arahy.Tifrunner.gnm1.ann1.ETIN8D.1	S637		57	arahy.Tifrunner.gnm1.ann1.SRJ81T.2	S516		56	arahy.Tifrunner.gnm1.ann1.6XT93H.1	S241		54	arahy.Tifrunner.gnm1.ann1.A1G5N1.1	S36		57	arahy.Tifrunner.gnm1.ann1.Y5LKUA.1	S215		53	arahy.Tifrunner.gnm1.ann1.B4WRN4.1	S289		60	arahy.Tifrunner.gnm1.ann1.TYGW7M.1	S8																						58	arahy.Tifrunner.gnm1.ann1.UR3NDK.2
59	arahy.Tifrunner.gnm1.ann1.F9CV5S.1	S643		58	arahy.Tifrunner.gnm1.ann1.SUE7LX.1	T146		57	arahy.Tifrunner.gnm1.ann1.6XZA8Y.1	S350		55	arahy.Tifrunner.gnm1.ann1.A1UAR7.1	T337		58	arahy.Tifrunner.gnm1.ann1.YA6PA2.1	S7		54	arahy.Tifrunner.gnm1.ann1.B5VTGG.2	S63		61	arahy.Tifrunner.gnm1.ann1.U0AKQE.1	T20																						59	arahy.Tifrunner.gnm1.ann1.V3922U.1
60	arahy.Tifrunner.gnm1.ann1.FAC3HW.1	S477		59	arahy.Tifrunner.gnm1.ann1.UG5YAZ.2	S81		58	arahy.Tifrunner.gnm1.ann1.6Y8FH0.3	S96		56	arahy.Tifrunner.gnm1.ann1.A29QFV.1	S284		59	arahy.Tifrunner.gnm1.ann1.YTB47M.1	S50			arahy.Tifrunner.gnm1.ann1.B5VTGG.2	S85		62	arahy.Tifrunner.gnm1.ann1.U2NT3P.2	S714																						60	arahy.Tifrunner.gnm1.ann1.VDB3CB.1
61	arahy.Tifrunner.gnm1.ann1.FH44NZ.1	S525		60	arahy.Tifrunner.gnm1.ann1.W1VPD8.1	S280		59	arahy.Tifrunner.gnm1.ann1.73LV1S.3	S192		57	arahy.Tifrunner.gnm1.ann1.AQ6XAD.1	T32		60	arahy.Tifrunner.gnm1.ann1.ZA4BYI.1	S389		55	arahy.Tifrunner.gnm1.ann1.B68HGA.1	S97		63	arahy.Tifrunner.gnm1.ann1.U9U8W4.1	T238																						61	arahy.Tifrunner.gnm1.ann1.VH54GQ.2
62	arahy.Tifrunner.gnm1.ann1.FX07CR.1	S308		61	arahy.Tifrunner.gnm1.ann1.WNG3H8.2	S332		60	arahy.Tifrunner.gnm1.ann1.790TYF.1	S801		58	arahy.Tifrunner.gnm1.ann1.AUQB01.1	S178						56	arahy.Tifrunner.gnm1.ann1.BMQ6HD.2	S702		64	arahy.Tifrunner.gnm1.ann1.V703XR.1	S447																						62	arahy.Tifrunner.gnm1.ann1.VIL3TT.2
63	arahy.Tifrunner.gnm1.ann1.G00RBV.1	S117		62	arahy.Tifrunner.gnm1.ann1.XGFC55.2	S367		61	arahy.Tifrunner.gnm1.ann1.79GVE2.1	S566			arahy.Tifrunner.gnm1.ann1.AUQB01.1	S191						57	arahy.Tifrunner.gnm1.ann1.CKNT4J.2	S828		65	arahy.Tifrunner.gnm1.ann1.WUI646.2	S52																						63	arahy.Tifrunner.gnm1.ann1.VMI9EH.1
64	arahy.Tifrunner.gnm1.ann1.G540IJ.1	S151		63	arahy.Tifrunner.gnm1.ann1.XKFQ8F.2	T645		62	arahy.Tifrunner.gnm1.ann1.7CTW4M.1	S632			arahy.Tifrunner.gnm1.ann1.AUQB01.1	S224						58	arahy.Tifrunner.gnm1.ann1.CNXW4V.1	S43		66	arahy.Tifrunner.gnm1.ann1.XMHI28.1	S128																						64	arahy.Tifrunner.gnm1.ann1.VY9V4D.1
65	arahy.Tifrunner.gnm1.ann1.GBN5SF.2	S759		64	arahy.Tifrunner.gnm1.ann1.XRJX2S.1	T404		63	arahy.Tifrunner.gnm1.ann1.7F0WTK.1	T1275			arahy.Tifrunner.gnm1.ann1.AUQB01.1	S249						59	arahy.Tifrunner.gnm1.ann1.CPIQ3I.1	S348		67	arahy.Tifrunner.gnm1.ann1.YXGI3Q.1	S503																						65	arahy.Tifrunner.gnm1.ann1.VZZ6TG.1
66	arahy.Tifrunner.gnm1.ann1.GCX8RD.1	Y205		65	arahy.Tifrunner.gnm1.ann1.Y0NS3Z.3	S156		64	arahy.Tifrunner.gnm1.ann1.7J7UQ4.2	T74			arahy.Tifrunner.gnm1.ann1.AUQB01.1	S274						60	arahy.Tifrunner.gnm1.ann1.CRK2RL.1	T109		68	arahy.Tifrunner.gnm1.ann1.ZHGQ24.1	S272																						66	arahy.Tifrunner.gnm1.ann1.WGP01G.2
	arahy.Tifrunner.gnm1.ann1.GCX8RD.1	T201		66	arahy.Tifrunner.gnm1.ann1.Y5U0FM.1	S37		65	arahy.Tifrunner.gnm1.ann1.7M06WQ.1	S191			arahy.Tifrunner.gnm1.ann1.AUQB01.1	S335						61	arahy.Tifrunner.gnm1.ann1.D1R704.1	S95																										67	arahy.Tifrunner.gnm1.ann1.WRM861.1
67	arahy.Tifrunner.gnm1.ann1.GEGB9W.1	S117		67	arahy.Tifrunner.gnm1.ann1.Y7HUGW.1	S239		66	arahy.Tifrunner.gnm1.ann1.7N5RT2.2	S282			arahy.Tifrunner.gnm1.ann1.AUQB01.1	S354						62	arahy.Tifrunner.gnm1.ann1.E1EB00.1	S195																										68	arahy.Tifrunner.gnm1.ann1.X24JN2.3
68	arahy.Tifrunner.gnm1.ann1.GEM3QE.1	S126		68	arahy.Tifrunner.gnm1.ann1.YL3Z6V.1	S295		67	arahy.Tifrunner.gnm1.ann1.827X5P.1	T115			arahy.Tifrunner.gnm1.ann1.AUQB01.1	S368						63	arahy.Tifrunner.gnm1.ann1.E9H6BI.1	S109																										69	arahy.Tifrunner.gnm1.ann1.XC1VLW.1
69	arahy.Tifrunner.gnm1.ann1.GG2EN1.2	S587		69	arahy.Tifrunner.gnm1.ann1.YUJY33.1	S464		68	arahy.Tifrunner.gnm1.ann1.86BA7N.3	S1303		59	arahy.Tifrunner.gnm1.ann1.B3B375.2	S340							arahy.Tifrunner.gnm1.ann1.E9H6BI.1	S133																										70	arahy.Tifrunner.gnm1.ann1.XFQ1DZ.3
70	arahy.Tifrunner.gnm1.ann1.GJS7Q8.1	S25		70	arahy.Tifrunner.gnm1.ann1.Z0JFW0.2	S40			arahy.Tifrunner.gnm1.ann1.86BA7N.3	T1166		60	arahy.Tifrunner.gnm1.ann1.B3C57W.3	S237							arahy.Tifrunner.gnm1.ann1.E9H6BI.1	S137																										71	arahy.Tifrunner.gnm1.ann1.XN0C9H.1
71	arahy.Tifrunner.gnm1.ann1.GMHM2X.1	S123		71	arahy.Tifrunner.gnm1.ann1.Z7C896.1	S163		69	arahy.Tifrunner.gnm1.ann1.88FPG1.1	S193		61	arahy.Tifrunner.gnm1.ann1.B4WRN4.1	S255							arahy.Tifrunner.gnm1.ann1.E9H6BI.1	S161																										72	arahy.Tifrunner.gnm1.ann1.XNR1AK.1
72	arahy.Tifrunner.gnm1.ann1.H1BIFD.1	S283			arahy.Tifrunner.gnm1.ann1.Z7C896.1	S625		70	arahy.Tifrunner.gnm1.ann1.89L395.3	S44		62	arahy.Tifrunner.gnm1.ann1.B68HGA.1	S390							arahy.Tifrunner.gnm1.ann1.E9H6BI.1	S228																										73	arahy.Tifrunner.gnm1.ann1.XPT71U.1
73	arahy.Tifrunner.gnm1.ann1.HGTY5Y.2	S393		72	arahy.Tifrunner.gnm1.ann1.Z89BXU.1	S544		71	arahy.Tifrunner.gnm1.ann1.8BN0DB.1	S2167		63	arahy.Tifrunner.gnm1.ann1.BAH7Z0.1	S10							arahy.Tifrunner.gnm1.ann1.E9H6BI.1	S49																										74	arahy.Tifrunner.gnm1.ann1.Y758W9.1
74	arahy.Tifrunner.gnm1.ann1.HQQ03B.1	S161		73	arahy.Tifrunner.gnm1.ann1.ZBDE9H.5	S717		72	arahy.Tifrunner.gnm1.ann1.8FZ8QS.1	S143		64	arahy.Tifrunner.gnm1.ann1.BMN4NJ.2	S52						64	arahy.Tifrunner.gnm1.ann1.EY3S6Y.3	S418																										75	arahy.Tifrunner.gnm1.ann1.YL00Q2.1
75	arahy.Tifrunner.gnm1.ann1.HUBH2G.4	S91		74	arahy.Tifrunner.gnm1.ann1.ZL8L46.2	T490		73	arahy.Tifrunner.gnm1.ann1.8G5UYU.1	S29		65	arahy.Tifrunner.gnm1.ann1.BMQ6HD.2	S554						65	arahy.Tifrunner.gnm1.ann1.F9GRMB.1	S110																										76	arahy.Tifrunner.gnm1.ann1.YP5MKI.1
76	arahy.Tifrunner.gnm1.ann1.I0E29T.1	S355						74	arahy.Tifrunner.gnm1.ann1.8JFH4G.1	S315		66	arahy.Tifrunner.gnm1.ann1.BYM2EW.1	S165						66	arahy.Tifrunner.gnm1.ann1.FBBL0Z.1	S146
77	arahy.Tifrunner.gnm1.ann1.I1HQCQ.2	S159						75	arahy.Tifrunner.gnm1.ann1.8TQ0W2.1	S309		67	arahy.Tifrunner.gnm1.ann1.C46LV5.1	S25							arahy.Tifrunner.gnm1.ann1.FBBL0Z.1	S153
78	arahy.Tifrunner.gnm1.ann1.I5I5B9.1	S429						76	arahy.Tifrunner.gnm1.ann1.9178ZA.2	S85		68	arahy.Tifrunner.gnm1.ann1.CE4N6Q.1	S17							arahy.Tifrunner.gnm1.ann1.FBBL0Z.1	S223
79	arahy.Tifrunner.gnm1.ann1.IEL5NN.1	S2768						77	arahy.Tifrunner.gnm1.ann1.93GJX5.3	S239		69	arahy.Tifrunner.gnm1.ann1.CKNT4J.2	T853							arahy.Tifrunner.gnm1.ann1.FBBL0Z.1	S561
80	arahy.Tifrunner.gnm1.ann1.IMA97E.2	S185						78	arahy.Tifrunner.gnm1.ann1.980X4K.2	S163		70	arahy.Tifrunner.gnm1.ann1.CNXW4V.1	S46						67	arahy.Tifrunner.gnm1.ann1.FE2K59.1	S169
81	arahy.Tifrunner.gnm1.ann1.IQ8CLR.2	S1321						79	arahy.Tifrunner.gnm1.ann1.9I24.2	S443		71	arahy.Tifrunner.gnm1.ann1.CP8NPA.2	S281						68	arahy.Tifrunner.gnm1.ann1.G8RZTB.1	S393
	arahy.Tifrunner.gnm1.ann1.IQ8CLR.2	S1295						80	arahy.Tifrunner.gnm1.ann1.9K340E.1	S66		72	arahy.Tifrunner.gnm1.ann1.CRK2RL.1	S115							arahy.Tifrunner.gnm1.ann1.G8RZTB.1	S408
82	arahy.Tifrunner.gnm1.ann1.IY723J.1	S13						81	arahy.Tifrunner.gnm1.ann1.9V79C6.2	T1017		73	arahy.Tifrunner.gnm1.ann1.CY1TAH.1	S85						69	arahy.Tifrunner.gnm1.ann1.GBN5SF.2	S979
83	arahy.Tifrunner.gnm1.ann1.J1PMCL.1	S170						82	arahy.Tifrunner.gnm1.ann1.9VF770.1	S718		74	arahy.Tifrunner.gnm1.ann1.CYZ0T8.1	S236						70	arahy.Tifrunner.gnm1.ann1.GGU5D9.1	S414
84	arahy.Tifrunner.gnm1.ann1.J4YCND.1	S262						83	arahy.Tifrunner.gnm1.ann1.A1B6RB.1	S42		75	arahy.Tifrunner.gnm1.ann1.D1R704.1	S71						71	arahy.Tifrunner.gnm1.ann1.GLDH4J.1	S180
	arahy.Tifrunner.gnm1.ann1.J4YCND.1	S80						84	arahy.Tifrunner.gnm1.ann1.A2Z0UC.2	S131		76	arahy.Tifrunner.gnm1.ann1.D3EF7U.2	T451						72	arahy.Tifrunner.gnm1.ann1.GS16M6.1	S202
85	arahy.Tifrunner.gnm1.ann1.J5GQ65.1	S324						85	arahy.Tifrunner.gnm1.ann1.A6X2CD.1	S50		77	arahy.Tifrunner.gnm1.ann1.DHC9UX.1	S159						73	arahy.Tifrunner.gnm1.ann1.GSB289.1	S136
	arahy.Tifrunner.gnm1.ann1.J5GQ65.1	S328						86	arahy.Tifrunner.gnm1.ann1.AC5YYZ.1	S122		78	arahy.Tifrunner.gnm1.ann1.DJG6PN.1	S12						74	arahy.Tifrunner.gnm1.ann1.GUVP28.1	S145
86	arahy.Tifrunner.gnm1.ann1.J916II.1	S72						87	arahy.Tifrunner.gnm1.ann1.AG2MXP.1	T10		79	arahy.Tifrunner.gnm1.ann1.E06EVW.1	S421						75	arahy.Tifrunner.gnm1.ann1.H20A63.2	S423
87	arahy.Tifrunner.gnm1.ann1.JAA05R.2	S783						88	arahy.Tifrunner.gnm1.ann1.AGT1RS.1	S218		80	arahy.Tifrunner.gnm1.ann1.E1EB00.1	S396						76	arahy.Tifrunner.gnm1.ann1.H8DYH4.1	S187
88	arahy.Tifrunner.gnm1.ann1.JCMX0M.1	S118						89	arahy.Tifrunner.gnm1.ann1.AM2AK0.1	T66			arahy.Tifrunner.gnm1.ann1.E1EB00.1	S568						77	arahy.Tifrunner.gnm1.ann1.HGX6IC.1	T706
89	arahy.Tifrunner.gnm1.ann1.JE0YWU.1	S172						90	arahy.Tifrunner.gnm1.ann1.AR272K.2	S73		81	arahy.Tifrunner.gnm1.ann1.E5AZB0.1	S408						78	arahy.Tifrunner.gnm1.ann1.HKPY8E.1	S602
90	arahy.Tifrunner.gnm1.ann1.JE1LMX.1	S152						91	arahy.Tifrunner.gnm1.ann1.AUQB01.1	S432		82	arahy.Tifrunner.gnm1.ann1.E7873Y.3	S245						79	arahy.Tifrunner.gnm1.ann1.HLLS2Z.1	S395
	arahy.Tifrunner.gnm1.ann1.JE1LMX.1	S150						92	arahy.Tifrunner.gnm1.ann1.AUV3TU.1	S220		83	arahy.Tifrunner.gnm1.ann1.E7JC2E.1	S365							arahy.Tifrunner.gnm1.ann1.HLLS2Z.1	S681
91	arahy.Tifrunner.gnm1.ann1.JIKB9X.2	S25						93	arahy.Tifrunner.gnm1.ann1.AVE6NE.2	T1228		84	arahy.Tifrunner.gnm1.ann1.E7RSE6.1	S131						80	arahy.Tifrunner.gnm1.ann1.HS80UB.1	S251
92	arahy.Tifrunner.gnm1.ann1.JKC32H.1	T25						94	arahy.Tifrunner.gnm1.ann1.B3C57W.3	S106		85	arahy.Tifrunner.gnm1.ann1.E9FYC3.1	S72						81	arahy.Tifrunner.gnm1.ann1.IJVD3H.2	T205
93	arahy.Tifrunner.gnm1.ann1.JVEI5Y.1	Y45							arahy.Tifrunner.gnm1.ann1.B3C57W.3	S260		86	arahy.Tifrunner.gnm1.ann1.E9QABH.1	S781						82	arahy.Tifrunner.gnm1.ann1.IW12TT.1	S229
94	arahy.Tifrunner.gnm1.ann1.KA488U.2	S548						95	arahy.Tifrunner.gnm1.ann1.B8RZEA.1	S119		87	arahy.Tifrunner.gnm1.ann1.ECZ3V7.1	S281							arahy.Tifrunner.gnm1.ann1.IW12TT.1	T237
95	arahy.Tifrunner.gnm1.ann1.KB83YE.1	S343						96	arahy.Tifrunner.gnm1.ann1.BC87BJ.3	T105		88	arahy.Tifrunner.gnm1.ann1.EPCZ74.1	S45						83	arahy.Tifrunner.gnm1.ann1.J8IJ4G.1	S280
96	arahy.Tifrunner.gnm1.ann1.KMKI2D.1	S141						97	arahy.Tifrunner.gnm1.ann1.BFX48A.1	S126		89	arahy.Tifrunner.gnm1.ann1.EXX8YY.1	S416						84	arahy.Tifrunner.gnm1.ann1.JB2S8U.1	S806
97	arahy.Tifrunner.gnm1.ann1.KSNA8H.1	S374						98	arahy.Tifrunner.gnm1.ann1.BPJ3T6.2	S362		90	arahy.Tifrunner.gnm1.ann1.F1F8UR.2	S203						85	arahy.Tifrunner.gnm1.ann1.JBBQ4L.1	S278
98	arahy.Tifrunner.gnm1.ann1.KUR4E8.1	S13						99	arahy.Tifrunner.gnm1.ann1.C1QR5S.2	S57		91	arahy.Tifrunner.gnm1.ann1.F3IAW8.2	S30						86	arahy.Tifrunner.gnm1.ann1.JIL7XJ.1	S1616
99	arahy.Tifrunner.gnm1.ann1.KY4AMT.1	T29						100	arahy.Tifrunner.gnm1.ann1.CC0JZ8.2	S317		92	arahy.Tifrunner.gnm1.ann1.F6U1X1.3	S399						87	arahy.Tifrunner.gnm1.ann1.JL30IG.1	T288
100	arahy.Tifrunner.gnm1.ann1.L1X5S4.1	S775						101	arahy.Tifrunner.gnm1.ann1.CCQT9P.1	S443		93	arahy.Tifrunner.gnm1.ann1.F9CV5S.1	S588						88	arahy.Tifrunner.gnm1.ann1.JMJW5B.1	S14
101	arahy.Tifrunner.gnm1.ann1.L78ELK.2	S423						102	arahy.Tifrunner.gnm1.ann1.CG0SMC.3	S91			arahy.Tifrunner.gnm1.ann1.F9CV5S.1	T589						89	arahy.Tifrunner.gnm1.ann1.JNS4CJ.2	T219
102	arahy.Tifrunner.gnm1.ann1.L78ELK.2	S572						103	arahy.Tifrunner.gnm1.ann1.CHY07D.1	S68		94	arahy.Tifrunner.gnm1.ann1.FAC3HW.1	S172						90	arahy.Tifrunner.gnm1.ann1.JSL8JQ.1	S810
103	arahy.Tifrunner.gnm1.ann1.L83JF4.1	S13						104	arahy.Tifrunner.gnm1.ann1.CKNT4J.2	S736			arahy.Tifrunner.gnm1.ann1.FAC3HW.1	S175						91	arahy.Tifrunner.gnm1.ann1.K2PXHZ.1	S333
104	arahy.Tifrunner.gnm1.ann1.L8ZXQA.1	S475						105	arahy.Tifrunner.gnm1.ann1.CP70Z4.3	S217		95	arahy.Tifrunner.gnm1.ann1.FBBL0Z.1	S944							arahy.Tifrunner.gnm1.ann1.K2PXHZ.1	S379
105	arahy.Tifrunner.gnm1.ann1.L9DXTM.1	S344						106	arahy.Tifrunner.gnm1.ann1.CQAX74.1	S195		96	arahy.Tifrunner.gnm1.ann1.FH44NZ.1	S506							arahy.Tifrunner.gnm1.ann1.K2PXHZ.1	S384
106	arahy.Tifrunner.gnm1.ann1.LT4L2L.1	S608						107	arahy.Tifrunner.gnm1.ann1.CV6J43.1	S218		97	arahy.Tifrunner.gnm1.ann1.FKJ1CZ.1	S13						92	arahy.Tifrunner.gnm1.ann1.K68BG4.1	S243
107	arahy.Tifrunner.gnm1.ann1.M8XF3U.1	S191						108	arahy.Tifrunner.gnm1.ann1.CX54HG.1	S55		98	arahy.Tifrunner.gnm1.ann1.FT1LK2.1	S193						93	arahy.Tifrunner.gnm1.ann1.KFNQ82.1	T193
108	arahy.Tifrunner.gnm1.ann1.MHQ5U3.1	S47						109	arahy.Tifrunner.gnm1.ann1.D1K6PT.1	S679		99	arahy.Tifrunner.gnm1.ann1.FZU8AD.2	S224						94	arahy.Tifrunner.gnm1.ann1.KPLK3V.1	S242
109	arahy.Tifrunner.gnm1.ann1.MI82BM.1	S1272						110	arahy.Tifrunner.gnm1.ann1.D2ALS7.1	S65		100	arahy.Tifrunner.gnm1.ann1.G4VXQ4.1	S48						95	arahy.Tifrunner.gnm1.ann1.KT3LL4.2	S130
110	arahy.Tifrunner.gnm1.ann1.MSJ6DP.1	S1246						111	arahy.Tifrunner.gnm1.ann1.D5HFJ9.3	S153		101	arahy.Tifrunner.gnm1.ann1.G6Z6LZ.2	S1372						96	arahy.Tifrunner.gnm1.ann1.L13TYF.1	S97
111	arahy.Tifrunner.gnm1.ann1.N1LJUX.1	S49						112	arahy.Tifrunner.gnm1.ann1.D6D033.1	S757		102	arahy.Tifrunner.gnm1.ann1.G7P63M.1	S120						97	arahy.Tifrunner.gnm1.ann1.L35I2V.2	S573
112	arahy.Tifrunner.gnm1.ann1.N1LJUX.1	S47						113	arahy.Tifrunner.gnm1.ann1.D7TWRW.1	S125		103	arahy.Tifrunner.gnm1.ann1.G8RZTB.1	S169						98	arahy.Tifrunner.gnm1.ann1.L3AKFM.1	T90
113	arahy.Tifrunner.gnm1.ann1.N1MFUI.1	S37						114	arahy.Tifrunner.gnm1.ann1.DEZ300.2	S143		104	arahy.Tifrunner.gnm1.ann1.GAA15C.1	S84							arahy.Tifrunner.gnm1.ann1.L3AKFM.1	T95
114	arahy.Tifrunner.gnm1.ann1.NJ2U5L.1	S200						115	arahy.Tifrunner.gnm1.ann1.E6T32I.1	S118		105	arahy.Tifrunner.gnm1.ann1.GD0UEJ.1	S102						99	arahy.Tifrunner.gnm1.ann1.L3XFCU.1	S103
115	arahy.Tifrunner.gnm1.ann1.NLP563.1	S99						116	arahy.Tifrunner.gnm1.ann1.E7IC8N.1	S672		106	arahy.Tifrunner.gnm1.ann1.GEM3QE.1	S128						100	arahy.Tifrunner.gnm1.ann1.L78ELK.2	S667
116	arahy.Tifrunner.gnm1.ann1.NQRV4U.1	S674						117	arahy.Tifrunner.gnm1.ann1.E7RSE6.1	S1021		107	arahy.Tifrunner.gnm1.ann1.GHU3Y0.1	S682						101	arahy.Tifrunner.gnm1.ann1.LS1NBN.3	S672
117	arahy.Tifrunner.gnm1.ann1.NV23DS.1	S69							arahy.Tifrunner.gnm1.ann1.E7RSE6.1	S351			arahy.Tifrunner.gnm1.ann1.GHU3Y0.1	S744						102	arahy.Tifrunner.gnm1.ann1.LTHX1H.2	S164
118	arahy.Tifrunner.gnm1.ann1.NWS29J.2	S283						118	arahy.Tifrunner.gnm1.ann1.ED1SF9.1	S289			arahy.Tifrunner.gnm1.ann1.GHU3Y0.1	T202						103	arahy.Tifrunner.gnm1.ann1.LZ6U.2	S23
119	arahy.Tifrunner.gnm1.ann1.P0V96M.1	T812						119	arahy.Tifrunner.gnm1.ann1.EVFJ1T.1	S777		108	arahy.Tifrunner.gnm1.ann1.GS5YLT.1	T50						104	arahy.Tifrunner.gnm1.ann1.M286MP.1	S482
120	arahy.Tifrunner.gnm1.ann1.P58CS4.1	S101						120	arahy.Tifrunner.gnm1.ann1.EY3S6Y.3	S403		109	arahy.Tifrunner.gnm1.ann1.GW5Q3X.1	S158						105	arahy.Tifrunner.gnm1.ann1.M59RYT.1	S176
121	arahy.Tifrunner.gnm1.ann1.P6P7G9.1	S562						121	arahy.Tifrunner.gnm1.ann1.FBBL0Z.1	S96		110	arahy.Tifrunner.gnm1.ann1.GXVE84.1	S58						106	arahy.Tifrunner.gnm1.ann1.M6CJ98.1	S1111
122	arahy.Tifrunner.gnm1.ann1.PP2YAD.1	T118						122	arahy.Tifrunner.gnm1.ann1.FCRD5F.1	S215		111	arahy.Tifrunner.gnm1.ann1.GY6ZBB.2	S569						107	arahy.Tifrunner.gnm1.ann1.M9YASY.1	S81
123	arahy.Tifrunner.gnm1.ann1.PRFK83.1	S29						123	arahy.Tifrunner.gnm1.ann1.FEX1NI.3	S56		112	arahy.Tifrunner.gnm1.ann1.H530GP.3	S47						108	arahy.Tifrunner.gnm1.ann1.MQM99M.1	S108
124	arahy.Tifrunner.gnm1.ann1.PUBH8J.1	S1402						124	arahy.Tifrunner.gnm1.ann1.FH44NZ.1	S1328		113	arahy.Tifrunner.gnm1.ann1.H7NGII.1	S420						109	arahy.Tifrunner.gnm1.ann1.MZJQ36.2	S103
125	arahy.Tifrunner.gnm1.ann1.PVIH4H.1	T281						125	arahy.Tifrunner.gnm1.ann1.FJCJ23.1	S89		114	arahy.Tifrunner.gnm1.ann1.H890L5.1	S219						110	arahy.Tifrunner.gnm1.ann1.N3WVHA.1	S354
126	arahy.Tifrunner.gnm1.ann1.PX7M3V.1	S100						126	arahy.Tifrunner.gnm1.ann1.FLY1RE.1	S201		115	arahy.Tifrunner.gnm1.ann1.HB5M7L.1	S214						111	arahy.Tifrunner.gnm1.ann1.N6BTHH.1	S13
127	arahy.Tifrunner.gnm1.ann1.Q3A75N.1	S44						127	arahy.Tifrunner.gnm1.ann1.FXEC3Q.1	S305		116	arahy.Tifrunner.gnm1.ann1.HG7TPY.1	S68						112	arahy.Tifrunner.gnm1.ann1.NCQ92W.1	S860
128	arahy.Tifrunner.gnm1.ann1.QB4P8A.2	S163						128	arahy.Tifrunner.gnm1.ann1.FYKT6P.1	T49			arahy.Tifrunner.gnm1.ann1.HG7TPY.1	S73						113	arahy.Tifrunner.gnm1.ann1.NDL7Z2.2	S8
129	arahy.Tifrunner.gnm1.ann1.QXM1B7.1	T37						129	arahy.Tifrunner.gnm1.ann1.FZUB0X.1	S652		117	arahy.Tifrunner.gnm1.ann1.HLLS2Z.1	S665						114	arahy.Tifrunner.gnm1.ann1.NK6UX8.1	S5
130	arahy.Tifrunner.gnm1.ann1.R07MUD.2	T172						130	arahy.Tifrunner.gnm1.ann1.G00RBV.1	S121		118	arahy.Tifrunner.gnm1.ann1.HVM0CV.1	S660						115	arahy.Tifrunner.gnm1.ann1.NY6I93.1	T324
131	arahy.Tifrunner.gnm1.ann1.R32ZV6.2	Y200						131	arahy.Tifrunner.gnm1.ann1.G65HTE.1	S2		119	arahy.Tifrunner.gnm1.ann1.I2F35R.1	T102						116	arahy.Tifrunner.gnm1.ann1.P32D72.1	S332
132	arahy.Tifrunner.gnm1.ann1.R6E3N5.1	S262						132	arahy.Tifrunner.gnm1.ann1.GB2ICR.2	T20		120	arahy.Tifrunner.gnm1.ann1.IB4S38.1	S332						117	arahy.Tifrunner.gnm1.ann1.P6RGT7.1	S190
133	arahy.Tifrunner.gnm1.ann1.RPJ1YH.1	S73						133	arahy.Tifrunner.gnm1.ann1.GBN5SF.2	S756		121	arahy.Tifrunner.gnm1.ann1.IB7YTW.2	S9							arahy.Tifrunner.gnm1.ann1.P6RGT7.1	S194
134	arahy.Tifrunner.gnm1.ann1.RVY34D.1	S325						134	arahy.Tifrunner.gnm1.ann1.GC8QG2.1	S469		122	arahy.Tifrunner.gnm1.ann1.IGE775.1	S41						118	arahy.Tifrunner.gnm1.ann1.P7ITSZ.1	S22
135	arahy.Tifrunner.gnm1.ann1.RYYU2D.4	S223						135	arahy.Tifrunner.gnm1.ann1.GF44T2.1	S155		123	arahy.Tifrunner.gnm1.ann1.IKZ5YQ.1	S89						119	arahy.Tifrunner.gnm1.ann1.P892WD.2	S9
136	arahy.Tifrunner.gnm1.ann1.S0M071.1	S136						136	arahy.Tifrunner.gnm1.ann1.GG2EN1.2	T14		124	arahy.Tifrunner.gnm1.ann1.IS6ADN.1	S447						120	arahy.Tifrunner.gnm1.ann1.PB2NQ7.1	S126
137	arahy.Tifrunner.gnm1.ann1.S3Y1TX.1	S58						137	arahy.Tifrunner.gnm1.ann1.GHU3Y0.1	S654		125	arahy.Tifrunner.gnm1.ann1.IV9MYI.1	S390							arahy.Tifrunner.gnm1.ann1.PB2NQ7.1	S690
138	arahy.Tifrunner.gnm1.ann1.SFW5N9.1	S303							arahy.Tifrunner.gnm1.ann1.GHU3Y0.1	S683		126	arahy.Tifrunner.gnm1.ann1.J18WU7.2	T699						121	arahy.Tifrunner.gnm1.ann1.PFSA3S.1	S611
139	arahy.Tifrunner.gnm1.ann1.SFW5N9.1	T336						138	arahy.Tifrunner.gnm1.ann1.GMG9S1.4	S18		127	arahy.Tifrunner.gnm1.ann1.J3C0MM.1	S448						122	arahy.Tifrunner.gnm1.ann1.PI69HT.1	S186
140	arahy.Tifrunner.gnm1.ann1.SKNY54.1	S264						139	arahy.Tifrunner.gnm1.ann1.GMWI1E.1	S56		128	arahy.Tifrunner.gnm1.ann1.J55WMV.1	S553						123	arahy.Tifrunner.gnm1.ann1.PN7YYE.1	S16
141	arahy.Tifrunner.gnm1.ann1.SPI7HB.1	S202						140	arahy.Tifrunner.gnm1.ann1.GQA78F.1	S48		129	arahy.Tifrunner.gnm1.ann1.JB3DWX.1	S450						124	arahy.Tifrunner.gnm1.ann1.PS1ZIG.2	S760
142	arahy.Tifrunner.gnm1.ann1.STDR6Y.4	T373						141	arahy.Tifrunner.gnm1.ann1.GSB289.1	S118		130	arahy.Tifrunner.gnm1.ann1.JKR5UJ.1	S515							arahy.Tifrunner.gnm1.ann1.PS1ZIG.2	S762
143	arahy.Tifrunner.gnm1.ann1.T0Q3SI.2	S64							arahy.Tifrunner.gnm1.ann1.GSB289.1	S180		131	arahy.Tifrunner.gnm1.ann1.JN4NL9.2	S455						125	arahy.Tifrunner.gnm1.ann1.PSZ3R8.1	S623
144	arahy.Tifrunner.gnm1.ann1.T45VHI.3	S565						142	arahy.Tifrunner.gnm1.ann1.GW18HV.1	S277		132	arahy.Tifrunner.gnm1.ann1.JRK96Z.1	S12						126	arahy.Tifrunner.gnm1.ann1.Q4JBZ8.1	S208
145	arahy.Tifrunner.gnm1.ann1.TCQK5L.1	S170						143	arahy.Tifrunner.gnm1.ann1.GWIQ86.1	T53		133	arahy.Tifrunner.gnm1.ann1.JTTA2P.1	S239						127	arahy.Tifrunner.gnm1.ann1.Q9GEU7.2	S687
146	arahy.Tifrunner.gnm1.ann1.TI92NW.1	S108						144	arahy.Tifrunner.gnm1.ann1.GY6ZBB.2	S282		134	arahy.Tifrunner.gnm1.ann1.JZ4H8K.1	S2						128	arahy.Tifrunner.gnm1.ann1.QFH4DU.1	S294
147	arahy.Tifrunner.gnm1.ann1.TJR5LV.2	S1435						145	arahy.Tifrunner.gnm1.ann1.GYF1N1.1	S377		135	arahy.Tifrunner.gnm1.ann1.K23Z11.1	S25						129	arahy.Tifrunner.gnm1.ann1.QHEY06.1	S13
148	arahy.Tifrunner.gnm1.ann1.TN2AAQ.2	S198						146	arahy.Tifrunner.gnm1.ann1.H0TFP9.1	T77			arahy.Tifrunner.gnm1.ann1.K23Z11.1	S32						130	arahy.Tifrunner.gnm1.ann1.QMHG3S.2	S24
149	arahy.Tifrunner.gnm1.ann1.TP5BL7.1	S61						147	arahy.Tifrunner.gnm1.ann1.H20A63.2	S401		136	arahy.Tifrunner.gnm1.ann1.K2PXHZ.1	S349						131	arahy.Tifrunner.gnm1.ann1.QMQM64.1	S364
150	arahy.Tifrunner.gnm1.ann1.U0RPSK.1	S66						148	arahy.Tifrunner.gnm1.ann1.H7PRHK.1	S14			arahy.Tifrunner.gnm1.ann1.K2PXHZ.1	S364						132	arahy.Tifrunner.gnm1.ann1.QXLP7L.3	S195
151	arahy.Tifrunner.gnm1.ann1.U1NDJ4.2	S608						149	arahy.Tifrunner.gnm1.ann1.HB5M7L.1	S230		137	arahy.Tifrunner.gnm1.ann1.K398AB.1	S467						133	arahy.Tifrunner.gnm1.ann1.R2BN40.1	T473
152	arahy.Tifrunner.gnm1.ann1.U2NT3P.2	S496							arahy.Tifrunner.gnm1.ann1.HB5M7L.1	S238		138	arahy.Tifrunner.gnm1.ann1.K7UYF7.2	S134						134	arahy.Tifrunner.gnm1.ann1.R6GQUS.2	S269
153	arahy.Tifrunner.gnm1.ann1.U6FHN5.1	S215							arahy.Tifrunner.gnm1.ann1.HB5M7L.1	S240		139	arahy.Tifrunner.gnm1.ann1.KDE77Y.4	T303						135	arahy.Tifrunner.gnm1.ann1.RCW3IX.2	S312
154	arahy.Tifrunner.gnm1.ann1.U8MMHN.2	S382						150	arahy.Tifrunner.gnm1.ann1.HE6EBR.1	S445		140	arahy.Tifrunner.gnm1.ann1.L08NWK.1	S28						136	arahy.Tifrunner.gnm1.ann1.S0WBS8.1	S333
155	arahy.Tifrunner.gnm1.ann1.UDXZ3L.1	S379						151	arahy.Tifrunner.gnm1.ann1.HJ6Q4U.1	T179		141	arahy.Tifrunner.gnm1.ann1.L13TYF.1	S93							arahy.Tifrunner.gnm1.ann1.S0WBS8.1	S334
156	arahy.Tifrunner.gnm1.ann1.UW9078.1	S217						152	arahy.Tifrunner.gnm1.ann1.HU64YQ.2	S160		142	arahy.Tifrunner.gnm1.ann1.L1PMVE.1	S599						137	arahy.Tifrunner.gnm1.ann1.S4VI32.1	S461
157	arahy.Tifrunner.gnm1.ann1.V93J5T.1	S492							arahy.Tifrunner.gnm1.ann1.HU64YQ.2	S38		143	arahy.Tifrunner.gnm1.ann1.L380RS.1	S1033						138	arahy.Tifrunner.gnm1.ann1.S5T91D.2	S181
158	arahy.Tifrunner.gnm1.ann1.VI7NX3.1	S214						153	arahy.Tifrunner.gnm1.ann1.HWCZ3H.2	S120		144	arahy.Tifrunner.gnm1.ann1.L3BXHZ.1	T461							arahy.Tifrunner.gnm1.ann1.S5T91D.2	S76
159	arahy.Tifrunner.gnm1.ann1.VJUY72.1	S118						154	arahy.Tifrunner.gnm1.ann1.HXC8TF.1	S1034		145	arahy.Tifrunner.gnm1.ann1.L6GS5S.1	S12						139	arahy.Tifrunner.gnm1.ann1.SDH4Q1.2	S743
160	arahy.Tifrunner.gnm1.ann1.VMLN7L.1	S23						155	arahy.Tifrunner.gnm1.ann1.HXV4VT.1	S1152		146	arahy.Tifrunner.gnm1.ann1.L78ELK.2	S653						140	arahy.Tifrunner.gnm1.ann1.SMM8KX.1	S303
161	arahy.Tifrunner.gnm1.ann1.VT3Q0W.1	S176						156	arahy.Tifrunner.gnm1.ann1.I0DKGD.1	S21		147	arahy.Tifrunner.gnm1.ann1.L7TZBM.1	S473						141	arahy.Tifrunner.gnm1.ann1.SNA779.5	S236
162	arahy.Tifrunner.gnm1.ann1.W1T8WI.1	S4						157	arahy.Tifrunner.gnm1.ann1.I0TH6U.2	S308			arahy.Tifrunner.gnm1.ann1.L7TZBM.1	S762							arahy.Tifrunner.gnm1.ann1.SNA779.5	S69
163	arahy.Tifrunner.gnm1.ann1.W27CY8.2	S562						158	arahy.Tifrunner.gnm1.ann1.I5I5B9.1	S879		148	arahy.Tifrunner.gnm1.ann1.L8VQTA.1	T403						142	arahy.Tifrunner.gnm1.ann1.SNU5RG.1	S93
164	arahy.Tifrunner.gnm1.ann1.W4CT0I.1	S130						159	arahy.Tifrunner.gnm1.ann1.I99STC.1	S128		149	arahy.Tifrunner.gnm1.ann1.LCX1I7.1	S770						143	arahy.Tifrunner.gnm1.ann1.SPQ4E9.4	S548
165	arahy.Tifrunner.gnm1.ann1.W4PCDV.2	S168						160	arahy.Tifrunner.gnm1.ann1.I9WDPE.1	S73		150	arahy.Tifrunner.gnm1.ann1.LIU795.2	S512						144	arahy.Tifrunner.gnm1.ann1.SZ6KWI.1	S503
166	arahy.Tifrunner.gnm1.ann1.WMQ7N5.1	S229						161	arahy.Tifrunner.gnm1.ann1.IA27LB.1	S283		151	arahy.Tifrunner.gnm1.ann1.LKD1IW.1	S430						145	arahy.Tifrunner.gnm1.ann1.T6DE7B.1	S37
167	arahy.Tifrunner.gnm1.ann1.WMQ7N5.1	S308							arahy.Tifrunner.gnm1.ann1.IA27LB.1	Y279		152	arahy.Tifrunner.gnm1.ann1.LP09XA.1	S187						146	arahy.Tifrunner.gnm1.ann1.TB3R4X.1	S89
168	arahy.Tifrunner.gnm1.ann1.WUI646.2	S261						162	arahy.Tifrunner.gnm1.ann1.IC24VR.1	S1438		153	arahy.Tifrunner.gnm1.ann1.LZ5KER.1	S298							arahy.Tifrunner.gnm1.ann1.TB3R4X.1	T87
169	arahy.Tifrunner.gnm1.ann1.WY8BRN.1	S58							arahy.Tifrunner.gnm1.ann1.IC24VR.1	S1441		154	arahy.Tifrunner.gnm1.ann1.LZDI4S.1	S124						147	arahy.Tifrunner.gnm1.ann1.THB5XW.2	S79
170	arahy.Tifrunner.gnm1.ann1.X978JA.1	S51						163	arahy.Tifrunner.gnm1.ann1.IGE775.1	S43		155	arahy.Tifrunner.gnm1.ann1.M26Z43.1	S305						148	arahy.Tifrunner.gnm1.ann1.TQP87P.3	T72
171	arahy.Tifrunner.gnm1.ann1.XLY65R.2	S197						164	arahy.Tifrunner.gnm1.ann1.IW12TT.1	S250		156	arahy.Tifrunner.gnm1.ann1.M376CB.2	S581						149	arahy.Tifrunner.gnm1.ann1.TT8VU2.1	S46
172	arahy.Tifrunner.gnm1.ann1.XNR9AR.2	S1729						165	arahy.Tifrunner.gnm1.ann1.J3UYT3.1	S481		157	arahy.Tifrunner.gnm1.ann1.M6TAZ9.1	S151						150	arahy.Tifrunner.gnm1.ann1.TV2NT7.1	S952
173	arahy.Tifrunner.gnm1.ann1.XTH5K9.1	T13						166	arahy.Tifrunner.gnm1.ann1.J3YIB3.1	S402		158	arahy.Tifrunner.gnm1.ann1.MBF964.1	S32						151	arahy.Tifrunner.gnm1.ann1.U08GD1.1	S213
174	arahy.Tifrunner.gnm1.ann1.XU51RJ.1	S999						167	arahy.Tifrunner.gnm1.ann1.J4263J.1	S128		159	arahy.Tifrunner.gnm1.ann1.MBR1GC.1	S69							arahy.Tifrunner.gnm1.ann1.U08GD1.1	S290
175	arahy.Tifrunner.gnm1.ann1.XWU7PI.2	S102						168	arahy.Tifrunner.gnm1.ann1.J65KEH.1	S181		160	arahy.Tifrunner.gnm1.ann1.MLT6HR.1	S36						152	arahy.Tifrunner.gnm1.ann1.U2NT3P.2	S745
176	arahy.Tifrunner.gnm1.ann1.Y01VEH.1	S315							arahy.Tifrunner.gnm1.ann1.J65KEH.1	S210		161	arahy.Tifrunner.gnm1.ann1.MNY5KW.1	S141						153	arahy.Tifrunner.gnm1.ann1.U4QIQ0.1	S8
177	arahy.Tifrunner.gnm1.ann1.Y112HT.1	S244						169	arahy.Tifrunner.gnm1.ann1.JBBQ4L.1	S77		162	arahy.Tifrunner.gnm1.ann1.MV5JUR.1	S364						154	arahy.Tifrunner.gnm1.ann1.U5RNGH.1	S160
178	arahy.Tifrunner.gnm1.ann1.YA4UY3.1	S636						170	arahy.Tifrunner.gnm1.ann1.JKR5UJ.1	S428		163	arahy.Tifrunner.gnm1.ann1.MV6I8X.1	S260						155	arahy.Tifrunner.gnm1.ann1.U6FHN5.1	S241
179	arahy.Tifrunner.gnm1.ann1.YE7AHB.1	T293						171	arahy.Tifrunner.gnm1.ann1.JL30IG.1	S267		164	arahy.Tifrunner.gnm1.ann1.MX792F.1	S473						156	arahy.Tifrunner.gnm1.ann1.U9U8W4.1	S74
180	arahy.Tifrunner.gnm1.ann1.YJWL0V.1	S180						172	arahy.Tifrunner.gnm1.ann1.JVI4W7.1	S112		165	arahy.Tifrunner.gnm1.ann1.N0BIWD.1	S305						157	arahy.Tifrunner.gnm1.ann1.UD7KHE.1	S324
181	arahy.Tifrunner.gnm1.ann1.YVP0PI.1	S418						173	arahy.Tifrunner.gnm1.ann1.JWR0C3.1	S23			arahy.Tifrunner.gnm1.ann1.N0BIWD.1	T325						158	arahy.Tifrunner.gnm1.ann1.UX2ZZF.1	S10
182	arahy.Tifrunner.gnm1.ann1.YX753W.1	S489						174	arahy.Tifrunner.gnm1.ann1.JXP29T.1	S10		166	arahy.Tifrunner.gnm1.ann1.N2WGA3.2	S13						159	arahy.Tifrunner.gnm1.ann1.V4RJ43.1	T277
183	arahy.Tifrunner.gnm1.ann1.YX753W.1	S475						175	arahy.Tifrunner.gnm1.ann1.JYM9I0.1	S455		167	arahy.Tifrunner.gnm1.ann1.N8S0IJ.3	S1975						160	arahy.Tifrunner.gnm1.ann1.V8KDVK.1	S74
184	arahy.Tifrunner.gnm1.ann1.Z2FZT8.2	S741							arahy.Tifrunner.gnm1.ann1.JYM9I0.1	S529		168	arahy.Tifrunner.gnm1.ann1.NA6443.1	S111						161	arahy.Tifrunner.gnm1.ann1.VI8ZWX.1	S455
185	arahy.Tifrunner.gnm1.ann1.Z569TI.2	S27						176	arahy.Tifrunner.gnm1.ann1.K55SN3.1	S352		169	arahy.Tifrunner.gnm1.ann1.NCQ92W.1	S875						162	arahy.Tifrunner.gnm1.ann1.VIU61J.1	T36
186	arahy.Tifrunner.gnm1.ann1.ZBBI6T.1	T300						177	arahy.Tifrunner.gnm1.ann1.KDE77Y.4	S144		170	arahy.Tifrunner.gnm1.ann1.NEG1KJ.1	T158						163	arahy.Tifrunner.gnm1.ann1.VNMU4U.2	S104
									arahy.Tifrunner.gnm1.ann1.KDE77Y.4	S314		171	arahy.Tifrunner.gnm1.ann1.P4FB71.1	T125						164	arahy.Tifrunner.gnm1.ann1.VZ1HH7.2	S628
								178	arahy.Tifrunner.gnm1.ann1.KDN8FX.1	S191		172	arahy.Tifrunner.gnm1.ann1.P6P9CF.1	S3239						165	arahy.Tifrunner.gnm1.ann1.W16IV2.2	S36
								179	arahy.Tifrunner.gnm1.ann1.KF5N5L.1	S594		173	arahy.Tifrunner.gnm1.ann1.P8F85A.1	S1159						166	arahy.Tifrunner.gnm1.ann1.W5F641.1	S78
								180	arahy.Tifrunner.gnm1.ann1.KFQ7S3.4	S938		174	arahy.Tifrunner.gnm1.ann1.PAAG12.2	T169						167	arahy.Tifrunner.gnm1.ann1.WBNY1K.1	S238
								181	arahy.Tifrunner.gnm1.ann1.KIA0G7.1	S64		175	arahy.Tifrunner.gnm1.ann1.PD6YD2.2	S18						168	arahy.Tifrunner.gnm1.ann1.WK75UE.2	S50
								182	arahy.Tifrunner.gnm1.ann1.KJI0IH.4	S768		176	arahy.Tifrunner.gnm1.ann1.PFNK2V.2	S948						169	arahy.Tifrunner.gnm1.ann1.WT01JD.1	S616
								183	arahy.Tifrunner.gnm1.ann1.KMF75D.1	S653		177	arahy.Tifrunner.gnm1.ann1.PI28BA.1	S107						170	arahy.Tifrunner.gnm1.ann1.X0ULI9.1	S574
									arahy.Tifrunner.gnm1.ann1.KMF75D.1	T657		178	arahy.Tifrunner.gnm1.ann1.PSZ3R8.1	S22						171	arahy.Tifrunner.gnm1.ann1.X310DQ.3	S524
								184	arahy.Tifrunner.gnm1.ann1.KN6KIA.2	S315		179	arahy.Tifrunner.gnm1.ann1.PZF4SB.1	S129						172	arahy.Tifrunner.gnm1.ann1.X4CKXJ.1	S657
								185	arahy.Tifrunner.gnm1.ann1.KS7331.1	T338		180	arahy.Tifrunner.gnm1.ann1.Q56DWI.1	T39						173	arahy.Tifrunner.gnm1.ann1.XAI7HT.1	S280
								186	arahy.Tifrunner.gnm1.ann1.KXRR0V.1	S20		181	arahy.Tifrunner.gnm1.ann1.Q6L7I5.3	S35							arahy.Tifrunner.gnm1.ann1.XAI7HT.1	T269
								187	arahy.Tifrunner.gnm1.ann1.L0ANC4.2	T14		182	arahy.Tifrunner.gnm1.ann1.Q8FJB0.1	T5						174	arahy.Tifrunner.gnm1.ann1.XC2T0Q.1	S126
								188	arahy.Tifrunner.gnm1.ann1.L1PMVE.1	S721		183	arahy.Tifrunner.gnm1.ann1.Q9AYUR.1	S456							arahy.Tifrunner.gnm1.ann1.XC2T0Q.1	S194
								189	arahy.Tifrunner.gnm1.ann1.L41URX.5	S394		184	arahy.Tifrunner.gnm1.ann1.QG9XFC.2	S270						175	arahy.Tifrunner.gnm1.ann1.XT6BWY.1	S533
								190	arahy.Tifrunner.gnm1.ann1.L6GS5S.1	S9		185	arahy.Tifrunner.gnm1.ann1.R0PHQE.1	S216						176	arahy.Tifrunner.gnm1.ann1.Y112HT.1	S79
								191	arahy.Tifrunner.gnm1.ann1.L6XCTY.1	T950			arahy.Tifrunner.gnm1.ann1.R0PHQE.1	S430						177	arahy.Tifrunner.gnm1.ann1.Y5S0RG.1	S90
								192	arahy.Tifrunner.gnm1.ann1.L76SLB.1	S221		186	arahy.Tifrunner.gnm1.ann1.R3QID6.1	S86						178	arahy.Tifrunner.gnm1.ann1.YDF97G.2	S61
								193	arahy.Tifrunner.gnm1.ann1.L8L5ZS.1	S127		187	arahy.Tifrunner.gnm1.ann1.R4UTE8.3	S355						179	arahy.Tifrunner.gnm1.ann1.YK7683.1	S745
								194	arahy.Tifrunner.gnm1.ann1.L8ZXQA.1	S315		188	arahy.Tifrunner.gnm1.ann1.R6BV62.1	S459						180	arahy.Tifrunner.gnm1.ann1.YKFK84.1	S107
								195	arahy.Tifrunner.gnm1.ann1.LAB5TB.1	S12		189	arahy.Tifrunner.gnm1.ann1.R6GQUS.2	S496							arahy.Tifrunner.gnm1.ann1.YKFK84.1	S87
								196	arahy.Tifrunner.gnm1.ann1.LC6LGZ.1	S264		190	arahy.Tifrunner.gnm1.ann1.RHY2RN.1	S116						181	arahy.Tifrunner.gnm1.ann1.YNQ283.1	S752
								197	arahy.Tifrunner.gnm1.ann1.LC98AP.2	S11		191	arahy.Tifrunner.gnm1.ann1.RKD053.1	S374						182	arahy.Tifrunner.gnm1.ann1.YQ5H8C.1	S481
								198	arahy.Tifrunner.gnm1.ann1.LLG5IK.1	T61		192	arahy.Tifrunner.gnm1.ann1.RP0H42.2	S235						183	arahy.Tifrunner.gnm1.ann1.Z1KKER.1	S102
								199	arahy.Tifrunner.gnm1.ann1.LPXF14.1	S55			arahy.Tifrunner.gnm1.ann1.RP0H42.2	T202							arahy.Tifrunner.gnm1.ann1.Z1KKER.1	S54
									arahy.Tifrunner.gnm1.ann1.LPXF14.1	S59		193	arahy.Tifrunner.gnm1.ann1.RXPE7Q.1	S203						184	arahy.Tifrunner.gnm1.ann1.Z70S0B.2	S769
									arahy.Tifrunner.gnm1.ann1.LPXF14.1	T53		194	arahy.Tifrunner.gnm1.ann1.S49I6H.2	S176						185	arahy.Tifrunner.gnm1.ann1.ZK9U10.1	S69
								200	arahy.Tifrunner.gnm1.ann1.LS1NBN.3	S555		195	arahy.Tifrunner.gnm1.ann1.S8BAEK.1	S1057						186	arahy.Tifrunner.gnm1.ann1.ZU7UIY.1	S77
								201	arahy.Tifrunner.gnm1.ann1.LSK0UK.2	S555		196	arahy.Tifrunner.gnm1.ann1.SD5LLS.1	S16
								202	arahy.Tifrunner.gnm1.ann1.LTHX1H.2	S221		197	arahy.Tifrunner.gnm1.ann1.SFTJ5P.1	S590
								203	arahy.Tifrunner.gnm1.ann1.LY2Y4A.1	S188		198	arahy.Tifrunner.gnm1.ann1.SM84BW.1	S632
								204	arahy.Tifrunner.gnm1.ann1.M59RYT.1	S132		199	arahy.Tifrunner.gnm1.ann1.SN4UZH.2	S32
								205	arahy.Tifrunner.gnm1.ann1.M6CJ98.1	S170		200	arahy.Tifrunner.gnm1.ann1.SPQ4E9.4	S35
								206	arahy.Tifrunner.gnm1.ann1.MI9KMH.4	S493		201	arahy.Tifrunner.gnm1.ann1.SRJ81T.2	T224
									arahy.Tifrunner.gnm1.ann1.MI9KMH.4	S536		202	arahy.Tifrunner.gnm1.ann1.SVA4CI.2	S660
									arahy.Tifrunner.gnm1.ann1.MI9KMH.4	T348		203	arahy.Tifrunner.gnm1.ann1.T2JUVA.1	S478
								207	arahy.Tifrunner.gnm1.ann1.MJPM8B.1	S57			arahy.Tifrunner.gnm1.ann1.T2JUVA.1	S88
								208	arahy.Tifrunner.gnm1.ann1.MU830T.1	T303		204	arahy.Tifrunner.gnm1.ann1.T2XUYC.1	S58
								209	arahy.Tifrunner.gnm1.ann1.MWA09F.2	S128		205	arahy.Tifrunner.gnm1.ann1.T424Z8.1	S59
									arahy.Tifrunner.gnm1.ann1.MWA09F.2	S134		206	arahy.Tifrunner.gnm1.ann1.T45VHI.3	S330
									arahy.Tifrunner.gnm1.ann1.MWA09F.2	S319		207	arahy.Tifrunner.gnm1.ann1.T4HWHV.1	T465
									arahy.Tifrunner.gnm1.ann1.MWA09F.2	S323		208	arahy.Tifrunner.gnm1.ann1.T5SCHP.1	S277
									arahy.Tifrunner.gnm1.ann1.MWA09F.2	S607		209	arahy.Tifrunner.gnm1.ann1.T6TPBC.2	S401
									arahy.Tifrunner.gnm1.ann1.MWA09F.2	S97		210	arahy.Tifrunner.gnm1.ann1.T7LP77.1	S178
								210	arahy.Tifrunner.gnm1.ann1.MX792F.1	T476		211	arahy.Tifrunner.gnm1.ann1.T9PEUM.1	T392
								211	arahy.Tifrunner.gnm1.ann1.MY3LMM.2	S659		212	arahy.Tifrunner.gnm1.ann1.TCQK5L.1	S111
								212	arahy.Tifrunner.gnm1.ann1.N22SFW.1	S35			arahy.Tifrunner.gnm1.ann1.TCQK5L.1	S99
									arahy.Tifrunner.gnm1.ann1.N22SFW.1	S37		213	arahy.Tifrunner.gnm1.ann1.THNB81.1	S348
								213	arahy.Tifrunner.gnm1.ann1.N2B8GP.1	S256		214	arahy.Tifrunner.gnm1.ann1.TI9N5S.1	T60
								214	arahy.Tifrunner.gnm1.ann1.N565XM.2	S9		215	arahy.Tifrunner.gnm1.ann1.TM4GPH.1	S435
								215	arahy.Tifrunner.gnm1.ann1.N9AH7W.1	S13		216	arahy.Tifrunner.gnm1.ann1.TS1MW2.1	S229
								216	arahy.Tifrunner.gnm1.ann1.N9FI25.1	S153			arahy.Tifrunner.gnm1.ann1.TS1MW2.1	S240
								217	arahy.Tifrunner.gnm1.ann1.ND79ZZ.1	S405			arahy.Tifrunner.gnm1.ann1.TS1MW2.1	S241
								218	arahy.Tifrunner.gnm1.ann1.NDAY03.1	S625		217	arahy.Tifrunner.gnm1.ann1.TU7XRI.1	S25
								219	arahy.Tifrunner.gnm1.ann1.NEIN3W.1	S375		218	arahy.Tifrunner.gnm1.ann1.TVN6NC.1	S194
								220	arahy.Tifrunner.gnm1.ann1.NQ3RL0.1	S236			arahy.Tifrunner.gnm1.ann1.TVN6NC.1	S247
									arahy.Tifrunner.gnm1.ann1.NQ3RL0.1	S244		219	arahy.Tifrunner.gnm1.ann1.TYLU08.2	S455
									arahy.Tifrunner.gnm1.ann1.NQ3RL0.1	S282		220	arahy.Tifrunner.gnm1.ann1.U2NT3P.2	S732
									arahy.Tifrunner.gnm1.ann1.NQ3RL0.1	S284		221	arahy.Tifrunner.gnm1.ann1.U3C25F.1	S167
								221	arahy.Tifrunner.gnm1.ann1.NS4EV3.1	S514		222	arahy.Tifrunner.gnm1.ann1.UC3VQR.1	S678
								222	arahy.Tifrunner.gnm1.ann1.NZQX07.2	S47		223	arahy.Tifrunner.gnm1.ann1.UCTU69.1	T361
								223	arahy.Tifrunner.gnm1.ann1.P34XNR.1	S202		224	arahy.Tifrunner.gnm1.ann1.UDXZ3L.1	T302
								224	arahy.Tifrunner.gnm1.ann1.P6K76F.1	S794		225	arahy.Tifrunner.gnm1.ann1.UER72I.2	S486
								225	arahy.Tifrunner.gnm1.ann1.P6P9CF.1	S1466		226	arahy.Tifrunner.gnm1.ann1.UGVD7A.1	S35
									arahy.Tifrunner.gnm1.ann1.P6P9CF.1	S2475		227	arahy.Tifrunner.gnm1.ann1.ULK9GC.1	S298
									arahy.Tifrunner.gnm1.ann1.P6P9CF.1	S3296		228	arahy.Tifrunner.gnm1.ann1.UMW75A.1	S373
									arahy.Tifrunner.gnm1.ann1.P6P9CF.1	S713		229	arahy.Tifrunner.gnm1.ann1.UR3NDK.2	S205
								226	arahy.Tifrunner.gnm1.ann1.P7B4TL.1	S31		230	arahy.Tifrunner.gnm1.ann1.UVUE9D.1	S223
								227	arahy.Tifrunner.gnm1.ann1.P96X61.3	S40			arahy.Tifrunner.gnm1.ann1.UVUE9D.1	S239
								228	arahy.Tifrunner.gnm1.ann1.PCAY5Y.2	T393		231	arahy.Tifrunner.gnm1.ann1.UWV4C8.1	S58
								229	arahy.Tifrunner.gnm1.ann1.PHPT4F.1	S133		232	arahy.Tifrunner.gnm1.ann1.UX09RC.1	S9
								230	arahy.Tifrunner.gnm1.ann1.PHSJ1F.2	S19		233	arahy.Tifrunner.gnm1.ann1.V0Z2W7.2	S167
								231	arahy.Tifrunner.gnm1.ann1.PM92F7.1	S69		234	arahy.Tifrunner.gnm1.ann1.V32IBN.2	S16
								232	arahy.Tifrunner.gnm1.ann1.PN33QT.1	S6		235	arahy.Tifrunner.gnm1.ann1.V3N0NP.1	S486
								233	arahy.Tifrunner.gnm1.ann1.PS1ZIG.1	S104		236	arahy.Tifrunner.gnm1.ann1.V5GBYV.1	S427
								234	arahy.Tifrunner.gnm1.ann1.PS1ZIG.2	S778			arahy.Tifrunner.gnm1.ann1.V5GBYV.1	S452
								235	arahy.Tifrunner.gnm1.ann1.PUF5Z4.2	S291			arahy.Tifrunner.gnm1.ann1.V5GBYV.1	S885
								236	arahy.Tifrunner.gnm1.ann1.PYDS6U.2	S28		237	arahy.Tifrunner.gnm1.ann1.VE49IY.2	S208
								237	arahy.Tifrunner.gnm1.ann1.Q56DWI.1	S26		238	arahy.Tifrunner.gnm1.ann1.VH582U.2	S17
									arahy.Tifrunner.gnm1.ann1.Q56DWI.1	T25		239	arahy.Tifrunner.gnm1.ann1.VQ4NRX.1	S266
								238	arahy.Tifrunner.gnm1.ann1.Q700U9.1	T272		240	arahy.Tifrunner.gnm1.ann1.VW08M3.2	S13
								239	arahy.Tifrunner.gnm1.ann1.Q9AYUR.1	S459		241	arahy.Tifrunner.gnm1.ann1.VX2J7C.1	S85
								240	arahy.Tifrunner.gnm1.ann1.QD99PL.1	S45		242	arahy.Tifrunner.gnm1.ann1.VZ1HH7.2	S658
								241	arahy.Tifrunner.gnm1.ann1.QI6NWI.1	S88		243	arahy.Tifrunner.gnm1.ann1.W2BU8F.1	S571
								242	arahy.Tifrunner.gnm1.ann1.QLR9MG.1	S378			arahy.Tifrunner.gnm1.ann1.W2BU8F.1	S678
								243	arahy.Tifrunner.gnm1.ann1.QP4M0U.1	S74		244	arahy.Tifrunner.gnm1.ann1.W4CT0I.1	S132
								244	arahy.Tifrunner.gnm1.ann1.QS45GW.3	S454			arahy.Tifrunner.gnm1.ann1.W4CT0I.1	S7
								245	arahy.Tifrunner.gnm1.ann1.QU4SLQ.3	S56		245	arahy.Tifrunner.gnm1.ann1.W4PCDV.2	S248
								246	arahy.Tifrunner.gnm1.ann1.QXM1B7.1	T43		246	arahy.Tifrunner.gnm1.ann1.WG54AI.1	S303
								247	arahy.Tifrunner.gnm1.ann1.R13DG3.2	T411		247	arahy.Tifrunner.gnm1.ann1.WGP01G.2	S110
								248	arahy.Tifrunner.gnm1.ann1.R3FQ90.1	S17		248	arahy.Tifrunner.gnm1.ann1.WN30HB.1	S112
								249	arahy.Tifrunner.gnm1.ann1.R526DL.1	S491		249	arahy.Tifrunner.gnm1.ann1.WR2K1Y.3	T512
								250	arahy.Tifrunner.gnm1.ann1.R6E3N5.1	S278		250	arahy.Tifrunner.gnm1.ann1.WS9SL7.1	S314
								251	arahy.Tifrunner.gnm1.ann1.RFF9M1.1	S25		251	arahy.Tifrunner.gnm1.ann1.WUL5PS.3	T43
								252	arahy.Tifrunner.gnm1.ann1.RIX96U.1	S149		252	arahy.Tifrunner.gnm1.ann1.WXZ4D6.2	S229
								253	arahy.Tifrunner.gnm1.ann1.RJEI5H.1	S256		253	arahy.Tifrunner.gnm1.ann1.X0G6H5.1	S277
								254	arahy.Tifrunner.gnm1.ann1.RKT4NC.2	S567		254	arahy.Tifrunner.gnm1.ann1.X1IMZB.1	T405
								255	arahy.Tifrunner.gnm1.ann1.RN6D8B.1	S253		255	arahy.Tifrunner.gnm1.ann1.X43XEU.1	T47
								256	arahy.Tifrunner.gnm1.ann1.RP0H42.2	S179		256	arahy.Tifrunner.gnm1.ann1.X45IH0.3	S174
								257	arahy.Tifrunner.gnm1.ann1.RRD2QF.2	S244		257	arahy.Tifrunner.gnm1.ann1.X65E39.1	S129
								258	arahy.Tifrunner.gnm1.ann1.RT28.1	S286		258	arahy.Tifrunner.gnm1.ann1.XG5MHI.1	S240
								259	arahy.Tifrunner.gnm1.ann1.RT7ELD.2	S372			arahy.Tifrunner.gnm1.ann1.XG5MHI.1	S241
								260	arahy.Tifrunner.gnm1.ann1.RVM1DJ.1	S390		259	arahy.Tifrunner.gnm1.ann1.XRJX2S.1	S264
								261	arahy.Tifrunner.gnm1.ann1.RY2Y1Z.1	S51		260	arahy.Tifrunner.gnm1.ann1.XWVY9E.1	S646
									arahy.Tifrunner.gnm1.ann1.RY2Y1Z.1	S87		261	arahy.Tifrunner.gnm1.ann1.XZS3UD.1	S183
									arahy.Tifrunner.gnm1.ann1.RY2Y1Z.1	T29		262	arahy.Tifrunner.gnm1.ann1.Y91V86.3	S762
								262	arahy.Tifrunner.gnm1.ann1.S27JT7.3	S77		263	arahy.Tifrunner.gnm1.ann1.YCI793.1	S147
								263	arahy.Tifrunner.gnm1.ann1.S2V195.1	S110		264	arahy.Tifrunner.gnm1.ann1.YJ1J9B.2	S36
								264	arahy.Tifrunner.gnm1.ann1.S8P8CE.3	S85		265	arahy.Tifrunner.gnm1.ann1.YL3Z6V.1	S194
								265	arahy.Tifrunner.gnm1.ann1.SEJH4Y.1	S217		266	arahy.Tifrunner.gnm1.ann1.YQJ5CI.1	S143
								266	arahy.Tifrunner.gnm1.ann1.SFTJ5P.1	S524			arahy.Tifrunner.gnm1.ann1.YQJ5CI.1	S164
								267	arahy.Tifrunner.gnm1.ann1.SFW5N9.1	S32			arahy.Tifrunner.gnm1.ann1.YQJ5CI.1	S263
								268	arahy.Tifrunner.gnm1.ann1.SPE1H9.2	S18		267	arahy.Tifrunner.gnm1.ann1.YS6PIM.2	S5
								269	arahy.Tifrunner.gnm1.ann1.SPI7HB.1	S161		268	arahy.Tifrunner.gnm1.ann1.YXX8CM.1	S122
									arahy.Tifrunner.gnm1.ann1.SPI7HB.1	S206		269	arahy.Tifrunner.gnm1.ann1.Z3E7QY.2	S210
								270	arahy.Tifrunner.gnm1.ann1.SPQ4E9.4	S24		270	arahy.Tifrunner.gnm1.ann1.Z3J42V.1	S54
								271	arahy.Tifrunner.gnm1.ann1.SUJ24G.2	S597		271	arahy.Tifrunner.gnm1.ann1.Z4FMKE.1	S93
								272	arahy.Tifrunner.gnm1.ann1.SVA4CI.2	S574		272	arahy.Tifrunner.gnm1.ann1.ZBBI6T.1	S438
								273	arahy.Tifrunner.gnm1.ann1.SX97YB.2	S119		273	arahy.Tifrunner.gnm1.ann1.ZE8HJS.1	S50
									arahy.Tifrunner.gnm1.ann1.SX97YB.2	S120		274	arahy.Tifrunner.gnm1.ann1.ZL000T.1	S8
								274	arahy.Tifrunner.gnm1.ann1.T0GB9L.1	S387		275	arahy.Tifrunner.gnm1.ann1.ZL8L46.2	S551
								275	arahy.Tifrunner.gnm1.ann1.T6TPBC.2	S451		276	arahy.Tifrunner.gnm1.ann1.ZLM6U3.1	S18
								276	arahy.Tifrunner.gnm1.ann1.T9PEUM.1	S384		277	arahy.Tifrunner.gnm1.ann1.ZQ0E46.1	S218
								277	arahy.Tifrunner.gnm1.ann1.TFL5QC.1	S418		278	arahy.Tifrunner.gnm1.ann1.ZUZF0V.1	S64
								278	arahy.Tifrunner.gnm1.ann1.TI92NW.1	S501		279	arahy.Tifrunner.gnm1.ann1.ZY683S.1	S341
									arahy.Tifrunner.gnm1.ann1.TI92NW.1	S523
								279	arahy.Tifrunner.gnm1.ann1.TJ1SRC.1	S149
								280	arahy.Tifrunner.gnm1.ann1.TJ3PHW.1	S231
								281	arahy.Tifrunner.gnm1.ann1.TPTF8A.1	S476
								282	arahy.Tifrunner.gnm1.ann1.TSF3K2.1	S82
								283	arahy.Tifrunner.gnm1.ann1.TVN6NC.1	S196
									arahy.Tifrunner.gnm1.ann1.TVN6NC.1	S254
									arahy.Tifrunner.gnm1.ann1.TVN6NC.1	S255
								284	arahy.Tifrunner.gnm1.ann1.TZXT9X.1	S614
								285	arahy.Tifrunner.gnm1.ann1.U2HTAJ.1	S773
								286	arahy.Tifrunner.gnm1.ann1.U3LBHC.1	S14
								287	arahy.Tifrunner.gnm1.ann1.U5K5MH.1	S280
								288	arahy.Tifrunner.gnm1.ann1.U9T50E.3	S36
								289	arahy.Tifrunner.gnm1.ann1.UB23H3.1	S737
								290	arahy.Tifrunner.gnm1.ann1.UIUY7Y.1	T65
								291	arahy.Tifrunner.gnm1.ann1.UU4P1L.1	T979
								292	arahy.Tifrunner.gnm1.ann1.UVUE9D.1	S204
								293	arahy.Tifrunner.gnm1.ann1.UX2ZZF.1	S5
								294	arahy.Tifrunner.gnm1.ann1.V0668Y.1	S95
								295	arahy.Tifrunner.gnm1.ann1.V1EM73.1	S12
								296	arahy.Tifrunner.gnm1.ann1.V5GBYV.1	T891
								297	arahy.Tifrunner.gnm1.ann1.V6C9BH.1	S1174
									arahy.Tifrunner.gnm1.ann1.V6C9BH.1	S1184
									arahy.Tifrunner.gnm1.ann1.V6C9BH.1	S131
								298	arahy.Tifrunner.gnm1.ann1.V9SGYL.1	S1033
								299	arahy.Tifrunner.gnm1.ann1.VAP5EU.1	S58
								300	arahy.Tifrunner.gnm1.ann1.VGG3HC.1	S360
								301	arahy.Tifrunner.gnm1.ann1.VIU8IP.1	S385
								302	arahy.Tifrunner.gnm1.ann1.VJQ7J1.2	S231
								303	arahy.Tifrunner.gnm1.ann1.VMI9EH.1	S365
								304	arahy.Tifrunner.gnm1.ann1.VN8AVF.1	S10
								305	arahy.Tifrunner.gnm1.ann1.W152LR.1	S37
								306	arahy.Tifrunner.gnm1.ann1.W3BVH6.1	S56
								307	arahy.Tifrunner.gnm1.ann1.W3VJBC.1	S554
								308	arahy.Tifrunner.gnm1.ann1.W4CT0I.1	S21
								309	arahy.Tifrunner.gnm1.ann1.W9Z2JH.2	S190
								310	arahy.Tifrunner.gnm1.ann1.WBL645.1	T506
								311	arahy.Tifrunner.gnm1.ann1.WBLX3G.4	T595
								312	arahy.Tifrunner.gnm1.ann1.WBP6BL.1	S334
								313	arahy.Tifrunner.gnm1.ann1.WCP5HM.4	S858
								314	arahy.Tifrunner.gnm1.ann1.WS6V9H.2	S7
								315	arahy.Tifrunner.gnm1.ann1.WU4RWF.1	S377
								316	arahy.Tifrunner.gnm1.ann1.WY8BRN.1	S67
								317	arahy.Tifrunner.gnm1.ann1.X2TMD6.1	S73
								318	arahy.Tifrunner.gnm1.ann1.X4KYJQ.3	S36
								319	arahy.Tifrunner.gnm1.ann1.X5Q5RE.1	S379
								320	arahy.Tifrunner.gnm1.ann1.X9L46I.1	S403
								321	arahy.Tifrunner.gnm1.ann1.XC1VLW.1	S13
								322	arahy.Tifrunner.gnm1.ann1.XIU4QK.1	S119
								323	arahy.Tifrunner.gnm1.ann1.XMHI28.1	S47
								324	arahy.Tifrunner.gnm1.ann1.Y3WSKM.1	S5
								325	arahy.Tifrunner.gnm1.ann1.Y4R7AD.2	S153
								326	arahy.Tifrunner.gnm1.ann1.Y4V2H1.1	S86
								327	arahy.Tifrunner.gnm1.ann1.Y5LKUA.1	S268
								328	arahy.Tifrunner.gnm1.ann1.Y6JXG3.1	S19
								329	arahy.Tifrunner.gnm1.ann1.Y93F21.1	S33
								330	arahy.Tifrunner.gnm1.ann1.Y9A7HY.1	S120
								331	arahy.Tifrunner.gnm1.ann1.YCI793.1	S801
								332	arahy.Tifrunner.gnm1.ann1.YG552F.3	S123
									arahy.Tifrunner.gnm1.ann1.YG552F.3	S139
								333	arahy.Tifrunner.gnm1.ann1.YH7XEC.1	S236
								334	arahy.Tifrunner.gnm1.ann1.YJRC23.1	S127
								335	arahy.Tifrunner.gnm1.ann1.YJZ5EZ.1	S201
									arahy.Tifrunner.gnm1.ann1.YJZ5EZ.1	S265
									arahy.Tifrunner.gnm1.ann1.YJZ5EZ.1	S515
								336	arahy.Tifrunner.gnm1.ann1.YK7683.1	S653
								337	arahy.Tifrunner.gnm1.ann1.YNQ283.1	S80
								338	arahy.Tifrunner.gnm1.ann1.YP465N.1	S42
								339	arahy.Tifrunner.gnm1.ann1.YQRH3K.2	S63
								340	arahy.Tifrunner.gnm1.ann1.YT2ZVF.1	T7
								341	arahy.Tifrunner.gnm1.ann1.Z11XNF.1	S187
									arahy.Tifrunner.gnm1.ann1.Z11XNF.1	S500
								342	arahy.Tifrunner.gnm1.ann1.Z2MV1Y.1	S1560
								343	arahy.Tifrunner.gnm1.ann1.Z2QY1L.1	S805
								344	arahy.Tifrunner.gnm1.ann1.Z569TI.2	T13
								345	arahy.Tifrunner.gnm1.ann1.Z69TJ6.1	S20
								346	arahy.Tifrunner.gnm1.ann1.Z7C896.1	T507
								347	arahy.Tifrunner.gnm1.ann1.ZFW2W7.1	S85
								348	arahy.Tifrunner.gnm1.ann1.ZL1DA1.1	S135
								349	arahy.Tifrunner.gnm1.ann1.ZUC4D4.1	S141
[truncated: 7 more columns]
