# Supplementary material for: AhABI4s Negatively Regulate Salt-Stress Response in Peanut
Source: Front Plant Sci. 2021 Oct 14;12:741641. doi: 10.3389/fpls.2021.741641 (PMC8551806; doi:10.3389/fpls.2021.741641)
Supplement: Supplementary file 11 [file Table_11.XLSX]

## Sheet: Sheet1
Supplementary Table 11 Prediction of subcellular localization of DEPs
Predicted Subcellular Localization of all DEPs
Subcellular localization	Number of protein	Protein accession
Nucleus	945	arahy.Tifrunner.gnm1.ann1.00WUVK.1, arahy.Tifrunner.gnm1.ann1.014EBR.1, arahy.Tifrunner.gnm1.ann1.01A8MA.3, arahy.Tifrunner.gnm1.ann1.023UF6.1, arahy.Tifrunner.gnm1.ann1.03HQ0D.2, arahy.Tifrunner.gnm1.ann1.05X33F.1, arahy.Tifrunner.gnm1.ann1.07YC75.1, arahy.Tifrunner.gnm1.ann1.099TXP.1, arahy.Tifrunner.gnm1.ann1.0AQ0IW.3, arahy.Tifrunner.gnm1.ann1.0ASR8J.1, arahy.Tifrunner.gnm1.ann1.0CFS5U.2, ara…
Chloroplast	859	arahy.Tifrunner.gnm1.ann1.009U6B.1, arahy.Tifrunner.gnm1.ann1.03F3RZ.1, arahy.Tifrunner.gnm1.ann1.03F3RZ.2, arahy.Tifrunner.gnm1.ann1.04JW1L.2, arahy.Tifrunner.gnm1.ann1.04PXL7.1, arahy.Tifrunner.gnm1.ann1.06EJ88.1, arahy.Tifrunner.gnm1.ann1.06QP13.1, arahy.Tifrunner.gnm1.ann1.0707WP.1, arahy.Tifrunner.gnm1.ann1.07091Z.1, arahy.Tifrunner.gnm1.ann1.072U0I.1, arahy.Tifrunner.gnm1.ann1.07RPJW.1, ara…
Cytoplasm	629	arahy.Tifrunner.gnm1.ann1.018Q39.2, arahy.Tifrunner.gnm1.ann1.0B7PBW.1, arahy.Tifrunner.gnm1.ann1.0V2EN1.2, arahy.Tifrunner.gnm1.ann1.159H25.2, arahy.Tifrunner.gnm1.ann1.18DP1Z.1, arahy.Tifrunner.gnm1.ann1.1TT2GW.1, arahy.Tifrunner.gnm1.ann1.21Z9DD.1, arahy.Tifrunner.gnm1.ann1.26W00C.1, arahy.Tifrunner.gnm1.ann1.27HM2H.1, arahy.Tifrunner.gnm1.ann1.2X8VUU.1, arahy.Tifrunner.gnm1.ann1.33JI2U.1, ara…
Plasma	327	arahy.Tifrunner.gnm1.ann1.00VL53.1, arahy.Tifrunner.gnm1.ann1.012SKZ.1, arahy.Tifrunner.gnm1.ann1.02QZYL.1, arahy.Tifrunner.gnm1.ann1.06VYCT.5, arahy.Tifrunner.gnm1.ann1.09XT1N.1, arahy.Tifrunner.gnm1.ann1.0H0ATF.1, arahy.Tifrunner.gnm1.ann1.0HG9JC.1, arahy.Tifrunner.gnm1.ann1.0QZG7W.1, arahy.Tifrunner.gnm1.ann1.0R479N.1, arahy.Tifrunner.gnm1.ann1.0ZGE19.1, arahy.Tifrunner.gnm1.ann1.1KSV8R.1, ara…
Mitochondria	124	arahy.Tifrunner.gnm1.ann1.0NLM3R.1, arahy.Tifrunner.gnm1.ann1.22LF0C.1, arahy.Tifrunner.gnm1.ann1.26GYPH.1, arahy.Tifrunner.gnm1.ann1.4BAF6Y.1, arahy.Tifrunner.gnm1.ann1.4E075G.1, arahy.Tifrunner.gnm1.ann1.4FD105.2, arahy.Tifrunner.gnm1.ann1.4X1L65.2, arahy.Tifrunner.gnm1.ann1.4X1WS6.2, arahy.Tifrunner.gnm1.ann1.515IAB.1, arahy.Tifrunner.gnm1.ann1.53PAXP.1, arahy.Tifrunner.gnm1.ann1.54SFA6.1, ara…
Extracellular	116	arahy.Tifrunner.gnm1.ann1.1T55P5.1, arahy.Tifrunner.gnm1.ann1.20DV7G.1, arahy.Tifrunner.gnm1.ann1.2DP6C3.1, arahy.Tifrunner.gnm1.ann1.2J0KXT.1, arahy.Tifrunner.gnm1.ann1.36GKGQ.1, arahy.Tifrunner.gnm1.ann1.44UP18.2, arahy.Tifrunner.gnm1.ann1.49H271.1, arahy.Tifrunner.gnm1.ann1.4F0PLK.1, arahy.Tifrunner.gnm1.ann1.4I2UMQ.1, arahy.Tifrunner.gnm1.ann1.56PS60.1, arahy.Tifrunner.gnm1.ann1.5C4XQ1.1, ara…
Vaculoar	71	arahy.Tifrunner.gnm1.ann1.0R3YHS.1, arahy.Tifrunner.gnm1.ann1.1262SD.1, arahy.Tifrunner.gnm1.ann1.14XETV.1, arahy.Tifrunner.gnm1.ann1.2XA8QH.2, arahy.Tifrunner.gnm1.ann1.60IJMX.1, arahy.Tifrunner.gnm1.ann1.68M1NE.1, arahy.Tifrunner.gnm1.ann1.6LDV6M.1, arahy.Tifrunner.gnm1.ann1.6UB9ZP.1, arahy.Tifrunner.gnm1.ann1.7CM6K7.2, arahy.Tifrunner.gnm1.ann1.AWZ32R.2, arahy.Tifrunner.gnm1.ann1.B50IPN.1, ara…
Peroxisome	49	arahy.Tifrunner.gnm1.ann1.2SVG3G.1, arahy.Tifrunner.gnm1.ann1.408I3G.2, arahy.Tifrunner.gnm1.ann1.4Q9CQT.1, arahy.Tifrunner.gnm1.ann1.67TC14.1, arahy.Tifrunner.gnm1.ann1.6ZGG0N.1, arahy.Tifrunner.gnm1.ann1.7L21K7.1, arahy.Tifrunner.gnm1.ann1.80FISQ.2, arahy.Tifrunner.gnm1.ann1.81A43L.1, arahy.Tifrunner.gnm1.ann1.88J559.1, arahy.Tifrunner.gnm1.ann1.8BN0DB.1, arahy.Tifrunner.gnm1.ann1.8TPQ4A.1, ara…
Endoplasmic reticulum	41	arahy.Tifrunner.gnm1.ann1.22A3IK.1, arahy.Tifrunner.gnm1.ann1.2C0WSA.1, arahy.Tifrunner.gnm1.ann1.47SX7B.1, arahy.Tifrunner.gnm1.ann1.51XJUZ.1, arahy.Tifrunner.gnm1.ann1.7G0Y3W.1, arahy.Tifrunner.gnm1.ann1.949BMZ.1, arahy.Tifrunner.gnm1.ann1.965PKQ.1, arahy.Tifrunner.gnm1.ann1.A3F71V.1, arahy.Tifrunner.gnm1.ann1.A6ZB5M.1, arahy.Tifrunner.gnm1.ann1.A9VDNP.1, arahy.Tifrunner.gnm1.ann1.AKH03T.1, ara…
Cytoskeleton	30	arahy.Tifrunner.gnm1.ann1.08HL65.1, arahy.Tifrunner.gnm1.ann1.16PV68.2, arahy.Tifrunner.gnm1.ann1.27IQR1.1, arahy.Tifrunner.gnm1.ann1.3ML67S.1, arahy.Tifrunner.gnm1.ann1.6L1LF5.1, arahy.Tifrunner.gnm1.ann1.79FMKA.1, arahy.Tifrunner.gnm1.ann1.85Z4HY.1, arahy.Tifrunner.gnm1.ann1.AK1NBZ.1, arahy.Tifrunner.gnm1.ann1.AX22IR.1, arahy.Tifrunner.gnm1.ann1.C407E2.1, arahy.Tifrunner.gnm1.ann1.CI4QJS.2, ara…
Golgi apparatus	20	arahy.Tifrunner.gnm1.ann1.7GR9X4.1, arahy.Tifrunner.gnm1.ann1.7LT28F.2, arahy.Tifrunner.gnm1.ann1.ED5JXQ.1, arahy.Tifrunner.gnm1.ann1.FC0SK2.1, arahy.Tifrunner.gnm1.ann1.G9ZPA8.1, arahy.Tifrunner.gnm1.ann1.HAJP9C.4, arahy.Tifrunner.gnm1.ann1.HG7TPY.1, arahy.Tifrunner.gnm1.ann1.LDG5Z4.1, arahy.Tifrunner.gnm1.ann1.LSP3Z9.1, arahy.Tifrunner.gnm1.ann1.MBR1GC.1, arahy.Tifrunner.gnm1.ann1.N274YR.1, ara…
Cytoplasm, Nucleus	5	arahy.Tifrunner.gnm1.ann1.077R6R.1, arahy.Tifrunner.gnm1.ann1.IBK94M.1, arahy.Tifrunner.gnm1.ann1.L94IR5.1, arahy.Tifrunner.gnm1.ann1.MB08BW.1, arahy.Tifrunner.gnm1.ann1.WY6NTH.1,
Nucleus, Plasma	4	arahy.Tifrunner.gnm1.ann1.KDN8FX.1, arahy.Tifrunner.gnm1.ann1.NY9X43.2, arahy.Tifrunner.gnm1.ann1.Q3A75N.1, arahy.Tifrunner.gnm1.ann1.V3P46G.1
Chloroplast, Mitochindria	2	arahy.Tifrunner.gnm1.ann1.84W2TN.2, arahy.Tifrunner.gnm1.ann1.LFBK1H.2
Total	3222
Predicted Subcellular Localization of Proteome
Subcellular localization	Number of protein	Protein accession
Cytoplasm	470	arahy.Tifrunner.gnm1.ann1.068WZH.1, arahy.Tifrunner.gnm1.ann1.06DG1T.1, arahy.Tifrunner.gnm1.ann1.0UNU52.1, arahy.Tifrunner.gnm1.ann1.0V0RDL.1, arahy.Tifrunner.gnm1.ann1.173QHH.1, arahy.Tifrunner.gnm1.ann1.17XFIN.1, arahy.Tifrunner.gnm1.ann1.1BZV33.1, arahy.Tifrunner.gnm1.ann1.1D22H7.1, arahy.Tifrunner.gnm1.ann1.1H33IB.1, arahy.Tifrunner.gnm1.ann1.1L9BHC.1, arahy.Tifrunner.gnm1.ann1.1VZ6LQ.1, ara…
Nucleus	408	arahy.Tifrunner.gnm1.ann1.00WUVK.1, arahy.Tifrunner.gnm1.ann1.0FZT73.1, arahy.Tifrunner.gnm1.ann1.0Q4XQV.1, arahy.Tifrunner.gnm1.ann1.16GZH2.1, arahy.Tifrunner.gnm1.ann1.19P32S.1, arahy.Tifrunner.gnm1.ann1.1GCN3K.1, arahy.Tifrunner.gnm1.ann1.1H9F4R.1, arahy.Tifrunner.gnm1.ann1.1WQ6G8.3, arahy.Tifrunner.gnm1.ann1.246C9P.1, arahy.Tifrunner.gnm1.ann1.2BWG0B.1, arahy.Tifrunner.gnm1.ann1.2V8KIQ.2, ara…
Chloroplast	351	arahy.Tifrunner.gnm1.ann1.012SKZ.1, arahy.Tifrunner.gnm1.ann1.04PXL7.1, arahy.Tifrunner.gnm1.ann1.1944SK.1, arahy.Tifrunner.gnm1.ann1.1B1F65.1, arahy.Tifrunner.gnm1.ann1.1RKJ3P.1, arahy.Tifrunner.gnm1.ann1.1TW0Z8.2, arahy.Tifrunner.gnm1.ann1.1TYS6L.1, arahy.Tifrunner.gnm1.ann1.1UR2FN.1, arahy.Tifrunner.gnm1.ann1.27DD66.1, arahy.Tifrunner.gnm1.ann1.2I1I1C.1, arahy.Tifrunner.gnm1.ann1.2I8X29.1, ara…
Mitochondria	176	arahy.Tifrunner.gnm1.ann1.072U0I.1, arahy.Tifrunner.gnm1.ann1.0XB6C7.1, arahy.Tifrunner.gnm1.ann1.14KAFV.1, arahy.Tifrunner.gnm1.ann1.1EP8UK.1, arahy.Tifrunner.gnm1.ann1.1Z7M3S.1, arahy.Tifrunner.gnm1.ann1.2QK23Q.2, arahy.Tifrunner.gnm1.ann1.34XV9Z.1, arahy.Tifrunner.gnm1.ann1.39QM8U.4, arahy.Tifrunner.gnm1.ann1.4R282L.1, arahy.Tifrunner.gnm1.ann1.4S3PH7.1, arahy.Tifrunner.gnm1.ann1.4X1WS6.2, ara…
Extracellular	139	arahy.Tifrunner.gnm1.ann1.0707WP.1, arahy.Tifrunner.gnm1.ann1.14XETV.1, arahy.Tifrunner.gnm1.ann1.1T55P5.1, arahy.Tifrunner.gnm1.ann1.20DV7G.1, arahy.Tifrunner.gnm1.ann1.2J0KXT.1, arahy.Tifrunner.gnm1.ann1.2R861R.1, arahy.Tifrunner.gnm1.ann1.45XZWW.1, arahy.Tifrunner.gnm1.ann1.4I2UMQ.1, arahy.Tifrunner.gnm1.ann1.5G499W.1, arahy.Tifrunner.gnm1.ann1.5S4EZI.1, arahy.Tifrunner.gnm1.ann1.5XAX9E.1, ara…
Plasma membrane	132	arahy.Tifrunner.gnm1.ann1.0HG9JC.1, arahy.Tifrunner.gnm1.ann1.0R479N.1, arahy.Tifrunner.gnm1.ann1.1KSV8R.1, arahy.Tifrunner.gnm1.ann1.1TZ75T.2, arahy.Tifrunner.gnm1.ann1.37P1GN.2, arahy.Tifrunner.gnm1.ann1.3I3T69.1, arahy.Tifrunner.gnm1.ann1.42EX8Y.3, arahy.Tifrunner.gnm1.ann1.44JBNB.1, arahy.Tifrunner.gnm1.ann1.4H9MWH.1, arahy.Tifrunner.gnm1.ann1.68UH5I.1, arahy.Tifrunner.gnm1.ann1.6PB5HV.1, ara…
Cytoplasm	75	arahy.Tifrunner.gnm1.ann1.22S773.1, arahy.Tifrunner.gnm1.ann1.2CFU61.1, arahy.Tifrunner.gnm1.ann1.2GDU51.1, arahy.Tifrunner.gnm1.ann1.2XG0SD.1, arahy.Tifrunner.gnm1.ann1.2Z58NA.1, arahy.Tifrunner.gnm1.ann1.3UI9Y2.2, arahy.Tifrunner.gnm1.ann1.44LNHN.1, arahy.Tifrunner.gnm1.ann1.44ZHZL.2, arahy.Tifrunner.gnm1.ann1.4Y6QEN.1, arahy.Tifrunner.gnm1.ann1.7WR3XG.1, arahy.Tifrunner.gnm1.ann1.AZ5764.1, ara…
Vacuolar membrane	59	arahy.Tifrunner.gnm1.ann1.0R3YHS.1, arahy.Tifrunner.gnm1.ann1.1262SD.1, arahy.Tifrunner.gnm1.ann1.2XA8QH.2, arahy.Tifrunner.gnm1.ann1.68M1NE.1, arahy.Tifrunner.gnm1.ann1.6UB9ZP.1, arahy.Tifrunner.gnm1.ann1.7CM6K7.2, arahy.Tifrunner.gnm1.ann1.F6J9N2.1, arahy.Tifrunner.gnm1.ann1.G3AUWX.2, arahy.Tifrunner.gnm1.ann1.HWX1MU.1, arahy.Tifrunner.gnm1.ann1.IS0I2T.1, arahy.Tifrunner.gnm1.ann1.KH7DJH.1, ara…
Endoplasmic reticulum	28	arahy.Tifrunner.gnm1.ann1.A6ZB5M.1, arahy.Tifrunner.gnm1.ann1.I05URU.1, arahy.Tifrunner.gnm1.ann1.K2G5V4.1, arahy.Tifrunner.gnm1.ann1.M043T1.1, arahy.Tifrunner.gnm1.ann1.QIC87W.1, arahy.Tifrunner.gnm1.ann1.SX2T07.2, arahy.Tifrunner.gnm1.ann1.T42CFX.1, arahy.Tifrunner.gnm1.ann1.U8M3K9.1, arahy.Tifrunner.gnm1.ann1.YLWP30.1, arahy.Tifrunner.gnm1.ann1.03F3RZ.1, arahy.Tifrunner.gnm1.ann1.CRWB8Z.1, ara…
Cytoskeleton	26	arahy.Tifrunner.gnm1.ann1.08HL65.1, arahy.Tifrunner.gnm1.ann1.3ML67S.1, arahy.Tifrunner.gnm1.ann1.CI4QJS.2, arahy.Tifrunner.gnm1.ann1.FMXP0C.1, arahy.Tifrunner.gnm1.ann1.HFV7XQ.1, arahy.Tifrunner.gnm1.ann1.L6ZHES.2, arahy.Tifrunner.gnm1.ann1.RW0PIM.2, arahy.Tifrunner.gnm1.ann1.WYW97W.1, arahy.Tifrunner.gnm1.ann1.XE3XSF.1, arahy.Tifrunner.gnm1.ann1.Y8CJQK.1, arahy.Tifrunner.gnm1.ann1.ZHHZ35.2, ara…
Peroxisome	16	arahy.Tifrunner.gnm1.ann1.408I3G.2, arahy.Tifrunner.gnm1.ann1.HEV2WD.1, arahy.Tifrunner.gnm1.ann1.MX795F.1, arahy.Tifrunner.gnm1.ann1.P7LS6G.2, arahy.Tifrunner.gnm1.ann1.Q4RD5Q.1, arahy.Tifrunner.gnm1.ann1.QNY1I5.1, arahy.Tifrunner.gnm1.ann1.S3X144.1, arahy.Tifrunner.gnm1.ann1.1EZN5T.1, arahy.Tifrunner.gnm1.ann1.6ZGG0N.1, arahy.Tifrunner.gnm1.ann1.9P0NRY.1, arahy.Tifrunner.gnm1.ann1.AVGT3S.2, ara…
Golgi apparatus	6	arahy.Tifrunner.gnm1.ann1.ED5JXQ.1, arahy.Tifrunner.gnm1.ann1.A3F71V.1, arahy.Tifrunner.gnm1.ann1.G9ZPA8.1, arahy.Tifrunner.gnm1.ann1.LDG5Z4.1, arahy.Tifrunner.gnm1.ann1.YQ853S.1, arahy.Tifrunner.gnm1.ann1.ZHVZ7A.1,
Cytoplasm, Nucleus	3	arahy.Tifrunner.gnm1.ann1.IBK94M.1, arahy.Tifrunner.gnm1.ann1.077R6R.1, arahy.Tifrunner.gnm1.ann1.L94IR5.1,
Endoplasmic reticulum, Vaculoar	2	arahy.Tifrunner.gnm1.ann1.DCNL5J.1, arahy.Tifrunner.gnm1.ann1.2FMA0R.1
Cytoplasm, Nucleus	1	arahy.Tifrunner.gnm1.ann1.FBG7WK.1
unknown	5	arahy.Tifrunner.gnm1.ann1.AY0C6D.2, arahy.Tifrunner.gnm1.ann1.D7GKH1.1, arahy.Tifrunner.gnm1.ann1.P5QAAZ.1, arahy.Tifrunner.gnm1.ann1.466F5F.1, arahy.Tifrunner.gnm1.ann1.WITA5J.2,
Total	1897
Predicted Subcellular Localization of Phosphoproteome
Subcellular localization	Number of protein	Protein accession
Nucleus	803	arahy.Tifrunner.gnm1.ann1.00WUVK.1, arahy.Tifrunner.gnm1.ann1.014EBR.1, arahy.Tifrunner.gnm1.ann1.01A8MA.3, arahy.Tifrunner.gnm1.ann1.07091Z.1, arahy.Tifrunner.gnm1.ann1.0AQ0IW.3, arahy.Tifrunner.gnm1.ann1.0ASR8J.1, arahy.Tifrunner.gnm1.ann1.0CFS5U.2, arahy.Tifrunner.gnm1.ann1.0RL0PX.1, arahy.Tifrunner.gnm1.ann1.0WKN8B.1, arahy.Tifrunner.gnm1.ann1.11BQ2X.4, arahy.Tifrunner.gnm1.ann1.15IZES.1, ara…
Cytoplasm	239	arahy.Tifrunner.gnm1.ann1.0UNU52.1, arahy.Tifrunner.gnm1.ann1.0V2EN1.2, arahy.Tifrunner.gnm1.ann1.159H25.2, arahy.Tifrunner.gnm1.ann1.21Z9DD.1, arahy.Tifrunner.gnm1.ann1.36PEC4.1, arahy.Tifrunner.gnm1.ann1.3EVX7H.1, arahy.Tifrunner.gnm1.ann1.3YC2HT.2, arahy.Tifrunner.gnm1.ann1.41MGIJ.1, arahy.Tifrunner.gnm1.ann1.46GERB.2, arahy.Tifrunner.gnm1.ann1.4Q9CQT.1, arahy.Tifrunner.gnm1.ann1.4Y5XNF.1, ara…
Plasma membrane	178	arahy.Tifrunner.gnm1.ann1.0H0ATF.1, arahy.Tifrunner.gnm1.ann1.1SN7TU.2, arahy.Tifrunner.gnm1.ann1.3J4V9H.1, arahy.Tifrunner.gnm1.ann1.44QEU2.1, arahy.Tifrunner.gnm1.ann1.4PM453.4, arahy.Tifrunner.gnm1.ann1.56X5WL.2, arahy.Tifrunner.gnm1.ann1.5EYH1D.1, arahy.Tifrunner.gnm1.ann1.5HY1FK.1, arahy.Tifrunner.gnm1.ann1.67HF21.2, arahy.Tifrunner.gnm1.ann1.745V0L.1, arahy.Tifrunner.gnm1.ann1.79RH6E.1, ara…
Chloroplast	150	arahy.Tifrunner.gnm1.ann1.06VYCT.5, arahy.Tifrunner.gnm1.ann1.0RG3QL.1, arahy.Tifrunner.gnm1.ann1.0ZR0UF.2, arahy.Tifrunner.gnm1.ann1.11JIMN.1, arahy.Tifrunner.gnm1.ann1.1G1J9V.1, arahy.Tifrunner.gnm1.ann1.1H9ESI.1, arahy.Tifrunner.gnm1.ann1.22A3IK.1, arahy.Tifrunner.gnm1.ann1.2N4ZV5.1, arahy.Tifrunner.gnm1.ann1.2WY12S.1, arahy.Tifrunner.gnm1.ann1.3THH2M.2, arahy.Tifrunner.gnm1.ann1.492HD2.1, ara…
Mitochondria	67	arahy.Tifrunner.gnm1.ann1.0NLM3R.1, arahy.Tifrunner.gnm1.ann1.22LF0C.1, arahy.Tifrunner.gnm1.ann1.4FD105.2, arahy.Tifrunner.gnm1.ann1.5590XE.2, arahy.Tifrunner.gnm1.ann1.9T1CY3.1, arahy.Tifrunner.gnm1.ann1.BMN4NJ.2, arahy.Tifrunner.gnm1.ann1.D1NSDN.1, arahy.Tifrunner.gnm1.ann1.DJG6PN.1, arahy.Tifrunner.gnm1.ann1.F0HZWU.1, arahy.Tifrunner.gnm1.ann1.GP740U.1, arahy.Tifrunner.gnm1.ann1.HXMF4Z.1, ara…
Extracellular	26	arahy.Tifrunner.gnm1.ann1.2XG0SD.2, arahy.Tifrunner.gnm1.ann1.3B9L35.1, arahy.Tifrunner.gnm1.ann1.6JR7QB.1, arahy.Tifrunner.gnm1.ann1.786IJB.1, arahy.Tifrunner.gnm1.ann1.ED1SF9.1, arahy.Tifrunner.gnm1.ann1.GW18HV.1, arahy.Tifrunner.gnm1.ann1.ID1H8K.1, arahy.Tifrunner.gnm1.ann1.KZF81I.1, arahy.Tifrunner.gnm1.ann1.LAQ4UI.2, arahy.Tifrunner.gnm1.ann1.M7JB84.1, arahy.Tifrunner.gnm1.ann1.NEG1KJ.1, ara…
Vacuolar membrane	22	arahy.Tifrunner.gnm1.ann1.GEM3QE.1, arahy.Tifrunner.gnm1.ann1.H530GP.3, arahy.Tifrunner.gnm1.ann1.KR3NZ5.1, arahy.Tifrunner.gnm1.ann1.LT4L2L.1, arahy.Tifrunner.gnm1.ann1.6I3V5I.1, arahy.Tifrunner.gnm1.ann1.D93ZMI.1, arahy.Tifrunner.gnm1.ann1.L5TNM0.1, arahy.Tifrunner.gnm1.ann1.L83JF4.1, arahy.Tifrunner.gnm1.ann1.RAB7YL.1, arahy.Tifrunner.gnm1.ann1.T383Y7.3, arahy.Tifrunner.gnm1.ann1.TPTF8A.1, ara…
Cytoskeleton	11	arahy.Tifrunner.gnm1.ann1.09XT1N.1, arahy.Tifrunner.gnm1.ann1.6L1LF5.1, arahy.Tifrunner.gnm1.ann1.85Z4HY.1, arahy.Tifrunner.gnm1.ann1.N3WVHA.1, arahy.Tifrunner.gnm1.ann1.SJ3TM1.1, arahy.Tifrunner.gnm1.ann1.Y0NS3Z.3, arahy.Tifrunner.gnm1.ann1.ZWQ5Q7.1, arahy.Tifrunner.gnm1.ann1.BPJ3T6.2, arahy.Tifrunner.gnm1.ann1.FX07CR.1, arahy.Tifrunner.gnm1.ann1.R07MUD.2, arahy.Tifrunner.gnm1.ann1.TYLU08.2,
Peroxisome	9	arahy.Tifrunner.gnm1.ann1.2C8XNL.1, arahy.Tifrunner.gnm1.ann1.67TC14.1, arahy.Tifrunner.gnm1.ann1.7L21K7.1, arahy.Tifrunner.gnm1.ann1.8BN0DB.1, arahy.Tifrunner.gnm1.ann1.B2KMHD.2, arahy.Tifrunner.gnm1.ann1.SD5LLS.1, arahy.Tifrunner.gnm1.ann1.TP5BL7.1, arahy.Tifrunner.gnm1.ann1.V32IBN.2, arahy.Tifrunner.gnm1.ann1.YXGI3Q.1,
Golgi apparatus	6	arahy.Tifrunner.gnm1.ann1.A1UAR7.1, arahy.Tifrunner.gnm1.ann1.DQ4RIU.1, arahy.Tifrunner.gnm1.ann1.FC0SK2.1, arahy.Tifrunner.gnm1.ann1.U3C25F.1, arahy.Tifrunner.gnm1.ann1.LDG5Z4.1, arahy.Tifrunner.gnm1.ann1.N274YR.1,
Endoplasmic reticulum	5	arahy.Tifrunner.gnm1.ann1.UM0V93.1, arahy.Tifrunner.gnm1.ann1.BC49LP.1, arahy.Tifrunner.gnm1.ann1.E7XD18.1, arahy.Tifrunner.gnm1.ann1.LAB5TB.1, arahy.Tifrunner.gnm1.ann1.RKXB8A.1,
Nucleus, Plasma membrane	3	arahy.Tifrunner.gnm1.ann1.KDN8FX.1, arahy.Tifrunner.gnm1.ann1.NY9X43.2, arahy.Tifrunner.gnm1.ann1.Q3A75N.1,
Chloroplast, Mitochondria	1	arahy.Tifrunner.gnm1.ann1.SP9TBW.1
Cytoplasm, Nucleus	1	arahy.Tifrunner.gnm1.ann1.4F0PLK.1
unknown	2	arahy.Tifrunner.gnm1.ann1.52W6Q5.1, arahy.Tifrunner.gnm1.ann1.57MKXC.2
Total	1532
