# Supplementary material for: AhABI4s Negatively Regulate Salt-Stress Response in Peanut
Source: Front Plant Sci. 2021 Oct 14;12:741641. doi: 10.3389/fpls.2021.741641 (PMC8551806; doi:10.3389/fpls.2021.741641)
Supplement: Supplementary file 12 [file Table_12.XLSX]

## Sheet: Sheet1
Supplementary Table 12 List of DEPs on each chromosome
Chromosome	Number of DEPs	Protein ID
Arahy.01	171	arahy.00VL53, arahy.06DG1T, arahy.0AQ0IW, arahy.0CFS5U, arahy.19RR7F, arahy.1L9BHC, arahy.1T55P5, arahy.1VDT9U, arahy.201XHT, arahy.2C8XNL, arahy.2GQ0W5, arahy.2I1I1C, arahy.2J0KXT, arahy.2N625L, arahy.2R861R, arahy.2S25M9, arahy.2S6U7G, arahy.2XG0SD, arahy.2XG0SD, arahy.34XV9Z, arahy.36HDXC, arahy.3TU9DB, arahy.4721MN, arahy.4BAF6Y, arahy.4GF8V7, arahy.4T2HBI, arahy.57MKXC, arahy.5XAX9E, arahy.7…
Arahy.02	100	arahy.06EJ88, arahy.0V0RDL, arahy.17XFIN, arahy.1K6ZHH, arahy.1TW0Z8, arahy.2TW5YI, arahy.31N575, arahy.3R4EAX, arahy.44XN4P, arahy.63W3DY, arahy.64XDM2, arahy.68MQ8I, arahy.72XCHD, arahy.74EXT1, arahy.7KA6PT, arahy.810EMS, arahy.81NFJG, arahy.8GCY61, arahy.92FQ09, arahy.9CY91L, arahy.A6N0MA, arahy.A91P3Y, arahy.AFAP3W, arahy.BKN5FL, arahy.CVJ130, arahy.CYZ0T8, arahy.EBCB1I, arahy.ENX9PF, arahy.F…
Arahy.03	247	arahy.0LE9N4, arahy.0R3YHS, arahy.11JIMN, arahy.14XETV, arahy.159H25, arahy.15NCRR, arahy.1D22H7, arahy.1H9F4R, arahy.26LP8U, arahy.3UI9Y2, arahy.3V4UGK, arahy.3X8NRX, arahy.49H271, arahy.4BR56W, arahy.4F0PLK, arahy.4G3XR6, arahy.4N7RMH, arahy.4X1L65, arahy.4Z5MSS, arahy.509DQ1, arahy.51XJUZ, arahy.52KDTF, arahy.57RHWF, arahy.58WU6G, arahy.58XCKB, arahy.5JCE23, arahy.5Q7AHD, arahy.5SR8FF, arahy.5…
Arahy.04	151	arahy.06VYCT, arahy.10QHSJ, arahy.11NDUV, arahy.1B1F65, arahy.1BZV33, arahy.1R75EY, arahy.1VZ6LQ, arahy.22A3IK, arahy.238B6D, arahy.26W00C, arahy.2RB1YT, arahy.38NIYD, arahy.392IT2, arahy.3ML67S, arahy.3Q8GGF, arahy.40G96H, arahy.416W9Q, arahy.43X7GJ, arahy.56NXYI, arahy.5D60HD, arahy.5M9DV1, arahy.5ZZ6F4, arahy.60DDY8, arahy.67TC14, arahy.6F5IGY, arahy.6I3V5I, arahy.6PB5HV, arahy.6TJY4I, arahy.6…
Arahy.05	165	arahy.009U6B, arahy.072U0I, arahy.077R6R, arahy.08HL65, arahy.0WKN8B, arahy.24ZDA8, arahy.2I1ZFA, arahy.2TXM5I, arahy.2U24C8, arahy.49TA12, arahy.4E075G, arahy.4H9MWH, arahy.4PD0PP, arahy.4R282L, arahy.515IAB, arahy.5S4EZI, arahy.5U1FHR, arahy.6IB1GK, arahy.73LV1S, arahy.79FMKA, arahy.7IIA7U, arahy.7T3N35, arahy.81A43L, arahy.88J559, arahy.8L38IN, arahy.8Y3CFZ, arahy.96EPTX, arahy.9K340E, arahy.9…
Arahy.06	156	arahy.01A8MA, arahy.023UF6, arahy.03F3RZ, arahy.03F3RZ, arahy.04PXL7, arahy.0KJ6B5, arahy.0QZG7W, arahy.0X3R4P, arahy.16GZH2, arahy.1T1RVQ, arahy.2BWG0B, arahy.2V8KIQ, arahy.35PLQF, arahy.3AS2PE, arahy.3E1AF2, arahy.3M73WP, arahy.3UY4XW, arahy.40BNNI, arahy.415NE5, arahy.4MQU6H, arahy.5C4XQ1, arahy.5DSF6M, arahy.644E2D, arahy.68RZIY, arahy.6UB9ZP, arahy.6UMZ2R, arahy.7EB76Z, arahy.7QY2UT, arahy.7…
Arahy.07	118	arahy.05X33F, arahy.0H0ATF, arahy.15M9SP, arahy.18SBFH, arahy.1944SK, arahy.19P32S, arahy.230XUM, arahy.2R15UA, arahy.2SVG3G, arahy.2Z77FC, arahy.3P0VVA, arahy.45L0XA, arahy.4V2TIF, arahy.4ZRU7U, arahy.5CFI8R, arahy.5PGU74, arahy.66PPWS, arahy.68UH5I, arahy.6BML15, arahy.6KAU0S, arahy.6RSI2J, arahy.6VD33W, arahy.6YJ7FA, arahy.717FF7, arahy.7WR3XG, arahy.804D1R, arahy.8JQ024, arahy.9U5DT8, arahy.A…
Arahy.08	153	arahy.04JW1L, arahy.09XT1N, arahy.0B7PBW, arahy.0NLM3R, arahy.1TT2GW, arahy.1U7IT4, arahy.1UR2FN, arahy.21ET8L, arahy.2FK0GQ, arahy.3CRQ59, arahy.3NB7SA, arahy.42EX8Y, arahy.43HVBR, arahy.4P5PRD, arahy.5C5N68, arahy.5NH7JH, arahy.60IJMX, arahy.632UCW, arahy.6DE6RN, arahy.7L21K7, arahy.7PY5NM, arahy.82NANE, arahy.858FVG, arahy.99J26D, arahy.9BKN09, arahy.9ZN1DC, arahy.A3XBSF, arahy.A9UZA5, arahy.A…
Arahy.09	172	arahy.014EBR, arahy.11DDVR, arahy.1262SD, arahy.1Z1ZPG, arahy.2FMA0R, arahy.2GDU51, arahy.2PBN0R, arahy.2YXT8K, arahy.31YFLV, arahy.33UQPP, arahy.45X8ED, arahy.45XZWW, arahy.4PHK1T, arahy.4Q9CQT, arahy.4X1WS6, arahy.562DT1, arahy.59GG00, arahy.5B7TYX, arahy.5P7LAL, arahy.63KD8W, arahy.67PT2S, arahy.68AZQV, arahy.69LNNJ, arahy.6KSP6K, arahy.6R22RC, arahy.6TET7K, arahy.6U9WG4, arahy.6ZGG0N, arahy.7…
Arahy.10	128	arahy.1BRL89, arahy.1EDB5Y, arahy.1H33IB, arahy.1J3CUB, arahy.1M00W9, arahy.1NC23U, arahy.1SN7TU, arahy.2CFU61, arahy.2GFV1T, arahy.2I8X29, arahy.2WLS1Y, arahy.2X3X0W, arahy.3Q5GH0, arahy.3T6XNU, arahy.40M9N2, arahy.4105RR, arahy.44LNHN, arahy.522STQ, arahy.54SFA6, arahy.5M1SBB, arahy.6NN0YE, arahy.80FISQ, arahy.84G6ZA, arahy.85GVTZ, arahy.8C5A90, arahy.AEQW57, arahy.AUQB01, arahy.AVGT3S, arahy.A…
Arahy.11	129	arahy.07091Z, arahy.07YC75, arahy.0N5IZC, arahy.1181X5, arahy.13IMLW, arahy.1TYS6L, arahy.22S773, arahy.2WY12S, arahy.37P1GN, arahy.3J71J7, arahy.496WES, arahy.49JIZL, arahy.4XM3SI, arahy.52W6Q5, arahy.53PAXP, arahy.56X5WL, arahy.57P81C, arahy.589SZX, arahy.5FS3JW, arahy.5V3X3X, arahy.64EDPK, arahy.6AX92Y, arahy.6U7G1S, arahy.6XZA8Y, arahy.6Y8FH0, arahy.790TYF, arahy.88HTN6, arahy.8F301T, arahy.9…
Arahy.12	134	arahy.06QP13, arahy.0S64XP, arahy.1KSV8R, arahy.26GYPH, arahy.2ZBI42, arahy.30VNIJ, arahy.32CIDN, arahy.338AY0, arahy.3DBG0K, arahy.3Y478Z, arahy.44JBNB, arahy.4BEG1R, arahy.4PH81Y, arahy.4WKR5S, arahy.5KYB4B, arahy.5NB5PV, arahy.5XLW1T, arahy.68WCMC, arahy.6AJ8U6, arahy.6DQ39T, arahy.6R0DDZ, arahy.74J18E, arahy.79RH6E, arahy.8BN0DB, arahy.8IP52C, arahy.8KGI2U, arahy.967JHU, arahy.9BXG3M, arahy.A…
Arahy.13	254	arahy.012SKZ, arahy.018Q39, arahy.068WZH, arahy.0FZT73, arahy.0NW365, arahy.0RL0PX, arahy.16PV68, arahy.1EP8UK, arahy.1LRU74, arahy.1WQ6G8, arahy.1Z7M3S, arahy.27DD66, arahy.2H5V0G, arahy.2L5X7N, arahy.2M0S5R, arahy.2MX35J, arahy.2N4ZV5, arahy.2XH6EA, arahy.32PFVB, arahy.36GKGQ, arahy.3B8Q14, arahy.3GG3GM, arahy.3KSC2Z, arahy.3M8WGZ, arahy.3T59BH, arahy.3X9B1A, arahy.454J86, arahy.46GERB, arahy.4…
Arahy.14	158	arahy.02QZYL, arahy.03HQ0D, arahy.099TXP, arahy.0C9QHL, arahy.0HG9JC, arahy.1U8UFT, arahy.27IQR1, arahy.29C4GT, arahy.2KUM5F, arahy.2QV4RS, arahy.2UVC2V, arahy.306WMH, arahy.33GLRJ, arahy.3FW66N, arahy.3KU04F, arahy.4FT79Q, arahy.4SUD33, arahy.4VY1XX, arahy.53FINS, arahy.5590XE, arahy.56PS60, arahy.5FW7UK, arahy.61N80Q, arahy.66S7FV, arahy.6AU7NA, arahy.6L7Z57, arahy.783Z8G, arahy.85MSRM, arahy.8…
Arahy.15	179	arahy.00WUVK, arahy.0K51C9, arahy.17PB5S, arahy.18DP1Z, arahy.246C9P, arahy.33JI2U, arahy.3EVX7H, arahy.3RZB0U, arahy.3THH2M, arahy.41MGIJ, arahy.466F5F, arahy.4MV0VI, arahy.549WES, arahy.5V1RNQ, arahy.62AJ6F, arahy.69CRNN, arahy.6JR7QB, arahy.6PAV3F, arahy.6S81H9, arahy.7FJL8T, arahy.8FZ8QS, arahy.8R27D6, arahy.8X0KIE, arahy.8ZRR6W, arahy.A2IS88, arahy.A82XLX, arahy.AR272K, arahy.AR6NCQ, arahy.A…
Arahy.16	178	arahy.00ZDTM, arahy.0707WP, arahy.0DG4WJ, arahy.0ZR0UF, arahy.11BQ2X, arahy.185U5B, arahy.18FPP0, arahy.1B7IGJ, arahy.1EZN5T, arahy.1G1J9V, arahy.1H9ESI, arahy.1HBP31, arahy.1JP5NC, arahy.1N9EHH, arahy.20DV7G, arahy.21Z9DD, arahy.27HM2H, arahy.2DP6C3, arahy.2FUK2Z, arahy.2FUK2Z, arahy.2L27AA, arahy.2Z58NA, arahy.39QM8U, arahy.39XKQR, arahy.44HGP5, arahy.44UP18, arahy.478ZG4, arahy.4L72G1, arahy.4…
Arahy.17	143	arahy.0V2EN1, arahy.0XB6C7, arahy.15IZES, arahy.1FV09I, arahy.1L7GT4, arahy.1VS4ZL, arahy.22AMRS, arahy.22W300, arahy.29ZW60, arahy.2C0WSA, arahy.2L6AT5, arahy.30A6BG, arahy.3EVA1Y, arahy.3I6JR3, arahy.41CPL5, arahy.4I2UMQ, arahy.4S3PH7, arahy.55ZT83, arahy.5GV92J, arahy.5S3M3D, arahy.64W5EF, arahy.6P73LQ, arahy.79471H, arahy.7CTW4M, arahy.7N5RT2, arahy.7V3AMW, arahy.7X1Y1S, arahy.81342Q, arahy.8…
Arahy.18	139	arahy.0ZGE19, arahy.15A7AE, arahy.173QHH, arahy.1GCN3K, arahy.1JUP22, arahy.1TZ75T, arahy.22L7FB, arahy.22LF0C, arahy.2W1XFU, arahy.3B9L35, arahy.3J4V9H, arahy.3K2WNH, arahy.3X58CP, arahy.3X6E38, arahy.3X6UQX, arahy.40Y6RI, arahy.44QEU2, arahy.47SX7B, arahy.4FD105, arahy.4NAC8Z, arahy.4RYA37, arahy.50BPU8, arahy.5BR908, arahy.5C4SPF, arahy.63P8XR, arahy.69X35Q, arahy.6KU1RV, arahy.6L1LF5, arahy.7…
Arahy.19	189	arahy.07RPJW, arahy.0ASR8J, arahy.0UNU52, arahy.1M6YYJ, arahy.1SB772, arahy.23ZYRY, arahy.2AJ2PQ, arahy.2EH2S8, arahy.2H77W4, arahy.2XA8QH, arahy.350VGV, arahy.3M2LT7, arahy.3TVW9H, arahy.3YC2HT, arahy.408I3G, arahy.425ZXH, arahy.44ZHZL, arahy.4568JG, arahy.492HD2, arahy.4PM453, arahy.508QQU, arahy.5DM86W, arahy.5F286G, arahy.5KAB8G, arahy.5L4YH4, arahy.5RAP3T, arahy.5UA5U0, arahy.5V72PU, arahy.5…
Arahy.20	149	arahy.0Q4XQV, arahy.0RG3QL, arahy.14KAFV, arahy.1E00SW, arahy.1RKJ3P, arahy.2QK23Q, arahy.2X8VUU, arahy.2XR4L9, arahy.2XRJ77, arahy.32CFE9, arahy.36PEC4, arahy.3XEJ8W, arahy.4A4JE9, arahy.52U0T8, arahy.54B16H, arahy.555M2B, arahy.5A64T9, arahy.5HY1FK, arahy.5JAI4A, arahy.63GP52, arahy.67E0CQ, arahy.69QRE7, arahy.6LDV6M, arahy.6XFQ3U, arahy.745V0L, arahy.7BIG84, arahy.7G97IV, arahy.7J6TQU, arahy.8…
scaffold_36	5	arahy.0R479N, arahy.3I3T69, arahy.8A6KBK, arahy.AF7BT4, arahy.UAEM0K,
scaffold_59	1	arahy.9T1CY3
scaffold_63	1	arahy.6ILC2A
scaffold_110	1	arahy.GMG9S1
scaffold_222	1	arahy.KFZ0IT
Total	3222
