# Supplementary material for: AhABI4s Negatively Regulate Salt-Stress Response in Peanut
Source: Front Plant Sci. 2021 Oct 14;12:741641. doi: 10.3389/fpls.2021.741641 (PMC8551806; doi:10.3389/fpls.2021.741641)
Supplement: Supplementary file 13 [file Table_13.XLSX]

## Sheet: Sheet1
Supplementary Table 13 List of different expression genes in each tissue under salt stress
Leaf of Mock Plant				Leaf of AhABI4s-silenced Plant				Root of Mock Plant				Root of AhABI4s-silenced Plant
gene_ID	log2FoldChange	pvalue		gene_ID	log2FoldChange	pvalue		gene_ID	log2FoldChange	pvalue		gene_ID	log2FoldChange	pvalue
arahy.Tifrunner.gnm1.ann1.0003EL	2.06622	6.14828e-17		arahy.Tifrunner.gnm1.ann1.0003EL	1.88334	1.66189e-28		arahy.Tifrunner.gnm1.ann1.0UF999	5.24787	3.7206e-216		arahy.Tifrunner.gnm1.ann1.002YPW	1.78287	0.0117764
arahy.Tifrunner.gnm1.ann1.0008XH	-1.55826	0.00283249		arahy.Tifrunner.gnm1.ann1.0008XH	-1.37529	0.00010568		arahy.Tifrunner.gnm1.ann1.K3RZS0	8.14253	5.30096e-189		arahy.Tifrunner.gnm1.ann1.0034KJ	1.19723	0.00455658
arahy.Tifrunner.gnm1.ann1.0067NC	1.15651	2.75738e-06		arahy.Tifrunner.gnm1.ann1.009NTH	-1.63629	0.00128201		arahy.Tifrunner.gnm1.ann1.19AV4Q	5.24985	3.91065e-145		arahy.Tifrunner.gnm1.ann1.005S9P	-3.02536	7.3825e-07
arahy.Tifrunner.gnm1.ann1.00A31M	1.34291	4.85133e-05		arahy.Tifrunner.gnm1.ann1.00DB5A	1.88653	2.15987e-09		arahy.Tifrunner.gnm1.ann1.WDSQ8J	5.35355	3.2799e-132		arahy.Tifrunner.gnm1.ann1.00DB5A	1.23651	5.02746e-07
arahy.Tifrunner.gnm1.ann1.00DB5A	1.35232	0.000842003		arahy.Tifrunner.gnm1.ann1.00IIWW	4.93635	2.09457e-15		arahy.Tifrunner.gnm1.ann1.85WIHV	4.11269	1.22313e-131		arahy.Tifrunner.gnm1.ann1.00KTF5	2.05528	0.000130554
arahy.Tifrunner.gnm1.ann1.00I7KW	-1.64307	0.00109851		arahy.Tifrunner.gnm1.ann1.00KTF5	-1.62501	0.0018017		arahy.Tifrunner.gnm1.ann1.E3VS3U	5.77446	2.12021e-130		arahy.Tifrunner.gnm1.ann1.00VVAL	2.50568	9.88595e-08
arahy.Tifrunner.gnm1.ann1.00IIWW	3.16455	0.000102248		arahy.Tifrunner.gnm1.ann1.00SZA6	1.34443	0.00602812		arahy.Tifrunner.gnm1.ann1.IX888R	4.96872	1.42388e-129		arahy.Tifrunner.gnm1.ann1.00W5AZ	-1.86698	0.00989462
arahy.Tifrunner.gnm1.ann1.00N95T	-1.12494	0.00469497		arahy.Tifrunner.gnm1.ann1.00VVAL	4.40585	1.7327e-24		arahy.Tifrunner.gnm1.ann1.8393AT	5.58224	5.76507e-129		arahy.Tifrunner.gnm1.ann1.00XS3D	-1.37583	6.40617e-33
arahy.Tifrunner.gnm1.ann1.00V3DL	1.58779	2.54227e-05		arahy.Tifrunner.gnm1.ann1.00Z2SH	-2.22563	0.00032273		arahy.Tifrunner.gnm1.ann1.QEUH73	-3.15305	1.9261e-121		arahy.Tifrunner.gnm1.ann1.015FZL	3.14707	1.16148e-05
arahy.Tifrunner.gnm1.ann1.00VVAL	2.56047	0.00288172		arahy.Tifrunner.gnm1.ann1.01B6ZB	-1.316	0.00421146		arahy.Tifrunner.gnm1.ann1.85EBQ9	6.05216	4.72755e-121		arahy.Tifrunner.gnm1.ann1.0188KY	1.42173	1.51262e-12
arahy.Tifrunner.gnm1.ann1.00XFQD	-1.80403	0.00122454		arahy.Tifrunner.gnm1.ann1.01BY0R	-1.59042	2.46613e-05		arahy.Tifrunner.gnm1.ann1.A5SP47	6.263	1.49775e-120		arahy.Tifrunner.gnm1.ann1.019LBF	1.92868	0.00352059
arahy.Tifrunner.gnm1.ann1.0188KY	1.57041	0.00316286		arahy.Tifrunner.gnm1.ann1.01TYUM	-1.02778	5.14288e-06		arahy.Tifrunner.gnm1.ann1.H8Q38Y	5.25188	2.16846e-117		arahy.Tifrunner.gnm1.ann1.01B6ZB	-1.31968	8.14622e-07
arahy.Tifrunner.gnm1.ann1.018Q39	-1.19591	0.00377192		arahy.Tifrunner.gnm1.ann1.01XFNB	2.36013	2.36353e-10		arahy.Tifrunner.gnm1.ann1.AD76PW	6.52519	1.45572e-116		arahy.Tifrunner.gnm1.ann1.01D1MQ	-1.76266	5.09183e-05
arahy.Tifrunner.gnm1.ann1.01T93A	-1.97012	0.000297047		arahy.Tifrunner.gnm1.ann1.02FBPF	-1.5777	6.44211e-05		arahy.Tifrunner.gnm1.ann1.0NK0N0	5.28514	1.40971e-111		arahy.Tifrunner.gnm1.ann1.01K7X8	-1.04469	8.9988e-05
arahy.Tifrunner.gnm1.ann1.01TYUM	-1.35686	0.00135927		arahy.Tifrunner.gnm1.ann1.02SHUX	-1.5041	0.000347317		arahy.Tifrunner.gnm1.ann1.S2Q0RR	7.4117	1.23684e-110		arahy.Tifrunner.gnm1.ann1.01M4JQ	1.1068	1.13448e-05
arahy.Tifrunner.gnm1.ann1.01XFNB	2.43182	9.11622e-11		arahy.Tifrunner.gnm1.ann1.03CQRM	1.19879	1.20452e-05		arahy.Tifrunner.gnm1.ann1.Z3XL2P	6.32414	1.68865e-104		arahy.Tifrunner.gnm1.ann1.01RPY8	-1.24728	6.46243e-06
arahy.Tifrunner.gnm1.ann1.026BRM	-2.09936	3.00226e-07		arahy.Tifrunner.gnm1.ann1.03DKLN	-1.64766	2.31108e-08		arahy.Tifrunner.gnm1.ann1.WPHD30	3.58145	5.6825e-103		arahy.Tifrunner.gnm1.ann1.01RQ4M	2.11691	1.53094e-17
arahy.Tifrunner.gnm1.ann1.029YN0	-1.32327	1.47958e-06		arahy.Tifrunner.gnm1.ann1.03EXEF	-1.73104	0.00200439		arahy.Tifrunner.gnm1.ann1.GE8ZA7	3.76945	2.37003e-101		arahy.Tifrunner.gnm1.ann1.01T93A	2.35375	4.78748e-08
arahy.Tifrunner.gnm1.ann1.02FBPF	-1.71928	8.66171e-06		arahy.Tifrunner.gnm1.ann1.03HAKR	-1.42463	2.67582e-09		arahy.Tifrunner.gnm1.ann1.XL5E6M	5.12182	1.46441e-100		arahy.Tifrunner.gnm1.ann1.01TKSZ	-1.75851	1.76256e-06
arahy.Tifrunner.gnm1.ann1.02L9SB	-1.05428	0.00376942		arahy.Tifrunner.gnm1.ann1.03LME3	1.65112	1.97409e-07		arahy.Tifrunner.gnm1.ann1.3GMY5M	3.41248	1.51656e-98		arahy.Tifrunner.gnm1.ann1.01XFNB	1.50634	1.60352e-20
arahy.Tifrunner.gnm1.ann1.02Q6I5	-3.45632	4.39745e-05		arahy.Tifrunner.gnm1.ann1.03WWG0	-1.91114	4.47053e-14		arahy.Tifrunner.gnm1.ann1.2G66YZ	7.58213	5.16922e-98		arahy.Tifrunner.gnm1.ann1.029YZL	3.65951	6.73221e-11
arahy.Tifrunner.gnm1.ann1.02S8F1	1.4433	2.95568e-09		arahy.Tifrunner.gnm1.ann1.040HS9	-1.62274	4.21433e-06		arahy.Tifrunner.gnm1.ann1.P6VCNZ	4.27401	7.40979e-98		arahy.Tifrunner.gnm1.ann1.02EYZX	2.79606	5.22827e-14
arahy.Tifrunner.gnm1.ann1.02SHUX	-1.89185	3.41556e-07		arahy.Tifrunner.gnm1.ann1.044LWD	-1.02447	2.20562e-06		arahy.Tifrunner.gnm1.ann1.ZQ8NAS	4.33036	1.03879e-97		arahy.Tifrunner.gnm1.ann1.02L9SB	1.50882	9.47468e-05
arahy.Tifrunner.gnm1.ann1.02SX11	-3.24638	0.00014058		arahy.Tifrunner.gnm1.ann1.04DS3H	-2.22315	1.37752e-06		arahy.Tifrunner.gnm1.ann1.H4RQ1I	5.00902	1.71376e-97		arahy.Tifrunner.gnm1.ann1.02PX6U	-2.36718	1.42794e-07
arahy.Tifrunner.gnm1.ann1.02UU0S	-1.231	6.03067e-08		arahy.Tifrunner.gnm1.ann1.04MME8	-1.92096	0.000334511		arahy.Tifrunner.gnm1.ann1.IB3UKS	4.95139	3.01901e-97		arahy.Tifrunner.gnm1.ann1.02RLW9	-2.00723	1.23514e-21
arahy.Tifrunner.gnm1.ann1.02W0P7	2.20345	0.0100505		arahy.Tifrunner.gnm1.ann1.04TCW6	-1.09468	5.34794e-05		arahy.Tifrunner.gnm1.ann1.M18AK8	-4.06831	2.07322e-96		arahy.Tifrunner.gnm1.ann1.02W0P7	5.18285	4.37487e-125
arahy.Tifrunner.gnm1.ann1.033Y78	-2.13599	0.00209663		arahy.Tifrunner.gnm1.ann1.04X3C9	-1.34105	8.02286e-07		arahy.Tifrunner.gnm1.ann1.L4SXDW	5.23971	3.1703e-96		arahy.Tifrunner.gnm1.ann1.02WUD4	-1.86453	0.0100275
arahy.Tifrunner.gnm1.ann1.039TZW	-1.67966	3.39309e-08		arahy.Tifrunner.gnm1.ann1.0513A0	1.0159	4.52979e-06		arahy.Tifrunner.gnm1.ann1.IRZ0P1	8.61499	1.96676e-95		arahy.Tifrunner.gnm1.ann1.03A2T4	1.73823	2.78266e-09
arahy.Tifrunner.gnm1.ann1.03EXEF	-1.44863	0.00678016		arahy.Tifrunner.gnm1.ann1.051ZG9	3.27794	4.58603e-66		arahy.Tifrunner.gnm1.ann1.5JH3WA	-3.80727	2.43388e-95		arahy.Tifrunner.gnm1.ann1.03D2PE	2.03276	0.00457692
arahy.Tifrunner.gnm1.ann1.03H74W	-2.95524	0.000568052		arahy.Tifrunner.gnm1.ann1.052ZN8	2.99537	4.57035e-06		arahy.Tifrunner.gnm1.ann1.E9Z217	5.48482	2.82106e-95		arahy.Tifrunner.gnm1.ann1.03P8S0	-1.43003	0.00497625
arahy.Tifrunner.gnm1.ann1.03HAKR	-1.4646	7.20872e-10		arahy.Tifrunner.gnm1.ann1.0568A9	1.0812	7.61971e-06		arahy.Tifrunner.gnm1.ann1.EEZ4Y8	6.4764	2.87593e-94		arahy.Tifrunner.gnm1.ann1.03T58Y	-1.13325	0.0040727
arahy.Tifrunner.gnm1.ann1.03J9E3	1.21212	0.00758648		arahy.Tifrunner.gnm1.ann1.0571R5	-3.44938	3.08915e-07		arahy.Tifrunner.gnm1.ann1.6FS9GU	4.03263	5.94677e-94		arahy.Tifrunner.gnm1.ann1.03USKU	3.94748	1.43914e-08
arahy.Tifrunner.gnm1.ann1.03LME3	1.99382	4.39134e-16		arahy.Tifrunner.gnm1.ann1.05HDV3	1.48111	0.00262453		arahy.Tifrunner.gnm1.ann1.9PJP7K	5.52198	4.73915e-93		arahy.Tifrunner.gnm1.ann1.044LWD	1.35523	6.84981e-07
arahy.Tifrunner.gnm1.ann1.03QWZ4	1.16155	0.00220463		arahy.Tifrunner.gnm1.ann1.05NU8P	1.87312	0.000426202		arahy.Tifrunner.gnm1.ann1.G01LXB	6.32145	1.13633e-90		arahy.Tifrunner.gnm1.ann1.04AGHE	1.56075	2.97996e-21
arahy.Tifrunner.gnm1.ann1.03WWG0	-3.41344	5.85502e-49		arahy.Tifrunner.gnm1.ann1.05QM7H	-1.93915	3.79635e-11		arahy.Tifrunner.gnm1.ann1.Y37CV7	6.44523	1.84154e-90		arahy.Tifrunner.gnm1.ann1.04AI4E	1.68836	2.53612e-29
arahy.Tifrunner.gnm1.ann1.04D7UL	1.22449	0.00531214		arahy.Tifrunner.gnm1.ann1.05XESX	-1.99328	3.40565e-07		arahy.Tifrunner.gnm1.ann1.Q28BRX	3.07094	1.33557e-89		arahy.Tifrunner.gnm1.ann1.04JNDX	1.26302	9.39391e-09
arahy.Tifrunner.gnm1.ann1.04JNDX	2.34485	0.00064542		arahy.Tifrunner.gnm1.ann1.06014X	-1.21807	0.000241772		arahy.Tifrunner.gnm1.ann1.VYJ22Y	6.99696	2.08028e-88		arahy.Tifrunner.gnm1.ann1.04X3C9	-1.09051	0.000958113
arahy.Tifrunner.gnm1.ann1.04U8N5	-1.0647	0.00117548		arahy.Tifrunner.gnm1.ann1.06CHHF	-1.96381	0.000687446		arahy.Tifrunner.gnm1.ann1.WXE8TN	-3.66485	3.07411e-88		arahy.Tifrunner.gnm1.ann1.05088S	1.28831	0.00130746
arahy.Tifrunner.gnm1.ann1.04X3C9	-1.8595	1.02652e-14		arahy.Tifrunner.gnm1.ann1.06HSAJ	-1.3613	0.00450974		arahy.Tifrunner.gnm1.ann1.YQG5EZ	4.75669	4.71841e-87		arahy.Tifrunner.gnm1.ann1.051ZG9	1.83367	2.60189e-20
arahy.Tifrunner.gnm1.ann1.051ZG9	3.6027	5.05023e-43		arahy.Tifrunner.gnm1.ann1.06ILPZ	2.08	2.30684e-07		arahy.Tifrunner.gnm1.ann1.ZP1VNA	3.39751	6.9082e-86		arahy.Tifrunner.gnm1.ann1.0525TE	1.05402	8.80879e-06
arahy.Tifrunner.gnm1.ann1.052ZN8	5.25089	9.30902e-21		arahy.Tifrunner.gnm1.ann1.06PSEJ	1.13576	0.00314478		arahy.Tifrunner.gnm1.ann1.I91RQE	3.40093	2.73761e-85		arahy.Tifrunner.gnm1.ann1.0538LJ	5.01003	9.19531e-17
arahy.Tifrunner.gnm1.ann1.0568A9	1.3486	8.11398e-07		arahy.Tifrunner.gnm1.ann1.06R3M2	-2.14388	5.65102e-06		arahy.Tifrunner.gnm1.ann1.V5MJQ5	3.75887	6.42271e-85		arahy.Tifrunner.gnm1.ann1.0568A9	1.47341	4.60706e-09
arahy.Tifrunner.gnm1.ann1.05C3SW	1.01164	1.75689e-05		arahy.Tifrunner.gnm1.ann1.06RI6S	6.21869	1.01669e-212		arahy.Tifrunner.gnm1.ann1.G6M0GC	5.95993	1.85019e-84		arahy.Tifrunner.gnm1.ann1.0571R5	-1.15728	5.24536e-05
arahy.Tifrunner.gnm1.ann1.05HDV3	1.49912	0.00109479		arahy.Tifrunner.gnm1.ann1.06X6UX	1.17932	0.00135509		arahy.Tifrunner.gnm1.ann1.H9TBH9	5.59153	5.11371e-83		arahy.Tifrunner.gnm1.ann1.05E95R	3.45306	1.97332e-96
arahy.Tifrunner.gnm1.ann1.05JDKE	-1.60413	0.00937015		arahy.Tifrunner.gnm1.ann1.0707WP	1.28001	0.000138826		arahy.Tifrunner.gnm1.ann1.CC1Y5W	5.43897	4.84628e-82		arahy.Tifrunner.gnm1.ann1.05MAMP	1.22624	7.52391e-05
arahy.Tifrunner.gnm1.ann1.05JFC4	-2.35165	3.42054e-06		arahy.Tifrunner.gnm1.ann1.07Q55L	1.14617	0.00383121		arahy.Tifrunner.gnm1.ann1.VF12WF	4.83251	4.90592e-82		arahy.Tifrunner.gnm1.ann1.05MEX4	-2.04395	0.000467157
arahy.Tifrunner.gnm1.ann1.05NU8P	2.293	0.00752832		arahy.Tifrunner.gnm1.ann1.07RNNT	-1.39747	8.93965e-06		arahy.Tifrunner.gnm1.ann1.0U2YQ3	4.5285	2.09496e-81		arahy.Tifrunner.gnm1.ann1.05NU8P	3.14566	4.04243e-13
arahy.Tifrunner.gnm1.ann1.05THYH	4.21769	2.71844e-07		arahy.Tifrunner.gnm1.ann1.07S39J	-1.8034	0.00704959		arahy.Tifrunner.gnm1.ann1.HN6722	5.0121	1.35364e-80		arahy.Tifrunner.gnm1.ann1.05THYH	1.99596	0.00578931
arahy.Tifrunner.gnm1.ann1.06A0YN	-2.60807	0.000582201		arahy.Tifrunner.gnm1.ann1.08BDP4	-1.68907	3.15406e-05		arahy.Tifrunner.gnm1.ann1.I2VP0Y	2.8929	1.7109e-79		arahy.Tifrunner.gnm1.ann1.05VK9G	-2.60121	0.000332203
arahy.Tifrunner.gnm1.ann1.06ADV2	1.73243	7.1993e-05		arahy.Tifrunner.gnm1.ann1.08CHDU	2.39257	4.30699e-25		arahy.Tifrunner.gnm1.ann1.ZF7VMT	3.45789	2.16884e-79		arahy.Tifrunner.gnm1.ann1.06014X	-1.01764	0.00195705
arahy.Tifrunner.gnm1.ann1.06AVZ6	-1.1299	0.000857715		arahy.Tifrunner.gnm1.ann1.08CHYH	1.14587	8.41296e-07		arahy.Tifrunner.gnm1.ann1.NXIZ0N	4.49971	7.34407e-79		arahy.Tifrunner.gnm1.ann1.068WZH	2.61059	9.03646e-36
arahy.Tifrunner.gnm1.ann1.06GG2J	-3.8137	4.66042e-06		arahy.Tifrunner.gnm1.ann1.08G8AR	1.24267	2.23403e-05		arahy.Tifrunner.gnm1.ann1.A21TQ1	3.20096	1.26945e-78		arahy.Tifrunner.gnm1.ann1.06ADV2	2.36148	3.74944e-31
arahy.Tifrunner.gnm1.ann1.06HSAJ	-1.77142	0.00270308		arahy.Tifrunner.gnm1.ann1.08H2K0	1.33155	2.39875e-10		arahy.Tifrunner.gnm1.ann1.IC01SW	10.5812	2.56234e-78		arahy.Tifrunner.gnm1.ann1.06CD8W	2.55339	6.77623e-36
arahy.Tifrunner.gnm1.ann1.06ILPZ	2.40345	1.81965e-09		arahy.Tifrunner.gnm1.ann1.08HVH9	-1.88127	0.00566389		arahy.Tifrunner.gnm1.ann1.06RI6S	4.85077	6.57226e-78		arahy.Tifrunner.gnm1.ann1.06HQ5Q	-1.4782	6.95441e-08
arahy.Tifrunner.gnm1.ann1.06LGCI	1.42198	3.5962e-11		arahy.Tifrunner.gnm1.ann1.08JA7Z	1.2851	3.8127e-06		arahy.Tifrunner.gnm1.ann1.XH6BES	4.18922	1.03004e-77		arahy.Tifrunner.gnm1.ann1.06IYJZ	6.25012	1.02141e-24
arahy.Tifrunner.gnm1.ann1.06QP13	1.45086	2.52661e-09		arahy.Tifrunner.gnm1.ann1.08LC4Y	2.87099	2.51418e-05		arahy.Tifrunner.gnm1.ann1.4749WV	6.47886	3.34695e-77		arahy.Tifrunner.gnm1.ann1.06P6RC	-1.87281	3.58534e-14
arahy.Tifrunner.gnm1.ann1.06R3M2	-1.9974	7.78246e-06		arahy.Tifrunner.gnm1.ann1.093LPU	-2.03209	0.000225221		arahy.Tifrunner.gnm1.ann1.9Q97AW	5.54472	5.3166e-77		arahy.Tifrunner.gnm1.ann1.06QSWT	-1.34271	0.000248931
arahy.Tifrunner.gnm1.ann1.06RI6S	7.15778	3.40207e-66		arahy.Tifrunner.gnm1.ann1.095TGF	-1.10903	9.00913e-11		arahy.Tifrunner.gnm1.ann1.EE2804	4.72169	5.4677e-77		arahy.Tifrunner.gnm1.ann1.06R3M2	3.70154	1.74363e-07
arahy.Tifrunner.gnm1.ann1.06T2K2	-1.73185	3.75515e-13		arahy.Tifrunner.gnm1.ann1.0990KC	1.03129	9.32808e-10		arahy.Tifrunner.gnm1.ann1.37P1GN	3.67504	8.73364e-77		arahy.Tifrunner.gnm1.ann1.06T2K2	-1.04852	9.61647e-08
arahy.Tifrunner.gnm1.ann1.06T4QA	3.24368	0.000138856		arahy.Tifrunner.gnm1.ann1.09DD91	-2.8555	6.13638e-15		arahy.Tifrunner.gnm1.ann1.6S81H9	4.983	4.81442e-76		arahy.Tifrunner.gnm1.ann1.06T4QA	-1.1798	7.31204e-12
arahy.Tifrunner.gnm1.ann1.0707WP	1.31526	0.00031616		arahy.Tifrunner.gnm1.ann1.09KEBU	2.37268	0.000217033		arahy.Tifrunner.gnm1.ann1.JU9HZZ	4.46848	1.33988e-75		arahy.Tifrunner.gnm1.ann1.06ULD3	1.75691	0.0128691
arahy.Tifrunner.gnm1.ann1.076XKT	-1.50398	2.79267e-11		arahy.Tifrunner.gnm1.ann1.09PM8L	1.74167	2.56781e-05		arahy.Tifrunner.gnm1.ann1.P1SHIC	-4.20499	2.86458e-75		arahy.Tifrunner.gnm1.ann1.06VYCT	1.62318	7.58352e-12
arahy.Tifrunner.gnm1.ann1.077RRC	1.22087	0.0020789		arahy.Tifrunner.gnm1.ann1.09PW0C	1.08739	1.07649e-14		arahy.Tifrunner.gnm1.ann1.MD79KS	6.0444	1.60403e-73		arahy.Tifrunner.gnm1.ann1.06ZF6Z	-1.16203	2.49847e-11
arahy.Tifrunner.gnm1.ann1.07EMGU	2.40654	2.26487e-22		arahy.Tifrunner.gnm1.ann1.09T8EW	-1.48777	2.39963e-05		arahy.Tifrunner.gnm1.ann1.W3WWNZ	5.47365	1.90283e-73		arahy.Tifrunner.gnm1.ann1.0707WP	1.37568	1.24168e-28
arahy.Tifrunner.gnm1.ann1.07FLX2	2.77326	0.00126659		arahy.Tifrunner.gnm1.ann1.09XZQE	1.13399	0.000581864		arahy.Tifrunner.gnm1.ann1.3WH5A3	4.49044	2.30737e-72		arahy.Tifrunner.gnm1.ann1.072U0I	1.0886	5.58534e-17
arahy.Tifrunner.gnm1.ann1.07RNNT	-2.18233	7.60636e-07		arahy.Tifrunner.gnm1.ann1.0A57X0	1.42546	0.00473886		arahy.Tifrunner.gnm1.ann1.3X96H9	4.66465	2.50077e-71		arahy.Tifrunner.gnm1.ann1.076XKT	-1.21582	5.37898e-19
arahy.Tifrunner.gnm1.ann1.07RPJW	1.22123	1.01849e-05		arahy.Tifrunner.gnm1.ann1.0A7DRV	-1.77252	2.55697e-05		arahy.Tifrunner.gnm1.ann1.4T2HBI	5.88181	1.6965e-70		arahy.Tifrunner.gnm1.ann1.078CEZ	-1.24957	1.47466e-14
arahy.Tifrunner.gnm1.ann1.07S39J	-1.89641	0.00525792		arahy.Tifrunner.gnm1.ann1.0ASR8J	-1.07667	0.000173468		arahy.Tifrunner.gnm1.ann1.VBG6VY	4.00131	1.99832e-70		arahy.Tifrunner.gnm1.ann1.07C08N	-2.11874	0.00333691
arahy.Tifrunner.gnm1.ann1.07T9WF	1.26964	0.000182024		arahy.Tifrunner.gnm1.ann1.0AWF5M	1.06884	2.20525e-05		arahy.Tifrunner.gnm1.ann1.CVE390	5.3654	2.59673e-70		arahy.Tifrunner.gnm1.ann1.07FLX2	3.82718	4.69374e-08
arahy.Tifrunner.gnm1.ann1.08BDP4	-1.3803	0.00348804		arahy.Tifrunner.gnm1.ann1.0AZ5VJ	-1.39525	2.66744e-11		arahy.Tifrunner.gnm1.ann1.Z1CSCG	5.11799	4.3647e-70		arahy.Tifrunner.gnm1.ann1.07NAB6	2.03217	6.57458e-06
arahy.Tifrunner.gnm1.ann1.08CHDU	2.6362	2.6032e-13		arahy.Tifrunner.gnm1.ann1.0B4MFB	1.02323	7.34787e-09		arahy.Tifrunner.gnm1.ann1.F2F8FV	10.0165	1.91665e-69		arahy.Tifrunner.gnm1.ann1.07VZZ3	-1.35018	1.76558e-06
arahy.Tifrunner.gnm1.ann1.08CHYH	1.15736	2.80498e-06		arahy.Tifrunner.gnm1.ann1.0B8THM	2.20329	8.60973e-05		arahy.Tifrunner.gnm1.ann1.NB83W5	4.19259	3.94076e-69		arahy.Tifrunner.gnm1.ann1.0811LV	1.80116	0.00237982
arahy.Tifrunner.gnm1.ann1.08EL86	1.74229	7.45558e-07		arahy.Tifrunner.gnm1.ann1.0BB13E	2.48592	0.000272847		arahy.Tifrunner.gnm1.ann1.02W0P7	5.36264	5.31833e-69		arahy.Tifrunner.gnm1.ann1.081SLL	-1.64451	1.03552e-07
arahy.Tifrunner.gnm1.ann1.08G0EU	1.42703	0.000634183		arahy.Tifrunner.gnm1.ann1.0BJ33Y	-2.19715	0.00122699		arahy.Tifrunner.gnm1.ann1.F7UUKP	4.0318	5.46097e-69		arahy.Tifrunner.gnm1.ann1.082NQD	1.10063	2.11616e-05
arahy.Tifrunner.gnm1.ann1.08H2K0	1.70977	3.88541e-09		arahy.Tifrunner.gnm1.ann1.0BLG9X	-5.90933	3.64832e-46		arahy.Tifrunner.gnm1.ann1.KS3LQK	4.69109	6.93962e-69		arahy.Tifrunner.gnm1.ann1.083TJ3	-2.05252	7.77305e-06
arahy.Tifrunner.gnm1.ann1.08IJVF	-1.09142	0.000711587		arahy.Tifrunner.gnm1.ann1.0BML12	3.26237	1.4728e-06		arahy.Tifrunner.gnm1.ann1.96XRQP	-3.52736	1.48011e-68		arahy.Tifrunner.gnm1.ann1.08CHDU	1.57482	1.07916e-13
arahy.Tifrunner.gnm1.ann1.08JA7Z	1.91743	3.11373e-10		arahy.Tifrunner.gnm1.ann1.0BX3U4	-1.26952	1.1912e-08		arahy.Tifrunner.gnm1.ann1.16WDW5	5.32822	2.40835e-68		arahy.Tifrunner.gnm1.ann1.08H2K0	-2.12307	7.48895e-10
arahy.Tifrunner.gnm1.ann1.08LKRL	3.07412	0.000330089		arahy.Tifrunner.gnm1.ann1.0BZR9P	-2.33304	1.96067e-07		arahy.Tifrunner.gnm1.ann1.V5BWWI	3.79625	2.94648e-68		arahy.Tifrunner.gnm1.ann1.08LC4Y	3.29385	1.28947e-09
arahy.Tifrunner.gnm1.ann1.08QMYU	2.06659	1.4477e-09		arahy.Tifrunner.gnm1.ann1.0CA1AM	-1.09067	2.48979e-16		arahy.Tifrunner.gnm1.ann1.6TJ5BP	2.72734	1.34634e-67		arahy.Tifrunner.gnm1.ann1.08MLA9	-1.91546	0.00230463
arahy.Tifrunner.gnm1.ann1.08S4VV	-1.39525	4.64351e-06		arahy.Tifrunner.gnm1.ann1.0CE3F9	-1.04489	0.00297404		arahy.Tifrunner.gnm1.ann1.JNL70L	6.13229	2.85997e-67		arahy.Tifrunner.gnm1.ann1.08NIWM	1.32071	2.24505e-10
arahy.Tifrunner.gnm1.ann1.08WRUD	1.11839	0.00466021		arahy.Tifrunner.gnm1.ann1.0CK7QX	1.07729	2.39258e-05		arahy.Tifrunner.gnm1.ann1.3B8Q14	5.66523	2.6833e-66		arahy.Tifrunner.gnm1.ann1.08V5V4	1.53782	5.51843e-13
arahy.Tifrunner.gnm1.ann1.091QIK	-1.16159	2.00236e-05		arahy.Tifrunner.gnm1.ann1.0CM7KK	-3.56982	8.24237e-11		arahy.Tifrunner.gnm1.ann1.323PP5	7.71434	6.82995e-66		arahy.Tifrunner.gnm1.ann1.095TGF	-1.27832	1.40788e-19
arahy.Tifrunner.gnm1.ann1.09736N	-4.04769	9.73018e-07		arahy.Tifrunner.gnm1.ann1.0CQZ6Z	-1.238	0.000252842		arahy.Tifrunner.gnm1.ann1.VW9WRG	4.95236	4.44305e-65		arahy.Tifrunner.gnm1.ann1.09736N	-1.52369	1.90444e-09
arahy.Tifrunner.gnm1.ann1.0990KC	1.08414	7.69326e-08		arahy.Tifrunner.gnm1.ann1.0CSB5Q	-1.95569	7.42245e-07		arahy.Tifrunner.gnm1.ann1.GF54Z4	3.84625	1.48138e-64		arahy.Tifrunner.gnm1.ann1.09CHBQ	5.54861	8.97723e-21
arahy.Tifrunner.gnm1.ann1.09DD91	-2.75507	1.48869e-08		arahy.Tifrunner.gnm1.ann1.0CZ09I	-2.03904	1.11287e-06		arahy.Tifrunner.gnm1.ann1.XV37PI	3.85125	4.27496e-64		arahy.Tifrunner.gnm1.ann1.09KCYQ	3.40879	5.95795e-20
arahy.Tifrunner.gnm1.ann1.09HEKB	-1.43383	8.78713e-05		arahy.Tifrunner.gnm1.ann1.0D25G8	-1.73828	2.72825e-08		arahy.Tifrunner.gnm1.ann1.GX4Q6M	5.68357	1.40524e-63		arahy.Tifrunner.gnm1.ann1.09PM8L	2.90546	1.46374e-21
arahy.Tifrunner.gnm1.ann1.09KEBU	2.56209	1.22968e-06		arahy.Tifrunner.gnm1.ann1.0D471F	-1.27377	0.00321624		arahy.Tifrunner.gnm1.ann1.P5534Y	3.97779	2.58069e-63		arahy.Tifrunner.gnm1.ann1.09RFUL	6.3676	3.46059e-24
arahy.Tifrunner.gnm1.ann1.09PW0C	1.60886	1.19476e-11		arahy.Tifrunner.gnm1.ann1.0DV40D	1.5104	1.37038e-28		arahy.Tifrunner.gnm1.ann1.84B366	6.40136	3.80525e-63		arahy.Tifrunner.gnm1.ann1.09X9QY	3.07438	3.91218e-06
arahy.Tifrunner.gnm1.ann1.09T8EW	-2.16392	7.07034e-07		arahy.Tifrunner.gnm1.ann1.0E1AJJ	-1.10011	0.000142627		arahy.Tifrunner.gnm1.ann1.T22853	4.16403	4.29568e-63		arahy.Tifrunner.gnm1.ann1.0A2T8K	1.37763	9.16359e-05
arahy.Tifrunner.gnm1.ann1.09V7NE	-1.29735	0.00083413		arahy.Tifrunner.gnm1.ann1.0E4EG2	1.33807	2.58256e-08		arahy.Tifrunner.gnm1.ann1.NI516C	4.55024	6.16877e-63		arahy.Tifrunner.gnm1.ann1.0A57X0	-1.18873	1.19775e-06
arahy.Tifrunner.gnm1.ann1.09ZGYD	2.86077	1.71377e-31		arahy.Tifrunner.gnm1.ann1.0E9YFP	1.03728	0.000145359		arahy.Tifrunner.gnm1.ann1.KD4831	6.10106	6.76995e-63		arahy.Tifrunner.gnm1.ann1.0A9D4I	1.80328	3.51559e-05
arahy.Tifrunner.gnm1.ann1.09ZXWH	-1.13643	1.11454e-05		arahy.Tifrunner.gnm1.ann1.0EHV1A	-2.57775	3.40758e-22		arahy.Tifrunner.gnm1.ann1.N5X18U	9.67371	1.05895e-62		arahy.Tifrunner.gnm1.ann1.0AAB2E	-1.28935	2.02413e-05
arahy.Tifrunner.gnm1.ann1.0A10RK	1.06627	0.000541226		arahy.Tifrunner.gnm1.ann1.0ET7PE	-2.42559	2.78656e-10		arahy.Tifrunner.gnm1.ann1.2Q12N5	9.73466	1.16817e-62		arahy.Tifrunner.gnm1.ann1.0AN8KE	3.6426	6.4297e-13
arahy.Tifrunner.gnm1.ann1.0A1TZX	-1.31672	0.00544961		arahy.Tifrunner.gnm1.ann1.0EYZ3J	-1.24152	1.59755e-05		arahy.Tifrunner.gnm1.ann1.Z25GSD	6.19258	1.58793e-62		arahy.Tifrunner.gnm1.ann1.0AWF5M	1.5673	3.96682e-10
arahy.Tifrunner.gnm1.ann1.0A2T8K	2.94939	7.68497e-05		arahy.Tifrunner.gnm1.ann1.0F111G	-2.9604	5.24153e-17		arahy.Tifrunner.gnm1.ann1.2DP6C3	-2.45956	2.43187e-62		arahy.Tifrunner.gnm1.ann1.0AZ5VJ	-1.77046	0.00745311
arahy.Tifrunner.gnm1.ann1.0A7D8K	-1.42964	0.00204954		arahy.Tifrunner.gnm1.ann1.0F554D	-1.87573	3.68564e-13		arahy.Tifrunner.gnm1.ann1.I7WXBP	3.04142	4.63182e-62		arahy.Tifrunner.gnm1.ann1.0B4MFB	1.55101	1.13769e-24
arahy.Tifrunner.gnm1.ann1.0A7DRV	-1.88722	0.00123753		arahy.Tifrunner.gnm1.ann1.0FDZ3Y	1.21989	1.62593e-05		arahy.Tifrunner.gnm1.ann1.PCT7KU	4.67263	4.98674e-62		arahy.Tifrunner.gnm1.ann1.0B8THM	2.00897	5.51357e-18
arahy.Tifrunner.gnm1.ann1.0ASR8J	-1.1232	3.81253e-07		arahy.Tifrunner.gnm1.ann1.0FNG65	-1.8291	3.019e-09		arahy.Tifrunner.gnm1.ann1.BH9RMT	6.4017	1.22158e-61		arahy.Tifrunner.gnm1.ann1.0BB13E	3.04024	2.16732e-05
arahy.Tifrunner.gnm1.ann1.0AZ5VJ	-1.44405	7.63327e-08		arahy.Tifrunner.gnm1.ann1.0FQ4XJ	-1.72498	0.000135485		arahy.Tifrunner.gnm1.ann1.XW3T4W	3.78871	1.48278e-61		arahy.Tifrunner.gnm1.ann1.0BBN6W	1.11243	0.000403188
arahy.Tifrunner.gnm1.ann1.0B3TGP	-1.41192	0.00359036		arahy.Tifrunner.gnm1.ann1.0FVV8A	-1.19402	0.000146656		arahy.Tifrunner.gnm1.ann1.VNIF6J	-2.02901	9.78248e-61		arahy.Tifrunner.gnm1.ann1.0BLG9X	-1.65672	6.25727e-15
arahy.Tifrunner.gnm1.ann1.0B4MFB	1.31884	9.01301e-09		arahy.Tifrunner.gnm1.ann1.0G1Q0G	3.31032	3.67944e-20		arahy.Tifrunner.gnm1.ann1.UY7VYK	3.82479	1.58671e-60		arahy.Tifrunner.gnm1.ann1.0BP8ZB	1.01133	3.50879e-20
arahy.Tifrunner.gnm1.ann1.0B8THM	2.73376	1.93262e-05		arahy.Tifrunner.gnm1.ann1.0G1U1N	1.2215	2.1238e-08		arahy.Tifrunner.gnm1.ann1.NJY7IU	5.80023	2.39382e-60		arahy.Tifrunner.gnm1.ann1.0BQ45N	3.68159	1.67246e-07
arahy.Tifrunner.gnm1.ann1.0BBN6W	-1.56284	0.000913924		arahy.Tifrunner.gnm1.ann1.0G4IZN	-1.76921	1.96173e-06		arahy.Tifrunner.gnm1.ann1.I8UD53	4.75244	2.56429e-60		arahy.Tifrunner.gnm1.ann1.0CM1YA	-1.21328	0.00705197
arahy.Tifrunner.gnm1.ann1.0BLG9X	-5.53042	1.16285e-21		arahy.Tifrunner.gnm1.ann1.0GE1ZU	-1.2008	0.00394772		arahy.Tifrunner.gnm1.ann1.17ZCGM	2.28661	2.74102e-60		arahy.Tifrunner.gnm1.ann1.0CM7KK	-1.66068	0.00691304
arahy.Tifrunner.gnm1.ann1.0BX3U4	-1.33958	0.000121491		arahy.Tifrunner.gnm1.ann1.0GP62G	1.19228	0.00506244		arahy.Tifrunner.gnm1.ann1.8MB9CM	4.04287	4.41521e-60		arahy.Tifrunner.gnm1.ann1.0CNS1F	1.57982	0.00634569
arahy.Tifrunner.gnm1.ann1.0BZR9P	-1.8574	0.00141111		arahy.Tifrunner.gnm1.ann1.0GZ16Q	1.58969	7.09144e-05		arahy.Tifrunner.gnm1.ann1.T73DV5	6.01024	6.45899e-60		arahy.Tifrunner.gnm1.ann1.0CQZ6Z	-2.01766	4.24025e-15
arahy.Tifrunner.gnm1.ann1.0CA1AM	-1.12043	0.000511714		arahy.Tifrunner.gnm1.ann1.0H1B5V	2.17502	0.00133503		arahy.Tifrunner.gnm1.ann1.JU6U3Y	3.75645	1.09436e-59		arahy.Tifrunner.gnm1.ann1.0D6YSB	2.90297	2.28468e-25
arahy.Tifrunner.gnm1.ann1.0CE3F9	-1.75725	6.77797e-09		arahy.Tifrunner.gnm1.ann1.0I1Q5M	-2.91323	6.64334e-19		arahy.Tifrunner.gnm1.ann1.9A3CPP	5.02889	1.27147e-59		arahy.Tifrunner.gnm1.ann1.0DDN1X	-1.95712	2.27711e-13
arahy.Tifrunner.gnm1.ann1.0CQZ6Z	-1.9157	1.45222e-05		arahy.Tifrunner.gnm1.ann1.0I35HW	2.16539	1.07552e-15		arahy.Tifrunner.gnm1.ann1.K9QGVV	4.45169	2.00608e-59		arahy.Tifrunner.gnm1.ann1.0DE01N	1.23243	0.000174516
arahy.Tifrunner.gnm1.ann1.0CSB5Q	-1.70516	6.2001e-06		arahy.Tifrunner.gnm1.ann1.0I3NZ2	1.12696	0.000177464		arahy.Tifrunner.gnm1.ann1.H4F98K	9.54627	2.76626e-59		arahy.Tifrunner.gnm1.ann1.0DY23C	-1.61627	1.06617e-07
arahy.Tifrunner.gnm1.ann1.0CU6GK	-1.4719	6.82112e-05		arahy.Tifrunner.gnm1.ann1.0IH89K	1.20819	5.17275e-05		arahy.Tifrunner.gnm1.ann1.9X1AFC	4.04173	3.88356e-59		arahy.Tifrunner.gnm1.ann1.0E5PKF	1.11208	0.00953274
arahy.Tifrunner.gnm1.ann1.0CZ09I	-2.38452	6.48706e-05		arahy.Tifrunner.gnm1.ann1.0II3I9	2.83249	9.67656e-47		arahy.Tifrunner.gnm1.ann1.F1MTJK	6.26838	3.97268e-59		arahy.Tifrunner.gnm1.ann1.0F4FSZ	2.2388	1.27126e-08
arahy.Tifrunner.gnm1.ann1.0D25G8	-2.0929	2.57755e-08		arahy.Tifrunner.gnm1.ann1.0INE4H	1.21737	0.000913528		arahy.Tifrunner.gnm1.ann1.Z2RDVM	3.6527	4.78061e-59		arahy.Tifrunner.gnm1.ann1.0FDZ3Y	1.57836	0.0105213
arahy.Tifrunner.gnm1.ann1.0DBY0B	-2.25178	0.000313241		arahy.Tifrunner.gnm1.ann1.0J3LZT	-1.82446	1.3427e-18		arahy.Tifrunner.gnm1.ann1.U1NDJ4	-4.56908	6.30103e-59		arahy.Tifrunner.gnm1.ann1.0FI6RG	3.05132	4.34409e-06
arahy.Tifrunner.gnm1.ann1.0DH8ES	1.36155	0.006055		arahy.Tifrunner.gnm1.ann1.0J4ETI	-2.80263	1.27337e-10		arahy.Tifrunner.gnm1.ann1.ZQGQ7H	3.94737	1.13209e-58		arahy.Tifrunner.gnm1.ann1.0FPX8Z	2.90507	5.87075e-05
arahy.Tifrunner.gnm1.ann1.0DQ7QA	-2.69495	2.15064e-06		arahy.Tifrunner.gnm1.ann1.0J4HUG	-1.85521	6.89801e-06		arahy.Tifrunner.gnm1.ann1.80FISQ	4.58046	1.40679e-58		arahy.Tifrunner.gnm1.ann1.0FZT73	1.71819	8.61718e-28
arahy.Tifrunner.gnm1.ann1.0DV40D	1.53213	1.89613e-11		arahy.Tifrunner.gnm1.ann1.0J797U	-1.63536	5.69135e-05		arahy.Tifrunner.gnm1.ann1.WE6MWD	3.20524	3.79524e-58		arahy.Tifrunner.gnm1.ann1.0G1WVL	-1.17178	0.00628033
arahy.Tifrunner.gnm1.ann1.0E14DC	1.0125	8.41796e-05		arahy.Tifrunner.gnm1.ann1.0J98KG	-2.24006	2.80345e-08		arahy.Tifrunner.gnm1.ann1.X47CQ0	3.17798	4.36463e-58		arahy.Tifrunner.gnm1.ann1.0G4IZN	-1.09637	2.06391e-07
arahy.Tifrunner.gnm1.ann1.0EHV1A	-3.96351	2.60702e-35		arahy.Tifrunner.gnm1.ann1.0JB8QE	-1.04131	1.18194e-08		arahy.Tifrunner.gnm1.ann1.UUM6SM	5.86978	4.65682e-58		arahy.Tifrunner.gnm1.ann1.0GE1ZU	1.26948	1.24913e-09
arahy.Tifrunner.gnm1.ann1.0EN5GD	-2.26152	0.0001119		arahy.Tifrunner.gnm1.ann1.0KE5GJ	-2.24709	1.71609e-06		arahy.Tifrunner.gnm1.ann1.JU75F3	-4.47952	5.18996e-58		arahy.Tifrunner.gnm1.ann1.0GHG5C	5.42698	1.04407e-101
arahy.Tifrunner.gnm1.ann1.0ET7PE	-3.56256	5.26959e-15		arahy.Tifrunner.gnm1.ann1.0KUM33	-2.09444	0.00200433		arahy.Tifrunner.gnm1.ann1.UX4ERZ	-3.25112	5.79024e-58		arahy.Tifrunner.gnm1.ann1.0GM2Z0	1.71664	0.0149066
arahy.Tifrunner.gnm1.ann1.0EYZ3J	-1.16419	1.08762e-05		arahy.Tifrunner.gnm1.ann1.0KV6DQ	-1.48489	3.69171e-11		arahy.Tifrunner.gnm1.ann1.CA7N65	-3.60931	7.922e-58		arahy.Tifrunner.gnm1.ann1.0GWZ16	2.53724	5.2334e-71
arahy.Tifrunner.gnm1.ann1.0F111G	-3.5679	1.61764e-28		arahy.Tifrunner.gnm1.ann1.0KZ8F2	4.34071	1.80536e-11		arahy.Tifrunner.gnm1.ann1.J7GXUY	5.7502	8.10102e-58		arahy.Tifrunner.gnm1.ann1.0GZ16Q	1.52704	1.19504e-25
arahy.Tifrunner.gnm1.ann1.0F554D	-2.93698	3.24461e-29		arahy.Tifrunner.gnm1.ann1.0L2MCG	-1.2157	0.000492707		arahy.Tifrunner.gnm1.ann1.41UHLG	-4.39966	2.23328e-57		arahy.Tifrunner.gnm1.ann1.0I35HW	-2.30439	7.02543e-25
arahy.Tifrunner.gnm1.ann1.0FDZ3Y	1.73912	5.11203e-05		arahy.Tifrunner.gnm1.ann1.0LX666	-1.69412	0.00188092		arahy.Tifrunner.gnm1.ann1.Q3N7T1	3.15762	3.58612e-57		arahy.Tifrunner.gnm1.ann1.0I3NZ2	2.28031	1.46351e-14
arahy.Tifrunner.gnm1.ann1.0FNG65	-1.74013	4.25237e-09		arahy.Tifrunner.gnm1.ann1.0M423A	-2.11108	4.44479e-11		arahy.Tifrunner.gnm1.ann1.I0H4A0	-5.27013	3.61935e-57		arahy.Tifrunner.gnm1.ann1.0I9860	-1.36509	5.40416e-06
arahy.Tifrunner.gnm1.ann1.0FQ4XJ	-1.8164	0.00312141		arahy.Tifrunner.gnm1.ann1.0M60B9	2.11342	0.00116699		arahy.Tifrunner.gnm1.ann1.F4M9UE	3.68173	4.08433e-57		arahy.Tifrunner.gnm1.ann1.0ICE57	3.23302	2.6915e-27
arahy.Tifrunner.gnm1.ann1.0FVV8A	-1.82812	1.79146e-06		arahy.Tifrunner.gnm1.ann1.0MK326	1.73955	3.34956e-32		arahy.Tifrunner.gnm1.ann1.WC4CIS	2.3667	4.66475e-57		arahy.Tifrunner.gnm1.ann1.0IH89K	1.08852	3.18082e-08
arahy.Tifrunner.gnm1.ann1.0G1Q0G	4.74031	1.22622e-15		arahy.Tifrunner.gnm1.ann1.0MP31D	-1.48514	0.00684036		arahy.Tifrunner.gnm1.ann1.13QLYU	9.47552	5.4572e-57		arahy.Tifrunner.gnm1.ann1.0II3I9	1.50721	1.6738e-23
arahy.Tifrunner.gnm1.ann1.0G4IZN	-2.26405	1.97183e-05		arahy.Tifrunner.gnm1.ann1.0MSU5M	1.47906	1.62807e-10		arahy.Tifrunner.gnm1.ann1.JB1QA6	2.60094	7.14373e-57		arahy.Tifrunner.gnm1.ann1.0J3BLQ	1.67718	4.59896e-09
arahy.Tifrunner.gnm1.ann1.0GE1ZU	-1.50967	1.16303e-05		arahy.Tifrunner.gnm1.ann1.0N72S3	1.39933	0.00371627		arahy.Tifrunner.gnm1.ann1.H9FJ3E	4.87635	1.0308e-56		arahy.Tifrunner.gnm1.ann1.0J46GK	-1.3814	2.37536e-06
arahy.Tifrunner.gnm1.ann1.0GZ16Q	2.30524	5.09638e-09		arahy.Tifrunner.gnm1.ann1.0NF1ZI	1.20557	3.02216e-07		arahy.Tifrunner.gnm1.ann1.A1HR66	2.77028	1.04854e-56		arahy.Tifrunner.gnm1.ann1.0J4HUG	-1.51649	0.0117151
arahy.Tifrunner.gnm1.ann1.0H1B5V	2.10941	8.34114e-08		arahy.Tifrunner.gnm1.ann1.0NN7BN	1.27204	9.82345e-15		arahy.Tifrunner.gnm1.ann1.G4Y2Y5	3.61246	1.48165e-56		arahy.Tifrunner.gnm1.ann1.0J6FT4	-1.29358	0.00150172
arahy.Tifrunner.gnm1.ann1.0H89JH	-1.57568	0.00100051		arahy.Tifrunner.gnm1.ann1.0NW365	-2.368	1.42531e-12		arahy.Tifrunner.gnm1.ann1.TV3P3Y	4.56531	2.28078e-56		arahy.Tifrunner.gnm1.ann1.0J797U	-1.93742	1.69562e-06
arahy.Tifrunner.gnm1.ann1.0I1Q5M	-3.02766	1.59124e-13		arahy.Tifrunner.gnm1.ann1.0PHB1J	1.96056	0.000302085		arahy.Tifrunner.gnm1.ann1.YN4HAV	6.01408	2.3554e-56		arahy.Tifrunner.gnm1.ann1.0J94Q0	2.44662	2.47936e-30
arahy.Tifrunner.gnm1.ann1.0I35HW	3.03065	8.73499e-16		arahy.Tifrunner.gnm1.ann1.0PNZ7T	-1.21161	0.000234196		arahy.Tifrunner.gnm1.ann1.B05S7J	3.51205	2.65301e-56		arahy.Tifrunner.gnm1.ann1.0J95T4	-1.4564	0.00386744
arahy.Tifrunner.gnm1.ann1.0I3NZ2	1.4786	8.37167e-06		arahy.Tifrunner.gnm1.ann1.0Q1UCB	1.59499	3.22636e-13		arahy.Tifrunner.gnm1.ann1.WWP4H1	3.61623	2.64395e-56		arahy.Tifrunner.gnm1.ann1.0K14UN	-3.32748	3.12187e-06
arahy.Tifrunner.gnm1.ann1.0I3WMA	-1.10593	0.00982908		arahy.Tifrunner.gnm1.ann1.0Q5BJB	-1.42092	1.15222e-12		arahy.Tifrunner.gnm1.ann1.TQJ4QI	5.22362	2.95262e-56		arahy.Tifrunner.gnm1.ann1.0K8T2G	-1.74297	0.00012024
arahy.Tifrunner.gnm1.ann1.0I4CS6	1.04479	2.54363e-07		arahy.Tifrunner.gnm1.ann1.0QBZ7D	-1.23656	1.04364e-07		arahy.Tifrunner.gnm1.ann1.G5BSUA	3.11865	3.16992e-56		arahy.Tifrunner.gnm1.ann1.0KUM33	-1.44798	0.00417987
arahy.Tifrunner.gnm1.ann1.0IH89K	1.15448	0.000220098		arahy.Tifrunner.gnm1.ann1.0QV8DZ	1.12894	0.0107675		arahy.Tifrunner.gnm1.ann1.GM6TB3	4.10376	6.08659e-56		arahy.Tifrunner.gnm1.ann1.0L3W6A	-1.57262	3.59183e-21
arahy.Tifrunner.gnm1.ann1.0II3I9	2.5749	1.27326e-27		arahy.Tifrunner.gnm1.ann1.0QZ944	-1.32413	5.65154e-17		arahy.Tifrunner.gnm1.ann1.RRC04T	4.34654	6.26452e-56		arahy.Tifrunner.gnm1.ann1.0LD5E8	-2.28378	2.42911e-31
arahy.Tifrunner.gnm1.ann1.0INE4H	1.289	0.000371139		arahy.Tifrunner.gnm1.ann1.0R479N	-1.79488	0.000293757		arahy.Tifrunner.gnm1.ann1.AKBJ55	-2.91619	6.28581e-56		arahy.Tifrunner.gnm1.ann1.0LE9N4	-1.1471	7.76051e-05
arahy.Tifrunner.gnm1.ann1.0IQ56K	1.1316	0.000372662		arahy.Tifrunner.gnm1.ann1.0RF8SX	1.24322	0.00460587		arahy.Tifrunner.gnm1.ann1.FJZ5Z0	4.89304	1.42756e-55		arahy.Tifrunner.gnm1.ann1.0LH7PF	1.04618	0.00515127
arahy.Tifrunner.gnm1.ann1.0IT1NR	1.06696	4.34299e-05		arahy.Tifrunner.gnm1.ann1.0S8C0Z	-1.38867	0.00403013		arahy.Tifrunner.gnm1.ann1.7S0877	4.82389	1.6633e-55		arahy.Tifrunner.gnm1.ann1.0LJ8PX	1.50152	8.26256e-16
arahy.Tifrunner.gnm1.ann1.0J1699	-1.73343	7.27335e-08		arahy.Tifrunner.gnm1.ann1.0S9GR8	1.66657	1.85626e-18		arahy.Tifrunner.gnm1.ann1.HE8J5U	3.52757	1.72628e-55		arahy.Tifrunner.gnm1.ann1.0M60B9	2.49862	2.19022e-09
arahy.Tifrunner.gnm1.ann1.0J3LZT	-2.29156	7.4471e-08		arahy.Tifrunner.gnm1.ann1.0SEA8T	1.21511	0.000912424		arahy.Tifrunner.gnm1.ann1.MEZ0IG	3.18764	2.25841e-55		arahy.Tifrunner.gnm1.ann1.0M6NCC	3.2823	2.19246e-18
arahy.Tifrunner.gnm1.ann1.0J46GK	-1.66183	0.0100678		arahy.Tifrunner.gnm1.ann1.0SMS9Y	-3.31103	4.31909e-26		arahy.Tifrunner.gnm1.ann1.JGU2U8	7.16749	3.3814e-55		arahy.Tifrunner.gnm1.ann1.0MD4T6	2.81255	9.76913e-09
arahy.Tifrunner.gnm1.ann1.0J4ETI	-3.1705	3.82918e-11		arahy.Tifrunner.gnm1.ann1.0SU9K7	3.21136	1.98577e-06		arahy.Tifrunner.gnm1.ann1.2CFU61	3.84692	4.45415e-55		arahy.Tifrunner.gnm1.ann1.0N24AQ	2.84618	5.366e-19
arahy.Tifrunner.gnm1.ann1.0J4HUG	-2.53747	3.30781e-06		arahy.Tifrunner.gnm1.ann1.0T42SY	-1.24782	0.00162283		arahy.Tifrunner.gnm1.ann1.6E503M	3.56962	4.73698e-55		arahy.Tifrunner.gnm1.ann1.0N6LTB	-1.00832	0.0146157
arahy.Tifrunner.gnm1.ann1.0J6LH7	1.06024	0.000134762		arahy.Tifrunner.gnm1.ann1.0TH4I1	-3.39108	4.79401e-22		arahy.Tifrunner.gnm1.ann1.VGV8HV	5.00395	1.20143e-54		arahy.Tifrunner.gnm1.ann1.0NF1ZI	1.35471	2.18364e-07
arahy.Tifrunner.gnm1.ann1.0J797U	-1.55092	7.90996e-05		arahy.Tifrunner.gnm1.ann1.0TL3A9	-2.23129	1.37942e-09		arahy.Tifrunner.gnm1.ann1.BVS13F	-4.02475	2.00039e-54		arahy.Tifrunner.gnm1.ann1.0NK0N0	4.66263	1.9483e-47
arahy.Tifrunner.gnm1.ann1.0J98KG	-1.51639	0.00881635		arahy.Tifrunner.gnm1.ann1.0TX68Y	-1.62839	1.8552e-06		arahy.Tifrunner.gnm1.ann1.28TKL1	4.41557	2.66548e-54		arahy.Tifrunner.gnm1.ann1.0NN7BN	1.73427	1.34207e-07
arahy.Tifrunner.gnm1.ann1.0JB8QE	-1.22956	4.18755e-09		arahy.Tifrunner.gnm1.ann1.0U0SSW	1.15583	2.55233e-15		arahy.Tifrunner.gnm1.ann1.G0QKVL	3.4905	2.77968e-54		arahy.Tifrunner.gnm1.ann1.0NSC2B	1.21133	1.41814e-11
arahy.Tifrunner.gnm1.ann1.0JE8SP	-3.57808	2.17103e-05		arahy.Tifrunner.gnm1.ann1.0UF999	3.80762	8.19862e-12		arahy.Tifrunner.gnm1.ann1.3EVA1Y	2.29842	2.80207e-54		arahy.Tifrunner.gnm1.ann1.0PC09D	1.26317	3.8446e-07
arahy.Tifrunner.gnm1.ann1.0K2T49	-1.22248	1.40573e-08		arahy.Tifrunner.gnm1.ann1.0UKE5Q	1.54008	2.33853e-17		arahy.Tifrunner.gnm1.ann1.D859PH	-2.98015	4.87247e-54		arahy.Tifrunner.gnm1.ann1.0PE2EF	1.36979	0.00211813
arahy.Tifrunner.gnm1.ann1.0K86JE	1.53849	0.00994338		arahy.Tifrunner.gnm1.ann1.0UR0S2	-1.20886	4.16371e-09		arahy.Tifrunner.gnm1.ann1.05E95R	4.36768	5.07864e-54		arahy.Tifrunner.gnm1.ann1.0PE7XW	-1.39671	1.3433e-05
arahy.Tifrunner.gnm1.ann1.0KDF2J	1.73985	2.03248e-05		arahy.Tifrunner.gnm1.ann1.0UT8YS	-2.37888	1.23358e-22		arahy.Tifrunner.gnm1.ann1.2Z58NA	5.28298	9.77056e-54		arahy.Tifrunner.gnm1.ann1.0PF214	2.046	9.46978e-13
arahy.Tifrunner.gnm1.ann1.0KE6L8	-2.39083	6.00202e-07		arahy.Tifrunner.gnm1.ann1.0UTP9P	1.1089	0.0093879		arahy.Tifrunner.gnm1.ann1.FG8SZ8	5.31847	1.63224e-53		arahy.Tifrunner.gnm1.ann1.0PHB1J	-1.68477	0.00123549
arahy.Tifrunner.gnm1.ann1.0KV6DQ	-2.08266	2.08115e-14		arahy.Tifrunner.gnm1.ann1.0V6YW0	1.99389	4.03856e-15		arahy.Tifrunner.gnm1.ann1.ZDME3V	-4.96225	1.73512e-53		arahy.Tifrunner.gnm1.ann1.0Q5BJB	2.88931	5.66104e-06
arahy.Tifrunner.gnm1.ann1.0KZ8F2	6.23505	4.14244e-18		arahy.Tifrunner.gnm1.ann1.0V89VS	-1.76469	0.00140921		arahy.Tifrunner.gnm1.ann1.JVKZ4S	2.5125	2.26984e-53		arahy.Tifrunner.gnm1.ann1.0QBZ7D	-1.64699	3.51164e-20
arahy.Tifrunner.gnm1.ann1.0L3W6A	-2.12402	0.0047032		arahy.Tifrunner.gnm1.ann1.0VD1WE	-3.01646	2.86979e-14		arahy.Tifrunner.gnm1.ann1.9S7237	2.23951	2.79725e-53		arahy.Tifrunner.gnm1.ann1.0RF8SX	-1.04071	0.00385922
arahy.Tifrunner.gnm1.ann1.0M423A	-1.77684	0.00142098		arahy.Tifrunner.gnm1.ann1.0VG9YA	-1.88319	0.000133782		arahy.Tifrunner.gnm1.ann1.E62GL0	4.54688	2.99181e-53		arahy.Tifrunner.gnm1.ann1.0RG3QL	1.3892	1.18698e-21
arahy.Tifrunner.gnm1.ann1.0M60B9	2.56271	8.19231e-05		arahy.Tifrunner.gnm1.ann1.0VZ5ZP	3.16629	1.30202e-06		arahy.Tifrunner.gnm1.ann1.TQ1MU5	2.65429	3.6949e-53		arahy.Tifrunner.gnm1.ann1.0RI6JJ	1.1956	2.18557e-09
arahy.Tifrunner.gnm1.ann1.0M9QLC	-1.95012	2.25468e-08		arahy.Tifrunner.gnm1.ann1.0W708Z	-1.48225	3.08746e-06		arahy.Tifrunner.gnm1.ann1.IX3DUW	3.52017	7.06136e-53		arahy.Tifrunner.gnm1.ann1.0RIH3A	1.0447	0.000178586
arahy.Tifrunner.gnm1.ann1.0MD4T6	-2.99857	0.000466386		arahy.Tifrunner.gnm1.ann1.0WC7DT	-1.09265	3.12011e-14		arahy.Tifrunner.gnm1.ann1.GYA3XJ	3.46856	7.02334e-53		arahy.Tifrunner.gnm1.ann1.0RJM1Q	1.13947	6.96115e-10
arahy.Tifrunner.gnm1.ann1.0ME6H4	-1.49274	0.00148001		arahy.Tifrunner.gnm1.ann1.0WI4AR	-1.96948	3.46916e-06		arahy.Tifrunner.gnm1.ann1.X521GN	-3.26185	8.3409e-53		arahy.Tifrunner.gnm1.ann1.0RUU36	-1.11547	0.000164061
arahy.Tifrunner.gnm1.ann1.0MK326	2.28733	1.92159e-09		arahy.Tifrunner.gnm1.ann1.0WTA7Q	-1.82902	5.2026e-06		arahy.Tifrunner.gnm1.ann1.86WGAJ	4.31918	1.37525e-52		arahy.Tifrunner.gnm1.ann1.0RW62H	-1.56133	1.09976e-05
arahy.Tifrunner.gnm1.ann1.0MSU5M	1.27126	3.82572e-07		arahy.Tifrunner.gnm1.ann1.0X0ILC	-1.71806	2.90021e-06		arahy.Tifrunner.gnm1.ann1.0I3NZ2	2.94893	1.80782e-52		arahy.Tifrunner.gnm1.ann1.0S4LAK	6.71346	2.64842e-28
arahy.Tifrunner.gnm1.ann1.0N298G	1.06072	8.81272e-06		arahy.Tifrunner.gnm1.ann1.0X0R1H	1.0269	0.00666125		arahy.Tifrunner.gnm1.ann1.N2ZMXM	3.81269	1.99234e-52		arahy.Tifrunner.gnm1.ann1.0SAP8J	3.57873	2.36259e-07
arahy.Tifrunner.gnm1.ann1.0N29JQ	-2.36944	0.00431644		arahy.Tifrunner.gnm1.ann1.0XA03X	3.6073	1.79077e-91		arahy.Tifrunner.gnm1.ann1.WJTY0M	4.18029	2.10729e-52		arahy.Tifrunner.gnm1.ann1.0SEA8T	1.18756	2.27358e-15
arahy.Tifrunner.gnm1.ann1.0N6LTB	-2.14332	1.07657e-10		arahy.Tifrunner.gnm1.ann1.0XGZ0U	1.0721	0.000557368		arahy.Tifrunner.gnm1.ann1.TF0YG1	3.38818	2.27838e-52		arahy.Tifrunner.gnm1.ann1.0SJ5VE	1.6076	3.72238e-09
arahy.Tifrunner.gnm1.ann1.0N72S3	1.36905	0.00356878		arahy.Tifrunner.gnm1.ann1.0XM443	-1.43309	2.87757e-11		arahy.Tifrunner.gnm1.ann1.VCF3H0	3.93826	5.60141e-52		arahy.Tifrunner.gnm1.ann1.0SLH0U	1.22253	9.38101e-07
arahy.Tifrunner.gnm1.ann1.0NF1ZI	1.11892	0.000344749		arahy.Tifrunner.gnm1.ann1.0XTB7Y	2.02594	0.00262943		arahy.Tifrunner.gnm1.ann1.2AS6XB	3.72544	7.29446e-52		arahy.Tifrunner.gnm1.ann1.0SMS9Y	-1.37527	5.54977e-18
arahy.Tifrunner.gnm1.ann1.0NN7BN	1.41928	1.21068e-08		arahy.Tifrunner.gnm1.ann1.0Y3NBD	-4.46116	5.30171e-12		arahy.Tifrunner.gnm1.ann1.FXE6GW	5.73457	8.63384e-52		arahy.Tifrunner.gnm1.ann1.0T0PWP	-2.07157	0.00157815
arahy.Tifrunner.gnm1.ann1.0NW365	-1.73485	7.75098e-05		arahy.Tifrunner.gnm1.ann1.0YJG6G	-1.7222	3.55052e-13		arahy.Tifrunner.gnm1.ann1.WMTX8C	4.63571	1.12575e-51		arahy.Tifrunner.gnm1.ann1.0T6MFC	1.03072	1.37209e-09
arahy.Tifrunner.gnm1.ann1.0PHB1J	2.14492	0.000607875		arahy.Tifrunner.gnm1.ann1.0Z2KWF	1.67526	0.000411521		arahy.Tifrunner.gnm1.ann1.H6K3LP	4.87785	1.40197e-51		arahy.Tifrunner.gnm1.ann1.0T8X31	1.65929	5.43803e-11
arahy.Tifrunner.gnm1.ann1.0PS9LV	-1.69402	4.95993e-05		arahy.Tifrunner.gnm1.ann1.0ZGE19	1.14913	1.55358e-06		arahy.Tifrunner.gnm1.ann1.SWNJ62	2.82798	1.6581e-51		arahy.Tifrunner.gnm1.ann1.0TB3XB	1.6741	4.98133e-07
arahy.Tifrunner.gnm1.ann1.0Q1I8G	1.04474	0.00238103		arahy.Tifrunner.gnm1.ann1.0ZGI27	-2.39221	4.04151e-09		arahy.Tifrunner.gnm1.ann1.BKK3KP	4.3725	1.97203e-51		arahy.Tifrunner.gnm1.ann1.0TH4I1	-1.23097	1.98745e-06
arahy.Tifrunner.gnm1.ann1.0Q5BJB	-1.73049	1.7713e-08		arahy.Tifrunner.gnm1.ann1.102RQV	-2.44734	4.63632e-13		arahy.Tifrunner.gnm1.ann1.E9MTVL	2.98621	4.15736e-51		arahy.Tifrunner.gnm1.ann1.0THM7P	1.14133	1.23862e-12
arahy.Tifrunner.gnm1.ann1.0QBZ7D	-1.42045	0.00518397		arahy.Tifrunner.gnm1.ann1.10LG66	-1.41739	0.00534254		arahy.Tifrunner.gnm1.ann1.J2NQJ1	3.73666	4.8258e-51		arahy.Tifrunner.gnm1.ann1.0TL3A9	2.63702	2.72926e-51
arahy.Tifrunner.gnm1.ann1.0QZ944	-1.58267	7.64582e-11		arahy.Tifrunner.gnm1.ann1.10N228	-2.51586	0.000230789		arahy.Tifrunner.gnm1.ann1.LSE3HU	5.57733	5.21981e-51		arahy.Tifrunner.gnm1.ann1.0TP0XX	5.10237	4.14878e-14
arahy.Tifrunner.gnm1.ann1.0R4JGR	-1.50759	0.00126216		arahy.Tifrunner.gnm1.ann1.10NZI4	2.81626	2.51263e-05		arahy.Tifrunner.gnm1.ann1.L4K1UG	2.82414	8.9387e-51		arahy.Tifrunner.gnm1.ann1.0U2YQ3	4.80227	7.79419e-46
arahy.Tifrunner.gnm1.ann1.0RF8SX	1.91632	3.21812e-05		arahy.Tifrunner.gnm1.ann1.10U3ER	-1.47539	4.71386e-05		arahy.Tifrunner.gnm1.ann1.27LGD1	2.59816	1.24822e-50		arahy.Tifrunner.gnm1.ann1.0UF999	2.88929	1.10782e-06
arahy.Tifrunner.gnm1.ann1.0RI6JJ	1.57723	1.57401e-05		arahy.Tifrunner.gnm1.ann1.1107QD	-1.20993	0.00110765		arahy.Tifrunner.gnm1.ann1.R2BA1I	-2.88115	1.53953e-50		arahy.Tifrunner.gnm1.ann1.0UWS9P	-1.51592	2.88638e-31
arahy.Tifrunner.gnm1.ann1.0RV1NN	-1.1508	2.50927e-05		arahy.Tifrunner.gnm1.ann1.11DDVR	-1.09827	1.50492e-10		arahy.Tifrunner.gnm1.ann1.QZZL54	3.14944	2.17787e-50		arahy.Tifrunner.gnm1.ann1.0UZT5Y	-1.86748	0.00343708
arahy.Tifrunner.gnm1.ann1.0S1UWQ	-1.85103	0.000827773		arahy.Tifrunner.gnm1.ann1.11MVEE	-1.90586	1.19689e-14		arahy.Tifrunner.gnm1.ann1.N099DK	-3.00702	2.56012e-50		arahy.Tifrunner.gnm1.ann1.0V1DCJ	1.8943	0.0086989
arahy.Tifrunner.gnm1.ann1.0S4LAK	4.02945	1.33172e-06		arahy.Tifrunner.gnm1.ann1.11QJS0	-1.05801	4.79444e-07		arahy.Tifrunner.gnm1.ann1.Q37X17	4.73587	2.69299e-50		arahy.Tifrunner.gnm1.ann1.0V36VB	1.24291	5.47424e-10
arahy.Tifrunner.gnm1.ann1.0S9GR8	1.36973	8.92826e-07		arahy.Tifrunner.gnm1.ann1.11ZMB3	-1.15758	0.0074586		arahy.Tifrunner.gnm1.ann1.F1B1I5	-3.24749	3.20537e-50		arahy.Tifrunner.gnm1.ann1.0V3EF3	1.14533	8.68224e-05
arahy.Tifrunner.gnm1.ann1.0SMS9Y	-3.73965	1.06172e-29		arahy.Tifrunner.gnm1.ann1.12D61J	1.94842	5.57271e-15		arahy.Tifrunner.gnm1.ann1.4ZP1HR	3.01138	3.5011e-50		arahy.Tifrunner.gnm1.ann1.0V66HY	-1.76146	0.000299254
arahy.Tifrunner.gnm1.ann1.0SQJ2Y	-1.1996	0.00167225		arahy.Tifrunner.gnm1.ann1.12DG6R	2.92907	1.43469e-29		arahy.Tifrunner.gnm1.ann1.5Q6PVM	5.65895	6.62072e-50		arahy.Tifrunner.gnm1.ann1.0V68XN	-1.43132	2.37344e-15
arahy.Tifrunner.gnm1.ann1.0SU9K7	2.92144	0.000318915		arahy.Tifrunner.gnm1.ann1.12ETBG	1.05527	2.07063e-11		arahy.Tifrunner.gnm1.ann1.GTM8IY	4.27707	8.9473e-50		arahy.Tifrunner.gnm1.ann1.0V89VS	-1.12391	1.60911e-09
arahy.Tifrunner.gnm1.ann1.0T11RW	-1.3492	0.00624182		arahy.Tifrunner.gnm1.ann1.12GH5N	-3.15989	1.61684e-06		arahy.Tifrunner.gnm1.ann1.HC1E0U	3.86132	1.238e-49		arahy.Tifrunner.gnm1.ann1.0V8P4W	3.35786	2.44022e-06
arahy.Tifrunner.gnm1.ann1.0T2LLH	1.31209	3.07286e-06		arahy.Tifrunner.gnm1.ann1.12KUQJ	-1.07693	0.00145619		arahy.Tifrunner.gnm1.ann1.L0ZIY2	6.12795	2.16667e-49		arahy.Tifrunner.gnm1.ann1.0VA8DK	-1.13299	0.00112555
arahy.Tifrunner.gnm1.ann1.0T4V2C	-1.24966	0.00510519		arahy.Tifrunner.gnm1.ann1.12KYVB	-2.17104	1.09471e-06		arahy.Tifrunner.gnm1.ann1.3PQ3AI	5.21158	3.04144e-49		arahy.Tifrunner.gnm1.ann1.0VCY6Y	-1.39154	1.60273e-15
arahy.Tifrunner.gnm1.ann1.0TH4I1	-3.76914	3.59842e-17		arahy.Tifrunner.gnm1.ann1.12N6X7	1.46681	9.44835e-12		arahy.Tifrunner.gnm1.ann1.I59WU7	-1.7884	3.38897e-49		arahy.Tifrunner.gnm1.ann1.0VD1WE	1.28496	1.47373e-07
arahy.Tifrunner.gnm1.ann1.0U0SSW	2.64907	2.05398e-26		arahy.Tifrunner.gnm1.ann1.12WBQG	-1.32878	2.8585e-11		arahy.Tifrunner.gnm1.ann1.E66HT9	5.05527	3.72332e-49		arahy.Tifrunner.gnm1.ann1.0VG9YA	-1.28511	5.40584e-05
arahy.Tifrunner.gnm1.ann1.0U2YQ3	-2.28016	3.4001e-14		arahy.Tifrunner.gnm1.ann1.13C0EN	1.06665	0.00466418		arahy.Tifrunner.gnm1.ann1.UT7DLW	4.85548	4.45946e-49		arahy.Tifrunner.gnm1.ann1.0VIC9P	1.21063	4.99066e-14
arahy.Tifrunner.gnm1.ann1.0U64IK	2.20498	2.1585e-11		arahy.Tifrunner.gnm1.ann1.13LU1X	1.57799	4.11268e-08		arahy.Tifrunner.gnm1.ann1.Z8UJG3	-2.7152	6.29142e-49		arahy.Tifrunner.gnm1.ann1.0VZ5ZP	-1.03849	0.00015938
arahy.Tifrunner.gnm1.ann1.0UF999	5.59405	7.41849e-19		arahy.Tifrunner.gnm1.ann1.14330B	-1.84327	0.0057938		arahy.Tifrunner.gnm1.ann1.RGL1S4	4.1634	9.11571e-49		arahy.Tifrunner.gnm1.ann1.0X0ILC	-1.51868	8.37907e-10
arahy.Tifrunner.gnm1.ann1.0UPN1V	1.05187	1.923e-06		arahy.Tifrunner.gnm1.ann1.145GHR	-2.82847	1.36203e-13		arahy.Tifrunner.gnm1.ann1.9LP27W	4.59543	9.67305e-49		arahy.Tifrunner.gnm1.ann1.0X0R1H	-1.10157	2.48987e-05
arahy.Tifrunner.gnm1.ann1.0UR0S2	-1.08346	0.000372719		arahy.Tifrunner.gnm1.ann1.145JCZ	-1.58722	0.00995769		arahy.Tifrunner.gnm1.ann1.DBQ046	3.52996	1.18529e-48		arahy.Tifrunner.gnm1.ann1.0X1Y55	2.97619	1.04936e-21
arahy.Tifrunner.gnm1.ann1.0UT8YS	-3.52331	4.51566e-25		arahy.Tifrunner.gnm1.ann1.146QCX	-1.41235	2.56137e-16		arahy.Tifrunner.gnm1.ann1.9UXU7A	3.50241	1.49274e-48		arahy.Tifrunner.gnm1.ann1.0XNQ2B	-1.37756	0.00788782
arahy.Tifrunner.gnm1.ann1.0UTP9P	1.67638	0.00102307		arahy.Tifrunner.gnm1.ann1.14BCP7	1.06351	2.06352e-05		arahy.Tifrunner.gnm1.ann1.UKNP9M	3.69448	2.15471e-48		arahy.Tifrunner.gnm1.ann1.0XQ7UR	-1.09426	0.00715364
arahy.Tifrunner.gnm1.ann1.0UZT5Y	-1.60478	0.00016378		arahy.Tifrunner.gnm1.ann1.14IBSY	1.52446	2.26993e-16		arahy.Tifrunner.gnm1.ann1.3DZG8W	3.76375	2.37052e-48		arahy.Tifrunner.gnm1.ann1.0XTB7Y	1.2735	0.00426168
arahy.Tifrunner.gnm1.ann1.0V3EF3	1.44181	5.0058e-05		arahy.Tifrunner.gnm1.ann1.14QJPY	-2.71765	6.91282e-05		arahy.Tifrunner.gnm1.ann1.768P1R	5.78751	3.59809e-48		arahy.Tifrunner.gnm1.ann1.0Y58GL	1.98473	0.000965589
arahy.Tifrunner.gnm1.ann1.0V6YW0	2.98454	5.61506e-30		arahy.Tifrunner.gnm1.ann1.14UD5L	-2.06168	3.53317e-06		arahy.Tifrunner.gnm1.ann1.FDUH0H	2.94369	3.66101e-48		arahy.Tifrunner.gnm1.ann1.0YL58U	1.15596	0.000803256
arahy.Tifrunner.gnm1.ann1.0V89VS	-1.9243	0.00117973		arahy.Tifrunner.gnm1.ann1.14XETV	1.36128	0.00390973		arahy.Tifrunner.gnm1.ann1.NH7NMJ	-2.38129	5.88198e-48		arahy.Tifrunner.gnm1.ann1.0YP240	-1.62136	0.00476886
arahy.Tifrunner.gnm1.ann1.0VD1WE	-2.50406	2.85041e-09		arahy.Tifrunner.gnm1.ann1.14YEDZ	-1.7531	7.99667e-11		arahy.Tifrunner.gnm1.ann1.SEZ8GA	5.27526	5.94504e-48		arahy.Tifrunner.gnm1.ann1.0Z6569	1.018	0.00186675
arahy.Tifrunner.gnm1.ann1.0VG9YA	-2.85328	6.45464e-07		arahy.Tifrunner.gnm1.ann1.151STP	-1.76682	0.00851826		arahy.Tifrunner.gnm1.ann1.WMKD0W	2.8622	7.03318e-48		arahy.Tifrunner.gnm1.ann1.0ZF8VJ	-1.28569	1.30241e-07
arahy.Tifrunner.gnm1.ann1.0VJ7W8	-1.07445	1.65926e-05		arahy.Tifrunner.gnm1.ann1.151W35	1.90147	1.77393e-24		arahy.Tifrunner.gnm1.ann1.D4D0YI	-2.97979	8.6334e-48		arahy.Tifrunner.gnm1.ann1.0ZFN4L	-1.26964	1.35923e-06
arahy.Tifrunner.gnm1.ann1.0VZ5ZP	2.31155	0.00014957		arahy.Tifrunner.gnm1.ann1.157ARR	-2.13782	0.00161669		arahy.Tifrunner.gnm1.ann1.YA7QDL	3.64637	9.95997e-48		arahy.Tifrunner.gnm1.ann1.10NZI4	2.91983	9.46928e-13
arahy.Tifrunner.gnm1.ann1.0WSK8D	-1.13318	5.38885e-06		arahy.Tifrunner.gnm1.ann1.158MUU	2.08089	3.73808e-05		arahy.Tifrunner.gnm1.ann1.FWQ16B	4.15855	1.02671e-47		arahy.Tifrunner.gnm1.ann1.10QB4Z	1.53972	1.04797e-15
arahy.Tifrunner.gnm1.ann1.0WTA7Q	-1.43303	0.00415882		arahy.Tifrunner.gnm1.ann1.159H25	2.13902	3.60993e-42		arahy.Tifrunner.gnm1.ann1.FZMU71	2.44226	1.84385e-47		arahy.Tifrunner.gnm1.ann1.10RJVF	1.10968	0.00233813
arahy.Tifrunner.gnm1.ann1.0X0ILC	-2.15728	2.01553e-06		arahy.Tifrunner.gnm1.ann1.15A7AE	-2.10647	1.87111e-07		arahy.Tifrunner.gnm1.ann1.TLRG7G	2.4765	1.86559e-47		arahy.Tifrunner.gnm1.ann1.10USNJ	-1.35121	1.85316e-08
arahy.Tifrunner.gnm1.ann1.0X1LIN	-1.27638	0.000370559		arahy.Tifrunner.gnm1.ann1.15KEFW	3.80913	8.20937e-09		arahy.Tifrunner.gnm1.ann1.I1TJ3H	3.34721	2.76597e-47		arahy.Tifrunner.gnm1.ann1.1178KH	2.47077	4.19959e-07
arahy.Tifrunner.gnm1.ann1.0X38XU	-1.15954	5.0928e-05		arahy.Tifrunner.gnm1.ann1.15MU7G	1.20391	1.3775e-05		arahy.Tifrunner.gnm1.ann1.WPZ9HM	-2.35686	2.93034e-47		arahy.Tifrunner.gnm1.ann1.118EZC	3.27806	4.37514e-06
arahy.Tifrunner.gnm1.ann1.0XA03X	3.15173	1.49926e-14		arahy.Tifrunner.gnm1.ann1.1646XJ	-1.33308	4.25413e-05		arahy.Tifrunner.gnm1.ann1.U6WJF3	3.38014	3.03001e-47		arahy.Tifrunner.gnm1.ann1.11G63Y	2.60705	6.60206e-07
arahy.Tifrunner.gnm1.ann1.0XM443	-2.22854	1.00365e-14		arahy.Tifrunner.gnm1.ann1.164QK4	-1.16992	1.23858e-05		arahy.Tifrunner.gnm1.ann1.1KSV8R	2.25431	3.21524e-47		arahy.Tifrunner.gnm1.ann1.11JIMN	1.42842	5.05371e-17
arahy.Tifrunner.gnm1.ann1.0XQ7UR	-1.73207	5.96391e-07		arahy.Tifrunner.gnm1.ann1.16A6WD	1.60845	1.16354e-15		arahy.Tifrunner.gnm1.ann1.09KCYQ	3.45246	4.33965e-47		arahy.Tifrunner.gnm1.ann1.11KZZ9	-1.2924	6.91131e-06
arahy.Tifrunner.gnm1.ann1.0Y0IE3	-2.2708	0.00256956		arahy.Tifrunner.gnm1.ann1.16PD77	1.42688	4.72087e-10		arahy.Tifrunner.gnm1.ann1.UPMC5B	-4.65422	4.82005e-47		arahy.Tifrunner.gnm1.ann1.11M5G4	3.47644	3.57576e-07
arahy.Tifrunner.gnm1.ann1.0Y3NBD	-3.09327	2.57232e-08		arahy.Tifrunner.gnm1.ann1.16UM8S	1.35568	2.41457e-05		arahy.Tifrunner.gnm1.ann1.3Y49AF	-2.84254	5.28856e-47		arahy.Tifrunner.gnm1.ann1.11SGI5	1.15643	0.0125153
arahy.Tifrunner.gnm1.ann1.0Y5YUA	1.00675	2.94831e-05		arahy.Tifrunner.gnm1.ann1.17EJPS	-1.5033	8.86286e-05		arahy.Tifrunner.gnm1.ann1.W2V9C7	-2.33182	5.96106e-47		arahy.Tifrunner.gnm1.ann1.11UTVE	1.96031	0.0031485
arahy.Tifrunner.gnm1.ann1.0YJG6G	-2.01829	1.86237e-06		arahy.Tifrunner.gnm1.ann1.17XFIN	2.4036	2.12111e-26		arahy.Tifrunner.gnm1.ann1.PUDN4D	3.62759	6.10026e-47		arahy.Tifrunner.gnm1.ann1.126HVE	1.34651	0.00523371
arahy.Tifrunner.gnm1.ann1.0Z8YFF	-1.09676	0.000733626		arahy.Tifrunner.gnm1.ann1.185HYR	-1.85385	2.74011e-05		arahy.Tifrunner.gnm1.ann1.YRX3D0	3.01183	6.42507e-47		arahy.Tifrunner.gnm1.ann1.12D61J	2.49059	1.53731e-60
arahy.Tifrunner.gnm1.ann1.0ZFN4L	-2.18966	0.00377381		arahy.Tifrunner.gnm1.ann1.18NJDF	-1.12832	5.57705e-10		arahy.Tifrunner.gnm1.ann1.L78SMC	-1.89466	8.53279e-47		arahy.Tifrunner.gnm1.ann1.12FCEZ	2.33348	4.01087e-25
arahy.Tifrunner.gnm1.ann1.0ZGE19	1.10126	0.0010136		arahy.Tifrunner.gnm1.ann1.18QE6Y	1.52246	0.00478089		arahy.Tifrunner.gnm1.ann1.63KD8W	5.15849	1.30693e-46		arahy.Tifrunner.gnm1.ann1.12FNT9	-1.38285	0.000120602
arahy.Tifrunner.gnm1.ann1.0ZJB3J	2.37717	0.00444692		arahy.Tifrunner.gnm1.ann1.18YQBF	-1.02413	3.15851e-07		arahy.Tifrunner.gnm1.ann1.96EPTX	3.5906	1.39159e-46		arahy.Tifrunner.gnm1.ann1.12HWWY	1.2029	6.19514e-09
arahy.Tifrunner.gnm1.ann1.102RQV	-3.23019	7.04567e-16		arahy.Tifrunner.gnm1.ann1.192FJ1	2.11238	2.76053e-05		arahy.Tifrunner.gnm1.ann1.RLS6BD	2.2535	1.74282e-46		arahy.Tifrunner.gnm1.ann1.12KYVB	-1.27796	9.28969e-06
arahy.Tifrunner.gnm1.ann1.10B7TY	-1.33421	8.67319e-05		arahy.Tifrunner.gnm1.ann1.1944SK	-1.06692	2.32312e-06		arahy.Tifrunner.gnm1.ann1.ZLNV7B	-3.78369	1.91809e-46		arahy.Tifrunner.gnm1.ann1.12LLDS	1.47164	0.000121587
arahy.Tifrunner.gnm1.ann1.10FHER	1.8628	1.7657e-06		arahy.Tifrunner.gnm1.ann1.195J1V	-1.46633	0.00566619		arahy.Tifrunner.gnm1.ann1.01RQ4M	3.33206	3.18643e-46		arahy.Tifrunner.gnm1.ann1.12N6X7	2.32949	3.0275e-58
arahy.Tifrunner.gnm1.ann1.10LG66	-3.58305	4.01615e-07		arahy.Tifrunner.gnm1.ann1.19E8GC	-1.65436	0.000293341		arahy.Tifrunner.gnm1.ann1.E0YFPZ	5.78774	3.65938e-46		arahy.Tifrunner.gnm1.ann1.12RI9F	-1.41441	1.70536e-11
arahy.Tifrunner.gnm1.ann1.10NZI4	5.226	2.64701e-14		arahy.Tifrunner.gnm1.ann1.19HT20	-2.719	1.69582e-08		arahy.Tifrunner.gnm1.ann1.C42T2K	6.29588	3.94181e-46		arahy.Tifrunner.gnm1.ann1.130PY3	1.14555	5.8866e-06
arahy.Tifrunner.gnm1.ann1.10QB4Z	1.19762	0.000589014		arahy.Tifrunner.gnm1.ann1.19P32S	-1.78163	3.95805e-05		arahy.Tifrunner.gnm1.ann1.4I5J7H	-2.23088	6.79092e-46		arahy.Tifrunner.gnm1.ann1.132YY9	-1.20433	2.2981e-05
arahy.Tifrunner.gnm1.ann1.10U3ER	-1.4169	4.36891e-05		arahy.Tifrunner.gnm1.ann1.19W7I6	-1.16116	0.000372696		arahy.Tifrunner.gnm1.ann1.T0DAJU	-2.33189	1.68355e-45		arahy.Tifrunner.gnm1.ann1.1366SV	1.3335	8.32287e-08
arahy.Tifrunner.gnm1.ann1.10USNJ	-1.18258	0.0011706		arahy.Tifrunner.gnm1.ann1.1B1HYV	1.70223	0.00808426		arahy.Tifrunner.gnm1.ann1.BLK73U	3.4596	1.71424e-45		arahy.Tifrunner.gnm1.ann1.13AEIJ	-2.22035	1.12916e-13
arahy.Tifrunner.gnm1.ann1.10XDLD	-1.76234	1.34976e-05		arahy.Tifrunner.gnm1.ann1.1B9W47	-1.26269	1.49887e-05		arahy.Tifrunner.gnm1.ann1.R7ZBMQ	-3.53918	2.10501e-45		arahy.Tifrunner.gnm1.ann1.13C0EN	1.00026	9.61086e-06
arahy.Tifrunner.gnm1.ann1.10XUBW	-3.21854	0.000158155		arahy.Tifrunner.gnm1.ann1.1C5B46	-1.97235	0.000472819		arahy.Tifrunner.gnm1.ann1.VTD8RL	6.96555	2.41677e-45		arahy.Tifrunner.gnm1.ann1.13D9QD	4.07966	4.47247e-09
arahy.Tifrunner.gnm1.ann1.10Y5RS	-2.3515	0.00628454		arahy.Tifrunner.gnm1.ann1.1CEU3T	1.15713	0.00970313		arahy.Tifrunner.gnm1.ann1.59GG00	3.76765	2.43694e-45		arahy.Tifrunner.gnm1.ann1.13QLYU	2.18382	0.00237895
arahy.Tifrunner.gnm1.ann1.110YWB	2.70769	0.00103798		arahy.Tifrunner.gnm1.ann1.1CQ2W9	-1.93572	4.76355e-07		arahy.Tifrunner.gnm1.ann1.JBU48Q	3.87016	2.48151e-45		arahy.Tifrunner.gnm1.ann1.13XC4K	1.14456	0.000470409
arahy.Tifrunner.gnm1.ann1.11DDVR	-1.23071	0.00166378		arahy.Tifrunner.gnm1.ann1.1D4W9H	3.42634	3.51667e-07		arahy.Tifrunner.gnm1.ann1.4T5RFS	2.54658	2.5328e-45		arahy.Tifrunner.gnm1.ann1.13YX47	1.6925	0.0052819
arahy.Tifrunner.gnm1.ann1.11MF2K	1.10504	0.000306911		arahy.Tifrunner.gnm1.ann1.1DM7TY	1.82605	5.12388e-19		arahy.Tifrunner.gnm1.ann1.S20Q1U	3.60862	4.12275e-45		arahy.Tifrunner.gnm1.ann1.13YX85	-1.24865	0.0039796
arahy.Tifrunner.gnm1.ann1.11MVEE	-3.34033	1.67225e-35		arahy.Tifrunner.gnm1.ann1.1E4X2R	1.02371	0.00552169		arahy.Tifrunner.gnm1.ann1.2HNW91	2.33943	4.93089e-45		arahy.Tifrunner.gnm1.ann1.13YYB8	-1.06663	7.02355e-12
arahy.Tifrunner.gnm1.ann1.11QJS0	-1.63755	1.29885e-07		arahy.Tifrunner.gnm1.ann1.1E9HF3	-2.48871	7.69951e-10		arahy.Tifrunner.gnm1.ann1.U1CM5Q	3.13588	5.16749e-45		arahy.Tifrunner.gnm1.ann1.14330B	-1.10813	2.66271e-05
arahy.Tifrunner.gnm1.ann1.11SGI5	-1.31071	0.000177257		arahy.Tifrunner.gnm1.ann1.1E9YC8	-1.88994	0.00566359		arahy.Tifrunner.gnm1.ann1.65NT4G	3.48131	5.50694e-45		arahy.Tifrunner.gnm1.ann1.144CXK	1.77348	7.93351e-10
arahy.Tifrunner.gnm1.ann1.11UTVE	1.18223	0.000345173		arahy.Tifrunner.gnm1.ann1.1EF81S	-1.58421	0.00275506		arahy.Tifrunner.gnm1.ann1.FXK9PR	5.37233	5.93314e-45		arahy.Tifrunner.gnm1.ann1.14BHD7	2.63224	7.36487e-34
arahy.Tifrunner.gnm1.ann1.12AFKW	-1.26366	0.00286672		arahy.Tifrunner.gnm1.ann1.1EL8LN	1.738	5.00099e-19		arahy.Tifrunner.gnm1.ann1.YNVN02	3.99499	6.08431e-45		arahy.Tifrunner.gnm1.ann1.14DVUV	-1.73388	3.45176e-05
arahy.Tifrunner.gnm1.ann1.12B6U4	-4.34602	1.34563e-07		arahy.Tifrunner.gnm1.ann1.1EP8UK	1.31916	0.00875144		arahy.Tifrunner.gnm1.ann1.BQ360W	-2.1273	6.15337e-45		arahy.Tifrunner.gnm1.ann1.14UD5L	1.18252	0.000257681
arahy.Tifrunner.gnm1.ann1.12D61J	2.03769	8.32455e-09		arahy.Tifrunner.gnm1.ann1.1EPH5S	1.47334	7.71677e-05		arahy.Tifrunner.gnm1.ann1.GNE51Z	1.68625	7.53424e-45		arahy.Tifrunner.gnm1.ann1.14XETV	4.89736	3.34392e-52
arahy.Tifrunner.gnm1.ann1.12DG6R	3.38453	2.01117e-22		arahy.Tifrunner.gnm1.ann1.1F2DVT	2.48227	1.28946e-08		arahy.Tifrunner.gnm1.ann1.4G06NJ	-2.16761	1.14617e-44		arahy.Tifrunner.gnm1.ann1.156AYJ	1.49215	2.87849e-06
arahy.Tifrunner.gnm1.ann1.12HWWY	2.55637	0.00214123		arahy.Tifrunner.gnm1.ann1.1F8QU1	-2.82438	8.61499e-09		arahy.Tifrunner.gnm1.ann1.32M24S	3.41595	1.5877e-44		arahy.Tifrunner.gnm1.ann1.15AHFL	2.70634	2.75951e-42
arahy.Tifrunner.gnm1.ann1.12J3VU	1.47285	0.000242338		arahy.Tifrunner.gnm1.ann1.1FIS1V	1.0049	5.17942e-10		arahy.Tifrunner.gnm1.ann1.S8G8YG	3.19447	1.81655e-44		arahy.Tifrunner.gnm1.ann1.15NCRR	-1.67209	7.51073e-11
arahy.Tifrunner.gnm1.ann1.12KUQJ	-1.69129	1.3792e-05		arahy.Tifrunner.gnm1.ann1.1FPN7V	2.34549	2.64731e-14		arahy.Tifrunner.gnm1.ann1.FJSG30	3.56892	1.81895e-44		arahy.Tifrunner.gnm1.ann1.15Y2JY	-1.03759	1.37848e-11
arahy.Tifrunner.gnm1.ann1.12KYVB	-2.46223	3.73181e-16		arahy.Tifrunner.gnm1.ann1.1FYL8S	-2.7565	1.69266e-10		arahy.Tifrunner.gnm1.ann1.EVAW89	5.7254	2.01471e-44		arahy.Tifrunner.gnm1.ann1.15ZR5C	-1.03662	6.79663e-14
arahy.Tifrunner.gnm1.ann1.12MHRI	-1.02884	0.00231047		arahy.Tifrunner.gnm1.ann1.1G3KFZ	5.43733	7.13707e-81		arahy.Tifrunner.gnm1.ann1.U93XWB	5.8423	2.0963e-44		arahy.Tifrunner.gnm1.ann1.1646XJ	-1.06487	5.23566e-06
arahy.Tifrunner.gnm1.ann1.12MM49	-2.61166	3.85731e-07		arahy.Tifrunner.gnm1.ann1.1GBZ2D	2.33023	1.28729e-19		arahy.Tifrunner.gnm1.ann1.EH9MEX	2.15491	2.39437e-44		arahy.Tifrunner.gnm1.ann1.168PWC	-1.32857	0.000331785
arahy.Tifrunner.gnm1.ann1.12N6X7	1.36573	0.00125408		arahy.Tifrunner.gnm1.ann1.1H33IB	-2.12822	5.62923e-16		arahy.Tifrunner.gnm1.ann1.69RPC9	-3.52172	2.51935e-44		arahy.Tifrunner.gnm1.ann1.1699GZ	-1.09481	0.0040684
arahy.Tifrunner.gnm1.ann1.12VNU2	2.87957	0.000797226		arahy.Tifrunner.gnm1.ann1.1HA888	1.00297	7.2426e-05		arahy.Tifrunner.gnm1.ann1.AN1CAJ	2.49551	3.85369e-44		arahy.Tifrunner.gnm1.ann1.16M659	1.31721	0.00186353
arahy.Tifrunner.gnm1.ann1.12WBQG	-2.09083	4.22184e-09		arahy.Tifrunner.gnm1.ann1.1HBP31	-1.24632	5.69281e-06		arahy.Tifrunner.gnm1.ann1.TYQ19L	4.75047	7.48032e-44		arahy.Tifrunner.gnm1.ann1.16WDW5	5.21423	9.92207e-45
arahy.Tifrunner.gnm1.ann1.130PY3	-2.43523	0.00461921		arahy.Tifrunner.gnm1.ann1.1HI77Q	2.13406	4.95513e-32		arahy.Tifrunner.gnm1.ann1.AWY9EV	-2.39405	7.74824e-44		arahy.Tifrunner.gnm1.ann1.1798VR	2.17508	9.69298e-18
arahy.Tifrunner.gnm1.ann1.13LU1X	1.49256	1.00771e-05		arahy.Tifrunner.gnm1.ann1.1I2LZG	1.77916	5.20778e-07		arahy.Tifrunner.gnm1.ann1.MI4Z30	3.56691	8.81329e-44		arahy.Tifrunner.gnm1.ann1.17FKS8	-2.55002	3.60452e-28
arahy.Tifrunner.gnm1.ann1.13XSJR	-2.30286	0.00742756		arahy.Tifrunner.gnm1.ann1.1I8MYZ	1.26966	2.80596e-14		arahy.Tifrunner.gnm1.ann1.9ZTQ0N	2.70744	1.02366e-43		arahy.Tifrunner.gnm1.ann1.17ZCGM	1.68234	3.057e-25
arahy.Tifrunner.gnm1.ann1.13YX47	2.36658	2.98413e-06		arahy.Tifrunner.gnm1.ann1.1I9988	-2.31378	0.000684333		arahy.Tifrunner.gnm1.ann1.6C7RIH	3.07051	2.97057e-43		arahy.Tifrunner.gnm1.ann1.17ZWHA	-1.76742	1.18284e-14
arahy.Tifrunner.gnm1.ann1.143NAT	-1.86224	0.000983647		arahy.Tifrunner.gnm1.ann1.1I9D5I	1.61846	4.55659e-14		arahy.Tifrunner.gnm1.ann1.L7RXQ3	2.64544	3.22525e-43		arahy.Tifrunner.gnm1.ann1.185HYR	-1.09576	1.32982e-06
arahy.Tifrunner.gnm1.ann1.145GHR	-4.76719	8.29206e-46		arahy.Tifrunner.gnm1.ann1.1IB7AW	-1.02708	1.38004e-05		arahy.Tifrunner.gnm1.ann1.IF3X13	3.08297	3.78168e-43		arahy.Tifrunner.gnm1.ann1.189H81	-2.40442	5.52258e-16
arahy.Tifrunner.gnm1.ann1.1490SB	-3.62106	1.72481e-05		arahy.Tifrunner.gnm1.ann1.1IJJ7X	2.11825	7.85142e-09		arahy.Tifrunner.gnm1.ann1.8G8R7R	3.12486	3.90347e-43		arahy.Tifrunner.gnm1.ann1.18C3F6	2.63598	1.8609e-42
arahy.Tifrunner.gnm1.ann1.14BHD7	2.30336	5.60621e-05		arahy.Tifrunner.gnm1.ann1.1J64TJ	6.5865	4.75776e-53		arahy.Tifrunner.gnm1.ann1.KX8RC4	3.88193	5.4667e-43		arahy.Tifrunner.gnm1.ann1.18GZJ3	-1.29889	9.4188e-06
arahy.Tifrunner.gnm1.ann1.14DVUV	-2.84816	0.000923076		arahy.Tifrunner.gnm1.ann1.1J7Y06	-1.78015	3.43244e-07		arahy.Tifrunner.gnm1.ann1.2G56ZD	4.66327	5.62723e-43		arahy.Tifrunner.gnm1.ann1.18KTSH	1.52058	5.97878e-06
arahy.Tifrunner.gnm1.ann1.14IBSY	2.26984	9.66656e-11		arahy.Tifrunner.gnm1.ann1.1JUP22	2.41256	0.000117897		arahy.Tifrunner.gnm1.ann1.Q75RKD	4.13253	6.20862e-43		arahy.Tifrunner.gnm1.ann1.18MKU2	3.52761	1.54764e-07
arahy.Tifrunner.gnm1.ann1.14QJPY	-3.15842	1.2079e-05		arahy.Tifrunner.gnm1.ann1.1K9JH7	-1.11966	1.52392e-06		arahy.Tifrunner.gnm1.ann1.QVKQ5Y	3.43004	6.87583e-43		arahy.Tifrunner.gnm1.ann1.18NJDF	-1.37016	2.48324e-07
arahy.Tifrunner.gnm1.ann1.14UD5L	-3.92193	6.6629e-30		arahy.Tifrunner.gnm1.ann1.1K9W2C	-1.78764	0.00410629		arahy.Tifrunner.gnm1.ann1.J9251A	2.91394	8.22253e-43		arahy.Tifrunner.gnm1.ann1.18UVCA	1.15775	4.47973e-05
arahy.Tifrunner.gnm1.ann1.14XETV	4.51975	7.64194e-14		arahy.Tifrunner.gnm1.ann1.1KM4NQ	1.13388	0.000704425		arahy.Tifrunner.gnm1.ann1.HH247V	2.34169	8.69673e-43		arahy.Tifrunner.gnm1.ann1.18YCU1	3.13898	7.33412e-09
arahy.Tifrunner.gnm1.ann1.14YEDZ	-1.6422	1.94531e-09		arahy.Tifrunner.gnm1.ann1.1KN0VJ	-1.58603	0.0062964		arahy.Tifrunner.gnm1.ann1.22FXNP	5.36437	1.11911e-42		arahy.Tifrunner.gnm1.ann1.197TZ3	1.75423	0.000227306
arahy.Tifrunner.gnm1.ann1.151STP	-4.36483	1.10851e-07		arahy.Tifrunner.gnm1.ann1.1KQ3UY	1.21859	3.03888e-11		arahy.Tifrunner.gnm1.ann1.QH4I6C	2.5315	1.49632e-42		arahy.Tifrunner.gnm1.ann1.19AV4Q	4.78774	1.2605e-65
arahy.Tifrunner.gnm1.ann1.151W35	1.38297	2.92845e-07		arahy.Tifrunner.gnm1.ann1.1L1WJ8	1.16968	1.80233e-05		arahy.Tifrunner.gnm1.ann1.0V68XN	-2.73186	1.50272e-42		arahy.Tifrunner.gnm1.ann1.19CA3D	1.04729	7.55662e-05
arahy.Tifrunner.gnm1.ann1.158MUU	1.73475	0.00187137		arahy.Tifrunner.gnm1.ann1.1L601T	1.29453	0.00197968		arahy.Tifrunner.gnm1.ann1.I7A6WZ	-2.56745	2.38821e-42		arahy.Tifrunner.gnm1.ann1.19E8GC	-1.19778	1.00235e-05
arahy.Tifrunner.gnm1.ann1.159H25	1.9337	3.95161e-11		arahy.Tifrunner.gnm1.ann1.1L91FV	-1.37231	0.00238276		arahy.Tifrunner.gnm1.ann1.6X3X3D	-3.11431	2.77754e-42		arahy.Tifrunner.gnm1.ann1.19GFYA	1.07917	0.00022988
arahy.Tifrunner.gnm1.ann1.15A7AE	-2.95567	4.76722e-19		arahy.Tifrunner.gnm1.ann1.1LF0YV	4.24783	2.00744e-45		arahy.Tifrunner.gnm1.ann1.F7D8SE	8.43128	3.02118e-42		arahy.Tifrunner.gnm1.ann1.19GUIE	1.16427	4.08623e-24
arahy.Tifrunner.gnm1.ann1.15EC9B	1.16714	7.61296e-05		arahy.Tifrunner.gnm1.ann1.1LGD4F	4.17119	4.03789e-10		arahy.Tifrunner.gnm1.ann1.IS4878	5.2106	3.22844e-42		arahy.Tifrunner.gnm1.ann1.19RR7F	-1.6809	0.00160661
arahy.Tifrunner.gnm1.ann1.15FVU2	1.1322	3.93289e-05		arahy.Tifrunner.gnm1.ann1.1LNH8N	-2.34878	1.06191e-05		arahy.Tifrunner.gnm1.ann1.FH44NZ	3.01909	3.87595e-42		arahy.Tifrunner.gnm1.ann1.19SFKA	-1.13964	1.63331e-06
arahy.Tifrunner.gnm1.ann1.15VG0N	-2.09309	0.00209325		arahy.Tifrunner.gnm1.ann1.1LQ7DN	-1.31279	0.00787705		arahy.Tifrunner.gnm1.ann1.6ER5HC	3.02245	4.75631e-42		arahy.Tifrunner.gnm1.ann1.19WSGG	1.17973	6.41527e-08
arahy.Tifrunner.gnm1.ann1.160YLH	-1.43565	0.000705879		arahy.Tifrunner.gnm1.ann1.1M0B45	1.411	0.0075994		arahy.Tifrunner.gnm1.ann1.NCQ3Z1	3.16437	5.38652e-42		arahy.Tifrunner.gnm1.ann1.1A4FY7	2.34773	1.0917e-09
arahy.Tifrunner.gnm1.ann1.16A6WD	1.5169	2.32568e-08		arahy.Tifrunner.gnm1.ann1.1M0UFP	2.31709	6.35485e-13		arahy.Tifrunner.gnm1.ann1.YFIP32	2.45426	5.85885e-42		arahy.Tifrunner.gnm1.ann1.1A4P42	-1.04251	0.00891665
arahy.Tifrunner.gnm1.ann1.16PD77	2.55642	4.09479e-10		arahy.Tifrunner.gnm1.ann1.1N783C	-1.73251	0.00575647		arahy.Tifrunner.gnm1.ann1.N43WCR	2.00087	7.16849e-42		arahy.Tifrunner.gnm1.ann1.1AD8T9	-1.26906	6.33179e-06
arahy.Tifrunner.gnm1.ann1.16PV68	1.04967	5.6623e-05		arahy.Tifrunner.gnm1.ann1.1N8WRQ	-3.9248	1.30784e-99		arahy.Tifrunner.gnm1.ann1.I3NY02	3.84596	7.28634e-42		arahy.Tifrunner.gnm1.ann1.1ALG22	-1.88795	0.000897077
arahy.Tifrunner.gnm1.ann1.16QXFL	-1.01441	0.00483042		arahy.Tifrunner.gnm1.ann1.1NAQ44	1.36453	0.000522695		arahy.Tifrunner.gnm1.ann1.4DYP8N	3.75529	8.00366e-42		arahy.Tifrunner.gnm1.ann1.1B2YDL	1.88985	0.00890615
arahy.Tifrunner.gnm1.ann1.16UM8S	2.13344	8.75642e-10		arahy.Tifrunner.gnm1.ann1.1NP050	1.09359	0.00029245		arahy.Tifrunner.gnm1.ann1.L9FQE2	2.76419	8.59688e-42		arahy.Tifrunner.gnm1.ann1.1B4KK2	2.52015	1.21974e-25
arahy.Tifrunner.gnm1.ann1.16WDW5	2.73274	0.000191366		arahy.Tifrunner.gnm1.ann1.1PEU5R	-1.27846	2.35251e-09		arahy.Tifrunner.gnm1.ann1.F0HZWU	2.00334	1.21967e-41		arahy.Tifrunner.gnm1.ann1.1BB2MM	1.17273	8.51385e-06
arahy.Tifrunner.gnm1.ann1.17XFIN	2.3934	1.02774e-14		arahy.Tifrunner.gnm1.ann1.1PW3JI	-5.47552	3.1319e-98		arahy.Tifrunner.gnm1.ann1.ZW203D	-3.46648	1.6951e-41		arahy.Tifrunner.gnm1.ann1.1BS0HC	-2.22213	0.00213947
arahy.Tifrunner.gnm1.ann1.17ZWHA	1.60834	0.00105895		arahy.Tifrunner.gnm1.ann1.1PWQ9V	-2.17203	3.98299e-09		arahy.Tifrunner.gnm1.ann1.I9AMSX	3.65307	1.75693e-41		arahy.Tifrunner.gnm1.ann1.1BTX43	1.7597	1.45633e-16
arahy.Tifrunner.gnm1.ann1.182QYD	-3.24961	8.70539e-06		arahy.Tifrunner.gnm1.ann1.1QF40H	1.36007	6.6437e-08		arahy.Tifrunner.gnm1.ann1.M83GCC	-3.36971	1.92458e-41		arahy.Tifrunner.gnm1.ann1.1BW3L6	1.30117	0.000261399
arahy.Tifrunner.gnm1.ann1.185HYR	-1.23326	0.000347407		arahy.Tifrunner.gnm1.ann1.1QH4LM	2.07894	0.0017595		arahy.Tifrunner.gnm1.ann1.B4MGNH	5.18209	1.96189e-41		arahy.Tifrunner.gnm1.ann1.1C185Z	1.17563	0.000748384
arahy.Tifrunner.gnm1.ann1.18CGRH	-1.30713	1.31546e-08		arahy.Tifrunner.gnm1.ann1.1R75EY	4.33706	8.35661e-27		arahy.Tifrunner.gnm1.ann1.TC8Y09	3.34871	2.27069e-41		arahy.Tifrunner.gnm1.ann1.1C5B46	1.22699	0.0132362
arahy.Tifrunner.gnm1.ann1.18JCSN	-1.70994	0.0060723		arahy.Tifrunner.gnm1.ann1.1R9GPH	1.3581	0.00228704		arahy.Tifrunner.gnm1.ann1.VNL2BE	1.93121	3.07492e-41		arahy.Tifrunner.gnm1.ann1.1CEJ34	-1.30539	0.00491785
arahy.Tifrunner.gnm1.ann1.18KTSH	1.20444	0.00339175		arahy.Tifrunner.gnm1.ann1.1RS262	-2.34658	6.76747e-31		arahy.Tifrunner.gnm1.ann1.4JGH0F	8.26977	3.5978e-41		arahy.Tifrunner.gnm1.ann1.1D1CMS	3.71153	9.83498e-16
arahy.Tifrunner.gnm1.ann1.18NJDF	-1.15381	1.81156e-07		arahy.Tifrunner.gnm1.ann1.1SN7TU	-1.14071	0.000241606		arahy.Tifrunner.gnm1.ann1.J75ZHQ	4.71135	3.8464e-41		arahy.Tifrunner.gnm1.ann1.1D4W9H	3.09761	7.22053e-24
arahy.Tifrunner.gnm1.ann1.18P1UB	-1.21832	0.00968199		arahy.Tifrunner.gnm1.ann1.1SRP2S	1.90329	0.000503256		arahy.Tifrunner.gnm1.ann1.FIT9JY	-3.13341	6.12175e-41		arahy.Tifrunner.gnm1.ann1.1D56YB	-1.8811	7.19378e-28
arahy.Tifrunner.gnm1.ann1.18PYAU	1.38921	6.82184e-06		arahy.Tifrunner.gnm1.ann1.1SUT9Q	-1.09063	0.00133855		arahy.Tifrunner.gnm1.ann1.TZW06C	2.75815	7.47375e-41		arahy.Tifrunner.gnm1.ann1.1DL5MS	-1.02066	0.0139472
arahy.Tifrunner.gnm1.ann1.18QE6Y	1.37507	0.0078085		arahy.Tifrunner.gnm1.ann1.1T1RVQ	-1.82598	5.09181e-05		arahy.Tifrunner.gnm1.ann1.J7VJ5I	4.00838	7.64669e-41		arahy.Tifrunner.gnm1.ann1.1DZ6TK	1.10929	1.35621e-05
arahy.Tifrunner.gnm1.ann1.18RKPD	-1.56252	0.00778151		arahy.Tifrunner.gnm1.ann1.1T55P5	6.1546	7.4712e-186		arahy.Tifrunner.gnm1.ann1.0U0SSW	3.84673	7.90351e-41		arahy.Tifrunner.gnm1.ann1.1E45SP	-1.45732	6.6382e-09
arahy.Tifrunner.gnm1.ann1.192FJ1	1.92379	3.37342e-05		arahy.Tifrunner.gnm1.ann1.1TZ75T	1.86156	2.34266e-21		arahy.Tifrunner.gnm1.ann1.ILAK6E	-2.80359	8.66164e-41		arahy.Tifrunner.gnm1.ann1.1E9HF3	1.58349	9.37818e-15
arahy.Tifrunner.gnm1.ann1.195J1V	-1.76392	1.77107e-05		arahy.Tifrunner.gnm1.ann1.1UE66A	1.77407	3.37496e-08		arahy.Tifrunner.gnm1.ann1.X554XP	2.55976	1.08886e-40		arahy.Tifrunner.gnm1.ann1.1EF81S	-1.23102	6.97916e-07
arahy.Tifrunner.gnm1.ann1.19AV4Q	2.13392	2.42215e-06		arahy.Tifrunner.gnm1.ann1.1UT67B	-1.25465	0.000560932		arahy.Tifrunner.gnm1.ann1.0GHG5C	4.08184	1.38507e-40		arahy.Tifrunner.gnm1.ann1.1EP8UK	2.6904	1.46953e-23
arahy.Tifrunner.gnm1.ann1.19E8GC	-2.1019	3.14142e-06		arahy.Tifrunner.gnm1.ann1.1V2M7B	2.1271	1.8174e-21		arahy.Tifrunner.gnm1.ann1.N7MBXE	-2.10271	1.44319e-40		arahy.Tifrunner.gnm1.ann1.1EVC3W	1.26689	1.40079e-08
arahy.Tifrunner.gnm1.ann1.19HT20	-3.19227	2.33387e-12		arahy.Tifrunner.gnm1.ann1.1V63ZN	2.10428	3.26477e-15		arahy.Tifrunner.gnm1.ann1.L4CNUE	2.67789	1.57396e-40		arahy.Tifrunner.gnm1.ann1.1EWU2Y	-1.05967	0.00821251
arahy.Tifrunner.gnm1.ann1.19P32S	-1.14959	0.000373456		arahy.Tifrunner.gnm1.ann1.1W2EAK	-1.48446	0.00878917		arahy.Tifrunner.gnm1.ann1.1V2M7B	1.85024	1.59197e-40		arahy.Tifrunner.gnm1.ann1.1EXE5V	-1.09964	4.99751e-10
arahy.Tifrunner.gnm1.ann1.1B1HYV	2.12081	0.00535642		arahy.Tifrunner.gnm1.ann1.1W3D05	-1.12534	2.14535e-05		arahy.Tifrunner.gnm1.ann1.4A1W4F	4.30845	2.10224e-40		arahy.Tifrunner.gnm1.ann1.1F2DVT	1.0908	1.00261e-08
arahy.Tifrunner.gnm1.ann1.1B9W47	-1.04042	0.00514905		arahy.Tifrunner.gnm1.ann1.1W477Y	1.34338	1.83792e-14		arahy.Tifrunner.gnm1.ann1.L7326M	-4.11088	2.41213e-40		arahy.Tifrunner.gnm1.ann1.1F46YP	-1.60621	0.00116067
arahy.Tifrunner.gnm1.ann1.1CEJ34	-1.33489	0.000651459		arahy.Tifrunner.gnm1.ann1.1W5D66	1.34326	1.99728e-10		arahy.Tifrunner.gnm1.ann1.GQLW6A	3.69479	2.45298e-40		arahy.Tifrunner.gnm1.ann1.1F4WXR	1.79228	7.69023e-10
arahy.Tifrunner.gnm1.ann1.1CM75D	-2.44403	0.00123976		arahy.Tifrunner.gnm1.ann1.1WCV8C	3.1042	1.15453e-11		arahy.Tifrunner.gnm1.ann1.TH581T	2.99393	2.52388e-40		arahy.Tifrunner.gnm1.ann1.1F4Y0R	-2.65846	4.90053e-15
arahy.Tifrunner.gnm1.ann1.1CQ2W9	-2.52784	8.28655e-27		arahy.Tifrunner.gnm1.ann1.1WFS8V	1.01445	1.06631e-06		arahy.Tifrunner.gnm1.ann1.L0VV9Y	3.87834	2.59382e-40		arahy.Tifrunner.gnm1.ann1.1FAI2T	2.2449	2.01666e-16
arahy.Tifrunner.gnm1.ann1.1CXI4Z	-1.17601	2.03773e-05		arahy.Tifrunner.gnm1.ann1.1WG5JX	1.64264	3.27589e-07		arahy.Tifrunner.gnm1.ann1.4IBX4Q	3.75349	2.59592e-40		arahy.Tifrunner.gnm1.ann1.1FH2KY	1.88069	5.07665e-16
arahy.Tifrunner.gnm1.ann1.1D9JMR	-2.62101	0.0023437		arahy.Tifrunner.gnm1.ann1.1WM0Q4	-1.38463	3.67876e-06		arahy.Tifrunner.gnm1.ann1.BFU0GS	3.71571	2.72205e-40		arahy.Tifrunner.gnm1.ann1.1FMC3R	2.23966	1.8754e-28
arahy.Tifrunner.gnm1.ann1.1DM7TY	1.50731	4.43535e-07		arahy.Tifrunner.gnm1.ann1.1XW75L	2.03154	9.80663e-28		arahy.Tifrunner.gnm1.ann1.M5WN01	2.51921	2.71625e-40		arahy.Tifrunner.gnm1.ann1.1FPN7V	2.75516	1.26431e-19
arahy.Tifrunner.gnm1.ann1.1DT180	1.36809	1.48512e-09		arahy.Tifrunner.gnm1.ann1.1XYC2X	-1.45989	0.000609474		arahy.Tifrunner.gnm1.ann1.WPG9ZU	3.44921	2.75023e-40		arahy.Tifrunner.gnm1.ann1.1FS32P	-1.25243	2.28455e-12
arahy.Tifrunner.gnm1.ann1.1E8W48	1.1328	7.97409e-05		arahy.Tifrunner.gnm1.ann1.1Y4NGA	2.42294	1.60939e-09		arahy.Tifrunner.gnm1.ann1.B0KL1T	3.6952	3.30171e-40		arahy.Tifrunner.gnm1.ann1.1G2CVV	2.76083	3.54135e-27
arahy.Tifrunner.gnm1.ann1.1E9HF3	-1.66356	0.000845036		arahy.Tifrunner.gnm1.ann1.1Y8NUF	1.66695	0.000798844		arahy.Tifrunner.gnm1.ann1.WYY2PB	3.36188	3.76406e-40		arahy.Tifrunner.gnm1.ann1.1G4SNU	-1.22207	0.00212761
arahy.Tifrunner.gnm1.ann1.1E9YC8	-2.9875	0.000267939		arahy.Tifrunner.gnm1.ann1.1YGI10	-2.70948	2.74793e-05		arahy.Tifrunner.gnm1.ann1.RIE5PZ	2.21857	5.1094e-40		arahy.Tifrunner.gnm1.ann1.1G5ZRX	-1.2172	7.71042e-08
arahy.Tifrunner.gnm1.ann1.1EF43V	-1.65364	4.44147e-15		arahy.Tifrunner.gnm1.ann1.1Z01XL	1.41342	0.00494186		arahy.Tifrunner.gnm1.ann1.R1Z4C8	3.93221	5.78558e-40		arahy.Tifrunner.gnm1.ann1.1G9108	2.60609	1.29593e-20
arahy.Tifrunner.gnm1.ann1.1EL8LN	2.14731	8.46935e-08		arahy.Tifrunner.gnm1.ann1.1Z4Q40	6.39551	3.19074e-29		arahy.Tifrunner.gnm1.ann1.ZUT0YB	-4.21893	5.92891e-40		arahy.Tifrunner.gnm1.ann1.1GZ3A6	1.07104	0.000687618
arahy.Tifrunner.gnm1.ann1.1EP8UK	2.14643	1.53378e-07		arahy.Tifrunner.gnm1.ann1.1Z7E6G	-1.69529	0.00350621		arahy.Tifrunner.gnm1.ann1.9JW9VH	4.55749	6.24365e-40		arahy.Tifrunner.gnm1.ann1.1H33IB	-1.29527	0.00731518
arahy.Tifrunner.gnm1.ann1.1EPH5S	1.43152	6.83852e-05		arahy.Tifrunner.gnm1.ann1.200WTN	4.78216	3.96221e-14		arahy.Tifrunner.gnm1.ann1.49I11A	2.39901	6.30832e-40		arahy.Tifrunner.gnm1.ann1.1H4V42	2.04172	0.00454957
arahy.Tifrunner.gnm1.ann1.1EXE5V	1.55142	0.00973658		arahy.Tifrunner.gnm1.ann1.2029R4	1.75173	3.53546e-05		arahy.Tifrunner.gnm1.ann1.YS5TEC	3.3392	7.48578e-40		arahy.Tifrunner.gnm1.ann1.1H7D7B	-3.01796	6.84591e-17
arahy.Tifrunner.gnm1.ann1.1F2DVT	2.87679	1.16672e-14		arahy.Tifrunner.gnm1.ann1.2031JR	-2.9867	5.57932e-10		arahy.Tifrunner.gnm1.ann1.Q52RY2	8.10794	8.36347e-40		arahy.Tifrunner.gnm1.ann1.1HE4TQ	-1.28973	1.97431e-17
arahy.Tifrunner.gnm1.ann1.1F8QU1	-2.67858	2.11096e-07		arahy.Tifrunner.gnm1.ann1.206RCI	-2.27856	0.000841675		arahy.Tifrunner.gnm1.ann1.57ZPJQ	3.16153	1.04461e-39		arahy.Tifrunner.gnm1.ann1.1HI77Q	1.39278	1.70969e-19
arahy.Tifrunner.gnm1.ann1.1FAC7R	-1.11203	0.00117665		arahy.Tifrunner.gnm1.ann1.20AR3C	-1.97287	0.000376767		arahy.Tifrunner.gnm1.ann1.0V2A2H	-8.07128	1.20132e-39		arahy.Tifrunner.gnm1.ann1.1HUL85	-1.36851	4.37957e-09
arahy.Tifrunner.gnm1.ann1.1FIS1V	1.09	2.26239e-06		arahy.Tifrunner.gnm1.ann1.20C5U6	1.31151	4.85012e-12		arahy.Tifrunner.gnm1.ann1.SDCR6H	3.05127	1.74935e-39		arahy.Tifrunner.gnm1.ann1.1I167B	3.18564	8.72387e-06
arahy.Tifrunner.gnm1.ann1.1FPN7V	2.94503	3.90481e-20		arahy.Tifrunner.gnm1.ann1.20K2MK	-1.11645	6.70399e-05		arahy.Tifrunner.gnm1.ann1.TP2EYM	4.23282	2.18518e-39		arahy.Tifrunner.gnm1.ann1.1I7GZ6	-1.28331	2.88336e-12
arahy.Tifrunner.gnm1.ann1.1FYL8S	-2.26561	0.00442711		arahy.Tifrunner.gnm1.ann1.20LE50	-1.72592	7.67352e-06		arahy.Tifrunner.gnm1.ann1.QM6CI2	3.17205	2.24178e-39		arahy.Tifrunner.gnm1.ann1.1I9D5I	1.28454	6.16326e-21
arahy.Tifrunner.gnm1.ann1.1G1J9V	1.64584	1.13248e-05		arahy.Tifrunner.gnm1.ann1.20WGQW	1.32948	4.24633e-05		arahy.Tifrunner.gnm1.ann1.EZ5RGK	6.89323	2.64173e-39		arahy.Tifrunner.gnm1.ann1.1IJJ7X	2.99928	2.45037e-21
arahy.Tifrunner.gnm1.ann1.1G3A4W	-1.55157	7.95637e-13		arahy.Tifrunner.gnm1.ann1.2199FB	-2.02405	3.27797e-08		arahy.Tifrunner.gnm1.ann1.C8KBAB	-2.44833	2.96729e-39		arahy.Tifrunner.gnm1.ann1.1J64TJ	2.45767	0.000698586
arahy.Tifrunner.gnm1.ann1.1G3KFZ	5.83809	2.94803e-62		arahy.Tifrunner.gnm1.ann1.21BYTM	-2.27121	0.000401587		arahy.Tifrunner.gnm1.ann1.L5LHX1	4.53614	3.10365e-39		arahy.Tifrunner.gnm1.ann1.1J7JSX	1.22184	8.00955e-11
arahy.Tifrunner.gnm1.ann1.1GBZ2D	2.71926	9.10847e-11		arahy.Tifrunner.gnm1.ann1.21D9BM	-2.07388	0.00239031		arahy.Tifrunner.gnm1.ann1.068WZH	3.10921	3.55542e-39		arahy.Tifrunner.gnm1.ann1.1JA0E6	2.4798	2.23903e-07
arahy.Tifrunner.gnm1.ann1.1GQ87W	-1.89261	2.46943e-13		arahy.Tifrunner.gnm1.ann1.21ET8L	-1.00309	0.00306751		arahy.Tifrunner.gnm1.ann1.2XI8FI	-2.40761	3.56138e-39		arahy.Tifrunner.gnm1.ann1.1JT8J9	2.62743	1.61257e-07
arahy.Tifrunner.gnm1.ann1.1H33IB	-3.72578	6.93652e-19		arahy.Tifrunner.gnm1.ann1.22A3IK	2.0156	0.00261673		arahy.Tifrunner.gnm1.ann1.2I2XLP	3.1821	4.35792e-39		arahy.Tifrunner.gnm1.ann1.1JUP22	2.903	8.14907e-36
arahy.Tifrunner.gnm1.ann1.1HA888	1.26803	0.00385409		arahy.Tifrunner.gnm1.ann1.22EC2Q	1.4374	0.000952102		arahy.Tifrunner.gnm1.ann1.68Y3DI	2.64369	4.49314e-39		arahy.Tifrunner.gnm1.ann1.1JY9DA	-1.11567	0.00169381
arahy.Tifrunner.gnm1.ann1.1HBP31	-1.85675	1.56119e-12		arahy.Tifrunner.gnm1.ann1.22FLX8	1.2229	0.00426799		arahy.Tifrunner.gnm1.ann1.R2JXRC	-2.215	4.52227e-39		arahy.Tifrunner.gnm1.ann1.1K28CT	1.04831	4.65085e-06
arahy.Tifrunner.gnm1.ann1.1HE4TQ	-1.62194	1.79822e-07		arahy.Tifrunner.gnm1.ann1.22GGTV	1.02914	5.15387e-07		arahy.Tifrunner.gnm1.ann1.NLIW19	2.77055	5.13293e-39		arahy.Tifrunner.gnm1.ann1.1KM4NQ	2.74369	3.95084e-21
arahy.Tifrunner.gnm1.ann1.1HI5HP	-1.77337	3.38545e-06		arahy.Tifrunner.gnm1.ann1.22GNSN	2.54763	1.77158e-30		arahy.Tifrunner.gnm1.ann1.0N24AQ	2.55684	7.86943e-39		arahy.Tifrunner.gnm1.ann1.1KN0VJ	-1.203	2.95684e-12
arahy.Tifrunner.gnm1.ann1.1HI77Q	2.62485	5.95194e-24		arahy.Tifrunner.gnm1.ann1.22KD4N	2.29673	0.000214779		arahy.Tifrunner.gnm1.ann1.84FS6Z	-2.90582	8.75687e-39		arahy.Tifrunner.gnm1.ann1.1KSV8R	1.61072	2.15336e-09
arahy.Tifrunner.gnm1.ann1.1HJL67	1.99588	0.00916515		arahy.Tifrunner.gnm1.ann1.22MEII	1.01626	0.00226269		arahy.Tifrunner.gnm1.ann1.X2DMBM	3.45729	1.22073e-38		arahy.Tifrunner.gnm1.ann1.1KT24E	4.96334	1.75766e-60
arahy.Tifrunner.gnm1.ann1.1HQN2Q	-1.05377	0.00101957		arahy.Tifrunner.gnm1.ann1.22VPXE	-1.88781	1.83868e-09		arahy.Tifrunner.gnm1.ann1.LA1S8R	3.01823	1.2784e-38		arahy.Tifrunner.gnm1.ann1.1L886L	-1.19572	1.48005e-07
arahy.Tifrunner.gnm1.ann1.1I2LZG	1.91737	3.29873e-06		arahy.Tifrunner.gnm1.ann1.235UZX	-1.04231	0.00360241		arahy.Tifrunner.gnm1.ann1.KNQB38	3.63702	1.31953e-38		arahy.Tifrunner.gnm1.ann1.1LGD4F	3.84705	1.8814e-13
arahy.Tifrunner.gnm1.ann1.1I7MJM	-1.33321	6.15675e-05		arahy.Tifrunner.gnm1.ann1.23EIYW	-1.21505	0.00573137		arahy.Tifrunner.gnm1.ann1.1KT24E	4.58392	1.33281e-38		arahy.Tifrunner.gnm1.ann1.1LNC0L	4.69057	4.70536e-63
arahy.Tifrunner.gnm1.ann1.1I8MYZ	1.70288	5.24151e-07		arahy.Tifrunner.gnm1.ann1.23HYFJ	2.29842	6.55476e-28		arahy.Tifrunner.gnm1.ann1.PDCB5X	-1.91706	1.36861e-38		arahy.Tifrunner.gnm1.ann1.1LZC07	-1.28586	5.94668e-09
arahy.Tifrunner.gnm1.ann1.1I9988	-3.39647	6.06375e-05		arahy.Tifrunner.gnm1.ann1.23PCL8	1.14486	5.08944e-05		arahy.Tifrunner.gnm1.ann1.95I963	2.83315	1.4042e-38		arahy.Tifrunner.gnm1.ann1.1MGG3J	-1.2679	2.13665e-05
arahy.Tifrunner.gnm1.ann1.1I9D5I	3.16369	1.38582e-17		arahy.Tifrunner.gnm1.ann1.240KDJ	-1.33598	9.61666e-06		arahy.Tifrunner.gnm1.ann1.FXXJ78	8.11407	2.34201e-38		arahy.Tifrunner.gnm1.ann1.1N4HLL	-1.16202	0.000194728
arahy.Tifrunner.gnm1.ann1.1IJJ7X	1.44627	0.00552179		arahy.Tifrunner.gnm1.ann1.24AKL2	1.81933	0.00528455		arahy.Tifrunner.gnm1.ann1.X5NJ7E	4.03083	2.37794e-38		arahy.Tifrunner.gnm1.ann1.1N8WRQ	1.27939	6.20107e-08
arahy.Tifrunner.gnm1.ann1.1J64TJ	3.49329	3.69295e-05		arahy.Tifrunner.gnm1.ann1.24YPNN	-2.6775	6.77644e-09		arahy.Tifrunner.gnm1.ann1.NHHR58	-2.69384	2.41569e-38		arahy.Tifrunner.gnm1.ann1.1N9K04	3.30555	1.23195e-54
arahy.Tifrunner.gnm1.ann1.1J7Y06	-2.88753	2.31486e-11		arahy.Tifrunner.gnm1.ann1.2500MY	-1.30002	8.66725e-10		arahy.Tifrunner.gnm1.ann1.MV6CSW	3.22432	2.57237e-38		arahy.Tifrunner.gnm1.ann1.1NL7KX	-1.16917	0.000692815
arahy.Tifrunner.gnm1.ann1.1JUP22	3.72835	5.45575e-08		arahy.Tifrunner.gnm1.ann1.251GCH	1.93712	6.30229e-05		arahy.Tifrunner.gnm1.ann1.LFH2Q4	3.8904	3.14887e-38		arahy.Tifrunner.gnm1.ann1.1NQG3Y	-3.04024	8.31745e-06
arahy.Tifrunner.gnm1.ann1.1K7GD6	1.23563	4.37858e-05		arahy.Tifrunner.gnm1.ann1.253MV8	1.10644	1.90485e-12		arahy.Tifrunner.gnm1.ann1.SF2YP5	3.22398	3.3958e-38		arahy.Tifrunner.gnm1.ann1.1NRA6C	2.05905	0.000658256
arahy.Tifrunner.gnm1.ann1.1K9JH7	-2.18962	2.95445e-19		arahy.Tifrunner.gnm1.ann1.254A05	-3.6721	1.07681e-50		arahy.Tifrunner.gnm1.ann1.QE0IQ6	-3.88486	4.58889e-38		arahy.Tifrunner.gnm1.ann1.1NSR5U	-1.60533	1.537e-06
arahy.Tifrunner.gnm1.ann1.1KM4NQ	1.44223	5.35461e-08		arahy.Tifrunner.gnm1.ann1.254HEG	-1.52748	2.29034e-12		arahy.Tifrunner.gnm1.ann1.9J8RGD	3.23958	5.05188e-38		arahy.Tifrunner.gnm1.ann1.1P1QHD	1.33915	2.37915e-06
arahy.Tifrunner.gnm1.ann1.1KN0VJ	-3.15868	9.71053e-06		arahy.Tifrunner.gnm1.ann1.25X103	1.64743	0.0104853		arahy.Tifrunner.gnm1.ann1.HPB1RW	2.95747	6.25479e-38		arahy.Tifrunner.gnm1.ann1.1P3A5Y	-1.93059	4.20308e-07
arahy.Tifrunner.gnm1.ann1.1KQ3UY	1.11582	0.000263339		arahy.Tifrunner.gnm1.ann1.2696AG	-1.53055	1.96483e-08		arahy.Tifrunner.gnm1.ann1.G0ML1P	4.83686	6.23979e-38		arahy.Tifrunner.gnm1.ann1.1P4JCB	1.64582	1.00057e-08
arahy.Tifrunner.gnm1.ann1.1KT24E	3.57803	1.31039e-09		arahy.Tifrunner.gnm1.ann1.26G3DU	-1.70802	0.0111166		arahy.Tifrunner.gnm1.ann1.Q4G2HA	4.00936	7.02876e-38		arahy.Tifrunner.gnm1.ann1.1PEW3E	1.52935	2.69862e-15
arahy.Tifrunner.gnm1.ann1.1KTY7R	1.91291	0.000672901		arahy.Tifrunner.gnm1.ann1.26LP8U	-1.22021	3.30192e-15		arahy.Tifrunner.gnm1.ann1.7M2AWM	4.1337	8.97895e-38		arahy.Tifrunner.gnm1.ann1.1PI95V	1.00782	0.00480334
arahy.Tifrunner.gnm1.ann1.1KZ6XA	1.29336	0.00173637		arahy.Tifrunner.gnm1.ann1.26UNPR	-2.17434	2.40558e-12		arahy.Tifrunner.gnm1.ann1.E9ALLF	4.47289	9.57815e-38		arahy.Tifrunner.gnm1.ann1.1PW3JI	-1.69738	8.86559e-05
arahy.Tifrunner.gnm1.ann1.1L1WJ8	1.76861	1.59832e-05		arahy.Tifrunner.gnm1.ann1.2795IL	1.34629	0.00160164		arahy.Tifrunner.gnm1.ann1.NS7LJX	3.99324	9.70616e-38		arahy.Tifrunner.gnm1.ann1.1Q0IUD	-1.02595	5.60219e-11
arahy.Tifrunner.gnm1.ann1.1L371M	-1.51153	0.000622154		arahy.Tifrunner.gnm1.ann1.27A9HW	1.48411	0.000398478		arahy.Tifrunner.gnm1.ann1.FRHN34	2.39598	1.17181e-37		arahy.Tifrunner.gnm1.ann1.1Q5EFH	-1.08605	0.0045193
arahy.Tifrunner.gnm1.ann1.1L91FV	-2.19681	2.30647e-08		arahy.Tifrunner.gnm1.ann1.27BWBV	1.766	0.00482647		arahy.Tifrunner.gnm1.ann1.ELJ55T	4.00553	1.2287e-37		arahy.Tifrunner.gnm1.ann1.1Q8FTJ	3.01499	2.78293e-05
arahy.Tifrunner.gnm1.ann1.1LF0YV	3.08911	8.61573e-21		arahy.Tifrunner.gnm1.ann1.27E6QC	-5.03686	8.35472e-155		arahy.Tifrunner.gnm1.ann1.K0N9RV	6.18909	1.22669e-37		arahy.Tifrunner.gnm1.ann1.1QMW5J	1.04032	4.61965e-08
arahy.Tifrunner.gnm1.ann1.1LGD4F	9.05677	6.95004e-121		arahy.Tifrunner.gnm1.ann1.27RHGS	-1.91386	5.22277e-07		arahy.Tifrunner.gnm1.ann1.XUEC37	2.50886	1.30459e-37		arahy.Tifrunner.gnm1.ann1.1QXY8Z	2.93057	4.81065e-05
arahy.Tifrunner.gnm1.ann1.1LNH8N	-3.34088	2.23453e-17		arahy.Tifrunner.gnm1.ann1.2861FR	-2.46103	5.34977e-05		arahy.Tifrunner.gnm1.ann1.QG71SU	3.81745	1.43719e-37		arahy.Tifrunner.gnm1.ann1.1R2DUV	-1.13778	2.05832e-10
arahy.Tifrunner.gnm1.ann1.1LQ7DN	-3.25766	6.28227e-12		arahy.Tifrunner.gnm1.ann1.28F6NF	1.80965	7.40276e-05		arahy.Tifrunner.gnm1.ann1.PAC19I	3.14981	1.53713e-37		arahy.Tifrunner.gnm1.ann1.1R6Q1E	2.41737	1.3612e-11
arahy.Tifrunner.gnm1.ann1.1LRU74	-1.39689	1.14193e-08		arahy.Tifrunner.gnm1.ann1.28FBJ8	7.56914	2.2294e-59		arahy.Tifrunner.gnm1.ann1.00XS3D	-1.78604	1.77128e-37		arahy.Tifrunner.gnm1.ann1.1SCL5Q	2.70588	2.12172e-11
arahy.Tifrunner.gnm1.ann1.1LZC07	-1.08042	0.00709007		arahy.Tifrunner.gnm1.ann1.28TKL1	5.34047	1.18792e-45		arahy.Tifrunner.gnm1.ann1.RMAE34	3.05168	2.11901e-37		arahy.Tifrunner.gnm1.ann1.1SGL6Z	2.85243	4.02206e-11
arahy.Tifrunner.gnm1.ann1.1M0B45	1.44358	0.00908963		arahy.Tifrunner.gnm1.ann1.28UQCP	2.96316	1.03334e-38		arahy.Tifrunner.gnm1.ann1.CLQJ9M	3.40122	2.2327e-37		arahy.Tifrunner.gnm1.ann1.1SRP2S	1.01884	1.44393e-09
arahy.Tifrunner.gnm1.ann1.1M0UFP	2.43618	1.64335e-15		arahy.Tifrunner.gnm1.ann1.29A50M	-3.84393	9.89363e-10		arahy.Tifrunner.gnm1.ann1.15AHFL	3.34215	2.35179e-37		arahy.Tifrunner.gnm1.ann1.1SUY8Y	-1.99866	3.33303e-15
arahy.Tifrunner.gnm1.ann1.1MNX0Y	-3.90497	3.2002e-06		arahy.Tifrunner.gnm1.ann1.29C4GT	1.00019	1.77502e-11		arahy.Tifrunner.gnm1.ann1.LLG5IK	3.99668	2.6036e-37		arahy.Tifrunner.gnm1.ann1.1T4KVN	1.34722	0.00174792
arahy.Tifrunner.gnm1.ann1.1MWR3H	-1.70154	0.000104745		arahy.Tifrunner.gnm1.ann1.29NKFC	2.12112	0.000102137		arahy.Tifrunner.gnm1.ann1.B8M078	3.53469	3.10959e-37		arahy.Tifrunner.gnm1.ann1.1T51F3	2.0683	1.04777e-10
arahy.Tifrunner.gnm1.ann1.1N0TT5	-1.0646	0.00563307		arahy.Tifrunner.gnm1.ann1.2A1NT4	-1.3309	2.26294e-09		arahy.Tifrunner.gnm1.ann1.45PR62	3.16917	3.19502e-37		arahy.Tifrunner.gnm1.ann1.1T55P5	3.86131	1.3496e-56
arahy.Tifrunner.gnm1.ann1.1N4HLL	-2.71847	0.000203463		arahy.Tifrunner.gnm1.ann1.2A7ZAY	2.26514	0.000885959		arahy.Tifrunner.gnm1.ann1.V4JBDW	4.49435	3.30111e-37		arahy.Tifrunner.gnm1.ann1.1U5WXB	-1.95516	4.48681e-09
arahy.Tifrunner.gnm1.ann1.1N8WRQ	-4.0258	4.85524e-17		arahy.Tifrunner.gnm1.ann1.2BE94R	-1.50544	0.00292419		arahy.Tifrunner.gnm1.ann1.0QBZ7D	-2.63622	3.49874e-37		arahy.Tifrunner.gnm1.ann1.1UCA9V	-2.28431	1.94265e-22
arahy.Tifrunner.gnm1.ann1.1P0VBS	-3.0832	0.000321103		arahy.Tifrunner.gnm1.ann1.2BG85J	1.74213	0.00953558		arahy.Tifrunner.gnm1.ann1.RU8KPG	2.24887	3.83974e-37		arahy.Tifrunner.gnm1.ann1.1UD7LE	5.68219	2.29468e-19
arahy.Tifrunner.gnm1.ann1.1PEU5R	-1.42968	0.000163447		arahy.Tifrunner.gnm1.ann1.2BWG0B	1.18509	0.000491039		arahy.Tifrunner.gnm1.ann1.J9K9L3	3.40115	3.88374e-37		arahy.Tifrunner.gnm1.ann1.1UE66A	1.40164	1.5833e-08
arahy.Tifrunner.gnm1.ann1.1PI95V	-1.17191	1.09559e-05		arahy.Tifrunner.gnm1.ann1.2BY1CI	-1.01053	5.67172e-11		arahy.Tifrunner.gnm1.ann1.UEZL6I	3.0608	3.96798e-37		arahy.Tifrunner.gnm1.ann1.1V2M7B	2.00338	2.79138e-56
arahy.Tifrunner.gnm1.ann1.1PW3JI	-5.27573	5.86281e-65		arahy.Tifrunner.gnm1.ann1.2C0WSA	-2.8363	6.07186e-20		arahy.Tifrunner.gnm1.ann1.LV0WMB	-2.08629	3.95883e-37		arahy.Tifrunner.gnm1.ann1.1V4JC0	1.31291	0.00948589
arahy.Tifrunner.gnm1.ann1.1Q9HM8	-2.6484	0.00210174		arahy.Tifrunner.gnm1.ann1.2C7VNA	-1.44977	5.07124e-15		arahy.Tifrunner.gnm1.ann1.Q1EQ94	2.68171	5.07147e-37		arahy.Tifrunner.gnm1.ann1.1V58TW	2.93198	9.96711e-13
arahy.Tifrunner.gnm1.ann1.1QF40H	1.36319	1.20976e-06		arahy.Tifrunner.gnm1.ann1.2C8XNL	1.04621	0.00309147		arahy.Tifrunner.gnm1.ann1.TCQK5L	-2.19517	6.75141e-37		arahy.Tifrunner.gnm1.ann1.1V63ZN	1.24345	2.80647e-12
arahy.Tifrunner.gnm1.ann1.1QGX3V	1.04004	0.00126264		arahy.Tifrunner.gnm1.ann1.2CP92U	1.31879	0.0041009		arahy.Tifrunner.gnm1.ann1.696IZN	3.61087	6.90497e-37		arahy.Tifrunner.gnm1.ann1.1VP9U3	-1.46306	3.6802e-07
arahy.Tifrunner.gnm1.ann1.1R75EY	5.99245	7.0192e-58		arahy.Tifrunner.gnm1.ann1.2DG9CD	1.0273	4.78202e-10		arahy.Tifrunner.gnm1.ann1.K1E5VJ	3.92397	7.69013e-37		arahy.Tifrunner.gnm1.ann1.1VUI6H	2.08097	2.23436e-20
arahy.Tifrunner.gnm1.ann1.1R7S2I	-1.39439	0.000488528		arahy.Tifrunner.gnm1.ann1.2DN1X0	-1.26154	2.58294e-05		arahy.Tifrunner.gnm1.ann1.830P15	2.62731	9.1565e-37		arahy.Tifrunner.gnm1.ann1.1VZ0XU	-2.24026	2.69771e-06
arahy.Tifrunner.gnm1.ann1.1R9GPH	1.53564	5.21505e-05		arahy.Tifrunner.gnm1.ann1.2EH2S8	-1.08603	1.25794e-05		arahy.Tifrunner.gnm1.ann1.BV906L	3.30926	1.06459e-36		arahy.Tifrunner.gnm1.ann1.1VZ6LQ	1.16438	3.62447e-06
arahy.Tifrunner.gnm1.ann1.1RR2VC	2.02331	0.000252684		arahy.Tifrunner.gnm1.ann1.2EPV6W	1.71638	0.00165101		arahy.Tifrunner.gnm1.ann1.B4XBIM	3.3764	1.20331e-36		arahy.Tifrunner.gnm1.ann1.1W1XCQ	1.00701	0.000466984
arahy.Tifrunner.gnm1.ann1.1RS262	-2.59252	6.76762e-34		arahy.Tifrunner.gnm1.ann1.2F0WHB	-1.72302	9.85108e-16		arahy.Tifrunner.gnm1.ann1.2H5V0G	3.28323	1.3276e-36		arahy.Tifrunner.gnm1.ann1.1W3D05	-1.08813	0.0103524
arahy.Tifrunner.gnm1.ann1.1RT2BG	-2.01994	6.90611e-10		arahy.Tifrunner.gnm1.ann1.2FV8W6	-1.16499	6.6542e-11		arahy.Tifrunner.gnm1.ann1.YZ4W1Q	3.75172	1.52235e-36		arahy.Tifrunner.gnm1.ann1.1W4SSV	1.29502	1.12401e-13
arahy.Tifrunner.gnm1.ann1.1SCL5Q	-1.98146	0.000705483		arahy.Tifrunner.gnm1.ann1.2G66YZ	2.73978	7.45355e-11		arahy.Tifrunner.gnm1.ann1.B86L8S	2.30719	1.76491e-36		arahy.Tifrunner.gnm1.ann1.1W5D66	1.1641	6.52688e-16
arahy.Tifrunner.gnm1.ann1.1SRP2S	2.36506	0.00129869		arahy.Tifrunner.gnm1.ann1.2H21PS	2.43355	1.79945e-11		arahy.Tifrunner.gnm1.ann1.ZIY9RH	3.6064	2.1741e-36		arahy.Tifrunner.gnm1.ann1.1WCV8C	1.23549	5.58354e-05
arahy.Tifrunner.gnm1.ann1.1SUT9Q	-1.87385	5.44856e-05		arahy.Tifrunner.gnm1.ann1.2H5V0G	1.13815	7.41832e-08		arahy.Tifrunner.gnm1.ann1.8GCY61	-2.60846	2.69857e-36		arahy.Tifrunner.gnm1.ann1.1WJI3I	1.07112	0.00673006
arahy.Tifrunner.gnm1.ann1.1T1RVQ	-1.67488	2.0819e-06		arahy.Tifrunner.gnm1.ann1.2H77W4	1.35515	0.000615214		arahy.Tifrunner.gnm1.ann1.EPR46C	3.10331	2.81488e-36		arahy.Tifrunner.gnm1.ann1.1WRX04	-1.38555	9.96791e-07
arahy.Tifrunner.gnm1.ann1.1T55P5	6.91605	3.38079e-34		arahy.Tifrunner.gnm1.ann1.2HJ0TV	1.1492	3.19292e-12		arahy.Tifrunner.gnm1.ann1.02S8F1	2.0787	2.95326e-36		arahy.Tifrunner.gnm1.ann1.1WT5S9	-1.4503	1.10151e-08
arahy.Tifrunner.gnm1.ann1.1TZ75T	1.46115	3.30565e-07		arahy.Tifrunner.gnm1.ann1.2HQ2B3	-1.06071	1.60423e-05		arahy.Tifrunner.gnm1.ann1.NVX4NR	2.85666	3.36889e-36		arahy.Tifrunner.gnm1.ann1.1WY37S	1.80749	0.00133514
arahy.Tifrunner.gnm1.ann1.1U2NYC	-2.33755	0.000129738		arahy.Tifrunner.gnm1.ann1.2I11L4	6.09144	2.82367e-26		arahy.Tifrunner.gnm1.ann1.2T7FQZ	3.24412	3.46512e-36		arahy.Tifrunner.gnm1.ann1.1X0C2C	1.03977	0.000502096
arahy.Tifrunner.gnm1.ann1.1U4MMV	-2.27218	0.00655487		arahy.Tifrunner.gnm1.ann1.2I2XLP	-1.08064	3.06745e-05		arahy.Tifrunner.gnm1.ann1.A9E03W	-1.9842	4.08187e-36		arahy.Tifrunner.gnm1.ann1.1X31DU	-1.88428	3.39131e-11
arahy.Tifrunner.gnm1.ann1.1U7KPM	2.37238	1.11243e-05		arahy.Tifrunner.gnm1.ann1.2I3SKZ	-1.76728	7.78103e-07		arahy.Tifrunner.gnm1.ann1.HHEE1N	8.20919	4.53263e-36		arahy.Tifrunner.gnm1.ann1.1X3G68	4.8902	3.96555e-13
arahy.Tifrunner.gnm1.ann1.1UCA9V	2.13849	0.000352496		arahy.Tifrunner.gnm1.ann1.2I4SWN	-1.33627	7.14457e-07		arahy.Tifrunner.gnm1.ann1.EH6AZ8	-3.45765	5.03696e-36		arahy.Tifrunner.gnm1.ann1.1X400K	-1.14574	3.73662e-09
arahy.Tifrunner.gnm1.ann1.1UE66A	1.39488	8.66698e-06		arahy.Tifrunner.gnm1.ann1.2IHJ4M	-1.45713	0.000161532		arahy.Tifrunner.gnm1.ann1.9FP97J	3.03923	5.9422e-36		arahy.Tifrunner.gnm1.ann1.1X6HUK	1.60703	7.31284e-06
arahy.Tifrunner.gnm1.ann1.1UG3AM	1.18316	2.84228e-05		arahy.Tifrunner.gnm1.ann1.2J0DRT	-1.01125	5.12602e-08		arahy.Tifrunner.gnm1.ann1.G729YX	2.71322	8.85375e-36		arahy.Tifrunner.gnm1.ann1.1X6U3I	1.03151	0.00888053
arahy.Tifrunner.gnm1.ann1.1V18ID	-1.55036	6.26192e-11		arahy.Tifrunner.gnm1.ann1.2JXR5Q	1.01143	6.96512e-05		arahy.Tifrunner.gnm1.ann1.1ZJY2Z	-2.32237	9.3513e-36		arahy.Tifrunner.gnm1.ann1.1XTR65	1.17862	5.8319e-13
arahy.Tifrunner.gnm1.ann1.1V2M7B	1.9398	1.92544e-07		arahy.Tifrunner.gnm1.ann1.2K180M	-1.70461	0.00200539		arahy.Tifrunner.gnm1.ann1.G1SBH4	4.89172	1.04988e-35		arahy.Tifrunner.gnm1.ann1.1XU02A	1.71885	7.4724e-19
arahy.Tifrunner.gnm1.ann1.1V63ZN	2.37057	7.86902e-12		arahy.Tifrunner.gnm1.ann1.2K72KI	-1.0713	1.11335e-05		arahy.Tifrunner.gnm1.ann1.FZ5QK7	-2.49876	1.4485e-35		arahy.Tifrunner.gnm1.ann1.1XW75L	1.28279	3.66501e-07
arahy.Tifrunner.gnm1.ann1.1VP9U3	-2.57645	0.00278265		arahy.Tifrunner.gnm1.ann1.2KG4P3	1.81856	0.00621398		arahy.Tifrunner.gnm1.ann1.X45CIM	1.85128	1.4793e-35		arahy.Tifrunner.gnm1.ann1.1XYC2X	1.89727	9.61171e-08
arahy.Tifrunner.gnm1.ann1.1VZ6LQ	1.1876	0.00557715		arahy.Tifrunner.gnm1.ann1.2KKJ6X	2.18937	0.000756481		arahy.Tifrunner.gnm1.ann1.G88L7W	1.78393	1.65485e-35		arahy.Tifrunner.gnm1.ann1.1Y4NGA	1.92309	1.84828e-10
arahy.Tifrunner.gnm1.ann1.1W2EAK	-1.71174	0.00145883		arahy.Tifrunner.gnm1.ann1.2KW6XR	1.62419	5.91717e-24		arahy.Tifrunner.gnm1.ann1.ZW21UW	3.75291	2.00311e-35		arahy.Tifrunner.gnm1.ann1.1Y8NUF	1.80943	2.52305e-14
arahy.Tifrunner.gnm1.ann1.1W477Y	1.32673	2.44419e-06		arahy.Tifrunner.gnm1.ann1.2KYQ06	-2.71707	5.82197e-12		arahy.Tifrunner.gnm1.ann1.RRTI1V	5.20386	2.23345e-35		arahy.Tifrunner.gnm1.ann1.1YSK8M	-1.81929	6.14284e-27
arahy.Tifrunner.gnm1.ann1.1W5D66	1.10006	0.000141742		arahy.Tifrunner.gnm1.ann1.2L0PS7	-1.36853	1.03062e-13		arahy.Tifrunner.gnm1.ann1.805HV8	-1.80892	2.39111e-35		arahy.Tifrunner.gnm1.ann1.1YV20X	-1.23783	3.82241e-19
arahy.Tifrunner.gnm1.ann1.1WCV8C	3.09553	2.40458e-25		arahy.Tifrunner.gnm1.ann1.2L2SJX	1.73545	6.51476e-17		arahy.Tifrunner.gnm1.ann1.9R49YU	-2.22559	2.44951e-35		arahy.Tifrunner.gnm1.ann1.1Z01XL	1.42751	1.42416e-05
arahy.Tifrunner.gnm1.ann1.1WFS8V	1.30519	1.41327e-05		arahy.Tifrunner.gnm1.ann1.2L3ISV	-1.67435	6.3542e-07		arahy.Tifrunner.gnm1.ann1.HM7NEH	2.11831	2.6179e-35		arahy.Tifrunner.gnm1.ann1.1Z8SFE	-1.56703	0.000112528
arahy.Tifrunner.gnm1.ann1.1WM0Q4	-1.57539	0.000716941		arahy.Tifrunner.gnm1.ann1.2L9WSA	3.64555	3.32361e-73		arahy.Tifrunner.gnm1.ann1.D2034S	4.08536	2.79766e-35		arahy.Tifrunner.gnm1.ann1.1ZJY2Z	-1.55679	3.96529e-36
arahy.Tifrunner.gnm1.ann1.1WY37S	2.09491	0.000567114		arahy.Tifrunner.gnm1.ann1.2M3JSP	-2.02873	0.00293249		arahy.Tifrunner.gnm1.ann1.74SC4C	4.00244	2.89403e-35		arahy.Tifrunner.gnm1.ann1.1ZQ329	1.78625	0.0125934
arahy.Tifrunner.gnm1.ann1.1X1TH0	-1.00095	0.00498573		arahy.Tifrunner.gnm1.ann1.2MQF3P	-1.3111	0.000574283		arahy.Tifrunner.gnm1.ann1.A621IZ	2.97285	2.91504e-35		arahy.Tifrunner.gnm1.ann1.1ZU96Y	1.33471	1.15184e-21
arahy.Tifrunner.gnm1.ann1.1X31DU	-1.3372	0.00758816		arahy.Tifrunner.gnm1.ann1.2N2B18	-1.96799	0.00396786		arahy.Tifrunner.gnm1.ann1.66WYUB	3.44784	3.13151e-35		arahy.Tifrunner.gnm1.ann1.2029R4	1.62999	1.14389e-09
arahy.Tifrunner.gnm1.ann1.1X3G68	1.66449	0.00820095		arahy.Tifrunner.gnm1.ann1.2N4ZV5	1.35284	5.39492e-08		arahy.Tifrunner.gnm1.ann1.IJP2R9	-1.6266	3.47938e-35		arahy.Tifrunner.gnm1.ann1.204G50	-1.41678	0.00202693
arahy.Tifrunner.gnm1.ann1.1X6U3I	1.35928	0.000909521		arahy.Tifrunner.gnm1.ann1.2NH314	1.93969	0.00194872		arahy.Tifrunner.gnm1.ann1.5XEL3K	2.17589	4.17145e-35		arahy.Tifrunner.gnm1.ann1.206U1W	3.21691	2.67047e-78
arahy.Tifrunner.gnm1.ann1.1XB836	-1.09211	0.0012006		arahy.Tifrunner.gnm1.ann1.2P4AZJ	7.04398	3.95494e-53		arahy.Tifrunner.gnm1.ann1.GB08AC	2.82677	4.52747e-35		arahy.Tifrunner.gnm1.ann1.20CGAG	-1.3825	1.79347e-08
arahy.Tifrunner.gnm1.ann1.1XW75L	2.1304	7.33343e-16		arahy.Tifrunner.gnm1.ann1.2P7QNR	1.05825	0.000296229		arahy.Tifrunner.gnm1.ann1.1FPN7V	3.30719	4.61442e-35		arahy.Tifrunner.gnm1.ann1.20GU5N	1.42511	7.38453e-09
arahy.Tifrunner.gnm1.ann1.1Y4NGA	4.26328	1.43589e-16		arahy.Tifrunner.gnm1.ann1.2P82C9	-1.06266	3.31262e-05		arahy.Tifrunner.gnm1.ann1.XE45GC	2.6384	4.90825e-35		arahy.Tifrunner.gnm1.ann1.20WGQW	1.24396	2.01194e-09
arahy.Tifrunner.gnm1.ann1.1Y8NUF	2.50733	1.74361e-06		arahy.Tifrunner.gnm1.ann1.2P95X7	-1.08384	8.84866e-05		arahy.Tifrunner.gnm1.ann1.RIM768	2.40865	5.85221e-35		arahy.Tifrunner.gnm1.ann1.20XZ2B	1.04693	0.000377443
arahy.Tifrunner.gnm1.ann1.1YGI10	-2.34421	0.00644049		arahy.Tifrunner.gnm1.ann1.2Q187C	-1.02027	2.37154e-05		arahy.Tifrunner.gnm1.ann1.M6Z2HS	-1.82348	6.51592e-35		arahy.Tifrunner.gnm1.ann1.210EWG	1.7301	1.09642e-07
arahy.Tifrunner.gnm1.ann1.1YYJ7Z	2.70069	0.00170226		arahy.Tifrunner.gnm1.ann1.2QET25	1.60439	1.86274e-09		arahy.Tifrunner.gnm1.ann1.5EY78G	2.367	6.98464e-35		arahy.Tifrunner.gnm1.ann1.210HIX	-1.13702	1.70936e-05
arahy.Tifrunner.gnm1.ann1.1Z01XL	2.04719	0.000647974		arahy.Tifrunner.gnm1.ann1.2QGA82	-1.07575	1.65656e-09		arahy.Tifrunner.gnm1.ann1.S9FEUH	2.85125	7.98909e-35		arahy.Tifrunner.gnm1.ann1.210MU5	-1.02632	3.68146e-12
arahy.Tifrunner.gnm1.ann1.1Z1K26	1.12134	2.231e-05		arahy.Tifrunner.gnm1.ann1.2QIE74	1.2702	0.000608265		arahy.Tifrunner.gnm1.ann1.K4JHXX	-3.15342	8.52324e-35		arahy.Tifrunner.gnm1.ann1.215ELL	2.33283	3.45509e-29
arahy.Tifrunner.gnm1.ann1.1Z2C89	-1.79247	0.000246056		arahy.Tifrunner.gnm1.ann1.2QR0TK	1.16101	4.08954e-06		arahy.Tifrunner.gnm1.ann1.WHE5ZB	6.08713	9.17525e-35		arahy.Tifrunner.gnm1.ann1.2161LW	1.11837	2.88236e-06
arahy.Tifrunner.gnm1.ann1.1Z2J14	-1.41896	0.00258099		arahy.Tifrunner.gnm1.ann1.2R4S5U	-1.23718	3.11338e-06		arahy.Tifrunner.gnm1.ann1.U2YMQK	2.632	9.23032e-35		arahy.Tifrunner.gnm1.ann1.2199FB	1.12148	2.80211e-06
arahy.Tifrunner.gnm1.ann1.1Z4Q40	8.23532	2.05364e-35		arahy.Tifrunner.gnm1.ann1.2S0QXG	-2.39499	0.000449569		arahy.Tifrunner.gnm1.ann1.G1T0HI	2.26295	9.35093e-35		arahy.Tifrunner.gnm1.ann1.21P17U	-1.24534	6.30945e-05
arahy.Tifrunner.gnm1.ann1.1Z7E6G	-2.08378	0.00265954		arahy.Tifrunner.gnm1.ann1.2S665N	-1.31389	0.00746056		arahy.Tifrunner.gnm1.ann1.R5CNPB	-2.56739	1.00486e-34		arahy.Tifrunner.gnm1.ann1.223T1K	-1.13113	0.000631353
arahy.Tifrunner.gnm1.ann1.1Z8SFE	-2.4226	0.00481845		arahy.Tifrunner.gnm1.ann1.2S9CTF	1.0863	0.00549642		arahy.Tifrunner.gnm1.ann1.45VXZT	-2.91698	1.1115e-34		arahy.Tifrunner.gnm1.ann1.22A3IK	-1.05169	2.22482e-05
arahy.Tifrunner.gnm1.ann1.1ZN0EE	-2.16821	0.000101456		arahy.Tifrunner.gnm1.ann1.2SFV3A	1.54526	8.18835e-16		arahy.Tifrunner.gnm1.ann1.WTJ0L8	4.99898	1.46973e-34		arahy.Tifrunner.gnm1.ann1.22AMRS	1.34586	1.05885e-05
arahy.Tifrunner.gnm1.ann1.1ZU96Y	-1.22164	0.00701992		arahy.Tifrunner.gnm1.ann1.2T4TQI	1.46265	0.0002044		arahy.Tifrunner.gnm1.ann1.3T9YJF	2.23008	1.72121e-34		arahy.Tifrunner.gnm1.ann1.22FXNP	4.56716	3.6658e-35
arahy.Tifrunner.gnm1.ann1.200WTN	5.01772	2.15918e-10		arahy.Tifrunner.gnm1.ann1.2TLN1G	1.33419	4.62432e-05		arahy.Tifrunner.gnm1.ann1.X3YUGG	3.3746	1.77932e-34		arahy.Tifrunner.gnm1.ann1.22G7N5	-1.14821	7.83573e-29
arahy.Tifrunner.gnm1.ann1.2029R4	3.15252	7.3443e-16		arahy.Tifrunner.gnm1.ann1.2TY6Z9	-1.75457	0.0102218		arahy.Tifrunner.gnm1.ann1.4R5RT5	-1.94379	1.95734e-34		arahy.Tifrunner.gnm1.ann1.22IVZ0	2.95366	2.77821e-07
arahy.Tifrunner.gnm1.ann1.2031JR	-2.53944	2.0443e-08		arahy.Tifrunner.gnm1.ann1.2U0JEX	-1.75616	0.00692915		arahy.Tifrunner.gnm1.ann1.PY9KME	2.38633	2.15765e-34		arahy.Tifrunner.gnm1.ann1.22KD4N	1.91691	1.40816e-22
arahy.Tifrunner.gnm1.ann1.2070QL	-2.28049	4.40523e-11		arahy.Tifrunner.gnm1.ann1.2V1UZ8	-3.83178	7.52082e-09		arahy.Tifrunner.gnm1.ann1.6EMH5F	2.70241	2.24335e-34		arahy.Tifrunner.gnm1.ann1.22S773	2.11306	1.39658e-32
arahy.Tifrunner.gnm1.ann1.20C5U6	1.51097	2.52251e-08		arahy.Tifrunner.gnm1.ann1.2V5SL7	1.75571	2.19836e-26		arahy.Tifrunner.gnm1.ann1.K7F148	2.97993	2.28828e-34		arahy.Tifrunner.gnm1.ann1.22WBGR	1.09767	4.02123e-10
arahy.Tifrunner.gnm1.ann1.20CGAG	-1.82987	0.00979161		arahy.Tifrunner.gnm1.ann1.2VU2GF	-1.0182	0.000544465		arahy.Tifrunner.gnm1.ann1.4EM5HU	2.60609	2.45255e-34		arahy.Tifrunner.gnm1.ann1.22YNXL	-1.64236	1.35522e-08
arahy.Tifrunner.gnm1.ann1.20HJGU	-1.2132	0.000594685		arahy.Tifrunner.gnm1.ann1.2W1D5P	2.18166	3.25847e-05		arahy.Tifrunner.gnm1.ann1.6JS337	2.157	2.56595e-34		arahy.Tifrunner.gnm1.ann1.230WCJ	1.36666	0.00741669
arahy.Tifrunner.gnm1.ann1.20K2MK	-2.72359	7.11611e-18		arahy.Tifrunner.gnm1.ann1.2W1XFU	-1.53104	6.76421e-17		arahy.Tifrunner.gnm1.ann1.4WM679	3.01668	2.567e-34		arahy.Tifrunner.gnm1.ann1.2363PW	-1.19857	3.31019e-05
arahy.Tifrunner.gnm1.ann1.20WGQW	2.3273	3.15218e-13		arahy.Tifrunner.gnm1.ann1.2W8R22	-2.31521	1.0828e-13		arahy.Tifrunner.gnm1.ann1.3Z4R3A	-3.16386	2.83143e-34		arahy.Tifrunner.gnm1.ann1.237GY1	-1.41289	2.46174e-12
arahy.Tifrunner.gnm1.ann1.210HIX	-1.34168	0.00538741		arahy.Tifrunner.gnm1.ann1.2WB24X	-3.75615	3.0766e-55		arahy.Tifrunner.gnm1.ann1.EX6ZD6	1.69703	3.15456e-34		arahy.Tifrunner.gnm1.ann1.23EIYW	1.68403	1.81585e-25
arahy.Tifrunner.gnm1.ann1.2199FB	-1.88937	0.000231069		arahy.Tifrunner.gnm1.ann1.2WQJ7Q	-1.36102	0.000336172		arahy.Tifrunner.gnm1.ann1.QDE700	-2.18847	3.38335e-34		arahy.Tifrunner.gnm1.ann1.23EZU0	1.16974	3.9209e-07
arahy.Tifrunner.gnm1.ann1.21BGD2	-1.24563	1.79982e-06		arahy.Tifrunner.gnm1.ann1.2WTJ41	3.85256	1.52184e-27		arahy.Tifrunner.gnm1.ann1.99RKF3	7.70717	3.74967e-34		arahy.Tifrunner.gnm1.ann1.23HYFJ	1.72478	1.09137e-11
arahy.Tifrunner.gnm1.ann1.21BYTM	-2.57273	2.43724e-08		arahy.Tifrunner.gnm1.ann1.2X3TQS	1.07789	2.06942e-07		arahy.Tifrunner.gnm1.ann1.WD7ZBJ	7.7859	4.20491e-34		arahy.Tifrunner.gnm1.ann1.23KBJB	-2.27676	0.00130468
arahy.Tifrunner.gnm1.ann1.21D9BM	-2.88684	0.000393228		arahy.Tifrunner.gnm1.ann1.2X8QJZ	-2.25205	4.66683e-06		arahy.Tifrunner.gnm1.ann1.81H9V0	3.34558	4.23495e-34		arahy.Tifrunner.gnm1.ann1.240KDJ	1.73456	1.58907e-08
arahy.Tifrunner.gnm1.ann1.21ET8L	-3.29213	3.93971e-33		arahy.Tifrunner.gnm1.ann1.2XB9EG	-1.18239	8.33787e-05		arahy.Tifrunner.gnm1.ann1.JTR2TE	-3.61453	4.92282e-34		arahy.Tifrunner.gnm1.ann1.24465A	-1.2184	7.30273e-07
arahy.Tifrunner.gnm1.ann1.221WPX	-1.17371	0.000711092		arahy.Tifrunner.gnm1.ann1.2XHE7W	-1.46971	7.91547e-07		arahy.Tifrunner.gnm1.ann1.77YH77	2.41254	5.75597e-34		arahy.Tifrunner.gnm1.ann1.248CB6	2.51943	1.83151e-11
arahy.Tifrunner.gnm1.ann1.22510N	-1.65589	0.00774398		arahy.Tifrunner.gnm1.ann1.2XI8FI	-1.06627	1.25876e-06		arahy.Tifrunner.gnm1.ann1.I4L3EJ	2.69123	6.23243e-34		arahy.Tifrunner.gnm1.ann1.24AKL2	1.13402	0.000558598
arahy.Tifrunner.gnm1.ann1.227FW7	-1.07527	0.0079654		arahy.Tifrunner.gnm1.ann1.2XU89G	-1.28219	2.9376e-05		arahy.Tifrunner.gnm1.ann1.FI0VBI	3.02788	6.55575e-34		arahy.Tifrunner.gnm1.ann1.24GIPR	1.74351	4.50474e-12
arahy.Tifrunner.gnm1.ann1.22EC2Q	1.30574	0.00195775		arahy.Tifrunner.gnm1.ann1.2Y0GDL	5.10672	9.46777e-17		arahy.Tifrunner.gnm1.ann1.49RQQB	-3.02702	6.62795e-34		arahy.Tifrunner.gnm1.ann1.24HCRC	3.95945	1.24813e-08
arahy.Tifrunner.gnm1.ann1.22FXNP	3.6329	6.93352e-08		arahy.Tifrunner.gnm1.ann1.2YK8S2	-1.05456	0.00206911		arahy.Tifrunner.gnm1.ann1.T4LF8L	2.52102	8.56473e-34		arahy.Tifrunner.gnm1.ann1.24K8LL	1.50752	0.000236341
arahy.Tifrunner.gnm1.ann1.22G7N5	-1.4543	4.19352e-13		arahy.Tifrunner.gnm1.ann1.2YKG1T	1.47211	3.86073e-13		arahy.Tifrunner.gnm1.ann1.4L9195	1.78665	8.92525e-34		arahy.Tifrunner.gnm1.ann1.24MCIL	1.10038	6.29513e-09
arahy.Tifrunner.gnm1.ann1.22GNSN	2.93581	3.82806e-13		arahy.Tifrunner.gnm1.ann1.2YL4XG	-1.97073	0.00293661		arahy.Tifrunner.gnm1.ann1.8M77KD	6.22944	9.12704e-34		arahy.Tifrunner.gnm1.ann1.24MIBH	-1.7563	2.54366e-43
arahy.Tifrunner.gnm1.ann1.22T8QA	1.078	0.000357639		arahy.Tifrunner.gnm1.ann1.2YL60G	-1.06683	1.13629e-05		arahy.Tifrunner.gnm1.ann1.2HY2G1	7.70219	9.16813e-34		arahy.Tifrunner.gnm1.ann1.24P8DN	1.42723	1.38443e-14
arahy.Tifrunner.gnm1.ann1.22VPXE	-2.94537	3.85623e-20		arahy.Tifrunner.gnm1.ann1.2YSW8E	1.80968	1.17413e-05		arahy.Tifrunner.gnm1.ann1.XR90DA	3.19816	9.40884e-34		arahy.Tifrunner.gnm1.ann1.2500MY	-1.37561	6.21655e-09
arahy.Tifrunner.gnm1.ann1.235UZX	-2.08742	4.09554e-15		arahy.Tifrunner.gnm1.ann1.2YW37H	-2.33684	9.72769e-07		arahy.Tifrunner.gnm1.ann1.QE00FV	2.81151	1.18182e-33		arahy.Tifrunner.gnm1.ann1.251GCH	2.20041	4.27032e-07
arahy.Tifrunner.gnm1.ann1.23EIYW	-1.41618	0.00415905		arahy.Tifrunner.gnm1.ann1.2Z587T	2.33229	2.29497e-29		arahy.Tifrunner.gnm1.ann1.EQG5N7	-2.88479	1.2392e-33		arahy.Tifrunner.gnm1.ann1.251WXQ	1.64152	1.27772e-06
arahy.Tifrunner.gnm1.ann1.23H0YW	-1.08729	0.000460907		arahy.Tifrunner.gnm1.ann1.305BSH	-2.01829	0.000438096		arahy.Tifrunner.gnm1.ann1.V0ST4M	2.1304	1.35976e-33		arahy.Tifrunner.gnm1.ann1.255V2J	2.14798	7.38209e-06
arahy.Tifrunner.gnm1.ann1.23HYFJ	2.52853	4.99505e-22		arahy.Tifrunner.gnm1.ann1.30A6BG	-1.21242	1.74516e-06		arahy.Tifrunner.gnm1.ann1.BP2DBN	3.24976	1.37327e-33		arahy.Tifrunner.gnm1.ann1.255VJ8	-1.12611	2.01898e-06
arahy.Tifrunner.gnm1.ann1.23I7N3	-1.47857	0.00963246		arahy.Tifrunner.gnm1.ann1.30T4YV	-1.8634	2.21208e-18		arahy.Tifrunner.gnm1.ann1.I827PI	2.5396	1.42602e-33		arahy.Tifrunner.gnm1.ann1.256JRY	1.25266	5.29632e-07
arahy.Tifrunner.gnm1.ann1.240KDJ	-2.14167	4.46917e-05		arahy.Tifrunner.gnm1.ann1.30ZBSQ	5.98551	1.98213e-31		arahy.Tifrunner.gnm1.ann1.PNDG01	7.57731	1.47266e-33		arahy.Tifrunner.gnm1.ann1.25H20J	1.96017	0.00679752
arahy.Tifrunner.gnm1.ann1.24465A	1.06754	0.000355937		arahy.Tifrunner.gnm1.ann1.314GF1	-1.03617	0.00176967		arahy.Tifrunner.gnm1.ann1.QSC7KM	3.78892	1.75744e-33		arahy.Tifrunner.gnm1.ann1.25NDHM	1.37627	6.1781e-10
arahy.Tifrunner.gnm1.ann1.24AKL2	3.12335	4.99606e-17		arahy.Tifrunner.gnm1.ann1.31KTN8	-1.73411	0.0110189		arahy.Tifrunner.gnm1.ann1.VZG1GG	-3.06397	1.88317e-33		arahy.Tifrunner.gnm1.ann1.25U7NT	3.21829	1.69875e-49
arahy.Tifrunner.gnm1.ann1.24DBAE	-2.68328	0.000363504		arahy.Tifrunner.gnm1.ann1.31N1MT	1.43529	1.83767e-09		arahy.Tifrunner.gnm1.ann1.3469MM	2.23543	2.02814e-33		arahy.Tifrunner.gnm1.ann1.25X103	1.61004	1.53745e-07
arahy.Tifrunner.gnm1.ann1.24YPNN	-2.28884	2.18403e-07		arahy.Tifrunner.gnm1.ann1.31R89H	-4.20443	1.88268e-14		arahy.Tifrunner.gnm1.ann1.QSS1IG	2.58078	2.22585e-33		arahy.Tifrunner.gnm1.ann1.2696AG	-1.4008	0.000219545
arahy.Tifrunner.gnm1.ann1.2500MY	-1.03659	0.000461485		arahy.Tifrunner.gnm1.ann1.31RF02	1.32975	3.04931e-07		arahy.Tifrunner.gnm1.ann1.ANY7XW	-2.3387	2.41958e-33		arahy.Tifrunner.gnm1.ann1.26EGKA	2.47794	1.7935e-07
arahy.Tifrunner.gnm1.ann1.251GCH	2.63816	1.13668e-05		arahy.Tifrunner.gnm1.ann1.32CFE9	1.95067	2.31219e-31		arahy.Tifrunner.gnm1.ann1.ZLL73C	3.5401	3.00671e-33		arahy.Tifrunner.gnm1.ann1.26I92G	2.35698	0.00114488
arahy.Tifrunner.gnm1.ann1.253MV8	1.43067	1.87248e-09		arahy.Tifrunner.gnm1.ann1.32IKG8	-1.66633	0.000201992		arahy.Tifrunner.gnm1.ann1.PJM8NX	4.38999	3.03781e-33		arahy.Tifrunner.gnm1.ann1.26JPZN	1.18555	0.00859716
arahy.Tifrunner.gnm1.ann1.253UZ6	-1.50814	5.82465e-05		arahy.Tifrunner.gnm1.ann1.32JQZQ	2.34261	2.73344e-20		arahy.Tifrunner.gnm1.ann1.XTU8WN	4.62083	3.22182e-33		arahy.Tifrunner.gnm1.ann1.26KYL2	1.02349	6.08095e-08
arahy.Tifrunner.gnm1.ann1.254A05	-4.18346	1.44798e-57		arahy.Tifrunner.gnm1.ann1.32LLN4	-2.53172	8.82141e-28		arahy.Tifrunner.gnm1.ann1.3M8WGZ	-2.90099	3.35854e-33		arahy.Tifrunner.gnm1.ann1.26R06I	-1.2711	7.57328e-05
arahy.Tifrunner.gnm1.ann1.254HEG	-2.51589	1.56712e-23		arahy.Tifrunner.gnm1.ann1.32M4WS	-2.00539	1.13197e-05		arahy.Tifrunner.gnm1.ann1.Q3ZIFI	2.50472	3.48764e-33		arahy.Tifrunner.gnm1.ann1.26SKGH	-2.22175	0.00214543
arahy.Tifrunner.gnm1.ann1.2597Q1	-1.06274	0.00544879		arahy.Tifrunner.gnm1.ann1.32PDNQ	-1.86963	7.4331e-05		arahy.Tifrunner.gnm1.ann1.DS63LJ	2.12861	3.81254e-33		arahy.Tifrunner.gnm1.ann1.26UNPR	-1.10175	0.000132549
arahy.Tifrunner.gnm1.ann1.25U7NT	1.66416	0.000688323		arahy.Tifrunner.gnm1.ann1.32S0SQ	-1.72599	1.27555e-05		arahy.Tifrunner.gnm1.ann1.L5HHP2	-2.04205	3.87396e-33		arahy.Tifrunner.gnm1.ann1.271GPI	-1.68549	4.93704e-12
arahy.Tifrunner.gnm1.ann1.269ICV	-1.11606	1.21139e-06		arahy.Tifrunner.gnm1.ann1.339UAX	-1.19084	8.70653e-05		arahy.Tifrunner.gnm1.ann1.YMUB8G	3.17241	4.31957e-33		arahy.Tifrunner.gnm1.ann1.272VPK	1.16486	0.0123857
arahy.Tifrunner.gnm1.ann1.26GYPH	-1.07139	0.00130312		arahy.Tifrunner.gnm1.ann1.33E36M	-1.68775	0.0013005		arahy.Tifrunner.gnm1.ann1.3X8NRX	2.09543	4.44104e-33		arahy.Tifrunner.gnm1.ann1.275AW9	-1.75401	1.2591e-14
arahy.Tifrunner.gnm1.ann1.26I3WB	-1.64762	5.48883e-09		arahy.Tifrunner.gnm1.ann1.33MSFM	-1.07926	1.6847e-05		arahy.Tifrunner.gnm1.ann1.B68HGA	1.77146	4.81778e-33		arahy.Tifrunner.gnm1.ann1.278RZN	4.1404	1.66608e-09
arahy.Tifrunner.gnm1.ann1.26KYL2	-1.27414	5.52748e-07		arahy.Tifrunner.gnm1.ann1.33VMBZ	1.11241	0.00906381		arahy.Tifrunner.gnm1.ann1.79B99S	2.65316	4.89238e-33		arahy.Tifrunner.gnm1.ann1.27A859	-1.04974	8.23483e-09
arahy.Tifrunner.gnm1.ann1.26LP8U	-1.63271	1.39329e-05		arahy.Tifrunner.gnm1.ann1.33YNZL	-1.00607	0.00395197		arahy.Tifrunner.gnm1.ann1.BFH9GR	1.58054	5.16868e-33		arahy.Tifrunner.gnm1.ann1.27A9HW	1.76949	3.22854e-07
arahy.Tifrunner.gnm1.ann1.26QLK6	-2.64922	1.50933e-06		arahy.Tifrunner.gnm1.ann1.345BN3	2.0266	7.67033e-25		arahy.Tifrunner.gnm1.ann1.7R7017	-2.90688	5.5924e-33		arahy.Tifrunner.gnm1.ann1.27BWBV	1.15898	7.83964e-05
arahy.Tifrunner.gnm1.ann1.26UNPR	-2.33694	1.68448e-08		arahy.Tifrunner.gnm1.ann1.3469MM	2.11154	2.61407e-28		arahy.Tifrunner.gnm1.ann1.SIZM0A	3.89133	6.66097e-33		arahy.Tifrunner.gnm1.ann1.27FFWB	3.55889	1.62424e-28
arahy.Tifrunner.gnm1.ann1.271GPI	-2.24555	0.00748126		arahy.Tifrunner.gnm1.ann1.3475Q7	2.08431	4.23588e-05		arahy.Tifrunner.gnm1.ann1.FE2NQF	4.96609	8.00665e-33		arahy.Tifrunner.gnm1.ann1.27LGD1	2.53852	6.37417e-39
arahy.Tifrunner.gnm1.ann1.2795IL	1.70624	0.000177273		arahy.Tifrunner.gnm1.ann1.34CRUF	2.02098	1.52783e-11		arahy.Tifrunner.gnm1.ann1.Y27KNC	3.84256	9.21481e-33		arahy.Tifrunner.gnm1.ann1.27N6DD	1.80923	4.86942e-05
arahy.Tifrunner.gnm1.ann1.27A9HW	1.45479	0.00133181		arahy.Tifrunner.gnm1.ann1.34FLJ3	2.95776	3.52088e-07		arahy.Tifrunner.gnm1.ann1.8XA8G4	7.55579	9.63918e-33		arahy.Tifrunner.gnm1.ann1.2866YZ	-1.28764	2.65277e-05
arahy.Tifrunner.gnm1.ann1.27AQJK	-1.97516	0.000613217		arahy.Tifrunner.gnm1.ann1.34Y9P3	1.4651	4.10981e-10		arahy.Tifrunner.gnm1.ann1.Y1689U	3.90058	9.88186e-33		arahy.Tifrunner.gnm1.ann1.287ETB	1.63086	0.00548474
arahy.Tifrunner.gnm1.ann1.27E6QC	-5.56507	6.71997e-41		arahy.Tifrunner.gnm1.ann1.356JQC	6.78813	5.93688e-66		arahy.Tifrunner.gnm1.ann1.1B4KK2	2.81705	1.05465e-32		arahy.Tifrunner.gnm1.ann1.288XHX	1.80485	0.0012144
arahy.Tifrunner.gnm1.ann1.27FFWB	-2.25125	6.37689e-06		arahy.Tifrunner.gnm1.ann1.35A5BC	2.27811	0.000839292		arahy.Tifrunner.gnm1.ann1.QGX5EX	3.75253	1.0637e-32		arahy.Tifrunner.gnm1.ann1.28F7LT	-1.23342	3.93322e-15
arahy.Tifrunner.gnm1.ann1.27LGD1	2.12516	1.44476e-05		arahy.Tifrunner.gnm1.ann1.35R1UP	1.14569	4.51164e-06		arahy.Tifrunner.gnm1.ann1.XDSK4Z	1.96225	1.14635e-32		arahy.Tifrunner.gnm1.ann1.28FBJ8	3.50432	1.49811e-07
arahy.Tifrunner.gnm1.ann1.27N6DD	-1.25658	0.000555392		arahy.Tifrunner.gnm1.ann1.362ZE3	-2.30895	5.68909e-09		arahy.Tifrunner.gnm1.ann1.QW86C3	-2.03183	1.15618e-32		arahy.Tifrunner.gnm1.ann1.28H6X3	-1.02382	0.00296531
arahy.Tifrunner.gnm1.ann1.27NB9L	2.05433	0.00884473		arahy.Tifrunner.gnm1.ann1.36392T	-1.26679	0.00531146		arahy.Tifrunner.gnm1.ann1.BA0153	2.16768	1.26142e-32		arahy.Tifrunner.gnm1.ann1.28S3F6	-1.46247	9.93483e-10
arahy.Tifrunner.gnm1.ann1.27RHGS	-1.8347	0.00173568		arahy.Tifrunner.gnm1.ann1.369VWG	-1.5349	1.44867e-12		arahy.Tifrunner.gnm1.ann1.3CD1QA	-2.40386	1.56802e-32		arahy.Tifrunner.gnm1.ann1.28TKL1	3.94041	7.12848e-47
arahy.Tifrunner.gnm1.ann1.2861FR	-4.73831	1.05374e-21		arahy.Tifrunner.gnm1.ann1.36D870	1.26603	7.57239e-09		arahy.Tifrunner.gnm1.ann1.BR0SNA	3.87751	1.59151e-32		arahy.Tifrunner.gnm1.ann1.291MZ5	2.79948	3.23549e-78
arahy.Tifrunner.gnm1.ann1.286K5M	-1.27667	0.00405148		arahy.Tifrunner.gnm1.ann1.36H6QC	2.26008	3.99212e-08		arahy.Tifrunner.gnm1.ann1.38FA9N	-3.40846	1.79832e-32		arahy.Tifrunner.gnm1.ann1.2933CH	3.39469	1.05769e-07
arahy.Tifrunner.gnm1.ann1.28C518	-1.64136	0.00981489		arahy.Tifrunner.gnm1.ann1.36HDXC	1.05387	0.00396695		arahy.Tifrunner.gnm1.ann1.ENB4BT	2.6341	1.81978e-32		arahy.Tifrunner.gnm1.ann1.2959SN	-1.52567	0.00496456
arahy.Tifrunner.gnm1.ann1.28F6NF	2.75128	3.76173e-08		arahy.Tifrunner.gnm1.ann1.36KCAZ	1.07819	8.90871e-07		arahy.Tifrunner.gnm1.ann1.B2KMHD	-3.23925	2.10423e-32		arahy.Tifrunner.gnm1.ann1.296U9Y	1.42183	2.51471e-20
arahy.Tifrunner.gnm1.ann1.28H6X3	-4.8815	4.75181e-10		arahy.Tifrunner.gnm1.ann1.36MNWU	-1.56706	0.00028608		arahy.Tifrunner.gnm1.ann1.XL5037	7.55676	2.41007e-32		arahy.Tifrunner.gnm1.ann1.297ZDF	1.55107	0.00616196
arahy.Tifrunner.gnm1.ann1.28S3F6	-4.06668	7.78025e-07		arahy.Tifrunner.gnm1.ann1.36Q8NS	-1.2508	4.47149e-06		arahy.Tifrunner.gnm1.ann1.4L7A6H	4.62894	2.43397e-32		arahy.Tifrunner.gnm1.ann1.29A50M	-1.8714	4.90506e-08
arahy.Tifrunner.gnm1.ann1.28TKL1	5.35639	5.92428e-50		arahy.Tifrunner.gnm1.ann1.36ZEN1	-2.1997	0.00127334		arahy.Tifrunner.gnm1.ann1.5CXD2A	3.91709	3.17805e-32		arahy.Tifrunner.gnm1.ann1.29DZAQ	1.60253	0.000608665
arahy.Tifrunner.gnm1.ann1.28UQCP	2.86466	5.69078e-09		arahy.Tifrunner.gnm1.ann1.374HIW	-1.31447	1.27519e-06		arahy.Tifrunner.gnm1.ann1.5IWW39	4.19908	3.44767e-32		arahy.Tifrunner.gnm1.ann1.29JE2Z	-1.62662	3.34576e-07
arahy.Tifrunner.gnm1.ann1.28WURV	-1.9703	0.000346316		arahy.Tifrunner.gnm1.ann1.37FE2U	1.7091	1.59766e-05		arahy.Tifrunner.gnm1.ann1.GJD59M	1.97448	3.63562e-32		arahy.Tifrunner.gnm1.ann1.29NKFC	1.42938	0.000234879
arahy.Tifrunner.gnm1.ann1.290HVK	-1.28821	0.00656743		arahy.Tifrunner.gnm1.ann1.37H86D	-1.94189	0.00208758		arahy.Tifrunner.gnm1.ann1.HRI3B0	7.59218	3.66624e-32		arahy.Tifrunner.gnm1.ann1.29VWQI	-1.81928	0.000110829
arahy.Tifrunner.gnm1.ann1.299G99	1.03514	5.10178e-07		arahy.Tifrunner.gnm1.ann1.37JSRQ	-1.02087	0.000112338		arahy.Tifrunner.gnm1.ann1.K67Y9K	5.28477	4.18252e-32		arahy.Tifrunner.gnm1.ann1.2A0H1U	-1.35627	9.89947e-05
arahy.Tifrunner.gnm1.ann1.29A50M	-4.55421	2.30986e-11		arahy.Tifrunner.gnm1.ann1.37Y0UC	-1.569	3.48351e-06		arahy.Tifrunner.gnm1.ann1.52QCLV	4.5543	5.01255e-32		arahy.Tifrunner.gnm1.ann1.2A3E3X	3.8404	2.69154e-10
arahy.Tifrunner.gnm1.ann1.29C4GT	1.2307	2.02285e-06		arahy.Tifrunner.gnm1.ann1.37Y375	1.25719	0.000208211		arahy.Tifrunner.gnm1.ann1.8W6LXD	-2.90738	5.3198e-32		arahy.Tifrunner.gnm1.ann1.2A5IMX	-1.44346	0.000116212
arahy.Tifrunner.gnm1.ann1.29D948	-1.51501	0.00068582		arahy.Tifrunner.gnm1.ann1.3815T4	1.48143	0.000330094		arahy.Tifrunner.gnm1.ann1.9NZ7QY	3.38977	5.79764e-32		arahy.Tifrunner.gnm1.ann1.2AA9DZ	1.0474	2.2578e-09
arahy.Tifrunner.gnm1.ann1.29J2UD	-1.80041	4.72274e-08		arahy.Tifrunner.gnm1.ann1.381GIR	-1.30026	0.00244269		arahy.Tifrunner.gnm1.ann1.A1DDM3	2.46216	6.45222e-32		arahy.Tifrunner.gnm1.ann1.2AJ2PQ	-1.3992	0.00192099
arahy.Tifrunner.gnm1.ann1.29NKFC	5.20703	1.99818e-11		arahy.Tifrunner.gnm1.ann1.385NRS	1.37457	2.58094e-13		arahy.Tifrunner.gnm1.ann1.V1YKNW	3.24604	6.57767e-32		arahy.Tifrunner.gnm1.ann1.2AS6XB	3.6659	1.68759e-25
arahy.Tifrunner.gnm1.ann1.2A1NT4	-1.7227	2.22713e-08		arahy.Tifrunner.gnm1.ann1.3895TY	1.07347	0.00203122		arahy.Tifrunner.gnm1.ann1.T12MMD	4.65171	6.76976e-32		arahy.Tifrunner.gnm1.ann1.2B0YSC	1.09216	2.59604e-06
arahy.Tifrunner.gnm1.ann1.2A3E3X	2.0431	0.00142859		arahy.Tifrunner.gnm1.ann1.38CHVS	-1.1695	0.00483139		arahy.Tifrunner.gnm1.ann1.K9LPZT	3.9966	6.81542e-32		arahy.Tifrunner.gnm1.ann1.2B1HMX	4.39045	8.73571e-13
arahy.Tifrunner.gnm1.ann1.2A56XJ	1.59087	2.25465e-08		arahy.Tifrunner.gnm1.ann1.38FWT1	-1.91823	0.00142437		arahy.Tifrunner.gnm1.ann1.S52WLR	2.56052	6.94359e-32		arahy.Tifrunner.gnm1.ann1.2B31R0	-1.09579	1.31197e-07
arahy.Tifrunner.gnm1.ann1.2A63GV	1.50489	0.0085547		arahy.Tifrunner.gnm1.ann1.38YHDK	2.41365	4.90074e-09		arahy.Tifrunner.gnm1.ann1.UI5U2V	2.99445	7.56763e-32		arahy.Tifrunner.gnm1.ann1.2B8M3G	-1.74068	2.31058e-05
arahy.Tifrunner.gnm1.ann1.2AA9DZ	1.15847	4.25315e-06		arahy.Tifrunner.gnm1.ann1.392SEK	-3.71778	4.64155e-13		arahy.Tifrunner.gnm1.ann1.7NTE19	4.48112	9.0099e-32		arahy.Tifrunner.gnm1.ann1.2BWG0B	1.34312	6.76195e-23
arahy.Tifrunner.gnm1.ann1.2AD11G	-3.04186	1.68479e-06		arahy.Tifrunner.gnm1.ann1.397P62	-1.28837	1.20776e-07		arahy.Tifrunner.gnm1.ann1.JX8YLS	3.19438	1.02567e-31		arahy.Tifrunner.gnm1.ann1.2BY84C	-1.24611	4.98478e-05
arahy.Tifrunner.gnm1.ann1.2ATX3U	-3.86155	3.66053e-06		arahy.Tifrunner.gnm1.ann1.399KXC	-1.21064	0.00033073		arahy.Tifrunner.gnm1.ann1.P95M2R	4.15295	1.03128e-31		arahy.Tifrunner.gnm1.ann1.2C1UIX	-3.06691	1.45208e-05
arahy.Tifrunner.gnm1.ann1.2BG85J	3.11937	2.90872e-05		arahy.Tifrunner.gnm1.ann1.39JB5J	-1.3529	0.00115915		arahy.Tifrunner.gnm1.ann1.86P4B0	5.29795	1.08902e-31		arahy.Tifrunner.gnm1.ann1.2C8XNL	1.06907	9.06739e-19
arahy.Tifrunner.gnm1.ann1.2BWG0B	1.37703	6.07637e-05		arahy.Tifrunner.gnm1.ann1.39X4A2	-1.20716	0.000107781		arahy.Tifrunner.gnm1.ann1.3RP3M7	2.96226	1.25145e-31		arahy.Tifrunner.gnm1.ann1.2CFU61	3.68724	2.05193e-72
arahy.Tifrunner.gnm1.ann1.2C0WSA	-3.23078	7.11678e-25		arahy.Tifrunner.gnm1.ann1.39XWKV	-1.71771	1.14048e-11		arahy.Tifrunner.gnm1.ann1.WK1M58	-1.55877	1.25768e-31		arahy.Tifrunner.gnm1.ann1.2CL1B2	2.93352	1.14292e-19
arahy.Tifrunner.gnm1.ann1.2C7VNA	-1.60673	1.18924e-07		arahy.Tifrunner.gnm1.ann1.3A0B2Z	-2.11533	0.000567293		arahy.Tifrunner.gnm1.ann1.CVA9UE	2.25425	1.53364e-31		arahy.Tifrunner.gnm1.ann1.2CP92U	2.47417	2.12023e-19
arahy.Tifrunner.gnm1.ann1.2DN1X0	-2.08008	2.23718e-11		arahy.Tifrunner.gnm1.ann1.3A58UF	-1.16278	9.97395e-05		arahy.Tifrunner.gnm1.ann1.YXRF57	4.59793	1.54912e-31		arahy.Tifrunner.gnm1.ann1.2D78K0	-1.69577	1.31575e-06
arahy.Tifrunner.gnm1.ann1.2DT13A	-1.81019	0.00142235		arahy.Tifrunner.gnm1.ann1.3AD2DT	2.05551	7.5447e-30		arahy.Tifrunner.gnm1.ann1.EZ1LEI	4.45425	1.98544e-31		arahy.Tifrunner.gnm1.ann1.2DP6C3	-1.67082	1.9661e-08
arahy.Tifrunner.gnm1.ann1.2EPV6W	2.02392	0.00050843		arahy.Tifrunner.gnm1.ann1.3ATP19	1.55351	0.0107986		arahy.Tifrunner.gnm1.ann1.M38SQY	3.90948	2.22628e-31		arahy.Tifrunner.gnm1.ann1.2EPA87	2.39959	0.000741392
arahy.Tifrunner.gnm1.ann1.2F0WHB	-1.78636	2.91277e-06		arahy.Tifrunner.gnm1.ann1.3AU861	2.46598	0.000306461		arahy.Tifrunner.gnm1.ann1.H2ULGX	-1.79762	2.2392e-31		arahy.Tifrunner.gnm1.ann1.2F1JWB	1.72604	5.6119e-31
arahy.Tifrunner.gnm1.ann1.2F1UPX	-2.00808	1.83655e-06		arahy.Tifrunner.gnm1.ann1.3AYS16	-1.20009	1.27216e-07		arahy.Tifrunner.gnm1.ann1.9NB33V	4.99105	2.53186e-31		arahy.Tifrunner.gnm1.ann1.2F4DQW	1.73274	0.00206278
arahy.Tifrunner.gnm1.ann1.2F6CI2	-3.74007	1.61631e-06		arahy.Tifrunner.gnm1.ann1.3B8Q14	1.70287	0.00153513		arahy.Tifrunner.gnm1.ann1.UN8RND	2.79238	2.79102e-31		arahy.Tifrunner.gnm1.ann1.2FYA1K	3.3291	3.2778e-39
arahy.Tifrunner.gnm1.ann1.2FHK03	1.20836	6.19805e-07		arahy.Tifrunner.gnm1.ann1.3BKB6J	-1.13376	0.00910602		arahy.Tifrunner.gnm1.ann1.TG6F30	2.83621	2.91744e-31		arahy.Tifrunner.gnm1.ann1.2G56ZD	3.70454	4.53255e-29
arahy.Tifrunner.gnm1.ann1.2FV8W6	-1.09903	4.35356e-05		arahy.Tifrunner.gnm1.ann1.3BRQ4W	-1.28369	0.00146704		arahy.Tifrunner.gnm1.ann1.607K5B	4.00298	3.00949e-31		arahy.Tifrunner.gnm1.ann1.2G66YZ	7.64499	1.82258e-73
arahy.Tifrunner.gnm1.ann1.2FYA1K	2.42917	6.85663e-07		arahy.Tifrunner.gnm1.ann1.3BU2IH	-1.43822	0.0074354		arahy.Tifrunner.gnm1.ann1.M63M99	2.43456	3.1826e-31		arahy.Tifrunner.gnm1.ann1.2GB72X	1.05345	6.70993e-08
arahy.Tifrunner.gnm1.ann1.2G66YZ	2.81012	3.97752e-06		arahy.Tifrunner.gnm1.ann1.3CB71M	-2.44078	0.000125192		arahy.Tifrunner.gnm1.ann1.TQI4QJ	3.66957	3.24429e-31		arahy.Tifrunner.gnm1.ann1.2GBW7W	2.87781	5.06427e-42
arahy.Tifrunner.gnm1.ann1.2GBW7W	2.81175	9.61503e-05		arahy.Tifrunner.gnm1.ann1.3CBA4J	1.03999	5.81529e-10		arahy.Tifrunner.gnm1.ann1.MSQ054	1.98444	3.33552e-31		arahy.Tifrunner.gnm1.ann1.2GDU51	1.87948	2.65832e-15
arahy.Tifrunner.gnm1.ann1.2GDU51	2.88362	5.6615e-08		arahy.Tifrunner.gnm1.ann1.3CC3ME	1.08021	0.00719386		arahy.Tifrunner.gnm1.ann1.C70Y3X	7.22677	3.54024e-31		arahy.Tifrunner.gnm1.ann1.2GR8KM	4.0787	9.66383e-37
arahy.Tifrunner.gnm1.ann1.2GQ1G5	-1.14796	0.000142562		arahy.Tifrunner.gnm1.ann1.3CD1QA	-1.53523	5.29685e-06		arahy.Tifrunner.gnm1.ann1.Z6RGWR	1.82769	4.58066e-31		arahy.Tifrunner.gnm1.ann1.2H5V0G	1.0504	5.11559e-07
arahy.Tifrunner.gnm1.ann1.2GZ3LH	1.27383	5.43048e-06		arahy.Tifrunner.gnm1.ann1.3CLR9I	1.14879	0.00453909		arahy.Tifrunner.gnm1.ann1.IAC0XP	3.70137	5.00818e-31		arahy.Tifrunner.gnm1.ann1.2HJ0TV	2.71642	8.5887e-06
arahy.Tifrunner.gnm1.ann1.2H46NI	1.16424	0.0016805		arahy.Tifrunner.gnm1.ann1.3CP281	1.2443	9.08792e-09		arahy.Tifrunner.gnm1.ann1.MS52HJ	-2.08221	5.70423e-31		arahy.Tifrunner.gnm1.ann1.2HNW91	1.92812	8.44905e-27
arahy.Tifrunner.gnm1.ann1.2H5V0G	3.32316	1.04676e-69		arahy.Tifrunner.gnm1.ann1.3CRQ59	-1.26114	6.67671e-05		arahy.Tifrunner.gnm1.ann1.RF7AVT	3.31083	5.71833e-31		arahy.Tifrunner.gnm1.ann1.2HY2G1	7.33123	3.07908e-36
arahy.Tifrunner.gnm1.ann1.2H77W4	1.54686	7.87732e-08		arahy.Tifrunner.gnm1.ann1.3CXU30	-1.05742	0.00601938		arahy.Tifrunner.gnm1.ann1.FS7ZHJ	-1.78976	5.87839e-31		arahy.Tifrunner.gnm1.ann1.2I11L4	6.74804	1.08338e-30
arahy.Tifrunner.gnm1.ann1.2H7VIP	-1.47644	0.00815416		arahy.Tifrunner.gnm1.ann1.3D1CEA	1.10363	1.88048e-05		arahy.Tifrunner.gnm1.ann1.NL68CS	2.91013	5.95354e-31		arahy.Tifrunner.gnm1.ann1.2I2XLP	2.81507	9.31119e-39
arahy.Tifrunner.gnm1.ann1.2HJ0TV	2.29267	1.72663e-09		arahy.Tifrunner.gnm1.ann1.3DIB68	1.40224	3.07337e-13		arahy.Tifrunner.gnm1.ann1.G6LTG1	-2.226	6.25649e-31		arahy.Tifrunner.gnm1.ann1.2IC2UY	1.42278	1.70289e-11
arahy.Tifrunner.gnm1.ann1.2HQ2B3	-1.36413	8.51381e-05		arahy.Tifrunner.gnm1.ann1.3DL9ZJ	-1.12085	4.1292e-11		arahy.Tifrunner.gnm1.ann1.7Y8ZYU	4.31873	6.40026e-31		arahy.Tifrunner.gnm1.ann1.2IZ0XP	1.5133	0.000944282
arahy.Tifrunner.gnm1.ann1.2I11L4	7.66127	3.29062e-30		arahy.Tifrunner.gnm1.ann1.3DT704	-3.47634	2.98194e-83		arahy.Tifrunner.gnm1.ann1.PHCS62	4.18231	6.39292e-31		arahy.Tifrunner.gnm1.ann1.2J0KXT	2.89843	5.97334e-09
arahy.Tifrunner.gnm1.ann1.2I3SKZ	-1.50034	0.00933371		arahy.Tifrunner.gnm1.ann1.3DVL7K	-1.81013	0.00115681		arahy.Tifrunner.gnm1.ann1.ZS7YSR	3.66912	6.69419e-31		arahy.Tifrunner.gnm1.ann1.2K72KI	2.11997	2.36307e-29
arahy.Tifrunner.gnm1.ann1.2I4SWN	-1.12053	0.00346137		arahy.Tifrunner.gnm1.ann1.3DY3DI	-1.96294	5.50017e-06		arahy.Tifrunner.gnm1.ann1.H76UH5	3.7595	7.11017e-31		arahy.Tifrunner.gnm1.ann1.2KKJ6X	2.4627	0.000233744
arahy.Tifrunner.gnm1.ann1.2IS61F	-3.65698	1.39365e-05		arahy.Tifrunner.gnm1.ann1.3E4AL2	-1.78924	0.000359948		arahy.Tifrunner.gnm1.ann1.BB34IZ	3.05655	7.22414e-31		arahy.Tifrunner.gnm1.ann1.2KRW4X	-1.50899	0.00299492
arahy.Tifrunner.gnm1.ann1.2J0DRT	-1.30921	5.16914e-10		arahy.Tifrunner.gnm1.ann1.3E8U0T	1.08221	0.0115477		arahy.Tifrunner.gnm1.ann1.MX2AUU	3.10422	7.62219e-31		arahy.Tifrunner.gnm1.ann1.2KW6XR	-1.21664	0.0067251
arahy.Tifrunner.gnm1.ann1.2JFH0F	1.35656	0.00213375		arahy.Tifrunner.gnm1.ann1.3F3WIY	-1.77655	3.29161e-06		arahy.Tifrunner.gnm1.ann1.FX6SQK	7.44293	7.73696e-31		arahy.Tifrunner.gnm1.ann1.2KWP45	-1.18995	0.0154504
arahy.Tifrunner.gnm1.ann1.2JU0J2	-2.41526	7.35848e-11		arahy.Tifrunner.gnm1.ann1.3F7RX4	1.49777	3.43512e-11		arahy.Tifrunner.gnm1.ann1.5PBU8Q	3.39147	8.25758e-31		arahy.Tifrunner.gnm1.ann1.2L2SJX	1.24972	1.46691e-06
arahy.Tifrunner.gnm1.ann1.2JXR5Q	1.06492	7.70771e-05		arahy.Tifrunner.gnm1.ann1.3G9GV6	1.05917	2.75365e-05		arahy.Tifrunner.gnm1.ann1.FE0635	3.07001	8.66211e-31		arahy.Tifrunner.gnm1.ann1.2L64QD	-1.14508	0.00373114
arahy.Tifrunner.gnm1.ann1.2K2QP4	2.40248	0.00527653		arahy.Tifrunner.gnm1.ann1.3GMY5M	1.41219	0.00408168		arahy.Tifrunner.gnm1.ann1.A38ZG2	3.27162	8.85102e-31		arahy.Tifrunner.gnm1.ann1.2L9WSA	1.34774	4.01014e-16
arahy.Tifrunner.gnm1.ann1.2KE7WA	-1.48871	0.00121776		arahy.Tifrunner.gnm1.ann1.3GP07U	1.18236	3.03229e-10		arahy.Tifrunner.gnm1.ann1.UI4LUT	8.28883	9.58742e-31		arahy.Tifrunner.gnm1.ann1.2LK8AA	2.01299	0.00529421
arahy.Tifrunner.gnm1.ann1.2KRB9I	2.05516	9.93187e-05		arahy.Tifrunner.gnm1.ann1.3H0FM5	-1.40688	5.0468e-06		arahy.Tifrunner.gnm1.ann1.DIZ6KI	4.30411	9.72542e-31		arahy.Tifrunner.gnm1.ann1.2MB6KR	-1.1486	2.41737e-11
arahy.Tifrunner.gnm1.ann1.2KW6XR	2.16838	4.66948e-21		arahy.Tifrunner.gnm1.ann1.3H63LQ	-2.2304	0.000754834		arahy.Tifrunner.gnm1.ann1.ZD6HKD	2.89848	1.01717e-30		arahy.Tifrunner.gnm1.ann1.2MPS86	-1.58201	2.1743e-16
arahy.Tifrunner.gnm1.ann1.2KYQ06	-5.07491	3.04928e-28		arahy.Tifrunner.gnm1.ann1.3H9TDX	2.14548	0.000967089		arahy.Tifrunner.gnm1.ann1.3C7G22	3.38192	1.03267e-30		arahy.Tifrunner.gnm1.ann1.2N4ZV5	1.37292	5.77266e-09
arahy.Tifrunner.gnm1.ann1.2KYZ1C	-2.64056	0.00217121		arahy.Tifrunner.gnm1.ann1.3HNX76	4.52577	4.5792e-121		arahy.Tifrunner.gnm1.ann1.8FF555	4.39739	1.04416e-30		arahy.Tifrunner.gnm1.ann1.2NA10N	6.10799	4.23463e-24
arahy.Tifrunner.gnm1.ann1.2L0PS7	-2.5018	1.52214e-11		arahy.Tifrunner.gnm1.ann1.3HQ27V	-1.83747	7.93259e-10		arahy.Tifrunner.gnm1.ann1.TZ37EQ	3.50767	1.10866e-30		arahy.Tifrunner.gnm1.ann1.2P4AZJ	3.0028	3.26971e-05
arahy.Tifrunner.gnm1.ann1.2L2SJX	2.20501	4.88589e-08		arahy.Tifrunner.gnm1.ann1.3HRB74	2.14726	0.00159175		arahy.Tifrunner.gnm1.ann1.C0Z8UU	2.40695	1.11684e-30		arahy.Tifrunner.gnm1.ann1.2P4BCH	1.39416	9.56835e-11
arahy.Tifrunner.gnm1.ann1.2L3ISV	-2.58423	2.71228e-10		arahy.Tifrunner.gnm1.ann1.3HU3V9	-1.00504	0.000274872		arahy.Tifrunner.gnm1.ann1.47SLDE	1.88554	1.25355e-30		arahy.Tifrunner.gnm1.ann1.2P82C9	-2.26006	0.000109048
arahy.Tifrunner.gnm1.ann1.2L9WSA	3.93826	1.448e-25		arahy.Tifrunner.gnm1.ann1.3HV08P	1.09512	0.000263291		arahy.Tifrunner.gnm1.ann1.TX8F6J	3.7732	1.39522e-30		arahy.Tifrunner.gnm1.ann1.2PCK9I	2.36032	3.57527e-10
arahy.Tifrunner.gnm1.ann1.2LQ1ZN	-1.2112	5.87479e-05		arahy.Tifrunner.gnm1.ann1.3IE9NB	3.68534	6.76795e-54		arahy.Tifrunner.gnm1.ann1.WX7AU9	1.57641	1.45461e-30		arahy.Tifrunner.gnm1.ann1.2Q12N5	6.7303	2.10697e-28
arahy.Tifrunner.gnm1.ann1.2M7K4U	-2.83323	3.55178e-08		arahy.Tifrunner.gnm1.ann1.3IGY6I	-1.48521	2.58321e-06		arahy.Tifrunner.gnm1.ann1.2KW6XR	-1.95596	1.72986e-30		arahy.Tifrunner.gnm1.ann1.2Q7BCI	-1.23574	6.10227e-10
arahy.Tifrunner.gnm1.ann1.2MPX2Y	-1.47175	4.65567e-07		arahy.Tifrunner.gnm1.ann1.3IH7MW	-1.00677	0.000336097		arahy.Tifrunner.gnm1.ann1.HA8IQE	2.23736	1.81267e-30		arahy.Tifrunner.gnm1.ann1.2QI3HV	-1.11744	0.000199035
arahy.Tifrunner.gnm1.ann1.2N75TD	2.95788	0.000556441		arahy.Tifrunner.gnm1.ann1.3INE6D	4.75412	2.89494e-35		arahy.Tifrunner.gnm1.ann1.6GZ8LR	2.91348	1.88269e-30		arahy.Tifrunner.gnm1.ann1.2QK23Q	1.14028	3.71553e-14
arahy.Tifrunner.gnm1.ann1.2NFP2H	-2.99584	0.000469182		arahy.Tifrunner.gnm1.ann1.3IPS9V	-1.31399	0.0110736		arahy.Tifrunner.gnm1.ann1.QRAR3K	3.65358	1.89077e-30		arahy.Tifrunner.gnm1.ann1.2R487I	-1.00923	5.05957e-08
arahy.Tifrunner.gnm1.ann1.2NH314	2.15585	9.11937e-05		arahy.Tifrunner.gnm1.ann1.3JC75E	1.06072	0.00223124		arahy.Tifrunner.gnm1.ann1.LIT6E9	5.05113	2.02998e-30		arahy.Tifrunner.gnm1.ann1.2R4GL5	2.44737	6.83492e-31
arahy.Tifrunner.gnm1.ann1.2P4AZJ	8.47032	1.12187e-60		arahy.Tifrunner.gnm1.ann1.3JIH5H	2.06519	6.21141e-07		arahy.Tifrunner.gnm1.ann1.3YRJ0Q	6.17025	2.24563e-30		arahy.Tifrunner.gnm1.ann1.2R861R	3.9449	2.172e-69
arahy.Tifrunner.gnm1.ann1.2P7QNR	1.51948	1.66443e-06		arahy.Tifrunner.gnm1.ann1.3JL12K	-1.39246	0.00152618		arahy.Tifrunner.gnm1.ann1.303ZYM	3.76351	2.58818e-30		arahy.Tifrunner.gnm1.ann1.2REA5G	-1.61606	3.30316e-05
arahy.Tifrunner.gnm1.ann1.2PL4X0	-1.44259	4.9387e-05		arahy.Tifrunner.gnm1.ann1.3K6508	3.21863	6.161e-09		arahy.Tifrunner.gnm1.ann1.JE1DSD	-3.11056	2.64671e-30		arahy.Tifrunner.gnm1.ann1.2RU0FH	-2.07544	7.54098e-13
arahy.Tifrunner.gnm1.ann1.2PY7KW	-3.6126	1.87581e-05		arahy.Tifrunner.gnm1.ann1.3KND2G	1.13736	0.00447372		arahy.Tifrunner.gnm1.ann1.RYL35A	2.69549	3.05139e-30		arahy.Tifrunner.gnm1.ann1.2S4FZ7	-1.13635	0.00101371
arahy.Tifrunner.gnm1.ann1.2QEP5L	2.48612	0.00385315		arahy.Tifrunner.gnm1.ann1.3L0H24	1.11898	1.7017e-05		arahy.Tifrunner.gnm1.ann1.T25X4W	-2.5434	3.26965e-30		arahy.Tifrunner.gnm1.ann1.2SF5UF	3.24316	1.46621e-09
arahy.Tifrunner.gnm1.ann1.2QET25	1.2203	4.63673e-07		arahy.Tifrunner.gnm1.ann1.3L2DDP	-1.6988	0.00203605		arahy.Tifrunner.gnm1.ann1.VPZY89	3.02731	3.37941e-30		arahy.Tifrunner.gnm1.ann1.2SGZ7F	1.48577	4.99525e-13
arahy.Tifrunner.gnm1.ann1.2QIE74	2.00713	7.13964e-05		arahy.Tifrunner.gnm1.ann1.3LM8QV	2.26662	9.25857e-14		arahy.Tifrunner.gnm1.ann1.CLXM2V	3.20047	3.41564e-30		arahy.Tifrunner.gnm1.ann1.2T5J5A	2.12689	7.4915e-08
arahy.Tifrunner.gnm1.ann1.2QR0TK	1.58548	8.09077e-07		arahy.Tifrunner.gnm1.ann1.3LP6X8	-1.35015	0.00320734		arahy.Tifrunner.gnm1.ann1.96L8KV	2.8153	4.08667e-30		arahy.Tifrunner.gnm1.ann1.2T7FQZ	3.42474	2.18132e-38
arahy.Tifrunner.gnm1.ann1.2S0QXG	-2.81656	0.000827499		arahy.Tifrunner.gnm1.ann1.3N6FKX	1.14499	0.000490734		arahy.Tifrunner.gnm1.ann1.KLG2UC	2.90973	4.30487e-30		arahy.Tifrunner.gnm1.ann1.2TEC20	-1.56484	0.00568315
arahy.Tifrunner.gnm1.ann1.2S9CTF	1.90784	1.14517e-06		arahy.Tifrunner.gnm1.ann1.3N6K0N	1.4472	2.77798e-09		arahy.Tifrunner.gnm1.ann1.S7AZH9	4.03869	4.49159e-30		arahy.Tifrunner.gnm1.ann1.2TV28S	-2.03375	3.80065e-32
arahy.Tifrunner.gnm1.ann1.2SFV3A	1.37947	1.6871e-09		arahy.Tifrunner.gnm1.ann1.3N9Z1Q	-1.59687	0.00570861		arahy.Tifrunner.gnm1.ann1.2MPS86	-1.73861	4.64894e-30		arahy.Tifrunner.gnm1.ann1.2U07IS	1.05864	1.88162e-05
arahy.Tifrunner.gnm1.ann1.2SS4VP	-1.1221	0.00177782		arahy.Tifrunner.gnm1.ann1.3NC18N	-1.598	0.00227531		arahy.Tifrunner.gnm1.ann1.T3N7AF	1.4733	4.9558e-30		arahy.Tifrunner.gnm1.ann1.2U4GNC	1.86625	8.06035e-17
arahy.Tifrunner.gnm1.ann1.2SU3A5	-1.13786	0.000459123		arahy.Tifrunner.gnm1.ann1.3P5RS6	-1.54459	1.57685e-12		arahy.Tifrunner.gnm1.ann1.HFV7XQ	2.27219	5.23808e-30		arahy.Tifrunner.gnm1.ann1.2U5QAW	2.55245	1.16971e-05
arahy.Tifrunner.gnm1.ann1.2SUK7S	1.36232	3.33287e-07		arahy.Tifrunner.gnm1.ann1.3PP5US	-1.80049	4.28162e-14		arahy.Tifrunner.gnm1.ann1.K9KKP3	-6.62404	6.62551e-30		arahy.Tifrunner.gnm1.ann1.2UCE3W	1.30757	2.08025e-06
arahy.Tifrunner.gnm1.ann1.2T81X8	-1.59307	6.38331e-11		arahy.Tifrunner.gnm1.ann1.3PYJ1V	-2.0414	4.45955e-21		arahy.Tifrunner.gnm1.ann1.BL8W3W	-2.31282	7.56676e-30		arahy.Tifrunner.gnm1.ann1.2UV9R4	-1.01782	0.0103021
arahy.Tifrunner.gnm1.ann1.2TAV4H	-1.20262	0.000845051		arahy.Tifrunner.gnm1.ann1.3QP4KI	-1.7806	0.000398265		arahy.Tifrunner.gnm1.ann1.G9XM6M	3.21202	7.68646e-30		arahy.Tifrunner.gnm1.ann1.2V0WQW	2.92891	6.4447e-34
arahy.Tifrunner.gnm1.ann1.2TIK4C	-1.5622	0.000344568		arahy.Tifrunner.gnm1.ann1.3QR2KS	1.94463	2.79707e-10		arahy.Tifrunner.gnm1.ann1.MLJ20K	-2.24131	8.10862e-30		arahy.Tifrunner.gnm1.ann1.2V1UZ8	-1.73227	1.39086e-06
arahy.Tifrunner.gnm1.ann1.2TLN1G	2.17199	4.65273e-14		arahy.Tifrunner.gnm1.ann1.3R4QA9	1.42993	1.20769e-19		arahy.Tifrunner.gnm1.ann1.UA796T	-2.25654	8.32939e-30		arahy.Tifrunner.gnm1.ann1.2V6C5Z	-1.29747	1.17023e-07
arahy.Tifrunner.gnm1.ann1.2TY6Z9	-3.61394	7.19729e-06		arahy.Tifrunner.gnm1.ann1.3R5KQS	-1.52833	7.81856e-08		arahy.Tifrunner.gnm1.ann1.C3FF4U	-1.4011	8.81827e-30		arahy.Tifrunner.gnm1.ann1.2V7Q2K	2.1231	0.00325921
arahy.Tifrunner.gnm1.ann1.2U0JEX	-3.01078	4.29906e-05		arahy.Tifrunner.gnm1.ann1.3RGS9M	4.31819	1.83226e-11		arahy.Tifrunner.gnm1.ann1.V739AW	3.70145	9.71896e-30		arahy.Tifrunner.gnm1.ann1.2VU9BG	2.61881	3.95527e-14
arahy.Tifrunner.gnm1.ann1.2U9KWS	1.03997	0.00281336		arahy.Tifrunner.gnm1.ann1.3RQF03	-2.1868	0.00115581		arahy.Tifrunner.gnm1.ann1.B1GHBY	4.39535	1.08325e-29		arahy.Tifrunner.gnm1.ann1.2WK1A7	1.05627	0.0112666
arahy.Tifrunner.gnm1.ann1.2UA6GC	1.17804	0.000286186		arahy.Tifrunner.gnm1.ann1.3RQT8X	-1.17742	0.00263821		arahy.Tifrunner.gnm1.ann1.9LVG1L	-3.18652	1.10904e-29		arahy.Tifrunner.gnm1.ann1.2WN1K3	-1.25093	1.49772e-07
arahy.Tifrunner.gnm1.ann1.2UD4HH	-3.10119	4.30292e-05		arahy.Tifrunner.gnm1.ann1.3S28TX	1.01903	0.000146625		arahy.Tifrunner.gnm1.ann1.UWQ5XH	4.12373	1.12185e-29		arahy.Tifrunner.gnm1.ann1.2WV311	3.41846	2.69582e-106
arahy.Tifrunner.gnm1.ann1.2UKM1V	-2.72926	0.00151662		arahy.Tifrunner.gnm1.ann1.3S2NJ4	-1.22655	0.000111984		arahy.Tifrunner.gnm1.ann1.RA2IS4	-3.29607	1.1344e-29		arahy.Tifrunner.gnm1.ann1.2X39TD	-1.76741	2.6556e-18
arahy.Tifrunner.gnm1.ann1.2V3ERI	-1.24562	0.00508902		arahy.Tifrunner.gnm1.ann1.3S3RK6	-1.82259	3.43288e-05		arahy.Tifrunner.gnm1.ann1.CQ6HPX	4.64338	1.23764e-29		arahy.Tifrunner.gnm1.ann1.2X6UKF	1.14516	0.00318783
arahy.Tifrunner.gnm1.ann1.2V5SL7	1.98048	2.91523e-10		arahy.Tifrunner.gnm1.ann1.3S4IY9	-2.12748	7.16009e-05		arahy.Tifrunner.gnm1.ann1.8T9KRJ	5.97095	1.33385e-29		arahy.Tifrunner.gnm1.ann1.2XG0SD	1.37365	8.27155e-15
arahy.Tifrunner.gnm1.ann1.2VSR2R	1.30914	0.00484754		arahy.Tifrunner.gnm1.ann1.3S85UN	2.37236	4.40122e-05		arahy.Tifrunner.gnm1.ann1.792I4R	2.23654	1.34826e-29		arahy.Tifrunner.gnm1.ann1.2XU89G	-2.25267	1.05999e-06
arahy.Tifrunner.gnm1.ann1.2VU2GF	-1.67386	2.13706e-08		arahy.Tifrunner.gnm1.ann1.3SBY8X	-1.27531	3.76937e-08		arahy.Tifrunner.gnm1.ann1.V6E2D3	2.33547	1.34813e-29		arahy.Tifrunner.gnm1.ann1.2XYE8R	2.43522	2.44597e-33
arahy.Tifrunner.gnm1.ann1.2W1D5P	3.55384	2.74499e-17		arahy.Tifrunner.gnm1.ann1.3SI7RL	1.88597	2.47383e-09		arahy.Tifrunner.gnm1.ann1.2B1HMX	4.67672	1.46545e-29		arahy.Tifrunner.gnm1.ann1.2Y0GDL	1.80187	5.11425e-12
arahy.Tifrunner.gnm1.ann1.2W1XFU	-1.84891	9.15057e-11		arahy.Tifrunner.gnm1.ann1.3SQE68	1.78139	1.69347e-13		arahy.Tifrunner.gnm1.ann1.IN9LQ3	7.35518	1.46853e-29		arahy.Tifrunner.gnm1.ann1.2Y8ZHS	1.26055	5.94631e-06
arahy.Tifrunner.gnm1.ann1.2W3JFS	1.00588	2.555e-07		arahy.Tifrunner.gnm1.ann1.3TG68A	1.36809	2.7191e-05		arahy.Tifrunner.gnm1.ann1.WHG5AA	3.89148	1.4958e-29		arahy.Tifrunner.gnm1.ann1.2YA2DE	-1.94747	7.07558e-11
arahy.Tifrunner.gnm1.ann1.2W4YK6	-1.14035	0.00134427		arahy.Tifrunner.gnm1.ann1.3TM8QD	-1.37605	0.000546209		arahy.Tifrunner.gnm1.ann1.W1ZQFR	1.57577	1.66933e-29		arahy.Tifrunner.gnm1.ann1.2YAK67	2.63523	1.23062e-23
arahy.Tifrunner.gnm1.ann1.2W8R22	-3.60582	1.66878e-09		arahy.Tifrunner.gnm1.ann1.3TX75Q	-2.05336	4.83164e-06		arahy.Tifrunner.gnm1.ann1.MZFR22	2.65587	1.81696e-29		arahy.Tifrunner.gnm1.ann1.2YN4P9	-2.50416	0.000551794
arahy.Tifrunner.gnm1.ann1.2WB24X	-3.55421	1.9818e-08		arahy.Tifrunner.gnm1.ann1.3U22LJ	2.05149	0.000244867		arahy.Tifrunner.gnm1.ann1.JHX99P	2.06776	1.98228e-29		arahy.Tifrunner.gnm1.ann1.2Z587T	1.04124	3.38867e-10
arahy.Tifrunner.gnm1.ann1.2WKT9Q	1.28203	2.63926e-05		arahy.Tifrunner.gnm1.ann1.3U3G48	-1.65566	0.000385295		arahy.Tifrunner.gnm1.ann1.2XG0SD	2.04675	2.03144e-29		arahy.Tifrunner.gnm1.ann1.2Z58NA	3.9624	5.83088e-45
arahy.Tifrunner.gnm1.ann1.2WQ742	-2.99082	8.7796e-15		arahy.Tifrunner.gnm1.ann1.3U78JA	-1.18174	1.19966e-10		arahy.Tifrunner.gnm1.ann1.UM2SQV	1.47244	2.5246e-29		arahy.Tifrunner.gnm1.ann1.2Z5Q4T	1.6045	5.28885e-09
arahy.Tifrunner.gnm1.ann1.2WQJ7Q	-1.38818	0.00231473		arahy.Tifrunner.gnm1.ann1.3U9JDY	-1.36534	1.29106e-05		arahy.Tifrunner.gnm1.ann1.GULV0C	2.40676	2.56744e-29		arahy.Tifrunner.gnm1.ann1.2ZUA6V	1.73758	0.00889214
arahy.Tifrunner.gnm1.ann1.2WTJ41	2.18307	8.69193e-10		arahy.Tifrunner.gnm1.ann1.3UE11F	-1.83774	0.00437829		arahy.Tifrunner.gnm1.ann1.CM8MKE	-2.36482	2.61128e-29		arahy.Tifrunner.gnm1.ann1.2ZUN3L	1.91172	2.56724e-09
arahy.Tifrunner.gnm1.ann1.2X3TQS	1.14173	0.00549282		arahy.Tifrunner.gnm1.ann1.3URM83	2.55072	2.83911e-19		arahy.Tifrunner.gnm1.ann1.E25NJK	2.65403	2.87643e-29		arahy.Tifrunner.gnm1.ann1.3015CL	1.93246	0.00547473
arahy.Tifrunner.gnm1.ann1.2X8QJZ	-4.62249	3.73755e-47		arahy.Tifrunner.gnm1.ann1.3V0V2N	1.17771	0.00156658		arahy.Tifrunner.gnm1.ann1.LL0TQZ	4.7031	3.00722e-29		arahy.Tifrunner.gnm1.ann1.303ZYM	3.14258	3.15887e-09
arahy.Tifrunner.gnm1.ann1.2XA8QH	-1.05387	0.000145875		arahy.Tifrunner.gnm1.ann1.3VV3WE	1.75622	2.99775e-15		arahy.Tifrunner.gnm1.ann1.BDJ8VI	2.83944	3.13779e-29		arahy.Tifrunner.gnm1.ann1.306WMH	-1.9852	1.01976e-12
arahy.Tifrunner.gnm1.ann1.2XB9EG	-1.73331	6.54963e-06		arahy.Tifrunner.gnm1.ann1.3W5ZV8	-2.25655	8.32365e-10		arahy.Tifrunner.gnm1.ann1.FS0NK9	2.50554	3.36052e-29		arahy.Tifrunner.gnm1.ann1.30SZ61	-1.68112	0.000913664
arahy.Tifrunner.gnm1.ann1.2XHE7W	-2.55812	1.53395e-06		arahy.Tifrunner.gnm1.ann1.3W912Y	-1.11337	3.1726e-06		arahy.Tifrunner.gnm1.ann1.NB8KRW	2.48472	3.48571e-29		arahy.Tifrunner.gnm1.ann1.30ZBSQ	2.63913	3.47515e-22
arahy.Tifrunner.gnm1.ann1.2XI8FI	-2.33669	5.36833e-23		arahy.Tifrunner.gnm1.ann1.3WFA2L	-1.0258	8.86156e-08		arahy.Tifrunner.gnm1.ann1.P8J958	1.84312	4.19748e-29		arahy.Tifrunner.gnm1.ann1.30ZQL1	-1.02807	0.000118344
arahy.Tifrunner.gnm1.ann1.2XU89G	-2.044	9.10025e-13		arahy.Tifrunner.gnm1.ann1.3WQI06	2.13961	9.9543e-11		arahy.Tifrunner.gnm1.ann1.L5L12B	1.93533	4.20245e-29		arahy.Tifrunner.gnm1.ann1.311ZAG	-1.06476	1.64227e-10
arahy.Tifrunner.gnm1.ann1.2Y0GDL	5.12503	5.11201e-11		arahy.Tifrunner.gnm1.ann1.3WRP69	1.34431	4.87594e-12		arahy.Tifrunner.gnm1.ann1.5J1CNA	2.85793	4.20124e-29		arahy.Tifrunner.gnm1.ann1.31213D	1.71411	0.0127248
arahy.Tifrunner.gnm1.ann1.2Y6RK6	-1.01065	1.89658e-06		arahy.Tifrunner.gnm1.ann1.3X0BKP	1.39454	3.27737e-08		arahy.Tifrunner.gnm1.ann1.MV0L3R	2.61999	4.26944e-29		arahy.Tifrunner.gnm1.ann1.313TZM	-2.44654	2.25902e-05
arahy.Tifrunner.gnm1.ann1.2YAK67	2.54102	6.26286e-11		arahy.Tifrunner.gnm1.ann1.3X15P1	2.15009	0.00160925		arahy.Tifrunner.gnm1.ann1.T4QLFX	1.69742	4.27922e-29		arahy.Tifrunner.gnm1.ann1.315CZB	-2.01264	0.00529165
arahy.Tifrunner.gnm1.ann1.2YDG1M	-1.22293	2.22765e-09		arahy.Tifrunner.gnm1.ann1.3X8G46	1.27907	5.87911e-06		arahy.Tifrunner.gnm1.ann1.YXU9YV	2.63339	4.6709e-29		arahy.Tifrunner.gnm1.ann1.31ALDJ	1.55823	1.48408e-07
arahy.Tifrunner.gnm1.ann1.2YJ9FQ	-2.92298	1.57721e-06		arahy.Tifrunner.gnm1.ann1.3X8NRX	3.26902	2.1418e-97		arahy.Tifrunner.gnm1.ann1.XYZ5G8	-2.24896	4.88106e-29		arahy.Tifrunner.gnm1.ann1.31EZX1	2.03135	4.60202e-14
arahy.Tifrunner.gnm1.ann1.2YKG1T	1.63116	9.24114e-05		arahy.Tifrunner.gnm1.ann1.3XNV5U	-1.60449	0.00215831		arahy.Tifrunner.gnm1.ann1.98CSRD	-2.14436	5.16249e-29		arahy.Tifrunner.gnm1.ann1.31H9ZG	1.47303	6.74328e-13
arahy.Tifrunner.gnm1.ann1.2YL4XG	-2.02328	4.98417e-05		arahy.Tifrunner.gnm1.ann1.3YY713	-2.45953	0.000316728		arahy.Tifrunner.gnm1.ann1.YXV5G1	2.27431	5.64957e-29		arahy.Tifrunner.gnm1.ann1.31KTN8	1.16588	5.76464e-09
arahy.Tifrunner.gnm1.ann1.2YRL0L	-2.98085	0.000112901		arahy.Tifrunner.gnm1.ann1.3Z4R3A	-2.28638	5.04376e-07		arahy.Tifrunner.gnm1.ann1.5HCQ47	2.29189	5.70225e-29		arahy.Tifrunner.gnm1.ann1.31L8TN	-1.50648	0.000295069
arahy.Tifrunner.gnm1.ann1.2YW37H	-1.74643	0.00789705		arahy.Tifrunner.gnm1.ann1.3ZMZ00	2.96211	1.31083e-05		arahy.Tifrunner.gnm1.ann1.UF7VZS	-2.66642	5.81587e-29		arahy.Tifrunner.gnm1.ann1.31P5C8	1.53161	0.000983846
arahy.Tifrunner.gnm1.ann1.2Z587T	2.17839	2.25097e-15		arahy.Tifrunner.gnm1.ann1.405Q8S	-1.89503	7.04743e-12		arahy.Tifrunner.gnm1.ann1.23EZU0	1.39464	5.82983e-29		arahy.Tifrunner.gnm1.ann1.31QCP5	2.53014	5.15738e-40
arahy.Tifrunner.gnm1.ann1.2Z58NA	1.82297	5.98709e-05		arahy.Tifrunner.gnm1.ann1.407LUN	-2.34824	2.09542e-10		arahy.Tifrunner.gnm1.ann1.SG0NHV	3.17787	6.26424e-29		arahy.Tifrunner.gnm1.ann1.31RF02	2.15179	3.91092e-22
arahy.Tifrunner.gnm1.ann1.2Z80QE	1.35726	4.09346e-06		arahy.Tifrunner.gnm1.ann1.408BM2	-1.90667	0.00524836		arahy.Tifrunner.gnm1.ann1.AY2SMN	-2.26037	6.54058e-29		arahy.Tifrunner.gnm1.ann1.321WPP	2.01196	9.98644e-23
arahy.Tifrunner.gnm1.ann1.305BSH	-3.29599	2.17706e-22		arahy.Tifrunner.gnm1.ann1.40B6EU	1.14128	0.000121718		arahy.Tifrunner.gnm1.ann1.I77GVJ	5.56776	6.77851e-29		arahy.Tifrunner.gnm1.ann1.322AAU	2.59533	3.07502e-15
arahy.Tifrunner.gnm1.ann1.30A6BG	-1.03482	0.00454617		arahy.Tifrunner.gnm1.ann1.40BCK9	-1.30152	3.10492e-11		arahy.Tifrunner.gnm1.ann1.U9WR63	2.53336	6.95568e-29		arahy.Tifrunner.gnm1.ann1.323PP5	3.82903	8.73914e-08
arahy.Tifrunner.gnm1.ann1.30T4YV	-2.25695	9.88652e-09		arahy.Tifrunner.gnm1.ann1.40EERC	-1.49738	1.43466e-07		arahy.Tifrunner.gnm1.ann1.HT9G48	2.40186	7.02931e-29		arahy.Tifrunner.gnm1.ann1.32EWNN	-1.75093	1.42608e-17
arahy.Tifrunner.gnm1.ann1.30ZBSQ	4.29418	8.92008e-11		arahy.Tifrunner.gnm1.ann1.40G96H	-1.62849	2.33309e-18		arahy.Tifrunner.gnm1.ann1.SNPS34	5.08557	7.10317e-29		arahy.Tifrunner.gnm1.ann1.32LLN4	-1.00856	0.00144603
arahy.Tifrunner.gnm1.ann1.314GF1	-1.20201	7.3699e-06		arahy.Tifrunner.gnm1.ann1.40ITVF	-2.75201	1.7793e-14		arahy.Tifrunner.gnm1.ann1.TNIB2V	-2.96627	7.48949e-29		arahy.Tifrunner.gnm1.ann1.32M24S	2.80187	1.01879e-51
arahy.Tifrunner.gnm1.ann1.319RNX	-1.45577	0.00399284		arahy.Tifrunner.gnm1.ann1.40LNQG	1.07829	4.51965e-05		arahy.Tifrunner.gnm1.ann1.37N44H	1.97146	7.56933e-29		arahy.Tifrunner.gnm1.ann1.32RE9B	2.62784	0.00020124
arahy.Tifrunner.gnm1.ann1.31EZX1	2.65222	6.48787e-08		arahy.Tifrunner.gnm1.ann1.40PHQK	1.24171	0.00772322		arahy.Tifrunner.gnm1.ann1.7WV7S8	2.56752	8.13834e-29		arahy.Tifrunner.gnm1.ann1.32S0SQ	-1.54653	3.14713e-12
arahy.Tifrunner.gnm1.ann1.31J2YT	-1.82571	0.000260898		arahy.Tifrunner.gnm1.ann1.40T6WH	1.34869	1.75601e-15		arahy.Tifrunner.gnm1.ann1.SVGI7B	-2.44132	9.05088e-29		arahy.Tifrunner.gnm1.ann1.332RDU	1.3031	2.77865e-06
arahy.Tifrunner.gnm1.ann1.31N1MT	1.28676	2.45452e-07		arahy.Tifrunner.gnm1.ann1.411K7N	1.44406	3.39045e-05		arahy.Tifrunner.gnm1.ann1.F1RJAK	1.93187	9.36146e-29		arahy.Tifrunner.gnm1.ann1.338FND	2.31946	4.49419e-08
arahy.Tifrunner.gnm1.ann1.31RF02	1.57538	1.71721e-06		arahy.Tifrunner.gnm1.ann1.412CIJ	-1.73471	7.44349e-07		arahy.Tifrunner.gnm1.ann1.CC39BB	2.28153	1.0066e-28		arahy.Tifrunner.gnm1.ann1.339DLQ	2.83812	4.38323e-22
arahy.Tifrunner.gnm1.ann1.32576I	1.25082	0.00219034		arahy.Tifrunner.gnm1.ann1.412CRS	5.06632	1.48505e-130		arahy.Tifrunner.gnm1.ann1.XD5XGS	-2.32754	1.06766e-28		arahy.Tifrunner.gnm1.ann1.33JI2U	-8.43281	3.19878e-58
arahy.Tifrunner.gnm1.ann1.326DW3	1.29652	0.0101808		arahy.Tifrunner.gnm1.ann1.416KLQ	-1.03494	1.72823e-08		arahy.Tifrunner.gnm1.ann1.28F7LT	-2.24465	1.12962e-28		arahy.Tifrunner.gnm1.ann1.33VMBZ	1.05494	3.31475e-07
arahy.Tifrunner.gnm1.ann1.32CFE9	2.88167	1.74069e-20		arahy.Tifrunner.gnm1.ann1.416W9Q	4.09548	2.35275e-47		arahy.Tifrunner.gnm1.ann1.KBR44A	7.25122	1.13793e-28		arahy.Tifrunner.gnm1.ann1.345BN3	1.07417	3.89654e-06
arahy.Tifrunner.gnm1.ann1.32CIDN	-1.62535	1.35071e-05		arahy.Tifrunner.gnm1.ann1.41CPL5	-2.94928	7.30545e-08		arahy.Tifrunner.gnm1.ann1.S8MNPV	3.23797	1.1809e-28		arahy.Tifrunner.gnm1.ann1.3469MM	2.28374	6.13186e-19
arahy.Tifrunner.gnm1.ann1.32IKG8	-2.4872	1.24271e-08		arahy.Tifrunner.gnm1.ann1.425ZXH	1.10514	0.0100574		arahy.Tifrunner.gnm1.ann1.84ERH3	-2.40448	1.17909e-28		arahy.Tifrunner.gnm1.ann1.3475Q7	1.69088	3.57129e-07
arahy.Tifrunner.gnm1.ann1.32JQZQ	1.98628	3.87858e-10		arahy.Tifrunner.gnm1.ann1.427FHC	-1.4475	3.89764e-12		arahy.Tifrunner.gnm1.ann1.1JUP22	3.02489	1.30373e-28		arahy.Tifrunner.gnm1.ann1.34AD6Z	1.65038	1.31616e-06
arahy.Tifrunner.gnm1.ann1.32LLN4	-1.90262	0.000315342		arahy.Tifrunner.gnm1.ann1.42DQ0K	-1.64617	8.20229e-10		arahy.Tifrunner.gnm1.ann1.7VB4VZ	2.72508	1.48799e-28		arahy.Tifrunner.gnm1.ann1.34D5TH	-1.46072	0.00457269
arahy.Tifrunner.gnm1.ann1.32M4WS	-1.71754	0.00348619		arahy.Tifrunner.gnm1.ann1.42KS26	1.70804	1.24689e-09		arahy.Tifrunner.gnm1.ann1.8SX10B	4.16714	1.49891e-28		arahy.Tifrunner.gnm1.ann1.34GL3D	1.43391	1.99463e-06
arahy.Tifrunner.gnm1.ann1.32MEWD	-1.47209	9.03838e-08		arahy.Tifrunner.gnm1.ann1.42NKCZ	-1.71099	2.25808e-06		arahy.Tifrunner.gnm1.ann1.UZ8W9W	2.16007	1.67484e-28		arahy.Tifrunner.gnm1.ann1.34XV9Z	2.11019	4.57807e-71
arahy.Tifrunner.gnm1.ann1.32PDNQ	-2.22926	0.000527743		arahy.Tifrunner.gnm1.ann1.42QDDD	-1.14329	0.00525543		arahy.Tifrunner.gnm1.ann1.XV7JUZ	1.91057	1.90408e-28		arahy.Tifrunner.gnm1.ann1.34Y9P3	1.00578	1.4186e-15
arahy.Tifrunner.gnm1.ann1.32S0SQ	-1.42035	0.0004918		arahy.Tifrunner.gnm1.ann1.42WI7N	5.71404	2.14775e-105		arahy.Tifrunner.gnm1.ann1.4VGG9Y	2.98772	2.01693e-28		arahy.Tifrunner.gnm1.ann1.353GAL	-1.60423	1.04948e-08
arahy.Tifrunner.gnm1.ann1.32T9N9	-2.31762	0.00705834		arahy.Tifrunner.gnm1.ann1.4364K7	1.24619	7.40563e-05		arahy.Tifrunner.gnm1.ann1.S6TVHJ	2.221	2.06441e-28		arahy.Tifrunner.gnm1.ann1.356JQC	2.59361	1.7327e-20
arahy.Tifrunner.gnm1.ann1.338AQV	-1.08212	6.13252e-05		arahy.Tifrunner.gnm1.ann1.438RTV	1.12569	7.06145e-07		arahy.Tifrunner.gnm1.ann1.KTW86Y	4.38675	2.45174e-28		arahy.Tifrunner.gnm1.ann1.35DV36	1.72761	5.70135e-12
arahy.Tifrunner.gnm1.ann1.339UAX	-1.09857	0.00182218		arahy.Tifrunner.gnm1.ann1.438YJL	-1.25458	0.000314415		arahy.Tifrunner.gnm1.ann1.I1MHSE	-1.99189	2.53924e-28		arahy.Tifrunner.gnm1.ann1.35ELPU	2.60535	2.53899e-07
arahy.Tifrunner.gnm1.ann1.33FPJE	-2.92237	1.08071e-07		arahy.Tifrunner.gnm1.ann1.439XX2	-1.15852	0.00081844		arahy.Tifrunner.gnm1.ann1.IC6AW7	-1.49403	2.59044e-28		arahy.Tifrunner.gnm1.ann1.35IWU0	2.4281	8.65276e-25
arahy.Tifrunner.gnm1.ann1.33VMBZ	1.39822	0.00600536		arahy.Tifrunner.gnm1.ann1.43HIPW	-1.20769	0.000407435		arahy.Tifrunner.gnm1.ann1.KN2BTY	-3.29496	2.6593e-28		arahy.Tifrunner.gnm1.ann1.35SLR1	2.06296	1.02493e-14
arahy.Tifrunner.gnm1.ann1.33ZKBH	-1.48977	0.000598059		arahy.Tifrunner.gnm1.ann1.43HVBR	-1.4913	5.45959e-13		arahy.Tifrunner.gnm1.ann1.ZT519T	1.67476	2.73996e-28		arahy.Tifrunner.gnm1.ann1.35X8AA	1.07909	0.00192453
arahy.Tifrunner.gnm1.ann1.345BN3	1.34729	6.22045e-05		arahy.Tifrunner.gnm1.ann1.43Y796	-1.66242	0.0047525		arahy.Tifrunner.gnm1.ann1.YB5YRA	1.86229	2.76615e-28		arahy.Tifrunner.gnm1.ann1.3679YS	-1.25535	5.48792e-05
arahy.Tifrunner.gnm1.ann1.3469MM	1.32847	0.00093049		arahy.Tifrunner.gnm1.ann1.43ZKU2	-1.21334	8.24439e-06		arahy.Tifrunner.gnm1.ann1.FYT1UN	2.32226	2.82645e-28		arahy.Tifrunner.gnm1.ann1.369WQ5	1.32281	1.25388e-05
arahy.Tifrunner.gnm1.ann1.347H2B	1.42942	0.000219712		arahy.Tifrunner.gnm1.ann1.440Q3C	-1.03961	0.00024111		arahy.Tifrunner.gnm1.ann1.V574CD	2.51065	2.94206e-28		arahy.Tifrunner.gnm1.ann1.36A410	3.50506	5.41382e-11
arahy.Tifrunner.gnm1.ann1.34AD6Z	1.05424	8.53152e-05		arahy.Tifrunner.gnm1.ann1.44LNHN	2.20751	0.000597534		arahy.Tifrunner.gnm1.ann1.MS4BP6	3.35105	2.962e-28		arahy.Tifrunner.gnm1.ann1.36GBYI	-1.30161	3.79005e-10
arahy.Tifrunner.gnm1.ann1.34CRUF	3.90536	2.95353e-21		arahy.Tifrunner.gnm1.ann1.4568JG	-1.34665	0.00413439		arahy.Tifrunner.gnm1.ann1.F3S5WR	3.95805	3.01395e-28		arahy.Tifrunner.gnm1.ann1.36H6QC	1.68215	6.19134e-05
arahy.Tifrunner.gnm1.ann1.34DY78	-1.2838	0.0030884		arahy.Tifrunner.gnm1.ann1.4585DL	1.37981	3.26154e-15		arahy.Tifrunner.gnm1.ann1.J62Q7G	-1.5646	3.11142e-28		arahy.Tifrunner.gnm1.ann1.36H6SK	3.48482	3.62924e-29
arahy.Tifrunner.gnm1.ann1.34FLJ3	5.74489	3.54989e-14		arahy.Tifrunner.gnm1.ann1.45B5Q7	-1.22469	0.00286484		arahy.Tifrunner.gnm1.ann1.SI0BUE	-1.56831	3.13343e-28		arahy.Tifrunner.gnm1.ann1.36JDZG	1.21464	6.2581e-18
arahy.Tifrunner.gnm1.ann1.34LCL9	-1.76355	1.0541e-05		arahy.Tifrunner.gnm1.ann1.45PR62	2.27848	4.5931e-18		arahy.Tifrunner.gnm1.ann1.SMIY5J	3.03685	3.34828e-28		arahy.Tifrunner.gnm1.ann1.36QZ6D	3.82212	1.28109e-09
arahy.Tifrunner.gnm1.ann1.34Y9P3	1.41956	1.30031e-08		arahy.Tifrunner.gnm1.ann1.45XZWW	3.91167	1.38068e-13		arahy.Tifrunner.gnm1.ann1.R1QDN0	4.66355	3.53941e-28		arahy.Tifrunner.gnm1.ann1.36STHL	1.60513	8.03471e-16
arahy.Tifrunner.gnm1.ann1.354T1Y	-1.24048	3.00477e-05		arahy.Tifrunner.gnm1.ann1.45ZRCR	1.05122	0.0053784		arahy.Tifrunner.gnm1.ann1.PHM8DT	1.66179	3.71273e-28		arahy.Tifrunner.gnm1.ann1.36XQKP	1.81786	1.44392e-17
arahy.Tifrunner.gnm1.ann1.356JQC	7.51065	1.24956e-53		arahy.Tifrunner.gnm1.ann1.46M2KL	-1.07438	2.42688e-05		arahy.Tifrunner.gnm1.ann1.9GKA2G	5.67741	3.9268e-28		arahy.Tifrunner.gnm1.ann1.370AXC	1.46697	2.54678e-05
arahy.Tifrunner.gnm1.ann1.35R1UP	2.11706	0.000111977		arahy.Tifrunner.gnm1.ann1.46R54Y	1.27521	0.00394412		arahy.Tifrunner.gnm1.ann1.35SLR1	2.4891	4.17842e-28		arahy.Tifrunner.gnm1.ann1.37CDWJ	4.90853	5.21234e-20
arahy.Tifrunner.gnm1.ann1.35WB4A	-1.04803	1.97956e-05		arahy.Tifrunner.gnm1.ann1.46TCXF	1.55663	8.56858e-10		arahy.Tifrunner.gnm1.ann1.FFL3CR	2.41846	4.69734e-28		arahy.Tifrunner.gnm1.ann1.37ETDL	1.46283	1.1855e-16
arahy.Tifrunner.gnm1.ann1.362ZE3	-5.29279	8.54704e-43		arahy.Tifrunner.gnm1.ann1.46W8J9	1.46982	9.01517e-11		arahy.Tifrunner.gnm1.ann1.U6SX92	1.5217	4.71162e-28		arahy.Tifrunner.gnm1.ann1.37N44H	1.28473	9.43051e-11
arahy.Tifrunner.gnm1.ann1.36D870	1.0303	0.00155776		arahy.Tifrunner.gnm1.ann1.46XLY6	-1.45669	0.0025875		arahy.Tifrunner.gnm1.ann1.0GWZ16	3.05056	4.89031e-28		arahy.Tifrunner.gnm1.ann1.37P1GN	2.85039	4.9928e-10
arahy.Tifrunner.gnm1.ann1.36H6QC	1.97954	4.77787e-08		arahy.Tifrunner.gnm1.ann1.46YC1P	-1.21825	0.000441189		arahy.Tifrunner.gnm1.ann1.21TZH2	4.46534	5.00406e-28		arahy.Tifrunner.gnm1.ann1.37QJR4	-1.45772	2.41964e-13
arahy.Tifrunner.gnm1.ann1.36KCAZ	1.50412	1.80814e-06		arahy.Tifrunner.gnm1.ann1.47CT68	-1.31382	8.37545e-08		arahy.Tifrunner.gnm1.ann1.8X2RLQ	-1.82518	5.44731e-28		arahy.Tifrunner.gnm1.ann1.37WV86	-1.17715	1.11915e-11
arahy.Tifrunner.gnm1.ann1.36MNWU	-2.09284	1.38565e-05		arahy.Tifrunner.gnm1.ann1.47HK44	-1.15029	1.52215e-05		arahy.Tifrunner.gnm1.ann1.T6IMA7	2.63151	5.53068e-28		arahy.Tifrunner.gnm1.ann1.37ZKFY	1.42554	2.00638e-08
arahy.Tifrunner.gnm1.ann1.36PEC4	-1.75728	0.00851321		arahy.Tifrunner.gnm1.ann1.47MQLD	1.22668	0.000520156		arahy.Tifrunner.gnm1.ann1.34XV9Z	2.78222	6.61012e-28		arahy.Tifrunner.gnm1.ann1.380HSJ	1.77506	5.42162e-10
arahy.Tifrunner.gnm1.ann1.36Q8NS	-1.37719	1.64314e-10		arahy.Tifrunner.gnm1.ann1.47PCZJ	-1.87582	9.77964e-09		arahy.Tifrunner.gnm1.ann1.22YNXL	-3.03448	6.63371e-28		arahy.Tifrunner.gnm1.ann1.3895TY	-1.45936	5.05126e-09
arahy.Tifrunner.gnm1.ann1.374HIW	-2.88089	6.92098e-31		arahy.Tifrunner.gnm1.ann1.47SLIZ	-1.51231	0.00771456		arahy.Tifrunner.gnm1.ann1.AL67ST	3.17652	6.89737e-28		arahy.Tifrunner.gnm1.ann1.38CHVS	-1.11975	8.14354e-05
arahy.Tifrunner.gnm1.ann1.37A62C	1.10306	0.00295604		arahy.Tifrunner.gnm1.ann1.47SX7B	1.54001	2.07682e-16		arahy.Tifrunner.gnm1.ann1.NJ1UU6	7.1896	7.41807e-28		arahy.Tifrunner.gnm1.ann1.38FA9N	-2.93802	6.04006e-24
arahy.Tifrunner.gnm1.ann1.37FE2U	1.11685	0.000219929		arahy.Tifrunner.gnm1.ann1.487MWI	-1.83382	1.22825e-07		arahy.Tifrunner.gnm1.ann1.CR7105	5.17026	7.88367e-28		arahy.Tifrunner.gnm1.ann1.38ICVW	5.39918	2.59336e-20
arahy.Tifrunner.gnm1.ann1.37HYKA	-3.09372	6.76794e-08		arahy.Tifrunner.gnm1.ann1.48KEPM	-2.48799	4.81556e-26		arahy.Tifrunner.gnm1.ann1.73DSWE	2.53634	8.12511e-28		arahy.Tifrunner.gnm1.ann1.38LFP6	-1.32113	0.00344733
arahy.Tifrunner.gnm1.ann1.37KC61	1.74804	0.00210313		arahy.Tifrunner.gnm1.ann1.48VSFH	-1.75311	9.88454e-05		arahy.Tifrunner.gnm1.ann1.7L21K7	-2.62083	8.21842e-28		arahy.Tifrunner.gnm1.ann1.38UJZE	-1.16716	3.63465e-05
arahy.Tifrunner.gnm1.ann1.37P1GN	2.69106	4.67296e-10		arahy.Tifrunner.gnm1.ann1.4929ND	-1.6054	2.22732e-12		arahy.Tifrunner.gnm1.ann1.N6C5BI	-3.20095	8.21779e-28		arahy.Tifrunner.gnm1.ann1.38W5QX	1.07569	0.000297351
arahy.Tifrunner.gnm1.ann1.385NRS	1.54188	2.16248e-14		arahy.Tifrunner.gnm1.ann1.49BDLC	-1.70034	0.00807298		arahy.Tifrunner.gnm1.ann1.H92XRP	-2.6256	8.52679e-28		arahy.Tifrunner.gnm1.ann1.38YHDK	1.61142	1.33977e-08
arahy.Tifrunner.gnm1.ann1.386HL4	-1.48184	0.000295543		arahy.Tifrunner.gnm1.ann1.49H271	-1.84589	1.38776e-13		arahy.Tifrunner.gnm1.ann1.M7LXLQ	-3.21864	1.05101e-27		arahy.Tifrunner.gnm1.ann1.392SEK	-1.06604	8.76131e-08
arahy.Tifrunner.gnm1.ann1.38YHDK	2.92608	1.85816e-09		arahy.Tifrunner.gnm1.ann1.49I11A	1.73375	7.6132e-09		arahy.Tifrunner.gnm1.ann1.9KBM2K	-1.7454	1.11066e-27		arahy.Tifrunner.gnm1.ann1.39CHZ5	1.04122	0.00214547
arahy.Tifrunner.gnm1.ann1.390KDZ	-1.29844	1.64747e-06		arahy.Tifrunner.gnm1.ann1.49QGSQ	2.20757	2.50475e-08		arahy.Tifrunner.gnm1.ann1.8I5BUK	1.75493	1.12103e-27		arahy.Tifrunner.gnm1.ann1.39HWVH	1.60719	2.81203e-06
arahy.Tifrunner.gnm1.ann1.392SEK	-4.3976	3.25496e-27		arahy.Tifrunner.gnm1.ann1.49RGKV	-1.78845	0.00728031		arahy.Tifrunner.gnm1.ann1.JMIG5W	2.0701	1.19801e-27		arahy.Tifrunner.gnm1.ann1.39NQDQ	1.77384	3.30641e-23
arahy.Tifrunner.gnm1.ann1.397P62	-1.05517	0.000112733		arahy.Tifrunner.gnm1.ann1.49TU8N	1.05078	0.00095705		arahy.Tifrunner.gnm1.ann1.6P2K74	-2.03809	1.34989e-27		arahy.Tifrunner.gnm1.ann1.39XWKV	-1.09287	1.71063e-26
arahy.Tifrunner.gnm1.ann1.399KXC	-1.96932	1.49847e-05		arahy.Tifrunner.gnm1.ann1.49U33C	-2.62402	2.47875e-08		arahy.Tifrunner.gnm1.ann1.B3UXLR	3.77334	1.39331e-27		arahy.Tifrunner.gnm1.ann1.3ANN6B	1.3125	3.99519e-09
arahy.Tifrunner.gnm1.ann1.39HZ5K	1.53447	6.77925e-05		arahy.Tifrunner.gnm1.ann1.4A371W	3.00522	9.88331e-06		arahy.Tifrunner.gnm1.ann1.2L9WSA	2.0594	1.56854e-27		arahy.Tifrunner.gnm1.ann1.3B1CVE	-3.00231	1.50189e-09
arahy.Tifrunner.gnm1.ann1.39X4A2	-1.38637	0.000223045		arahy.Tifrunner.gnm1.ann1.4A8W5C	-1.49604	5.21855e-09		arahy.Tifrunner.gnm1.ann1.U4EY6G	3.31296	1.72919e-27		arahy.Tifrunner.gnm1.ann1.3B8Q14	5.5241	7.00467e-159
arahy.Tifrunner.gnm1.ann1.39XWKV	-1.93374	1.13333e-11		arahy.Tifrunner.gnm1.ann1.4B5N5U	-1.14486	4.96909e-05		arahy.Tifrunner.gnm1.ann1.12FCEZ	2.39429	1.81308e-27		arahy.Tifrunner.gnm1.ann1.3B9L35	2.06558	2.68608e-08
arahy.Tifrunner.gnm1.ann1.3A0B2Z	-2.74432	5.403e-08		arahy.Tifrunner.gnm1.ann1.4BI446	-1.62753	1.87754e-09		arahy.Tifrunner.gnm1.ann1.3KU04F	1.86444	1.84668e-27		arahy.Tifrunner.gnm1.ann1.3B9WQN	-1.74244	3.74139e-11
arahy.Tifrunner.gnm1.ann1.3A36EA	-1.3063	0.00219151		arahy.Tifrunner.gnm1.ann1.4BL86F	4.52629	7.73808e-25		arahy.Tifrunner.gnm1.ann1.KYAL0U	6.99323	2.19874e-27		arahy.Tifrunner.gnm1.ann1.3BBB4R	3.4595	1.0484e-06
arahy.Tifrunner.gnm1.ann1.3A58UF	-1.71413	2.69227e-07		arahy.Tifrunner.gnm1.ann1.4BM18T	-1.51676	6.70347e-06		arahy.Tifrunner.gnm1.ann1.E570TZ	3.16725	2.25286e-27		arahy.Tifrunner.gnm1.ann1.3BDP96	1.18822	1.09112e-07
arahy.Tifrunner.gnm1.ann1.3AD2DT	2.57	1.27409e-09		arahy.Tifrunner.gnm1.ann1.4BNM0X	-1.79919	5.35214e-05		arahy.Tifrunner.gnm1.ann1.JW0C82	2.42136	2.2812e-27		arahy.Tifrunner.gnm1.ann1.3BRQ4W	-1.78773	1.87807e-08
arahy.Tifrunner.gnm1.ann1.3ASH47	-1.44151	1.40727e-07		arahy.Tifrunner.gnm1.ann1.4D812E	-1.65646	0.00101537		arahy.Tifrunner.gnm1.ann1.339DLQ	4.0057	2.38543e-27		arahy.Tifrunner.gnm1.ann1.3BX83E	1.36563	3.00425e-22
arahy.Tifrunner.gnm1.ann1.3B8Q14	1.69738	0.00586114		arahy.Tifrunner.gnm1.ann1.4D8WK1	-1.34577	1.96611e-08		arahy.Tifrunner.gnm1.ann1.YL5GR7	2.52794	2.57221e-27		arahy.Tifrunner.gnm1.ann1.3C5GWG	-1.62223	1.90716e-08
arahy.Tifrunner.gnm1.ann1.3BDP96	2.79753	2.437e-12		arahy.Tifrunner.gnm1.ann1.4DKU0T	1.21543	0.000109746		arahy.Tifrunner.gnm1.ann1.0S4LAK	7.18743	2.58457e-27		arahy.Tifrunner.gnm1.ann1.3C70LE	2.14392	1.98015e-51
arahy.Tifrunner.gnm1.ann1.3BU2IH	-5.66284	2.79888e-49		arahy.Tifrunner.gnm1.ann1.4DN9V9	1.78855	0.00875867		arahy.Tifrunner.gnm1.ann1.7X145I	3.70859	2.68081e-27		arahy.Tifrunner.gnm1.ann1.3C7G22	3.34496	1.17347e-20
arahy.Tifrunner.gnm1.ann1.3C4V56	1.14472	0.000193323		arahy.Tifrunner.gnm1.ann1.4DPV3H	1.96437	1.08524e-08		arahy.Tifrunner.gnm1.ann1.Y79R9F	-1.52681	2.73041e-27		arahy.Tifrunner.gnm1.ann1.3CD1QA	-1.71828	1.01335e-24
arahy.Tifrunner.gnm1.ann1.3CB71M	-3.8049	2.42414e-06		arahy.Tifrunner.gnm1.ann1.4DUV6V	2.76696	2.07058e-35		arahy.Tifrunner.gnm1.ann1.JFDH9F	7.03282	3.13317e-27		arahy.Tifrunner.gnm1.ann1.3CSG3S	-1.70691	3.94684e-31
arahy.Tifrunner.gnm1.ann1.3CD1QA	-1.39982	0.00448219		arahy.Tifrunner.gnm1.ann1.4DYP8N	1.60229	0.00454706		arahy.Tifrunner.gnm1.ann1.JJEK9U	-3.17927	3.24764e-27		arahy.Tifrunner.gnm1.ann1.3DCX8V	-2.32812	7.78467e-16
arahy.Tifrunner.gnm1.ann1.3CRQ59	-1.70335	0.000751853		arahy.Tifrunner.gnm1.ann1.4E1D17	-1.40311	0.00583744		arahy.Tifrunner.gnm1.ann1.083TJ3	-2.83898	3.49959e-27		arahy.Tifrunner.gnm1.ann1.3DVL7K	2.13974	7.45706e-11
arahy.Tifrunner.gnm1.ann1.3D1CEA	2.15442	0.00023448		arahy.Tifrunner.gnm1.ann1.4E592X	-1.04779	2.31408e-08		arahy.Tifrunner.gnm1.ann1.I21QA9	1.4633	3.52962e-27		arahy.Tifrunner.gnm1.ann1.3DY3DI	-1.01364	1.53896e-05
arahy.Tifrunner.gnm1.ann1.3D346W	1.12281	0.000149899		arahy.Tifrunner.gnm1.ann1.4E8DC4	2.44818	0.000294801		arahy.Tifrunner.gnm1.ann1.K6QUG2	-1.8569	4.25065e-27		arahy.Tifrunner.gnm1.ann1.3DZG8W	3.42514	2.26643e-55
arahy.Tifrunner.gnm1.ann1.3D57QD	-1.4949	0.00504187		arahy.Tifrunner.gnm1.ann1.4F27GG	1.32631	0.0108271		arahy.Tifrunner.gnm1.ann1.W1F2QM	1.72135	5.01881e-27		arahy.Tifrunner.gnm1.ann1.3E1AF2	1.26574	5.40269e-05
arahy.Tifrunner.gnm1.ann1.3D7MPL	-2.11183	0.00611283		arahy.Tifrunner.gnm1.ann1.4F6GHG	-2.97493	6.29493e-10		arahy.Tifrunner.gnm1.ann1.IRIV1V	-3.51609	5.34557e-27		arahy.Tifrunner.gnm1.ann1.3E45N9	2.71449	1.63638e-23
arahy.Tifrunner.gnm1.ann1.3DIB68	1.53597	2.44935e-07		arahy.Tifrunner.gnm1.ann1.4F85GC	-2.11169	2.43223e-05		arahy.Tifrunner.gnm1.ann1.85FVGB	4.07576	6.71856e-27		arahy.Tifrunner.gnm1.ann1.3EG1ZL	-1.65521	1.09489e-05
arahy.Tifrunner.gnm1.ann1.3DT704	-2.52869	0.00141801		arahy.Tifrunner.gnm1.ann1.4GF8V7	1.31128	0.00213517		arahy.Tifrunner.gnm1.ann1.3CSG3S	-1.87448	7.20434e-27		arahy.Tifrunner.gnm1.ann1.3EVA1Y	1.85969	1.77552e-46
arahy.Tifrunner.gnm1.ann1.3DT8QY	-2.69252	0.0017662		arahy.Tifrunner.gnm1.ann1.4GQZ4H	-1.44721	0.00847978		arahy.Tifrunner.gnm1.ann1.UYA8EU	2.60376	7.20045e-27		arahy.Tifrunner.gnm1.ann1.3EW3TZ	-2.05589	0.00219048
arahy.Tifrunner.gnm1.ann1.3DU7SY	-1.97001	9.65541e-05		arahy.Tifrunner.gnm1.ann1.4H3NCC	-1.09723	1.6255e-05		arahy.Tifrunner.gnm1.ann1.3R7UBK	6.02725	7.69385e-27		arahy.Tifrunner.gnm1.ann1.3F7RX4	1.20408	5.8074e-05
arahy.Tifrunner.gnm1.ann1.3DY3DI	-3.38809	7.20253e-25		arahy.Tifrunner.gnm1.ann1.4H3PV4	1.3636	1.90733e-06		arahy.Tifrunner.gnm1.ann1.FVC51Z	4.05531	7.9869e-27		arahy.Tifrunner.gnm1.ann1.3FCU7M	-1.18899	1.92817e-12
arahy.Tifrunner.gnm1.ann1.3E2B2N	-1.04707	0.00986336		arahy.Tifrunner.gnm1.ann1.4H9MWH	1.68549	6.57793e-05		arahy.Tifrunner.gnm1.ann1.0II3I9	2.2324	9.14892e-27		arahy.Tifrunner.gnm1.ann1.3FKV6Z	1.59736	0.00590843
arahy.Tifrunner.gnm1.ann1.3E4AL2	-2.45759	4.81067e-10		arahy.Tifrunner.gnm1.ann1.4HBL4W	-1.31858	8.33374e-07		arahy.Tifrunner.gnm1.ann1.F45BIC	-1.57195	9.40225e-27		arahy.Tifrunner.gnm1.ann1.3FR1H5	1.16571	0.000421378
arahy.Tifrunner.gnm1.ann1.3E9X4W	1.02164	7.86556e-06		arahy.Tifrunner.gnm1.ann1.4HU4LR	-1.28227	1.58807e-10		arahy.Tifrunner.gnm1.ann1.S4RYHR	2.06638	1.00748e-26		arahy.Tifrunner.gnm1.ann1.3GMY5M	2.74327	2.11428e-35
arahy.Tifrunner.gnm1.ann1.3EVA1Y	1.12404	0.00632879		arahy.Tifrunner.gnm1.ann1.4I3R3X	-1.20344	4.39504e-06		arahy.Tifrunner.gnm1.ann1.WIFH5L	2.24157	1.04419e-26		arahy.Tifrunner.gnm1.ann1.3H9TDX	-1.98614	2.06333e-08
arahy.Tifrunner.gnm1.ann1.3F3WIY	-2.7497	1.23612e-14		arahy.Tifrunner.gnm1.ann1.4IG6PJ	-1.17882	1.46233e-11		arahy.Tifrunner.gnm1.ann1.S9E7CF	-1.99513	1.1089e-26		arahy.Tifrunner.gnm1.ann1.3HNX76	1.69226	4.36461e-45
arahy.Tifrunner.gnm1.ann1.3F7RX4	1.79463	7.9508e-09		arahy.Tifrunner.gnm1.ann1.4IPC1A	1.11813	5.56697e-08		arahy.Tifrunner.gnm1.ann1.NZ6SRJ	3.59403	1.10786e-26		arahy.Tifrunner.gnm1.ann1.3I7H6G	-1.1645	1.16724e-06
arahy.Tifrunner.gnm1.ann1.3FQ6RN	-1.02218	3.8876e-06		arahy.Tifrunner.gnm1.ann1.4IXQ36	-1.51993	7.29845e-09		arahy.Tifrunner.gnm1.ann1.VQZ6F0	2.36581	1.30775e-26		arahy.Tifrunner.gnm1.ann1.3IB3IU	2.79497	6.13054e-17
arahy.Tifrunner.gnm1.ann1.3FT6ZD	-1.49914	1.5232e-05		arahy.Tifrunner.gnm1.ann1.4J2790	-1.02563	0.00774354		arahy.Tifrunner.gnm1.ann1.HD7TF9	-2.24778	1.33118e-26		arahy.Tifrunner.gnm1.ann1.3IE9NB	1.24359	1.03267e-09
arahy.Tifrunner.gnm1.ann1.3G8GKP	-1.62496	0.000361129		arahy.Tifrunner.gnm1.ann1.4J2USK	2.33705	2.94011e-07		arahy.Tifrunner.gnm1.ann1.DY2W05	5.41322	1.36096e-26		arahy.Tifrunner.gnm1.ann1.3J2MYH	-1.06993	3.51944e-05
arahy.Tifrunner.gnm1.ann1.3G9GV6	2.16622	4.31969e-08		arahy.Tifrunner.gnm1.ann1.4J5UF2	-1.25495	0.00429193		arahy.Tifrunner.gnm1.ann1.XBG8XU	-3.76502	1.39171e-26		arahy.Tifrunner.gnm1.ann1.3JC75E	1.55828	1.90441e-07
arahy.Tifrunner.gnm1.ann1.3GEX4P	2.36484	0.00602579		arahy.Tifrunner.gnm1.ann1.4JG1UT	-1.7718	7.4397e-05		arahy.Tifrunner.gnm1.ann1.356JQC	2.8374	1.41175e-26		arahy.Tifrunner.gnm1.ann1.3JGR80	-1.9904	0.000127299
arahy.Tifrunner.gnm1.ann1.3GP07U	1.54082	1.34667e-06		arahy.Tifrunner.gnm1.ann1.4JHW71	3.58252	7.67263e-08		arahy.Tifrunner.gnm1.ann1.13MW22	-6.3281	1.43059e-26		arahy.Tifrunner.gnm1.ann1.3JIH5H	1.91911	8.19268e-17
arahy.Tifrunner.gnm1.ann1.3GVN5D	1.81767	1.32016e-07		arahy.Tifrunner.gnm1.ann1.4JIJ99	2.33932	0.000322396		arahy.Tifrunner.gnm1.ann1.H0FE8D	4.13325	1.51576e-26		arahy.Tifrunner.gnm1.ann1.3JW4UR	1.14483	2.8755e-09
arahy.Tifrunner.gnm1.ann1.3H0FM5	-1.6071	0.00165584		arahy.Tifrunner.gnm1.ann1.4KJ3L6	1.06618	8.23754e-06		arahy.Tifrunner.gnm1.ann1.58XCKB	1.61086	1.77938e-26		arahy.Tifrunner.gnm1.ann1.3K2WNH	1.90758	1.19954e-14
arahy.Tifrunner.gnm1.ann1.3H63LQ	-1.72314	0.00973714		arahy.Tifrunner.gnm1.ann1.4KS3J9	-1.60353	1.5906e-07		arahy.Tifrunner.gnm1.ann1.EZE0FP	1.98278	1.79416e-26		arahy.Tifrunner.gnm1.ann1.3K6508	5.35614	5.44087e-32
arahy.Tifrunner.gnm1.ann1.3HIG3T	-1.37237	0.00691196		arahy.Tifrunner.gnm1.ann1.4KW7H9	-1.24406	1.55173e-08		arahy.Tifrunner.gnm1.ann1.IJY9PN	2.77883	1.83443e-26		arahy.Tifrunner.gnm1.ann1.3KU04F	1.68138	2.85366e-28
arahy.Tifrunner.gnm1.ann1.3HN607	1.84194	0.00240851		arahy.Tifrunner.gnm1.ann1.4KXQ87	1.15636	8.5192e-10		arahy.Tifrunner.gnm1.ann1.25U7NT	3.11987	1.87412e-26		arahy.Tifrunner.gnm1.ann1.3L5TD6	-1.14047	1.23978e-05
arahy.Tifrunner.gnm1.ann1.3HNX76	4.58137	8.37639e-15		arahy.Tifrunner.gnm1.ann1.4L2VPC	-2.4446	0.000144789		arahy.Tifrunner.gnm1.ann1.8I98WG	1.77221	2.52726e-26		arahy.Tifrunner.gnm1.ann1.3LB61T	-1.7077	1.70317e-06
arahy.Tifrunner.gnm1.ann1.3HQ27V	-2.42286	1.23153e-10		arahy.Tifrunner.gnm1.ann1.4L4LDY	-4.10304	2.60828e-11		arahy.Tifrunner.gnm1.ann1.FCR0TM	4.03893	2.54263e-26		arahy.Tifrunner.gnm1.ann1.3LC685	1.36623	6.28666e-16
arahy.Tifrunner.gnm1.ann1.3HRB74	6.21459	5.06431e-18		arahy.Tifrunner.gnm1.ann1.4L64XG	-1.90615	5.52376e-06		arahy.Tifrunner.gnm1.ann1.1798VR	2.95572	2.66468e-26		arahy.Tifrunner.gnm1.ann1.3LM8QV	3.04871	5.99992e-32
arahy.Tifrunner.gnm1.ann1.3I28FP	-1.67488	2.34439e-06		arahy.Tifrunner.gnm1.ann1.4L7A6H	1.13111	0.000372322		arahy.Tifrunner.gnm1.ann1.TC7Y0P	2.77812	2.77617e-26		arahy.Tifrunner.gnm1.ann1.3LP6X8	-1.64347	1.24041e-05
arahy.Tifrunner.gnm1.ann1.3I7H6G	-3.12923	8.95395e-05		arahy.Tifrunner.gnm1.ann1.4LFN69	-4.58109	4.02558e-14		arahy.Tifrunner.gnm1.ann1.IATE2P	4.07011	3.09282e-26		arahy.Tifrunner.gnm1.ann1.3LX766	1.87032	0.00988754
arahy.Tifrunner.gnm1.ann1.3IE9NB	4.11169	2.81456e-30		arahy.Tifrunner.gnm1.ann1.4LNU01	1.77658	0.00916781		arahy.Tifrunner.gnm1.ann1.PZSL5Y	4.29975	3.09565e-26		arahy.Tifrunner.gnm1.ann1.3M1W8D	1.76779	0.000109872
arahy.Tifrunner.gnm1.ann1.3IGY6I	-1.7405	3.18825e-05		arahy.Tifrunner.gnm1.ann1.4LT7UJ	-1.11136	0.00767001		arahy.Tifrunner.gnm1.ann1.DA1J6X	1.90085	3.71698e-26		arahy.Tifrunner.gnm1.ann1.3M3641	-1.27147	0.00856004
arahy.Tifrunner.gnm1.ann1.3IH7MW	-2.47734	3.80013e-13		arahy.Tifrunner.gnm1.ann1.4M1UXJ	-1.54388	0.00322828		arahy.Tifrunner.gnm1.ann1.58WDF9	-1.68479	3.76195e-26		arahy.Tifrunner.gnm1.ann1.3M3YVQ	1.29171	0.000171661
arahy.Tifrunner.gnm1.ann1.3INE6D	4.63401	1.32308e-19		arahy.Tifrunner.gnm1.ann1.4MV4X2	1.27277	1.2227e-08		arahy.Tifrunner.gnm1.ann1.GIJ59W	3.44172	3.92303e-26		arahy.Tifrunner.gnm1.ann1.3M8WGZ	-2.1981	3.20221e-17
arahy.Tifrunner.gnm1.ann1.3J2MYH	1.41367	0.00555522		arahy.Tifrunner.gnm1.ann1.4N1DCM	-1.13986	0.00853974		arahy.Tifrunner.gnm1.ann1.291MZ5	3.21429	3.99033e-26		arahy.Tifrunner.gnm1.ann1.3M9C0M	1.35198	1.25558e-10
arahy.Tifrunner.gnm1.ann1.3JIH5H	1.57115	0.000221271		arahy.Tifrunner.gnm1.ann1.4N44WU	-1.19324	9.2955e-05		arahy.Tifrunner.gnm1.ann1.J9N3PQ	4.12231	4.16079e-26		arahy.Tifrunner.gnm1.ann1.3M9N2T	-1.18324	2.43842e-05
arahy.Tifrunner.gnm1.ann1.3JW4UR	-1.9528	0.00284146		arahy.Tifrunner.gnm1.ann1.4N6INR	-1.26109	2.78168e-11		arahy.Tifrunner.gnm1.ann1.S9CZ9A	2.6059	4.20134e-26		arahy.Tifrunner.gnm1.ann1.3ML67S	1.68915	2.04318e-31
arahy.Tifrunner.gnm1.ann1.3K6508	4.93806	1.07637e-12		arahy.Tifrunner.gnm1.ann1.4N8Z75	5.55061	1.3061e-20		arahy.Tifrunner.gnm1.ann1.GFB1EK	6.95993	4.39775e-26		arahy.Tifrunner.gnm1.ann1.3MSB0H	-2.21664	0.000226268
arahy.Tifrunner.gnm1.ann1.3KSC2Z	1.8109	7.64973e-16		arahy.Tifrunner.gnm1.ann1.4PHN98	-2.46264	0.000217404		arahy.Tifrunner.gnm1.ann1.UC02TM	2.79256	4.44828e-26		arahy.Tifrunner.gnm1.ann1.3N3JU3	1.06275	0.00495668
arahy.Tifrunner.gnm1.ann1.3KX6TS	-3.5536	2.48339e-05		arahy.Tifrunner.gnm1.ann1.4PJH6V	1.24412	6.15662e-16		arahy.Tifrunner.gnm1.ann1.WKI3HS	2.63675	4.44883e-26		arahy.Tifrunner.gnm1.ann1.3N9KBA	1.04994	3.24171e-19
arahy.Tifrunner.gnm1.ann1.3L3XV6	-2.08396	3.45017e-07		arahy.Tifrunner.gnm1.ann1.4PXD14	-1.89535	3.193e-06		arahy.Tifrunner.gnm1.ann1.VC185S	6.96818	4.45863e-26		arahy.Tifrunner.gnm1.ann1.3N9Z1Q	-1.15824	6.34137e-08
arahy.Tifrunner.gnm1.ann1.3L8G5X	-2.66022	0.00200837		arahy.Tifrunner.gnm1.ann1.4Q6J36	-1.08221	0.00106722		arahy.Tifrunner.gnm1.ann1.1F4WXR	2.12371	4.5341e-26		arahy.Tifrunner.gnm1.ann1.3NFB3J	3.19621	6.62628e-07
arahy.Tifrunner.gnm1.ann1.3LB61T	-4.08251	6.72218e-07		arahy.Tifrunner.gnm1.ann1.4R8S2X	-1.29563	0.000829408		arahy.Tifrunner.gnm1.ann1.K5PPYT	-1.69166	4.56758e-26		arahy.Tifrunner.gnm1.ann1.3NQ7J1	2.83657	5.36047e-13
arahy.Tifrunner.gnm1.ann1.3LG0D6	1.64274	7.63103e-05		arahy.Tifrunner.gnm1.ann1.4R9DEN	4.90122	3.10434e-121		arahy.Tifrunner.gnm1.ann1.5YH4B6	2.90723	4.75494e-26		arahy.Tifrunner.gnm1.ann1.3NS56Y	-1.01337	0.00125466
arahy.Tifrunner.gnm1.ann1.3LM8QV	2.21748	1.74605e-05		arahy.Tifrunner.gnm1.ann1.4RXH8Y	-1.25984	0.0111458		arahy.Tifrunner.gnm1.ann1.5X1F0G	7.00119	5.31713e-26		arahy.Tifrunner.gnm1.ann1.3NX5WZ	2.49226	0.000587089
arahy.Tifrunner.gnm1.ann1.3LP6X8	-1.87897	3.93709e-06		arahy.Tifrunner.gnm1.ann1.4S0H6B	1.59455	2.73279e-17		arahy.Tifrunner.gnm1.ann1.YL0Q9N	1.80231	5.88349e-26		arahy.Tifrunner.gnm1.ann1.3PQ3AI	3.93039	3.30262e-53
arahy.Tifrunner.gnm1.ann1.3M33GA	-1.70844	0.00322529		arahy.Tifrunner.gnm1.ann1.4S2L0G	7.71392	3.39518e-54		arahy.Tifrunner.gnm1.ann1.TI8HRK	-1.78913	6.13737e-26		arahy.Tifrunner.gnm1.ann1.3Q2PIU	3.78356	9.93652e-24
arahy.Tifrunner.gnm1.ann1.3M8WGZ	-1.69411	2.70729e-16		arahy.Tifrunner.gnm1.ann1.4S33SI	-1.06958	0.000450411		arahy.Tifrunner.gnm1.ann1.1FH2KY	2.13016	6.43797e-26		arahy.Tifrunner.gnm1.ann1.3QP4KI	1.22786	0.000380678
arahy.Tifrunner.gnm1.ann1.3ML67S	1.06048	1.07761e-05		arahy.Tifrunner.gnm1.ann1.4S5M9U	1.52344	3.85759e-22		arahy.Tifrunner.gnm1.ann1.VZK86E	2.63455	6.62333e-26		arahy.Tifrunner.gnm1.ann1.3R7UBK	5.84311	1.23269e-26
arahy.Tifrunner.gnm1.ann1.3N6FKX	1.22652	0.000500819		arahy.Tifrunner.gnm1.ann1.4S7D56	2.44089	0.000269895		arahy.Tifrunner.gnm1.ann1.Q4USAB	1.92745	6.75831e-26		arahy.Tifrunner.gnm1.ann1.3RFM2L	3.94554	4.00578e-09
arahy.Tifrunner.gnm1.ann1.3N6K0N	1.82123	7.0283e-06		arahy.Tifrunner.gnm1.ann1.4SM61H	-1.79731	2.68394e-08		arahy.Tifrunner.gnm1.ann1.YH7XEC	3.54231	6.77444e-26		arahy.Tifrunner.gnm1.ann1.3RGS9M	1.51051	1.20792e-13
arahy.Tifrunner.gnm1.ann1.3NBS2E	-2.56981	2.99753e-05		arahy.Tifrunner.gnm1.ann1.4SQ8M9	2.40343	0.000111588		arahy.Tifrunner.gnm1.ann1.W54VUE	4.30601	6.91626e-26		arahy.Tifrunner.gnm1.ann1.3RP3M7	2.76247	1.41652e-22
arahy.Tifrunner.gnm1.ann1.3NC18N	-2.16676	2.33292e-09		arahy.Tifrunner.gnm1.ann1.4T0CVS	-2.22817	1.3423e-09		arahy.Tifrunner.gnm1.ann1.XRS16L	-1.83323	6.93387e-26		arahy.Tifrunner.gnm1.ann1.3S3A7C	-1.02608	6.88751e-08
arahy.Tifrunner.gnm1.ann1.3P5RS6	-1.4761	1.37973e-05		arahy.Tifrunner.gnm1.ann1.4T4T3L	-1.33864	0.000687738		arahy.Tifrunner.gnm1.ann1.8YD2L3	6.9145	7.86728e-26		arahy.Tifrunner.gnm1.ann1.3S4WCE	1.75134	1.11638e-34
arahy.Tifrunner.gnm1.ann1.3P9E70	-3.27106	5.0871e-05		arahy.Tifrunner.gnm1.ann1.4T5RFS	1.83693	7.25853e-15		arahy.Tifrunner.gnm1.ann1.DXZI51	2.31475	7.94316e-26		arahy.Tifrunner.gnm1.ann1.3T6XNU	-1.50328	2.10859e-12
arahy.Tifrunner.gnm1.ann1.3PP5US	-3.29933	7.43939e-23		arahy.Tifrunner.gnm1.ann1.4T73SR	1.58725	1.06296e-07		arahy.Tifrunner.gnm1.ann1.UCUY7J	2.50765	8.16616e-26		arahy.Tifrunner.gnm1.ann1.3TKD3Z	-1.60399	4.79361e-07
arahy.Tifrunner.gnm1.ann1.3PYJ1V	-3.39398	4.6209e-42		arahy.Tifrunner.gnm1.ann1.4TVW2I	1.21612	0.0034196		arahy.Tifrunner.gnm1.ann1.RRD2QF	1.89468	8.23695e-26		arahy.Tifrunner.gnm1.ann1.3TX75Q	1.3011	0.0014842
arahy.Tifrunner.gnm1.ann1.3PZ9PI	-2.80419	1.29382e-09		arahy.Tifrunner.gnm1.ann1.4U2MDP	-1.8663	0.000994124		arahy.Tifrunner.gnm1.ann1.1D4W9H	2.91025	8.61054e-26		arahy.Tifrunner.gnm1.ann1.3U22LJ	2.6425	1.39023e-09
arahy.Tifrunner.gnm1.ann1.3Q5GH0	3.36314	7.15322e-05		arahy.Tifrunner.gnm1.ann1.4U9NHI	1.16993	0.0112335		arahy.Tifrunner.gnm1.ann1.X04733	6.89138	9.01878e-26		arahy.Tifrunner.gnm1.ann1.3U6Z4I	1.07372	4.59526e-08
arahy.Tifrunner.gnm1.ann1.3QP4KI	-1.40015	0.00142558		arahy.Tifrunner.gnm1.ann1.4UMK2V	-1.23564	1.38033e-07		arahy.Tifrunner.gnm1.ann1.85RAW9	3.87028	9.46019e-26		arahy.Tifrunner.gnm1.ann1.3UE11F	-2.11596	0.000848274
arahy.Tifrunner.gnm1.ann1.3QR2KS	2.25168	1.7116e-10		arahy.Tifrunner.gnm1.ann1.4UPT2U	-2.15041	0.000164415		arahy.Tifrunner.gnm1.ann1.QMF4IS	2.97342	9.70442e-26		arahy.Tifrunner.gnm1.ann1.3UM0RM	-1.67628	3.02223e-16
arahy.Tifrunner.gnm1.ann1.3R4QA9	1.08789	0.000549498		arahy.Tifrunner.gnm1.ann1.4UTS2Z	2.18663	7.13999e-11		arahy.Tifrunner.gnm1.ann1.DL2M7Q	1.35513	1.09529e-25		arahy.Tifrunner.gnm1.ann1.3UW96L	2.73655	1.16203e-24
arahy.Tifrunner.gnm1.ann1.3R5KQS	-1.02582	0.000473962		arahy.Tifrunner.gnm1.ann1.4V3JGL	-1.40142	1.1138e-07		arahy.Tifrunner.gnm1.ann1.XQ1EIP	3.53234	1.12162e-25		arahy.Tifrunner.gnm1.ann1.3UY4XW	1.02872	7.24265e-06
arahy.Tifrunner.gnm1.ann1.3RFD6Z	1.43046	4.58324e-08		arahy.Tifrunner.gnm1.ann1.4VA7BX	-1.13794	0.000311296		arahy.Tifrunner.gnm1.ann1.0J46GK	-2.45202	1.1227e-25		arahy.Tifrunner.gnm1.ann1.3UY64B	1.87721	3.80768e-27
arahy.Tifrunner.gnm1.ann1.3S0XL0	-1.56017	3.61883e-06		arahy.Tifrunner.gnm1.ann1.4VG7J5	-4.10775	3.51923e-13		arahy.Tifrunner.gnm1.ann1.M1C18U	3.44943	1.16233e-25		arahy.Tifrunner.gnm1.ann1.3UY7BA	2.23386	1.25418e-08
arahy.Tifrunner.gnm1.ann1.3S2NJ4	-1.13362	0.00916532		arahy.Tifrunner.gnm1.ann1.4VL9ZK	-1.39016	5.74414e-09		arahy.Tifrunner.gnm1.ann1.AXGS4F	2.7046	1.2218e-25		arahy.Tifrunner.gnm1.ann1.3V8BTX	1.00918	3.49918e-10
arahy.Tifrunner.gnm1.ann1.3S3RK6	-4.05728	6.00845e-52		arahy.Tifrunner.gnm1.ann1.4VY1XX	1.14193	9.32147e-15		arahy.Tifrunner.gnm1.ann1.H3BHHJ	2.2481	1.24313e-25		arahy.Tifrunner.gnm1.ann1.3VH7GE	1.65323	0.000626469
arahy.Tifrunner.gnm1.ann1.3S4IY9	-2.19988	0.00575174		arahy.Tifrunner.gnm1.ann1.4Y2508	1.0029	6.27872e-12		arahy.Tifrunner.gnm1.ann1.FK15VW	3.14229	1.26673e-25		arahy.Tifrunner.gnm1.ann1.3VMA9Y	1.71845	4.46735e-15
arahy.Tifrunner.gnm1.ann1.3S4NQ1	-1.63103	4.57952e-05		arahy.Tifrunner.gnm1.ann1.4Y6QEN	-1.94665	8.61218e-05		arahy.Tifrunner.gnm1.ann1.H4RR8N	-2.64739	1.32761e-25		arahy.Tifrunner.gnm1.ann1.3WAX0M	5.1976	2.53338e-15
arahy.Tifrunner.gnm1.ann1.3S85UN	2.01494	0.00671901		arahy.Tifrunner.gnm1.ann1.4Y7SWW	-1.57428	1.93448e-08		arahy.Tifrunner.gnm1.ann1.2CP92U	2.759	1.3425e-25		arahy.Tifrunner.gnm1.ann1.3WH5A3	4.26285	1.80551e-93
arahy.Tifrunner.gnm1.ann1.3S8P0L	-1.37984	2.75957e-05		arahy.Tifrunner.gnm1.ann1.4YHK81	1.29323	1.21229e-06		arahy.Tifrunner.gnm1.ann1.E6IN6R	-2.76052	1.42078e-25		arahy.Tifrunner.gnm1.ann1.3WRP69	1.4346	1.01543e-14
arahy.Tifrunner.gnm1.ann1.3SBY8X	-2.36088	3.97053e-09		arahy.Tifrunner.gnm1.ann1.4Z93EL	1.49394	7.52079e-19		arahy.Tifrunner.gnm1.ann1.7AR2IQ	2.14377	1.42326e-25		arahy.Tifrunner.gnm1.ann1.3WSK7Q	-1.22231	0.00552681
arahy.Tifrunner.gnm1.ann1.3SD0G7	1.0193	0.00020647		arahy.Tifrunner.gnm1.ann1.4ZCW5F	-1.10978	0.00638234		arahy.Tifrunner.gnm1.ann1.AS021W	-2.14599	1.49712e-25		arahy.Tifrunner.gnm1.ann1.3X0BKP	1.18851	6.73475e-08
arahy.Tifrunner.gnm1.ann1.3SI7RL	1.9779	1.39351e-08		arahy.Tifrunner.gnm1.ann1.4ZG746	1.83635	6.29243e-05		arahy.Tifrunner.gnm1.ann1.A7W2G8	-1.93044	1.54616e-25		arahy.Tifrunner.gnm1.ann1.3X0VU9	3.62502	5.95698e-24
arahy.Tifrunner.gnm1.ann1.3SQE68	2.05823	4.16918e-17		arahy.Tifrunner.gnm1.ann1.4ZV927	1.28378	0.000100515		arahy.Tifrunner.gnm1.ann1.TTKZ9K	3.71684	1.56657e-25		arahy.Tifrunner.gnm1.ann1.3X1084	-1.58416	5.09428e-05
arahy.Tifrunner.gnm1.ann1.3STG0N	-1.28519	1.5568e-08		arahy.Tifrunner.gnm1.ann1.4ZXH4R	-1.57592	0.0102674		arahy.Tifrunner.gnm1.ann1.1HUL85	-2.16891	1.58734e-25		arahy.Tifrunner.gnm1.ann1.3X1Y8Y	1.76115	3.97439e-14
arahy.Tifrunner.gnm1.ann1.3T9YJF	1.22927	2.42333e-07		arahy.Tifrunner.gnm1.ann1.4ZXY7I	1.21615	0.000461858		arahy.Tifrunner.gnm1.ann1.CR3DPP	1.99377	1.59524e-25		arahy.Tifrunner.gnm1.ann1.3X89CB	1.49705	0.0145532
arahy.Tifrunner.gnm1.ann1.3TG68A	2.33895	2.26746e-11		arahy.Tifrunner.gnm1.ann1.50CAXW	-3.30286	6.01554e-07		arahy.Tifrunner.gnm1.ann1.PWAA2D	2.58959	1.72065e-25		arahy.Tifrunner.gnm1.ann1.3X8G46	1.04192	0.000183866
arahy.Tifrunner.gnm1.ann1.3TPM0V	-1.26854	3.6352e-06		arahy.Tifrunner.gnm1.ann1.50D6TG	1.48945	3.88985e-11		arahy.Tifrunner.gnm1.ann1.W4W576	7.03351	1.7645e-25		arahy.Tifrunner.gnm1.ann1.3X8NRX	1.48105	4.90713e-23
arahy.Tifrunner.gnm1.ann1.3U27PV	1.03104	2.00143e-06		arahy.Tifrunner.gnm1.ann1.50GMPE	-1.27594	5.77481e-18		arahy.Tifrunner.gnm1.ann1.3IB3IU	2.60824	1.77072e-25		arahy.Tifrunner.gnm1.ann1.3X96H9	4.54442	8.1064e-153
arahy.Tifrunner.gnm1.ann1.3U3G48	-1.22354	0.00071473		arahy.Tifrunner.gnm1.ann1.50N8WQ	-1.40048	4.34399e-10		arahy.Tifrunner.gnm1.ann1.2FYA1K	3.43198	1.78074e-25		arahy.Tifrunner.gnm1.ann1.3X9B1A	1.24458	8.87495e-14
arahy.Tifrunner.gnm1.ann1.3U8Q93	-2.21759	0.00936165		arahy.Tifrunner.gnm1.ann1.512R9H	-1.72692	0.00029184		arahy.Tifrunner.gnm1.ann1.9SAY5Z	1.77332	1.782e-25		arahy.Tifrunner.gnm1.ann1.3XUI20	-1.58302	0.00213418
arahy.Tifrunner.gnm1.ann1.3URM83	3.20456	8.5423e-27		arahy.Tifrunner.gnm1.ann1.5148EJ	-1.20623	1.20096e-05		arahy.Tifrunner.gnm1.ann1.0X1Y55	2.9202	2.09279e-25		arahy.Tifrunner.gnm1.ann1.3XV062	-1.73429	0.000274586
arahy.Tifrunner.gnm1.ann1.3V3Z1H	-1.14534	0.000397849		arahy.Tifrunner.gnm1.ann1.51AWIK	-6.32116	1.77378e-27		arahy.Tifrunner.gnm1.ann1.TW2SCU	6.97179	2.281e-25		arahy.Tifrunner.gnm1.ann1.3Y49AF	-1.88527	5.37824e-09
arahy.Tifrunner.gnm1.ann1.3V8BTX	4.24315	1.68021e-07		arahy.Tifrunner.gnm1.ann1.51I078	1.25069	8.81904e-18		arahy.Tifrunner.gnm1.ann1.RH103U	1.60265	2.38527e-25		arahy.Tifrunner.gnm1.ann1.3YRJ0Q	3.06003	2.0936e-05
arahy.Tifrunner.gnm1.ann1.3VK2QG	1.69719	0.00168756		arahy.Tifrunner.gnm1.ann1.51RIH8	-1.4089	7.54395e-05		arahy.Tifrunner.gnm1.ann1.DLDH3A	3.12281	2.40195e-25		arahy.Tifrunner.gnm1.ann1.3Z4R3A	-2.50315	3.58018e-21
arahy.Tifrunner.gnm1.ann1.3VV3WE	1.57886	7.37537e-06		arahy.Tifrunner.gnm1.ann1.51RKDV	2.49797	2.58543e-38		arahy.Tifrunner.gnm1.ann1.RSU8B2	2.78133	2.47354e-25		arahy.Tifrunner.gnm1.ann1.3Z4TCL	2.44535	1.39512e-07
arahy.Tifrunner.gnm1.ann1.3VW41E	-2.6335	3.19275e-05		arahy.Tifrunner.gnm1.ann1.523GVR	-1.11655	0.00444515		arahy.Tifrunner.gnm1.ann1.I9R4QS	1.43838	2.56936e-25		arahy.Tifrunner.gnm1.ann1.3Z5EIP	1.0127	0.00448691
arahy.Tifrunner.gnm1.ann1.3W2G1M	-1.12816	0.000703582		arahy.Tifrunner.gnm1.ann1.52B7MM	-2.31258	1.31691e-07		arahy.Tifrunner.gnm1.ann1.JH9VB6	1.66985	2.57203e-25		arahy.Tifrunner.gnm1.ann1.3ZQ4SN	-1.55722	1.68118e-08
arahy.Tifrunner.gnm1.ann1.3W912Y	-1.29278	0.00043152		arahy.Tifrunner.gnm1.ann1.52FDNS	-1.7842	0.00135116		arahy.Tifrunner.gnm1.ann1.E4AETI	2.82349	2.65161e-25		arahy.Tifrunner.gnm1.ann1.3ZRF2C	-1.51103	0.000192486
arahy.Tifrunner.gnm1.ann1.3WQI06	1.18014	0.000116004		arahy.Tifrunner.gnm1.ann1.52L85T	-1.10848	5.86608e-05		arahy.Tifrunner.gnm1.ann1.3BU2IH	-1.90472	2.88809e-25		arahy.Tifrunner.gnm1.ann1.407LUN	-1.1848	2.04119e-05
arahy.Tifrunner.gnm1.ann1.3WRE7I	-2.56502	7.01482e-05		arahy.Tifrunner.gnm1.ann1.52QCLV	7.66871	1.74497e-64		arahy.Tifrunner.gnm1.ann1.L0R0IL	2.45908	3.13509e-25		arahy.Tifrunner.gnm1.ann1.407M44	1.13203	0.00768075
arahy.Tifrunner.gnm1.ann1.3WRP69	2.43719	6.22372e-10		arahy.Tifrunner.gnm1.ann1.52RI3H	-2.04121	0.00251184		arahy.Tifrunner.gnm1.ann1.D607PC	2.03008	3.56442e-25		arahy.Tifrunner.gnm1.ann1.40BCK9	-1.4964	6.80971e-17
arahy.Tifrunner.gnm1.ann1.3WZ992	1.88166	0.000328436		arahy.Tifrunner.gnm1.ann1.537LAH	-1.74349	1.03003e-06		arahy.Tifrunner.gnm1.ann1.XZQ3GI	-2.96842	3.67934e-25		arahy.Tifrunner.gnm1.ann1.40ITVF	-4.22662	5.48864e-10
arahy.Tifrunner.gnm1.ann1.3X0BKP	1.36307	0.00175113		arahy.Tifrunner.gnm1.ann1.538Z4G	-1.78892	1.11709e-06		arahy.Tifrunner.gnm1.ann1.5QT5LS	-2.3172	3.82535e-25		arahy.Tifrunner.gnm1.ann1.412CIJ	1.08943	2.54889e-08
arahy.Tifrunner.gnm1.ann1.3X58CP	-1.02104	0.00141742		arahy.Tifrunner.gnm1.ann1.5395L8	2.19675	0.000421046		arahy.Tifrunner.gnm1.ann1.NJ5037	2.75822	3.84809e-25		arahy.Tifrunner.gnm1.ann1.413TYM	-1.2733	0.000780301
arahy.Tifrunner.gnm1.ann1.3X8NRX	3.42512	5.52639e-20		arahy.Tifrunner.gnm1.ann1.53VNJX	1.22926	1.60538e-05		arahy.Tifrunner.gnm1.ann1.0AWF5M	1.91769	4.39869e-25		arahy.Tifrunner.gnm1.ann1.41UHLG	-2.15017	4.66699e-05
arahy.Tifrunner.gnm1.ann1.3X96H9	2.1502	7.59237e-10		arahy.Tifrunner.gnm1.ann1.53XZTF	-1.44859	1.91762e-09		arahy.Tifrunner.gnm1.ann1.GI6PPK	4.10382	4.44585e-25		arahy.Tifrunner.gnm1.ann1.41VDTY	2.00676	0.00531983
arahy.Tifrunner.gnm1.ann1.3XBT3V	-1.56261	0.00571639		arahy.Tifrunner.gnm1.ann1.53Z9F6	-3.94769	2.59209e-10		arahy.Tifrunner.gnm1.ann1.H5PSL8	6.85882	4.55947e-25		arahy.Tifrunner.gnm1.ann1.41W2JL	1.1174	0.00126173
arahy.Tifrunner.gnm1.ann1.3XNV5U	-1.5043	0.00986199		arahy.Tifrunner.gnm1.ann1.549WES	1.03896	0.00134109		arahy.Tifrunner.gnm1.ann1.K51NN9	2.42662	4.79389e-25		arahy.Tifrunner.gnm1.ann1.41Y8SN	1.07535	9.82017e-12
arahy.Tifrunner.gnm1.ann1.3YC2HT	1.34238	0.0003625		arahy.Tifrunner.gnm1.ann1.54A98K	-1.02128	1.83176e-06		arahy.Tifrunner.gnm1.ann1.4A4JN6	2.12625	4.81719e-25		arahy.Tifrunner.gnm1.ann1.41Z4IQ	2.82452	4.80406e-05
arahy.Tifrunner.gnm1.ann1.3YED3G	-1.54196	0.010153		arahy.Tifrunner.gnm1.ann1.54C0KZ	-2.07811	2.04159e-06		arahy.Tifrunner.gnm1.ann1.H1EMIC	4.94732	5.14449e-25		arahy.Tifrunner.gnm1.ann1.425ZXH	1.67871	1.76507e-17
arahy.Tifrunner.gnm1.ann1.3YY713	-2.8086	0.000739059		arahy.Tifrunner.gnm1.ann1.54P96V	1.63595	0.00723432		arahy.Tifrunner.gnm1.ann1.F2MSTS	1.79582	5.2038e-25		arahy.Tifrunner.gnm1.ann1.42BGRN	5.00897	3.63041e-14
arahy.Tifrunner.gnm1.ann1.3Z4R3A	-1.26895	0.0029764		arahy.Tifrunner.gnm1.ann1.54PPAU	4.4836	6.46662e-45		arahy.Tifrunner.gnm1.ann1.V708II	1.40331	5.24503e-25		arahy.Tifrunner.gnm1.ann1.42C1W6	2.73614	0.000159744
arahy.Tifrunner.gnm1.ann1.3Z9A6G	-1.10417	0.00011907		arahy.Tifrunner.gnm1.ann1.5512QZ	-1.44726	0.000296815		arahy.Tifrunner.gnm1.ann1.WY8677	-3.7223	5.54042e-25		arahy.Tifrunner.gnm1.ann1.42CZAS	1.31952	0.00181526
arahy.Tifrunner.gnm1.ann1.3ZC5FT	-1.33615	1.42222e-07		arahy.Tifrunner.gnm1.ann1.554ZX1	-1.5538	1.7186e-07		arahy.Tifrunner.gnm1.ann1.V2MLU3	7.00323	5.84561e-25		arahy.Tifrunner.gnm1.ann1.42FXFC	2.34273	0.00122496
arahy.Tifrunner.gnm1.ann1.405Q8S	-2.27521	2.53614e-17		arahy.Tifrunner.gnm1.ann1.555DAI	1.31191	2.17322e-05		arahy.Tifrunner.gnm1.ann1.3E45N9	2.78801	5.95984e-25		arahy.Tifrunner.gnm1.ann1.42LL83	1.11213	0.00069296
arahy.Tifrunner.gnm1.ann1.407LUN	-2.28547	2.69484e-19		arahy.Tifrunner.gnm1.ann1.55BQ3X	-1.18234	0.00287495		arahy.Tifrunner.gnm1.ann1.X05KEZ	1.91845	6.24453e-25		arahy.Tifrunner.gnm1.ann1.42MJWH	1.00125	0.00669075
arahy.Tifrunner.gnm1.ann1.408BM2	-3.22295	8.47373e-17		arahy.Tifrunner.gnm1.ann1.55PBKN	1.87178	0.000998777		arahy.Tifrunner.gnm1.ann1.8WX7RX	4.74259	6.98533e-25		arahy.Tifrunner.gnm1.ann1.42QIIL	1.23596	2.49722e-10
arahy.Tifrunner.gnm1.ann1.408I3G	1.02936	0.00152717		arahy.Tifrunner.gnm1.ann1.55WK8U	-1.1826	2.98436e-07		arahy.Tifrunner.gnm1.ann1.9C4FWF	6.91647	7.99348e-25		arahy.Tifrunner.gnm1.ann1.42WI7N	1.89979	6.19068e-14
arahy.Tifrunner.gnm1.ann1.40B6EU	1.8623	0.00143514		arahy.Tifrunner.gnm1.ann1.561HRF	1.9893	4.02439e-10		arahy.Tifrunner.gnm1.ann1.V6NIDZ	-2.0533	8.49476e-25		arahy.Tifrunner.gnm1.ann1.42YKQI	1.21517	5.96724e-07
arahy.Tifrunner.gnm1.ann1.40BCK9	-1.50627	2.12478e-07		arahy.Tifrunner.gnm1.ann1.562DT1	-1.33463	1.08196e-12		arahy.Tifrunner.gnm1.ann1.S82CNL	-3.0481	8.92871e-25		arahy.Tifrunner.gnm1.ann1.430W4N	1.20459	1.94509e-08
arahy.Tifrunner.gnm1.ann1.40EERC	-1.60806	0.000176836		arahy.Tifrunner.gnm1.ann1.566SHA	1.05077	5.10391e-09		arahy.Tifrunner.gnm1.ann1.7J5ZWH	-3.0209	9.43157e-25		arahy.Tifrunner.gnm1.ann1.438HD4	2.45055	3.73692e-36
arahy.Tifrunner.gnm1.ann1.40ITVF	-3.1432	1.19564e-07		arahy.Tifrunner.gnm1.ann1.567U2I	-1.98484	4.6452e-07		arahy.Tifrunner.gnm1.ann1.7VN4CN	-2.63894	9.55523e-25		arahy.Tifrunner.gnm1.ann1.43EIBT	1.05165	9.97334e-05
arahy.Tifrunner.gnm1.ann1.40LNQG	1.64442	2.24403e-05		arahy.Tifrunner.gnm1.ann1.56AVCI	1.42041	0.00761394		arahy.Tifrunner.gnm1.ann1.66FUHL	-3.74684	9.69838e-25		arahy.Tifrunner.gnm1.ann1.43GWVV	-1.36911	1.58612e-25
arahy.Tifrunner.gnm1.ann1.40NPI1	-1.2933	3.59094e-06		arahy.Tifrunner.gnm1.ann1.56CREW	-1.22631	2.40219e-05		arahy.Tifrunner.gnm1.ann1.E0LNSJ	2.01611	9.80216e-25		arahy.Tifrunner.gnm1.ann1.43NKU4	1.27646	0.0102394
arahy.Tifrunner.gnm1.ann1.40T6WH	1.17097	6.08142e-05		arahy.Tifrunner.gnm1.ann1.56MBJ9	1.94081	0.00400309		arahy.Tifrunner.gnm1.ann1.5BD9V0	3.00238	9.93458e-25		arahy.Tifrunner.gnm1.ann1.43WYWC	-1.83552	3.96053e-21
arahy.Tifrunner.gnm1.ann1.40UHTZ	2.14132	7.30372e-15		arahy.Tifrunner.gnm1.ann1.56TK9W	3.01728	8.79352e-06		arahy.Tifrunner.gnm1.ann1.76C20C	-2.3837	9.9501e-25		arahy.Tifrunner.gnm1.ann1.43X7GJ	3.4027	9.28085e-40
arahy.Tifrunner.gnm1.ann1.412CIJ	-1.67619	0.00102832		arahy.Tifrunner.gnm1.ann1.56VNU4	-2.10133	8.74555e-07		arahy.Tifrunner.gnm1.ann1.JTXJ2V	6.81354	1.16823e-24		arahy.Tifrunner.gnm1.ann1.43YBTN	-1.61141	4.81696e-07
arahy.Tifrunner.gnm1.ann1.412CRS	5.68183	1.30547e-99		arahy.Tifrunner.gnm1.ann1.56XWA4	3.63644	9.4795e-27		arahy.Tifrunner.gnm1.ann1.SMRD1P	4.31047	1.18206e-24		arahy.Tifrunner.gnm1.ann1.449J5H	-1.93745	4.837e-14
arahy.Tifrunner.gnm1.ann1.416KLQ	-1.14974	0.00212721		arahy.Tifrunner.gnm1.ann1.575TC2	1.29259	0.00476214		arahy.Tifrunner.gnm1.ann1.KMH0UA	4.06975	1.20236e-24		arahy.Tifrunner.gnm1.ann1.44HGP5	-1.19197	0.00669013
arahy.Tifrunner.gnm1.ann1.416W9Q	4.16346	4.38446e-39		arahy.Tifrunner.gnm1.ann1.577H6Y	-4.01465	1.03961e-12		arahy.Tifrunner.gnm1.ann1.36STHL	2.34441	1.2244e-24		arahy.Tifrunner.gnm1.ann1.44LNHN	1.74376	7.67144e-29
arahy.Tifrunner.gnm1.ann1.41CPL5	-2.2789	0.00793356		arahy.Tifrunner.gnm1.ann1.57BZA4	1.74359	1.02875e-07		arahy.Tifrunner.gnm1.ann1.8AQR6P	1.83988	1.3405e-24		arahy.Tifrunner.gnm1.ann1.44LUVX	-1.23578	1.22192e-11
arahy.Tifrunner.gnm1.ann1.41FN4N	-2.43806	7.24016e-05		arahy.Tifrunner.gnm1.ann1.57KEBM	-1.34216	0.000129148		arahy.Tifrunner.gnm1.ann1.MM0VDP	2.95627	1.49512e-24		arahy.Tifrunner.gnm1.ann1.44STCA	6.73117	5.54151e-39
arahy.Tifrunner.gnm1.ann1.41TCQG	-1.41126	0.00124134		arahy.Tifrunner.gnm1.ann1.57ZPJQ	2.97838	1.65794e-34		arahy.Tifrunner.gnm1.ann1.MZ31WQ	-4.3647	1.51842e-24		arahy.Tifrunner.gnm1.ann1.44U0MG	-1.45771	1.63789e-07
arahy.Tifrunner.gnm1.ann1.425ZXH	2.08212	8.20442e-07		arahy.Tifrunner.gnm1.ann1.582VFN	-1.40938	0.000142353		arahy.Tifrunner.gnm1.ann1.0J95T4	-3.36367	1.58699e-24		arahy.Tifrunner.gnm1.ann1.450ZWJ	1.15163	4.09012e-10
arahy.Tifrunner.gnm1.ann1.427FHC	-1.36412	1.52198e-10		arahy.Tifrunner.gnm1.ann1.588I57	-1.72936	3.61894e-11		arahy.Tifrunner.gnm1.ann1.58PDLX	-1.70746	1.61032e-24		arahy.Tifrunner.gnm1.ann1.4542IJ	-1.13889	0.00282371
arahy.Tifrunner.gnm1.ann1.42CAD1	4.45363	3.23485e-08		arahy.Tifrunner.gnm1.ann1.58BRV0	2.01495	6.70885e-25		arahy.Tifrunner.gnm1.ann1.DVM8T3	2.48122	1.6189e-24		arahy.Tifrunner.gnm1.ann1.454AC4	1.63339	8.94217e-05
arahy.Tifrunner.gnm1.ann1.42DQ0K	-1.79142	0.000194708		arahy.Tifrunner.gnm1.ann1.5932D5	-2.85942	2.76381e-05		arahy.Tifrunner.gnm1.ann1.NB9ZER	-1.72174	1.70398e-24		arahy.Tifrunner.gnm1.ann1.4568JG	1.0578	1.21037e-09
arahy.Tifrunner.gnm1.ann1.42EX8Y	-1.47224	0.000157797		arahy.Tifrunner.gnm1.ann1.59I0N1	-2.73987	5.5263e-07		arahy.Tifrunner.gnm1.ann1.KFZD2Z	1.35346	1.78905e-24		arahy.Tifrunner.gnm1.ann1.456W3J	2.28066	5.95058e-22
arahy.Tifrunner.gnm1.ann1.42NKCZ	-2.11794	1.80208e-09		arahy.Tifrunner.gnm1.ann1.59N28G	-1.72716	8.36451e-06		arahy.Tifrunner.gnm1.ann1.2AHI7R	3.45739	1.87628e-24		arahy.Tifrunner.gnm1.ann1.4585DL	-1.57489	6.01945e-14
arahy.Tifrunner.gnm1.ann1.42RYK8	-2.24095	2.11911e-14		arahy.Tifrunner.gnm1.ann1.59PT6M	1.34222	1.20002e-09		arahy.Tifrunner.gnm1.ann1.JS3M3F	-2.12658	2.21467e-24		arahy.Tifrunner.gnm1.ann1.45A2QZ	-1.69648	7.73299e-10
arahy.Tifrunner.gnm1.ann1.42V4U6	-6.97572	1.17025e-22		arahy.Tifrunner.gnm1.ann1.5A3FI2	-1.26544	1.84581e-17		arahy.Tifrunner.gnm1.ann1.1A5L99	-1.51083	2.26386e-24		arahy.Tifrunner.gnm1.ann1.45DTJR	1.45856	9.50112e-09
arahy.Tifrunner.gnm1.ann1.42WI7N	4.92706	7.87198e-43		arahy.Tifrunner.gnm1.ann1.5A6DFA	-1.24604	0.000252225		arahy.Tifrunner.gnm1.ann1.KD88GI	4.20773	2.30064e-24		arahy.Tifrunner.gnm1.ann1.45J4C4	-1.01904	0.000517493
arahy.Tifrunner.gnm1.ann1.430W4N	1.2593	0.000495406		arahy.Tifrunner.gnm1.ann1.5AB2LW	-1.60497	9.7702e-11		arahy.Tifrunner.gnm1.ann1.TF28KF	2.21588	2.37922e-24		arahy.Tifrunner.gnm1.ann1.45MQKA	1.08128	2.93072e-10
arahy.Tifrunner.gnm1.ann1.438RTV	1.37883	9.79707e-07		arahy.Tifrunner.gnm1.ann1.5AH4BP	1.65661	3.62196e-23		arahy.Tifrunner.gnm1.ann1.4ZV927	2.7902	2.40932e-24		arahy.Tifrunner.gnm1.ann1.45NR7C	-1.19176	4.01643e-05
arahy.Tifrunner.gnm1.ann1.438YJL	-1.8667	1.36162e-12		arahy.Tifrunner.gnm1.ann1.5B0M6A	1.50856	1.54539e-08		arahy.Tifrunner.gnm1.ann1.CWTI60	6.74902	2.46205e-24		arahy.Tifrunner.gnm1.ann1.45PR62	2.72564	6.35583e-30
arahy.Tifrunner.gnm1.ann1.43GZ20	-2.0144	0.0015922		arahy.Tifrunner.gnm1.ann1.5B8V9J	3.84481	3.09724e-59		arahy.Tifrunner.gnm1.ann1.2UA6GC	2.00289	2.55972e-24		arahy.Tifrunner.gnm1.ann1.45VXZT	-1.99963	4.71614e-11
arahy.Tifrunner.gnm1.ann1.43HIPW	-1.78671	7.0616e-06		arahy.Tifrunner.gnm1.ann1.5BA4ES	-4.01726	2.87239e-50		arahy.Tifrunner.gnm1.ann1.K57DW9	-1.58915	3.04176e-24		arahy.Tifrunner.gnm1.ann1.45XZWW	2.23905	8.38722e-22
arahy.Tifrunner.gnm1.ann1.43HVBR	-1.00243	0.00149586		arahy.Tifrunner.gnm1.ann1.5C0RMJ	1.2926	1.08303e-05		arahy.Tifrunner.gnm1.ann1.E5IAKT	3.60694	3.0812e-24		arahy.Tifrunner.gnm1.ann1.46FXJU	1.42326	2.09533e-08
arahy.Tifrunner.gnm1.ann1.43X7GJ	2.31121	0.00706793		arahy.Tifrunner.gnm1.ann1.5CZ8DH	-1.76059	0.0070832		arahy.Tifrunner.gnm1.ann1.HRDR92	-2.30957	3.1717e-24		arahy.Tifrunner.gnm1.ann1.46R54Y	1.21429	1.44419e-08
arahy.Tifrunner.gnm1.ann1.440Q3C	-1.05114	0.00234773		arahy.Tifrunner.gnm1.ann1.5D48CG	-2.04168	0.000316689		arahy.Tifrunner.gnm1.ann1.39XWKV	-1.59651	3.17901e-24		arahy.Tifrunner.gnm1.ann1.46TCXF	1.42313	1.98502e-07
arahy.Tifrunner.gnm1.ann1.44J8X1	-2.3199	3.62902e-05		arahy.Tifrunner.gnm1.ann1.5D95TJ	-2.3063	2.84649e-05		arahy.Tifrunner.gnm1.ann1.Z56QHF	-1.66631	3.19558e-24		arahy.Tifrunner.gnm1.ann1.46YZYG	2.3146	1.5605e-11
arahy.Tifrunner.gnm1.ann1.44STCA	5.44148	2.40337e-12		arahy.Tifrunner.gnm1.ann1.5DZ9UG	2.4718	2.84853e-07		arahy.Tifrunner.gnm1.ann1.WJ9AF6	-5.91062	3.24103e-24		arahy.Tifrunner.gnm1.ann1.4721MN	1.89416	6.23794e-40
arahy.Tifrunner.gnm1.ann1.44UP18	-2.83072	0.00101628		arahy.Tifrunner.gnm1.ann1.5E1CRJ	-2.1729	5.30423e-07		arahy.Tifrunner.gnm1.ann1.BW4FX3	-1.66572	3.35781e-24		arahy.Tifrunner.gnm1.ann1.4727LR	-1.24175	1.43915e-05
arahy.Tifrunner.gnm1.ann1.44VHKN	1.01646	0.00403394		arahy.Tifrunner.gnm1.ann1.5E216I	-1.86313	0.00383746		arahy.Tifrunner.gnm1.ann1.55VZFW	1.86765	3.66447e-24		arahy.Tifrunner.gnm1.ann1.4749WV	5.22691	8.64275e-61
arahy.Tifrunner.gnm1.ann1.456W3J	2.93497	2.6223e-06		arahy.Tifrunner.gnm1.ann1.5E2H6P	2.69911	7.71321e-05		arahy.Tifrunner.gnm1.ann1.4GQZ4H	1.62141	3.73057e-24		arahy.Tifrunner.gnm1.ann1.475DJ2	-2.04166	0.00423916
arahy.Tifrunner.gnm1.ann1.4572PU	-2.49957	4.82428e-10		arahy.Tifrunner.gnm1.ann1.5E40C5	-1.79638	2.26294e-09		arahy.Tifrunner.gnm1.ann1.K55J2B	3.11567	3.74316e-24		arahy.Tifrunner.gnm1.ann1.477DTQ	2.58442	1.43773e-15
arahy.Tifrunner.gnm1.ann1.4585DL	1.52953	2.26325e-09		arahy.Tifrunner.gnm1.ann1.5E44W3	-1.67834	0.000758551		arahy.Tifrunner.gnm1.ann1.N5QLKG	6.7338	3.75722e-24		arahy.Tifrunner.gnm1.ann1.47B3FN	-1.31678	9.59426e-11
arahy.Tifrunner.gnm1.ann1.45B5Q7	-1.85257	0.000232748		arahy.Tifrunner.gnm1.ann1.5ECK1G	-1.73259	1.74701e-05		arahy.Tifrunner.gnm1.ann1.K9YU9F	1.64934	3.78421e-24		arahy.Tifrunner.gnm1.ann1.47SLDE	1.52711	5.97524e-09
arahy.Tifrunner.gnm1.ann1.45C8U1	-1.65888	0.000546037		arahy.Tifrunner.gnm1.ann1.5EGK5L	1.85428	0.00642735		arahy.Tifrunner.gnm1.ann1.YX4IN3	-2.14286	3.91852e-24		arahy.Tifrunner.gnm1.ann1.47SX7B	1.26394	6.19942e-06
arahy.Tifrunner.gnm1.ann1.45NR7C	-1.67855	1.99209e-08		arahy.Tifrunner.gnm1.ann1.5EZ2U4	1.04996	4.37539e-07		arahy.Tifrunner.gnm1.ann1.GNTH39	2.47086	3.93533e-24		arahy.Tifrunner.gnm1.ann1.488C3V	1.49745	8.95288e-08
arahy.Tifrunner.gnm1.ann1.45PR62	2.95088	1.16785e-22		arahy.Tifrunner.gnm1.ann1.5F4PU6	-1.47505	0.00828473		arahy.Tifrunner.gnm1.ann1.3K6508	5.01573	3.94061e-24		arahy.Tifrunner.gnm1.ann1.48KAL9	-3.45476	1.07219e-06
arahy.Tifrunner.gnm1.ann1.45XZWW	5.345	1.22785e-19		arahy.Tifrunner.gnm1.ann1.5FCQ1J	-2.71235	4.44198e-16		arahy.Tifrunner.gnm1.ann1.GRSA84	6.67087	3.96772e-24		arahy.Tifrunner.gnm1.ann1.48NNZS	1.96691	0.000441084
arahy.Tifrunner.gnm1.ann1.463B8J	-1.15676	0.00317413		arahy.Tifrunner.gnm1.ann1.5FG7TI	1.77316	6.68851e-07		arahy.Tifrunner.gnm1.ann1.JD0INC	2.76793	4.00976e-24		arahy.Tifrunner.gnm1.ann1.48QVST	-1.43012	1.55433e-13
arahy.Tifrunner.gnm1.ann1.466BBY	-1.36175	8.62947e-11		arahy.Tifrunner.gnm1.ann1.5G087V	-1.63238	0.000212297		arahy.Tifrunner.gnm1.ann1.MT2C1C	4.55419	4.43692e-24		arahy.Tifrunner.gnm1.ann1.48RFXK	-1.72248	3.65277e-08
arahy.Tifrunner.gnm1.ann1.46PQYR	-2.21661	0.00123192		arahy.Tifrunner.gnm1.ann1.5G0V08	-1.50881	1.00381e-11		arahy.Tifrunner.gnm1.ann1.ER44IM	-1.65031	4.45418e-24		arahy.Tifrunner.gnm1.ann1.48Z960	-1.20641	0.000446177
arahy.Tifrunner.gnm1.ann1.46R54Y	1.61601	0.00109395		arahy.Tifrunner.gnm1.ann1.5G1BL4	1.09179	0.000497967		arahy.Tifrunner.gnm1.ann1.6Z1DTG	3.48319	4.58106e-24		arahy.Tifrunner.gnm1.ann1.492D91	1.94749	0.0007469
arahy.Tifrunner.gnm1.ann1.46XLY6	-1.05729	0.00982388		arahy.Tifrunner.gnm1.ann1.5G1G6M	-1.0926	0.000460184		arahy.Tifrunner.gnm1.ann1.ZFZ3ZQ	-1.85643	4.59606e-24		arahy.Tifrunner.gnm1.ann1.492DM0	1.5872	8.64394e-07
arahy.Tifrunner.gnm1.ann1.46YC1P	-1.98716	1.54562e-10		arahy.Tifrunner.gnm1.ann1.5G22ZR	-1.37152	0.00240989		arahy.Tifrunner.gnm1.ann1.KV09X6	4.97194	4.77109e-24		arahy.Tifrunner.gnm1.ann1.493FII	1.33574	0.000600623
arahy.Tifrunner.gnm1.ann1.4721MN	1.44486	0.00058653		arahy.Tifrunner.gnm1.ann1.5G40NB	-2.76408	3.1303e-30		arahy.Tifrunner.gnm1.ann1.52MV3Q	-2.51384	4.85499e-24		arahy.Tifrunner.gnm1.ann1.49DPT6	-2.41317	0.000260459
arahy.Tifrunner.gnm1.ann1.4727LR	-2.47635	0.00404432		arahy.Tifrunner.gnm1.ann1.5G68FD	-1.07757	1.00894e-11		arahy.Tifrunner.gnm1.ann1.95WRW2	2.28645	4.97765e-24		arahy.Tifrunner.gnm1.ann1.49H271	-1.71879	0.00165733
arahy.Tifrunner.gnm1.ann1.47HK44	-1.1377	0.000223981		arahy.Tifrunner.gnm1.ann1.5G75KN	-1.15609	4.14356e-10		arahy.Tifrunner.gnm1.ann1.YS6PIM	2.31074	5.43667e-24		arahy.Tifrunner.gnm1.ann1.49I11A	2.8414	8.03863e-31
arahy.Tifrunner.gnm1.ann1.47MQLD	1.4359	0.000163035		arahy.Tifrunner.gnm1.ann1.5HQE64	1.25789	2.60199e-06		arahy.Tifrunner.gnm1.ann1.Z6QUW3	3.12205	5.77211e-24		arahy.Tifrunner.gnm1.ann1.49QGSQ	1.0221	1.26469e-10
arahy.Tifrunner.gnm1.ann1.47PCZJ	-1.40231	1.06484e-05		arahy.Tifrunner.gnm1.ann1.5HS8E4	-1.43052	7.56718e-13		arahy.Tifrunner.gnm1.ann1.K4IKSC	1.80877	5.86626e-24		arahy.Tifrunner.gnm1.ann1.49RQQB	-1.81788	6.12237e-09
arahy.Tifrunner.gnm1.ann1.47SX7B	1.911	5.69285e-09		arahy.Tifrunner.gnm1.ann1.5I106H	-1.85629	3.0723e-10		arahy.Tifrunner.gnm1.ann1.A52I0E	1.42121	5.94345e-24		arahy.Tifrunner.gnm1.ann1.49TBI5	-2.94829	4.32001e-05
arahy.Tifrunner.gnm1.ann1.487MWI	-1.57672	4.70933e-06		arahy.Tifrunner.gnm1.ann1.5I5ID6	1.07073	4.77344e-07		arahy.Tifrunner.gnm1.ann1.H2TH33	5.26605	6.04968e-24		arahy.Tifrunner.gnm1.ann1.49Z37F	6.62216	1.16827e-47
arahy.Tifrunner.gnm1.ann1.48KEPM	-2.46521	6.4529e-10		arahy.Tifrunner.gnm1.ann1.5I5S0F	-1.55983	1.38588e-05		arahy.Tifrunner.gnm1.ann1.JV52YF	3.27623	6.2342e-24		arahy.Tifrunner.gnm1.ann1.4A1W4F	4.0799	3.33468e-33
arahy.Tifrunner.gnm1.ann1.48PK2R	-1.07177	0.00741386		arahy.Tifrunner.gnm1.ann1.5I6DN4	-1.19996	1.21119e-13		arahy.Tifrunner.gnm1.ann1.QXV1YS	-1.90086	7.37729e-24		arahy.Tifrunner.gnm1.ann1.4A371W	4.20032	7.28845e-52
arahy.Tifrunner.gnm1.ann1.4929ND	-1.71376	0.000110336		arahy.Tifrunner.gnm1.ann1.5IT4PV	-2.43275	4.4527e-16		arahy.Tifrunner.gnm1.ann1.MW305E	1.7102	7.37595e-24		arahy.Tifrunner.gnm1.ann1.4A4JN6	1.26422	2.04151e-07
arahy.Tifrunner.gnm1.ann1.492D91	4.16763	3.93589e-07		arahy.Tifrunner.gnm1.ann1.5ITW1B	-1.01354	8.21851e-11		arahy.Tifrunner.gnm1.ann1.6V1TUE	-3.01308	7.50642e-24		arahy.Tifrunner.gnm1.ann1.4AG4F3	1.75565	0.0128764
arahy.Tifrunner.gnm1.ann1.492DM0	2.11623	8.65501e-06		arahy.Tifrunner.gnm1.ann1.5IXZ6F	-1.032	0.00367632		arahy.Tifrunner.gnm1.ann1.59D5WY	2.74132	7.96108e-24		arahy.Tifrunner.gnm1.ann1.4AP7UE	2.80971	4.13023e-12
arahy.Tifrunner.gnm1.ann1.493FII	1.71915	0.00302997		arahy.Tifrunner.gnm1.ann1.5JB048	1.99524	2.07049e-08		arahy.Tifrunner.gnm1.ann1.NY0XIY	-2.47095	7.98537e-24		arahy.Tifrunner.gnm1.ann1.4B15T0	2.17016	0.00258313
arahy.Tifrunner.gnm1.ann1.49H271	-2.20602	1.96566e-07		arahy.Tifrunner.gnm1.ann1.5JCE23	-1.00387	0.000423965		arahy.Tifrunner.gnm1.ann1.2N4ZV5	2.25643	8.52667e-24		arahy.Tifrunner.gnm1.ann1.4BAF6Y	-1.06389	2.28455e-06
arahy.Tifrunner.gnm1.ann1.49I11A	1.91901	1.58524e-09		arahy.Tifrunner.gnm1.ann1.5JH3WA	-1.24116	2.61359e-16		arahy.Tifrunner.gnm1.ann1.9VP81W	2.32319	8.5313e-24		arahy.Tifrunner.gnm1.ann1.4BH4CT	-1.08251	5.22765e-19
arahy.Tifrunner.gnm1.ann1.49QGSQ	2.94882	3.34725e-08		arahy.Tifrunner.gnm1.ann1.5JI0ZF	1.2074	4.34668e-12		arahy.Tifrunner.gnm1.ann1.HAI9AH	-1.95473	8.69852e-24		arahy.Tifrunner.gnm1.ann1.4BQH99	1.20649	2.40883e-08
arahy.Tifrunner.gnm1.ann1.49RQQB	-3.48345	2.1412e-06		arahy.Tifrunner.gnm1.ann1.5K3X9F	2.6308	8.44057e-25		arahy.Tifrunner.gnm1.ann1.BG6V47	3.03871	8.86833e-24		arahy.Tifrunner.gnm1.ann1.4BS23W	-1.28066	3.79278e-13
arahy.Tifrunner.gnm1.ann1.49U33C	-2.49871	1.20103e-06		arahy.Tifrunner.gnm1.ann1.5L02ZS	1.23375	4.04837e-06		arahy.Tifrunner.gnm1.ann1.JYC97M	2.24482	9.16624e-24		arahy.Tifrunner.gnm1.ann1.4C4IKF	6.76944	2.33595e-29
arahy.Tifrunner.gnm1.ann1.49Z37F	-1.81462	3.82179e-05		arahy.Tifrunner.gnm1.ann1.5L0PCQ	1.82893	1.29642e-20		arahy.Tifrunner.gnm1.ann1.G40GES	2.51905	9.1558e-24		arahy.Tifrunner.gnm1.ann1.4C5C9J	3.08456	7.89737e-08
arahy.Tifrunner.gnm1.ann1.4A36F8	1.89078	1.54673e-06		arahy.Tifrunner.gnm1.ann1.5L2UNJ	-2.59654	6.39941e-11		arahy.Tifrunner.gnm1.ann1.1I9D5I	2.10145	9.85258e-24		arahy.Tifrunner.gnm1.ann1.4CF6XM	-2.40489	0.000734119
arahy.Tifrunner.gnm1.ann1.4A8W5C	-1.0659	0.00127937		arahy.Tifrunner.gnm1.ann1.5L9AX6	-2.02025	3.84626e-19		arahy.Tifrunner.gnm1.ann1.US6G5L	3.5559	1.02651e-23		arahy.Tifrunner.gnm1.ann1.4D2SB5	1.47638	5.00487e-08
arahy.Tifrunner.gnm1.ann1.4A91W2	-2.09251	7.09983e-08		arahy.Tifrunner.gnm1.ann1.5LH3IJ	-1.409	0.00921855		arahy.Tifrunner.gnm1.ann1.YE1T8K	1.72915	1.04779e-23		arahy.Tifrunner.gnm1.ann1.4D79G7	-1.41564	6.58911e-07
arahy.Tifrunner.gnm1.ann1.4AIN5Y	-2.39755	1.56508e-07		arahy.Tifrunner.gnm1.ann1.5LXM7S	1.3526	1.04638e-05		arahy.Tifrunner.gnm1.ann1.AV6K0R	-3.47358	1.05856e-23		arahy.Tifrunner.gnm1.ann1.4DP4Q6	3.77283	3.12196e-15
arahy.Tifrunner.gnm1.ann1.4B5N5U	-1.02693	6.74248e-05		arahy.Tifrunner.gnm1.ann1.5M2QCV	-1.32213	0.000261576		arahy.Tifrunner.gnm1.ann1.CQY21L	7.10668	1.08304e-23		arahy.Tifrunner.gnm1.ann1.4DUV6V	1.0369	1.24079e-16
arahy.Tifrunner.gnm1.ann1.4BI446	-2.00527	1.44297e-09		arahy.Tifrunner.gnm1.ann1.5MLS64	-2.2096	3.20037e-11		arahy.Tifrunner.gnm1.ann1.EK7MW8	3.63139	1.2494e-23		arahy.Tifrunner.gnm1.ann1.4DYP8N	3.51919	2.25439e-62
arahy.Tifrunner.gnm1.ann1.4BM18T	-2.4175	2.02416e-13		arahy.Tifrunner.gnm1.ann1.5N4QY9	-2.00927	2.65722e-09		arahy.Tifrunner.gnm1.ann1.7KI1S0	1.57869	1.27025e-23		arahy.Tifrunner.gnm1.ann1.4E777D	-1.59467	4.82234e-15
arahy.Tifrunner.gnm1.ann1.4BNM0X	-2.09335	0.000553169		arahy.Tifrunner.gnm1.ann1.5N4VNG	-1.121	2.43927e-11		arahy.Tifrunner.gnm1.ann1.KS8M6W	2.68029	1.27348e-23		arahy.Tifrunner.gnm1.ann1.4E7AR5	2.36674	0.00109155
arahy.Tifrunner.gnm1.ann1.4BR0CS	1.15343	0.00720586		arahy.Tifrunner.gnm1.ann1.5N80LZ	-1.2169	0.000313625		arahy.Tifrunner.gnm1.ann1.SR3KSN	6.63219	1.47611e-23		arahy.Tifrunner.gnm1.ann1.4EC6E4	2.88823	7.41105e-14
arahy.Tifrunner.gnm1.ann1.4BS23W	-4.73604	4.28942e-13		arahy.Tifrunner.gnm1.ann1.5P5CS5	-1.27692	2.70644e-12		arahy.Tifrunner.gnm1.ann1.HG1KKP	2.35318	1.59221e-23		arahy.Tifrunner.gnm1.ann1.4EE0MJ	1.46758	5.68042e-09
arahy.Tifrunner.gnm1.ann1.4CZE72	-3.05298	4.8936e-08		arahy.Tifrunner.gnm1.ann1.5P7LAL	-1.1195	1.19032e-06		arahy.Tifrunner.gnm1.ann1.W4PCDV	-1.71345	1.66574e-23		arahy.Tifrunner.gnm1.ann1.4EL0B9	-1.04013	0.000678485
arahy.Tifrunner.gnm1.ann1.4D8WK1	-3.26592	1.10214e-23		arahy.Tifrunner.gnm1.ann1.5P912R	1.79283	0.000225546		arahy.Tifrunner.gnm1.ann1.HP5FFL	6.74939	1.78907e-23		arahy.Tifrunner.gnm1.ann1.4EM5HU	2.29651	4.96453e-17
arahy.Tifrunner.gnm1.ann1.4DN9V9	2.18386	0.0100607		arahy.Tifrunner.gnm1.ann1.5PTI62	-1.66125	0.00258892		arahy.Tifrunner.gnm1.ann1.R3NPUN	4.67433	1.79705e-23		arahy.Tifrunner.gnm1.ann1.4EP03V	-1.34999	5.34225e-06
arahy.Tifrunner.gnm1.ann1.4DP35H	-1.39585	5.70705e-06		arahy.Tifrunner.gnm1.ann1.5Q7SRA	1.73604	5.30554e-13		arahy.Tifrunner.gnm1.ann1.7U9LX7	2.44393	2.09571e-23		arahy.Tifrunner.gnm1.ann1.4F68EX	1.40662	6.93299e-18
arahy.Tifrunner.gnm1.ann1.4DPV3H	2.56753	2.75318e-12		arahy.Tifrunner.gnm1.ann1.5QEX77	-1.10496	0.000295568		arahy.Tifrunner.gnm1.ann1.W3EFV3	3.0985	2.1618e-23		arahy.Tifrunner.gnm1.ann1.4FX07B	-1.63744	1.34705e-08
arahy.Tifrunner.gnm1.ann1.4DS88F	-1.01224	0.00304815		arahy.Tifrunner.gnm1.ann1.5QZF0A	1.45104	1.37751e-18		arahy.Tifrunner.gnm1.ann1.ZEA1CF	2.45354	2.20553e-23		arahy.Tifrunner.gnm1.ann1.4FY7U3	4.32651	2.01347e-48
arahy.Tifrunner.gnm1.ann1.4DUV6V	2.63943	5.41882e-12		arahy.Tifrunner.gnm1.ann1.5R3I64	1.99368	5.94135e-20		arahy.Tifrunner.gnm1.ann1.GZPT0A	1.89146	2.30573e-23		arahy.Tifrunner.gnm1.ann1.4G06NJ	-1.6872	8.85696e-32
arahy.Tifrunner.gnm1.ann1.4DYP8N	2.54978	3.1083e-06		arahy.Tifrunner.gnm1.ann1.5R858N	-1.57443	6.52429e-11		arahy.Tifrunner.gnm1.ann1.D2FN5G	6.81081	2.38861e-23		arahy.Tifrunner.gnm1.ann1.4GD1W8	3.60972	4.90377e-09
arahy.Tifrunner.gnm1.ann1.4E1D17	-2.63296	4.23738e-07		arahy.Tifrunner.gnm1.ann1.5RJ9GW	-1.99838	2.7231e-05		arahy.Tifrunner.gnm1.ann1.1I7GZ6	-1.33001	2.43904e-23		arahy.Tifrunner.gnm1.ann1.4GH0FM	1.03267	0.00338568
arahy.Tifrunner.gnm1.ann1.4E592X	-1.03339	0.00202399		arahy.Tifrunner.gnm1.ann1.5RT47R	1.05075	4.63262e-05		arahy.Tifrunner.gnm1.ann1.L4BQXH	2.1603	2.43781e-23		arahy.Tifrunner.gnm1.ann1.4GQZ4H	1.86377	7.90719e-14
arahy.Tifrunner.gnm1.ann1.4E8DC4	4.94583	4.12687e-14		arahy.Tifrunner.gnm1.ann1.5S4N91	1.44443	1.18717e-17		arahy.Tifrunner.gnm1.ann1.FPLI9C	2.61424	2.4809e-23		arahy.Tifrunner.gnm1.ann1.4H07FC	4.70236	2.83649e-12
arahy.Tifrunner.gnm1.ann1.4EM5HU	-1.50112	6.9698e-05		arahy.Tifrunner.gnm1.ann1.5S4QRF	2.04217	0.00279444		arahy.Tifrunner.gnm1.ann1.S1GD6Q	3.3334	2.53341e-23		arahy.Tifrunner.gnm1.ann1.4H3PV4	1.82873	8.31137e-15
arahy.Tifrunner.gnm1.ann1.4F27GG	2.10447	0.000103481		arahy.Tifrunner.gnm1.ann1.5SN4J9	-1.86785	0.00581841		arahy.Tifrunner.gnm1.ann1.1Q0IUD	-1.67307	2.5373e-23		arahy.Tifrunner.gnm1.ann1.4H5G59	-2.4782	2.6046e-07
arahy.Tifrunner.gnm1.ann1.4F9F0A	-1.27486	0.00213506		arahy.Tifrunner.gnm1.ann1.5TX9RQ	-1.10927	0.00381412		arahy.Tifrunner.gnm1.ann1.UJE6LN	1.78128	2.82805e-23		arahy.Tifrunner.gnm1.ann1.4H9MWH	2.27217	1.79556e-33
arahy.Tifrunner.gnm1.ann1.4FK00S	-1.16007	0.000436411		arahy.Tifrunner.gnm1.ann1.5UHD3M	1.49622	5.35835e-07		arahy.Tifrunner.gnm1.ann1.IT7QFA	-2.9032	2.85274e-23		arahy.Tifrunner.gnm1.ann1.4I3R3X	-1.23694	1.77513e-09
arahy.Tifrunner.gnm1.ann1.4FY7U3	-1.71237	0.000441581		arahy.Tifrunner.gnm1.ann1.5UU89E	-1.69758	2.79239e-09		arahy.Tifrunner.gnm1.ann1.G8TIVB	-1.75795	3.00595e-23		arahy.Tifrunner.gnm1.ann1.4I5J7H	-1.3375	5.98758e-16
arahy.Tifrunner.gnm1.ann1.4G75Y2	-3.65386	4.32048e-06		arahy.Tifrunner.gnm1.ann1.5V1RNQ	-1.01778	1.09111e-05		arahy.Tifrunner.gnm1.ann1.LMX02Q	2.9489	3.23659e-23		arahy.Tifrunner.gnm1.ann1.4IBX4Q	3.81807	1.67596e-38
arahy.Tifrunner.gnm1.ann1.4GA5XX	1.17099	4.48989e-05		arahy.Tifrunner.gnm1.ann1.5V3X3X	1.18296	1.7757e-05		arahy.Tifrunner.gnm1.ann1.AN47DH	-2.12125	3.25909e-23		arahy.Tifrunner.gnm1.ann1.4IPC1A	1.93479	9.74924e-43
arahy.Tifrunner.gnm1.ann1.4GF8V7	1.60418	0.00491043		arahy.Tifrunner.gnm1.ann1.5VC0H5	-1.46799	0.000190025		arahy.Tifrunner.gnm1.ann1.Q2KLD3	-2.03918	3.27641e-23		arahy.Tifrunner.gnm1.ann1.4IR4XJ	2.16756	1.2393e-19
arahy.Tifrunner.gnm1.ann1.4GQZ4H	-2.41974	1.56876e-05		arahy.Tifrunner.gnm1.ann1.5VKK0P	-1.00579	0.000751506		arahy.Tifrunner.gnm1.ann1.Q3NKK5	2.51623	3.32082e-23		arahy.Tifrunner.gnm1.ann1.4JB89L	-1.0461	3.74677e-06
arahy.Tifrunner.gnm1.ann1.4GV2RR	1.8721	0.00110595		arahy.Tifrunner.gnm1.ann1.5WW9LS	2.74786	2.68036e-28		arahy.Tifrunner.gnm1.ann1.NBNL1F	-1.29045	3.40089e-23		arahy.Tifrunner.gnm1.ann1.4JBV7I	2.43103	0.000784622
arahy.Tifrunner.gnm1.ann1.4GZY6Y	-1.47161	0.00129504		arahy.Tifrunner.gnm1.ann1.5WY9SE	-1.44513	2.39172e-07		arahy.Tifrunner.gnm1.ann1.77GZB8	5.02661	3.40698e-23		arahy.Tifrunner.gnm1.ann1.4JGH0F	8.50994	2.18756e-55
arahy.Tifrunner.gnm1.ann1.4H07FC	3.25994	0.000123629		arahy.Tifrunner.gnm1.ann1.5X1YG2	1.78667	5.53331e-14		arahy.Tifrunner.gnm1.ann1.FVH22A	1.80399	3.41141e-23		arahy.Tifrunner.gnm1.ann1.4JHW71	6.44538	3.24543e-63
arahy.Tifrunner.gnm1.ann1.4H0NN3	-1.48467	5.41504e-05		arahy.Tifrunner.gnm1.ann1.5X9SY8	-1.02991	0.00262071		arahy.Tifrunner.gnm1.ann1.EF44XV	6.65999	3.51451e-23		arahy.Tifrunner.gnm1.ann1.4JJ040	-1.07893	3.05425e-09
arahy.Tifrunner.gnm1.ann1.4H3NCC	-1.15995	1.01292e-05		arahy.Tifrunner.gnm1.ann1.5XAX9E	1.59878	2.05992e-29		arahy.Tifrunner.gnm1.ann1.KYD8GU	3.32745	3.59715e-23		arahy.Tifrunner.gnm1.ann1.4JLS0K	1.04305	0.000281397
arahy.Tifrunner.gnm1.ann1.4H9MWH	2.47125	1.44238e-07		arahy.Tifrunner.gnm1.ann1.5XLW1T	-1.80664	1.1962e-07		arahy.Tifrunner.gnm1.ann1.NL26FI	5.00972	3.64541e-23		arahy.Tifrunner.gnm1.ann1.4JU6QM	1.0314	1.58138e-06
arahy.Tifrunner.gnm1.ann1.4HBL4W	-2.49629	3.96085e-08		arahy.Tifrunner.gnm1.ann1.5XP26J	1.75565	4.6168e-13		arahy.Tifrunner.gnm1.ann1.LXAL56	3.00605	3.65712e-23		arahy.Tifrunner.gnm1.ann1.4JXB6U	-1.55019	5.27605e-07
arahy.Tifrunner.gnm1.ann1.4HF9FM	1.06906	0.0027632		arahy.Tifrunner.gnm1.ann1.5YK3TE	-1.6961	3.81007e-06		arahy.Tifrunner.gnm1.ann1.Z0EWEF	-1.31082	3.74533e-23		arahy.Tifrunner.gnm1.ann1.4K97M7	-1.60128	0.0062223
arahy.Tifrunner.gnm1.ann1.4HU4LR	-1.93691	1.89795e-07		arahy.Tifrunner.gnm1.ann1.5Z1D6W	-1.403	9.18254e-05		arahy.Tifrunner.gnm1.ann1.F66B8V	3.18434	3.78445e-23		arahy.Tifrunner.gnm1.ann1.4KDK0P	-1.84083	7.3722e-10
arahy.Tifrunner.gnm1.ann1.4HY23M	1.3093	1.87546e-05		arahy.Tifrunner.gnm1.ann1.5ZFR0R	1.35127	8.33922e-08		arahy.Tifrunner.gnm1.ann1.V77HLY	3.35588	3.83507e-23		arahy.Tifrunner.gnm1.ann1.4KG7L9	1.32916	0.0147915
arahy.Tifrunner.gnm1.ann1.4I0CBR	-1.04222	0.000821124		arahy.Tifrunner.gnm1.ann1.5ZLV04	1.59655	0.000506399		arahy.Tifrunner.gnm1.ann1.L65DKI	4.08432	3.85319e-23		arahy.Tifrunner.gnm1.ann1.4KPL6Q	-2.87443	2.24402e-19
arahy.Tifrunner.gnm1.ann1.4I5J7H	-1.39693	0.000276054		arahy.Tifrunner.gnm1.ann1.5ZV8II	-1.27522	1.79605e-08		arahy.Tifrunner.gnm1.ann1.49Z37F	5.30572	4.23999e-23		arahy.Tifrunner.gnm1.ann1.4KS3J9	-1.4319	0.00859659
arahy.Tifrunner.gnm1.ann1.4IG6PJ	-1.06712	0.000447472		arahy.Tifrunner.gnm1.ann1.5ZZ2UC	-1.37386	1.94656e-12		arahy.Tifrunner.gnm1.ann1.Y876JP	1.71074	4.63345e-23		arahy.Tifrunner.gnm1.ann1.4L4LDY	-1.01828	1.29334e-05
arahy.Tifrunner.gnm1.ann1.4J2790	-1.72706	9.92624e-05		arahy.Tifrunner.gnm1.ann1.606BFT	-3.6015	5.28048e-47		arahy.Tifrunner.gnm1.ann1.2AJ2PQ	-2.4929	4.75261e-23		arahy.Tifrunner.gnm1.ann1.4L4LYB	1.02144	0.00220069
arahy.Tifrunner.gnm1.ann1.4J2USK	2.81653	1.25276e-12		arahy.Tifrunner.gnm1.ann1.60AECD	-1.44693	3.46872e-06		arahy.Tifrunner.gnm1.ann1.BISG48	3.01498	4.83354e-23		arahy.Tifrunner.gnm1.ann1.4L7A6H	3.7422	8.14085e-32
arahy.Tifrunner.gnm1.ann1.4J5UF2	-2.93479	1.03825e-15		arahy.Tifrunner.gnm1.ann1.60WI8V	-2.39105	6.21679e-11		arahy.Tifrunner.gnm1.ann1.SGE08U	3.14457	4.96589e-23		arahy.Tifrunner.gnm1.ann1.4L9195	1.68916	5.53108e-17
arahy.Tifrunner.gnm1.ann1.4JLS0K	-1.12629	9.15284e-06		arahy.Tifrunner.gnm1.ann1.614TBX	3.55028	8.03188e-41		arahy.Tifrunner.gnm1.ann1.K5HXAR	2.80235	5.04528e-23		arahy.Tifrunner.gnm1.ann1.4LNU01	1.22443	7.65883e-06
arahy.Tifrunner.gnm1.ann1.4JU6QM	1.11469	0.0044568		arahy.Tifrunner.gnm1.ann1.61VEI2	-1.34725	0.00317971		arahy.Tifrunner.gnm1.ann1.Q0LHXL	5.71034	5.05516e-23		arahy.Tifrunner.gnm1.ann1.4LPH3Z	2.07954	0.00350027
arahy.Tifrunner.gnm1.ann1.4K1995	1.03047	0.0004028		arahy.Tifrunner.gnm1.ann1.624Z3W	2.29214	0.000759469		arahy.Tifrunner.gnm1.ann1.1YSK8M	-2.40818	5.22434e-23		arahy.Tifrunner.gnm1.ann1.4LX73R	1.56046	0.000248593
arahy.Tifrunner.gnm1.ann1.4KJ3L6	1.37281	1.97403e-05		arahy.Tifrunner.gnm1.ann1.6286TX	-1.62081	1.02073e-06		arahy.Tifrunner.gnm1.ann1.J15ERS	3.70615	5.46569e-23		arahy.Tifrunner.gnm1.ann1.4LXS91	-1.45482	0.000143132
arahy.Tifrunner.gnm1.ann1.4KS3J9	-1.27014	0.0019182		arahy.Tifrunner.gnm1.ann1.62DUUZ	-2.08663	0.000304669		arahy.Tifrunner.gnm1.ann1.D3ZAML	-1.59297	5.59115e-23		arahy.Tifrunner.gnm1.ann1.4LY0R9	5.36263	2.89586e-16
arahy.Tifrunner.gnm1.ann1.4KW7H9	-1.10525	3.11473e-06		arahy.Tifrunner.gnm1.ann1.62ETWY	2.86819	4.99346e-15		arahy.Tifrunner.gnm1.ann1.WQJ971	1.98295	6.04508e-23		arahy.Tifrunner.gnm1.ann1.4MA6RL	2.7993	0.000108815
arahy.Tifrunner.gnm1.ann1.4KWR91	-2.52844	0.00333521		arahy.Tifrunner.gnm1.ann1.62PGH0	-2.28259	0.000782137		arahy.Tifrunner.gnm1.ann1.MTF7G2	2.25886	6.09014e-23		arahy.Tifrunner.gnm1.ann1.4ME45Z	-1.21337	7.87101e-05
arahy.Tifrunner.gnm1.ann1.4KXQ87	1.25208	2.35922e-05		arahy.Tifrunner.gnm1.ann1.62SCQ6	-1.38523	8.32424e-12		arahy.Tifrunner.gnm1.ann1.2VU9BG	2.31601	6.21874e-23		arahy.Tifrunner.gnm1.ann1.4MKT47	2.95252	4.41698e-05
arahy.Tifrunner.gnm1.ann1.4KZ99U	-2.35407	0.00510458		arahy.Tifrunner.gnm1.ann1.62YL11	1.03943	1.15305e-05		arahy.Tifrunner.gnm1.ann1.0K51C9	1.40514	6.50819e-23		arahy.Tifrunner.gnm1.ann1.4N1DCM	-1.51352	4.36143e-06
arahy.Tifrunner.gnm1.ann1.4L1T75	-1.33687	2.31337e-05		arahy.Tifrunner.gnm1.ann1.6345FV	1.74969	1.72816e-13		arahy.Tifrunner.gnm1.ann1.ID5W0N	1.45106	6.60512e-23		arahy.Tifrunner.gnm1.ann1.4N1P2Y	1.16959	1.41446e-07
arahy.Tifrunner.gnm1.ann1.4L2VPC	-3.49152	8.45961e-06		arahy.Tifrunner.gnm1.ann1.635IPP	-1.14098	0.00148361		arahy.Tifrunner.gnm1.ann1.1IJJ7X	2.93478	6.94054e-23		arahy.Tifrunner.gnm1.ann1.4N44WU	1.02864	4.34348e-06
arahy.Tifrunner.gnm1.ann1.4L43B4	-1.21501	0.000104996		arahy.Tifrunner.gnm1.ann1.63GP52	-1.38445	5.8456e-17		arahy.Tifrunner.gnm1.ann1.ALIF31	2.699	7.29847e-23		arahy.Tifrunner.gnm1.ann1.4N5B4T	-1.72384	9.44012e-05
arahy.Tifrunner.gnm1.ann1.4L64XG	-1.68473	0.00428852		arahy.Tifrunner.gnm1.ann1.63HNLP	-1.64198	0.00285959		arahy.Tifrunner.gnm1.ann1.RU3PRP	3.39173	7.93515e-23		arahy.Tifrunner.gnm1.ann1.4N79E8	2.56087	0.000412082
arahy.Tifrunner.gnm1.ann1.4LBX9Z	1.147	0.000137165		arahy.Tifrunner.gnm1.ann1.63KD8W	3.62656	1.09213e-76		arahy.Tifrunner.gnm1.ann1.E8SZBC	-1.50831	7.96002e-23		arahy.Tifrunner.gnm1.ann1.4N8MCT	-1.43769	1.27475e-05
arahy.Tifrunner.gnm1.ann1.4LFN69	-3.32595	2.30202e-06		arahy.Tifrunner.gnm1.ann1.63MW46	-6.73043	1.75249e-33		arahy.Tifrunner.gnm1.ann1.FQL4BN	2.78927	7.98957e-23		arahy.Tifrunner.gnm1.ann1.4N8Z75	3.51658	1.93649e-07
arahy.Tifrunner.gnm1.ann1.4LI2NJ	-4.0712	4.48401e-10		arahy.Tifrunner.gnm1.ann1.63W3DY	-1.95968	2.6021e-15		arahy.Tifrunner.gnm1.ann1.2I11L4	6.54711	8.14151e-23		arahy.Tifrunner.gnm1.ann1.4NL1XF	-1.12064	0.00186749
arahy.Tifrunner.gnm1.ann1.4LNU01	2.07141	0.00860972		arahy.Tifrunner.gnm1.ann1.63YDIT	-1.19565	0.00210119		arahy.Tifrunner.gnm1.ann1.RYFJ47	3.49191	8.56313e-23		arahy.Tifrunner.gnm1.ann1.4P3DQS	-1.42468	3.66135e-07
arahy.Tifrunner.gnm1.ann1.4LP3QH	-2.32447	0.00218749		arahy.Tifrunner.gnm1.ann1.63ZQ4D	1.18873	2.83308e-12		arahy.Tifrunner.gnm1.ann1.1YV20X	-1.69705	8.80749e-23		arahy.Tifrunner.gnm1.ann1.4P55VP	1.04562	0.000186325
arahy.Tifrunner.gnm1.ann1.4LV4GA	1.30774	0.000333782		arahy.Tifrunner.gnm1.ann1.646R5W	1.99395	3.37573e-06		arahy.Tifrunner.gnm1.ann1.I9HEHF	2.19601	9.01267e-23		arahy.Tifrunner.gnm1.ann1.4PH81Y	-1.09983	5.36131e-11
arahy.Tifrunner.gnm1.ann1.4MA6RL	1.88963	0.00556221		arahy.Tifrunner.gnm1.ann1.6486U1	-1.35801	7.30162e-08		arahy.Tifrunner.gnm1.ann1.G6P4F8	4.99817	9.05351e-23		arahy.Tifrunner.gnm1.ann1.4PNZ6Y	-2.6041	6.91539e-21
arahy.Tifrunner.gnm1.ann1.4MU1S5	1.47851	0.00718847		arahy.Tifrunner.gnm1.ann1.6494R5	-3.81349	1.01793e-08		arahy.Tifrunner.gnm1.ann1.C8QSDY	2.50182	9.07953e-23		arahy.Tifrunner.gnm1.ann1.4PW9PW	2.22018	1.1632e-27
arahy.Tifrunner.gnm1.ann1.4MV4X2	1.30647	6.64356e-09		arahy.Tifrunner.gnm1.ann1.64N8RC	-1.97828	2.77156e-10		arahy.Tifrunner.gnm1.ann1.JSHP6Z	1.83779	9.13649e-23		arahy.Tifrunner.gnm1.ann1.4QQ8RN	-1.8629	2.6941e-18
arahy.Tifrunner.gnm1.ann1.4N44WU	-1.43372	8.13523e-07		arahy.Tifrunner.gnm1.ann1.64PL1T	-4.21721	2.1164e-10		arahy.Tifrunner.gnm1.ann1.Y0DKQF	6.64248	9.15534e-23		arahy.Tifrunner.gnm1.ann1.4QQ966	2.60229	4.62172e-16
arahy.Tifrunner.gnm1.ann1.4N6INR	-1.29699	0.00020889		arahy.Tifrunner.gnm1.ann1.64V7P3	-1.15424	0.00998668		arahy.Tifrunner.gnm1.ann1.71B2RZ	7.14527	9.24327e-23		arahy.Tifrunner.gnm1.ann1.4QZ7HL	-1.67756	2.47401e-15
arahy.Tifrunner.gnm1.ann1.4N8Z75	7.37613	1.72919e-26		arahy.Tifrunner.gnm1.ann1.654T2H	-2.34348	6.33783e-16		arahy.Tifrunner.gnm1.ann1.FQQK7H	5.00344	9.45985e-23		arahy.Tifrunner.gnm1.ann1.4R2B5R	1.27739	7.07688e-12
arahy.Tifrunner.gnm1.ann1.4PJH6V	1.14575	3.12239e-05		arahy.Tifrunner.gnm1.ann1.655Y7W	-1.3587	0.000168966		arahy.Tifrunner.gnm1.ann1.DWW0NY	-2.03097	9.9716e-23		arahy.Tifrunner.gnm1.ann1.4R5R47	1.25429	0.00024399
arahy.Tifrunner.gnm1.ann1.4PTH1W	1.13893	0.00133114		arahy.Tifrunner.gnm1.ann1.657AS3	-1.48508	3.91135e-12		arahy.Tifrunner.gnm1.ann1.W61NZ6	1.9969	1.1103e-22		arahy.Tifrunner.gnm1.ann1.4R5RT5	-1.90155	5.39169e-41
arahy.Tifrunner.gnm1.ann1.4PW9PW	1.18941	0.00472901		arahy.Tifrunner.gnm1.ann1.65BX45	-2.19268	0.00127722		arahy.Tifrunner.gnm1.ann1.UCH6AW	3.0666	1.13916e-22		arahy.Tifrunner.gnm1.ann1.4R8EXU	-1.51357	6.18266e-06
arahy.Tifrunner.gnm1.ann1.4PXD14	-1.82749	2.65471e-05		arahy.Tifrunner.gnm1.ann1.65J58R	2.38079	2.06336e-31		arahy.Tifrunner.gnm1.ann1.R1PH36	2.02183	1.18051e-22		arahy.Tifrunner.gnm1.ann1.4RH2HB	1.01185	4.03106e-16
arahy.Tifrunner.gnm1.ann1.4Q6J36	-1.12587	0.000496251		arahy.Tifrunner.gnm1.ann1.65LEM9	-1.33627	0.000256773		arahy.Tifrunner.gnm1.ann1.LH9WUE	-2.6093	1.19745e-22		arahy.Tifrunner.gnm1.ann1.4RT3BY	-1.11555	1.46043e-08
arahy.Tifrunner.gnm1.ann1.4QQ8RN	-1.63671	7.35288e-11		arahy.Tifrunner.gnm1.ann1.65NT4G	3.26732	4.75677e-08		arahy.Tifrunner.gnm1.ann1.095TGF	-1.52489	1.21426e-22		arahy.Tifrunner.gnm1.ann1.4S1WXZ	2.61279	0.000307987
arahy.Tifrunner.gnm1.ann1.4QXM49	1.67024	0.0028949		arahy.Tifrunner.gnm1.ann1.65RD4S	-1.43313	0.00890666		arahy.Tifrunner.gnm1.ann1.SNR3ID	1.1768	1.27355e-22		arahy.Tifrunner.gnm1.ann1.4S2L0G	2.6925	1.46092e-06
arahy.Tifrunner.gnm1.ann1.4QZ7HL	-3.74752	8.34812e-06		arahy.Tifrunner.gnm1.ann1.66AXK3	1.21859	0.0114431		arahy.Tifrunner.gnm1.ann1.YS7X6N	6.75918	1.29673e-22		arahy.Tifrunner.gnm1.ann1.4S3ZRX	-1.58858	0.000206085
arahy.Tifrunner.gnm1.ann1.4R2B5R	2.31343	3.94382e-07		arahy.Tifrunner.gnm1.ann1.66D6IA	-1.97282	0.00387911		arahy.Tifrunner.gnm1.ann1.04AGHE	1.68432	1.36248e-22		arahy.Tifrunner.gnm1.ann1.4S5LXH	-1.22039	1.71041e-05
arahy.Tifrunner.gnm1.ann1.4R5R47	3.38644	2.41049e-05		arahy.Tifrunner.gnm1.ann1.66S29H	3.42566	2.03129e-09		arahy.Tifrunner.gnm1.ann1.88IWPW	6.50594	1.37396e-22		arahy.Tifrunner.gnm1.ann1.4S5M9U	1.16546	3.81549e-10
arahy.Tifrunner.gnm1.ann1.4R9DEN	4.74011	1.13042e-53		arahy.Tifrunner.gnm1.ann1.66TKXZ	-1.26692	5.76501e-06		arahy.Tifrunner.gnm1.ann1.SUG60F	1.52558	1.39785e-22		arahy.Tifrunner.gnm1.ann1.4S7D56	1.53665	1.20935e-14
arahy.Tifrunner.gnm1.ann1.4RS9NQ	-1.18056	4.42817e-06		arahy.Tifrunner.gnm1.ann1.66WYUB	1.41359	1.84169e-05		arahy.Tifrunner.gnm1.ann1.HQU2A8	2.01865	1.4363e-22		arahy.Tifrunner.gnm1.ann1.4T2HBI	5.63997	5.71487e-76
arahy.Tifrunner.gnm1.ann1.4RXH8Y	-2.6571	5.46952e-06		arahy.Tifrunner.gnm1.ann1.67E0CQ	2.4431	1.70182e-43		arahy.Tifrunner.gnm1.ann1.ATFG0I	1.52604	1.46533e-22		arahy.Tifrunner.gnm1.ann1.4T5ENZ	-1.38429	1.45703e-20
arahy.Tifrunner.gnm1.ann1.4S0H6B	1.82239	2.33377e-07		arahy.Tifrunner.gnm1.ann1.67RSVA	-1.41043	7.3074e-11		arahy.Tifrunner.gnm1.ann1.EE1039	2.79317	1.47664e-22		arahy.Tifrunner.gnm1.ann1.4T5RFS	1.94122	7.06031e-14
arahy.Tifrunner.gnm1.ann1.4S2L0G	3.9047	3.99801e-06		arahy.Tifrunner.gnm1.ann1.67S48P	1.54024	1.09463e-07		arahy.Tifrunner.gnm1.ann1.IBJJ46	2.63234	1.55929e-22		arahy.Tifrunner.gnm1.ann1.4TST71	5.54177	1.35247e-31
arahy.Tifrunner.gnm1.ann1.4S33SI	-1.20798	0.0014311		arahy.Tifrunner.gnm1.ann1.67VYHR	-2.46478	0.000181647		arahy.Tifrunner.gnm1.ann1.G7WARE	-3.40609	1.56449e-22		arahy.Tifrunner.gnm1.ann1.4TTF80	-1.11243	2.39669e-08
arahy.Tifrunner.gnm1.ann1.4S5LXH	2.73886	0.0014525		arahy.Tifrunner.gnm1.ann1.684RT9	-1.84986	7.86095e-09		arahy.Tifrunner.gnm1.ann1.GG01I1	5.79748	1.56723e-22		arahy.Tifrunner.gnm1.ann1.4TVW2I	1.10595	3.07092e-06
arahy.Tifrunner.gnm1.ann1.4S5M9U	1.43444	1.25529e-13		arahy.Tifrunner.gnm1.ann1.686ZKJ	1.12711	0.000177793		arahy.Tifrunner.gnm1.ann1.RLZ54R	2.02356	1.62708e-22		arahy.Tifrunner.gnm1.ann1.4TYP4V	-1.55537	8.4667e-05
arahy.Tifrunner.gnm1.ann1.4SM61H	-1.53069	9.98481e-05		arahy.Tifrunner.gnm1.ann1.68J28U	2.38562	2.81978e-10		arahy.Tifrunner.gnm1.ann1.KF3T21	-3.39512	1.69934e-22		arahy.Tifrunner.gnm1.ann1.4U3X1G	1.66616	5.80526e-13
arahy.Tifrunner.gnm1.ann1.4T0CVS	-2.72477	7.24111e-08		arahy.Tifrunner.gnm1.ann1.68JQQM	1.08909	2.64353e-06		arahy.Tifrunner.gnm1.ann1.1SGL6Z	3.92528	1.81258e-22		arahy.Tifrunner.gnm1.ann1.4UAT3U	-2.36638	1.15083e-15
arahy.Tifrunner.gnm1.ann1.4T1P38	-1.46199	0.000957977		arahy.Tifrunner.gnm1.ann1.68T47T	2.05348	0.00148604		arahy.Tifrunner.gnm1.ann1.W3GPPR	2.65613	1.83899e-22		arahy.Tifrunner.gnm1.ann1.4UE924	-1.75694	7.01502e-10
arahy.Tifrunner.gnm1.ann1.4T4T3L	-1.86687	0.000225188		arahy.Tifrunner.gnm1.ann1.68V7GN	4.45738	4.20697e-12		arahy.Tifrunner.gnm1.ann1.8KC8J6	2.71795	1.89177e-22		arahy.Tifrunner.gnm1.ann1.4UMK2V	-1.17258	0.0100006
arahy.Tifrunner.gnm1.ann1.4T5ENZ	-1.00682	0.00349295		arahy.Tifrunner.gnm1.ann1.68WIDH	-1.14101	0.0044077		arahy.Tifrunner.gnm1.ann1.DHCY3G	-6.56575	1.89824e-22		arahy.Tifrunner.gnm1.ann1.4UQ2XQ	2.57187	1.01853e-16
arahy.Tifrunner.gnm1.ann1.4T5FUB	-1.53877	0.000376336		arahy.Tifrunner.gnm1.ann1.694CK1	1.13261	0.00353701		arahy.Tifrunner.gnm1.ann1.C5XBA2	6.73181	1.95326e-22		arahy.Tifrunner.gnm1.ann1.4UTS2Z	1.60073	5.47631e-10
arahy.Tifrunner.gnm1.ann1.4T5RFS	1.40566	5.10543e-10		arahy.Tifrunner.gnm1.ann1.69550A	-1.48717	3.0846e-13		arahy.Tifrunner.gnm1.ann1.L0C43K	-1.77914	1.97235e-22		arahy.Tifrunner.gnm1.ann1.4VA7BX	2.28745	1.34281e-07
arahy.Tifrunner.gnm1.ann1.4T73SR	2.17367	9.70318e-09		arahy.Tifrunner.gnm1.ann1.696GFM	-1.94715	0.000255643		arahy.Tifrunner.gnm1.ann1.2BWG0B	1.73161	1.98065e-22		arahy.Tifrunner.gnm1.ann1.4VFQ7F	1.0751	0.0104759
arahy.Tifrunner.gnm1.ann1.4TG6YL	-1.03997	0.00403891		arahy.Tifrunner.gnm1.ann1.69B3L2	1.03223	0.00139218		arahy.Tifrunner.gnm1.ann1.FR9H69	3.27728	2.05319e-22		arahy.Tifrunner.gnm1.ann1.4VGG9Y	2.03663	3.70674e-10
arahy.Tifrunner.gnm1.ann1.4TV0N2	2.368	6.69768e-07		arahy.Tifrunner.gnm1.ann1.6A0IVA	-1.65116	3.68514e-08		arahy.Tifrunner.gnm1.ann1.BS9BXS	1.70121	2.0827e-22		arahy.Tifrunner.gnm1.ann1.4W2UPU	-2.38041	3.97624e-15
arahy.Tifrunner.gnm1.ann1.4TVW2I	1.80486	1.05224e-05		arahy.Tifrunner.gnm1.ann1.6A8G6S	-3.462	2.57009e-07		arahy.Tifrunner.gnm1.ann1.NAIG2Q	2.9116	2.10259e-22		arahy.Tifrunner.gnm1.ann1.4W7PSA	-2.12145	1.49769e-07
arahy.Tifrunner.gnm1.ann1.4U2MDP	-2.06116	0.00028895		arahy.Tifrunner.gnm1.ann1.6AG026	1.07677	9.95977e-06		arahy.Tifrunner.gnm1.ann1.J4S87V	-2.71733	2.19994e-22		arahy.Tifrunner.gnm1.ann1.4WKR5S	-1.57961	1.37848e-10
arahy.Tifrunner.gnm1.ann1.4U9EUW	1.55975	2.32906e-07		arahy.Tifrunner.gnm1.ann1.6AR9D4	-1.95106	1.43282e-07		arahy.Tifrunner.gnm1.ann1.JU07H9	1.48268	2.22718e-22		arahy.Tifrunner.gnm1.ann1.4WM679	1.81219	1.09285e-13
arahy.Tifrunner.gnm1.ann1.4U9NHI	1.34742	0.00379125		arahy.Tifrunner.gnm1.ann1.6AY1PL	-1.70231	0.00161879		arahy.Tifrunner.gnm1.ann1.UR837P	-1.65657	2.24533e-22		arahy.Tifrunner.gnm1.ann1.4WXU8P	-1.00275	0.00230976
arahy.Tifrunner.gnm1.ann1.4UTI2R	-1.30882	0.00462654		arahy.Tifrunner.gnm1.ann1.6BH6U4	-2.55897	7.16623e-17		arahy.Tifrunner.gnm1.ann1.36XQKP	1.92198	2.26014e-22		arahy.Tifrunner.gnm1.ann1.4X641H	-1.31075	1.70986e-10
arahy.Tifrunner.gnm1.ann1.4UTS2Z	2.22811	1.74609e-07		arahy.Tifrunner.gnm1.ann1.6BLG7S	-1.07812	0.000227874		arahy.Tifrunner.gnm1.ann1.3T3M0P	1.09805	2.28086e-22		arahy.Tifrunner.gnm1.ann1.4X8KJH	-1.83648	6.8054e-12
arahy.Tifrunner.gnm1.ann1.4VC5Q7	-1.04651	0.00146065		arahy.Tifrunner.gnm1.ann1.6BV0NH	-1.23264	0.000924126		arahy.Tifrunner.gnm1.ann1.R6W0QQ	2.72695	2.32033e-22		arahy.Tifrunner.gnm1.ann1.4XBE3K	1.08837	0.000317743
arahy.Tifrunner.gnm1.ann1.4VG7J5	-2.7417	2.70461e-07		arahy.Tifrunner.gnm1.ann1.6C48SL	-1.71201	3.08916e-05		arahy.Tifrunner.gnm1.ann1.5BLU0Q	2.27933	2.37507e-22		arahy.Tifrunner.gnm1.ann1.4Y5XNF	1.40556	8.98153e-26
arahy.Tifrunner.gnm1.ann1.4VI3J6	-1.56733	0.00161674		arahy.Tifrunner.gnm1.ann1.6C7RIH	1.78051	0.00022909		arahy.Tifrunner.gnm1.ann1.VZZ6TG	-3.28969	2.37953e-22		arahy.Tifrunner.gnm1.ann1.4Y6QEN	2.56641	7.90155e-31
arahy.Tifrunner.gnm1.ann1.4VL9ZK	-1.81039	3.6011e-13		arahy.Tifrunner.gnm1.ann1.6CM8KD	1.02268	0.000294442		arahy.Tifrunner.gnm1.ann1.A9XC2E	2.90639	2.44231e-22		arahy.Tifrunner.gnm1.ann1.4Y7J59	1.32251	0.00374272
arahy.Tifrunner.gnm1.ann1.4VY1XX	1.57556	7.10829e-08		arahy.Tifrunner.gnm1.ann1.6D2G91	-1.40058	7.18589e-05		arahy.Tifrunner.gnm1.ann1.5MEL2D	3.08652	2.50907e-22		arahy.Tifrunner.gnm1.ann1.4YMK55	1.29486	6.57956e-15
arahy.Tifrunner.gnm1.ann1.4WA5US	1.08318	0.000313668		arahy.Tifrunner.gnm1.ann1.6DE6RN	-2.39922	1.68631e-20		arahy.Tifrunner.gnm1.ann1.939B4K	2.29527	2.51238e-22		arahy.Tifrunner.gnm1.ann1.4YP1G2	1.51924	7.48129e-08
arahy.Tifrunner.gnm1.ann1.4WM679	1.15491	0.000129014		arahy.Tifrunner.gnm1.ann1.6DJV34	-1.67434	2.35468e-14		arahy.Tifrunner.gnm1.ann1.78H5KP	2.53342	2.56653e-22		arahy.Tifrunner.gnm1.ann1.4Z93EL	1.19501	3.0073e-20
arahy.Tifrunner.gnm1.ann1.4X8M90	-1.19423	0.00208764		arahy.Tifrunner.gnm1.ann1.6DQ39T	-1.33857	5.52733e-19		arahy.Tifrunner.gnm1.ann1.P4AZJC	1.25684	2.65236e-22		arahy.Tifrunner.gnm1.ann1.4ZKX3L	9.75107	1.48469e-81
arahy.Tifrunner.gnm1.ann1.4Y2508	1.42992	1.43949e-06		arahy.Tifrunner.gnm1.ann1.6DRS7R	-1.22048	2.36886e-10		arahy.Tifrunner.gnm1.ann1.3PAP3H	1.75555	2.67225e-22		arahy.Tifrunner.gnm1.ann1.4ZP1HR	2.04677	5.5792e-35
arahy.Tifrunner.gnm1.ann1.4Y6QEN	-2.99422	1.27931e-12		arahy.Tifrunner.gnm1.ann1.6DS776	-1.23873	1.54006e-09		arahy.Tifrunner.gnm1.ann1.QSN6ZX	2.0362	2.78853e-22		arahy.Tifrunner.gnm1.ann1.4ZV927	2.47411	2.23864e-29
arahy.Tifrunner.gnm1.ann1.4Y7J59	2.6092	7.15335e-06		arahy.Tifrunner.gnm1.ann1.6E02AJ	-1.85059	0.00405234		arahy.Tifrunner.gnm1.ann1.XKH52J	1.34929	2.95262e-22		arahy.Tifrunner.gnm1.ann1.50LAX6	-1.93759	0.00159257
arahy.Tifrunner.gnm1.ann1.4Y7SWW	-1.31745	1.75944e-05		arahy.Tifrunner.gnm1.ann1.6E31ZC	1.60963	3.92937e-06		arahy.Tifrunner.gnm1.ann1.WBB0SP	2.08219	2.97935e-22		arahy.Tifrunner.gnm1.ann1.50YJF0	1.6455	2.1665e-09
arahy.Tifrunner.gnm1.ann1.4YHK81	1.27528	9.00469e-05		arahy.Tifrunner.gnm1.ann1.6E5JYA	-3.37736	1.7848e-13		arahy.Tifrunner.gnm1.ann1.H0AHUW	3.28231	3.01767e-22		arahy.Tifrunner.gnm1.ann1.50ZMU5	5.51879	6.92001e-18
arahy.Tifrunner.gnm1.ann1.4YLW35	-1.13868	6.68594e-06		arahy.Tifrunner.gnm1.ann1.6E61XV	1.57698	0.000349645		arahy.Tifrunner.gnm1.ann1.QEFX0Z	-2.90884	3.08403e-22		arahy.Tifrunner.gnm1.ann1.512R9H	1.97061	1.79784e-11
arahy.Tifrunner.gnm1.ann1.4YM0ZW	-2.73586	1.00161e-10		arahy.Tifrunner.gnm1.ann1.6E8E03	-1.1265	4.26147e-05		arahy.Tifrunner.gnm1.ann1.C1BLFK	1.83342	3.1167e-22		arahy.Tifrunner.gnm1.ann1.512YGT	-1.6655	6.90473e-09
arahy.Tifrunner.gnm1.ann1.4Z93EL	1.50457	0.00102486		arahy.Tifrunner.gnm1.ann1.6E8WTG	1.17433	5.47203e-10		arahy.Tifrunner.gnm1.ann1.7E7EIT	-1.76348	3.15741e-22		arahy.Tifrunner.gnm1.ann1.5157VP	2.30586	1.12208e-05
arahy.Tifrunner.gnm1.ann1.4ZS9PZ	-2.50955	0.000936011		arahy.Tifrunner.gnm1.ann1.6EBR5V	1.36155	8.50613e-11		arahy.Tifrunner.gnm1.ann1.FH4MAJ	2.9806	3.20552e-22		arahy.Tifrunner.gnm1.ann1.51A16S	1.01859	1.31881e-12
arahy.Tifrunner.gnm1.ann1.50AH1U	-1.86165	0.00151935		arahy.Tifrunner.gnm1.ann1.6EDB07	1.18952	0.00600871		arahy.Tifrunner.gnm1.ann1.2F1JWB	2.4095	3.22046e-22		arahy.Tifrunner.gnm1.ann1.51G7A0	-1.38226	3.94461e-08
arahy.Tifrunner.gnm1.ann1.50CAXW	-1.97127	0.00198624		arahy.Tifrunner.gnm1.ann1.6EL8BV	1.024	1.48072e-09		arahy.Tifrunner.gnm1.ann1.DNS17T	2.91617	3.32174e-22		arahy.Tifrunner.gnm1.ann1.51I078	-1.3192	1.13044e-05
arahy.Tifrunner.gnm1.ann1.50D6TG	1.71044	2.83892e-09		arahy.Tifrunner.gnm1.ann1.6EMS5T	1.08467	0.00103092		arahy.Tifrunner.gnm1.ann1.W1MG13	2.48479	3.36791e-22		arahy.Tifrunner.gnm1.ann1.51KSCF	2.02447	0.00359608
arahy.Tifrunner.gnm1.ann1.50DUHM	1.71222	6.22489e-07		arahy.Tifrunner.gnm1.ann1.6F1RZ1	2.02206	0.00284063		arahy.Tifrunner.gnm1.ann1.S5VFF6	1.91506	3.72455e-22		arahy.Tifrunner.gnm1.ann1.51Q6V1	-1.15543	2.98226e-05
arahy.Tifrunner.gnm1.ann1.50GMPE	-1.57973	0.00117171		arahy.Tifrunner.gnm1.ann1.6F8CQC	-3.69911	2.96961e-53		arahy.Tifrunner.gnm1.ann1.85MPTE	-2.27295	3.82862e-22		arahy.Tifrunner.gnm1.ann1.51RB73	-1.29411	3.83875e-06
arahy.Tifrunner.gnm1.ann1.50JV45	1.0363	0.000127969		arahy.Tifrunner.gnm1.ann1.6FS9GU	1.96111	6.68126e-10		arahy.Tifrunner.gnm1.ann1.4UTS2Z	2.13161	3.98293e-22		arahy.Tifrunner.gnm1.ann1.51RKDV	1.09396	1.01533e-07
arahy.Tifrunner.gnm1.ann1.50N8WQ	-1.57095	1.18724e-08		arahy.Tifrunner.gnm1.ann1.6GA0DJ	-1.37372	0.000184339		arahy.Tifrunner.gnm1.ann1.U7IVDN	-3.35366	4.00775e-22		arahy.Tifrunner.gnm1.ann1.51UVQ0	1.54533	0.00502768
arahy.Tifrunner.gnm1.ann1.511U58	1.02724	0.00243216		arahy.Tifrunner.gnm1.ann1.6H2Q4Q	1.16309	0.00338571		arahy.Tifrunner.gnm1.ann1.LLA61B	1.69035	4.29645e-22		arahy.Tifrunner.gnm1.ann1.520WIK	-1.19585	8.73209e-19
arahy.Tifrunner.gnm1.ann1.5148EJ	-1.6058	3.21705e-05		arahy.Tifrunner.gnm1.ann1.6HU6DS	-1.40918	0.00840679		arahy.Tifrunner.gnm1.ann1.H1PWIN	-1.36696	4.47734e-22		arahy.Tifrunner.gnm1.ann1.52GVK1	-1.10752	2.25457e-05
arahy.Tifrunner.gnm1.ann1.519MSC	1.22378	0.00131453		arahy.Tifrunner.gnm1.ann1.6HV4D5	-1.34313	2.26197e-07		arahy.Tifrunner.gnm1.ann1.71H07L	2.45926	4.74223e-22		arahy.Tifrunner.gnm1.ann1.52MV3Q	-2.1418	8.43967e-16
arahy.Tifrunner.gnm1.ann1.51I078	2.10106	1.46896e-18		arahy.Tifrunner.gnm1.ann1.6I0P10	-2.06262	1.8511e-13		arahy.Tifrunner.gnm1.ann1.N8TJ15	3.2164	4.74974e-22		arahy.Tifrunner.gnm1.ann1.52QB51	-1.4255	0.000172121
arahy.Tifrunner.gnm1.ann1.51PHKJ	-1.62865	0.00204805		arahy.Tifrunner.gnm1.ann1.6IA9VD	-1.78117	3.40867e-05		arahy.Tifrunner.gnm1.ann1.TX2FLU	3.72216	4.85278e-22		arahy.Tifrunner.gnm1.ann1.52QCLV	3.56128	4.68419e-14
arahy.Tifrunner.gnm1.ann1.51RIH8	-1.1572	0.00403979		arahy.Tifrunner.gnm1.ann1.6IJR0K	1.56981	0.000313808		arahy.Tifrunner.gnm1.ann1.MH0ZUI	4.74438	4.87644e-22		arahy.Tifrunner.gnm1.ann1.52TGP1	-1.84292	0.000240753
arahy.Tifrunner.gnm1.ann1.51RKDV	2.07864	8.74347e-17		arahy.Tifrunner.gnm1.ann1.6IM7DK	-1.71459	1.16229e-23		arahy.Tifrunner.gnm1.ann1.KQ7CFK	-1.62633	5.07256e-22		arahy.Tifrunner.gnm1.ann1.52TI3X	-2.3766	7.42691e-14
arahy.Tifrunner.gnm1.ann1.51YLCT	1.16757	0.00142066		arahy.Tifrunner.gnm1.ann1.6IT3ID	2.63545	1.43192e-05		arahy.Tifrunner.gnm1.ann1.31EZX1	2.36013	5.20348e-22		arahy.Tifrunner.gnm1.ann1.52UZQ5	1.55864	0.000102913
arahy.Tifrunner.gnm1.ann1.51ZP46	-1.13955	0.000806243		arahy.Tifrunner.gnm1.ann1.6J5TD9	1.42244	5.1642e-05		arahy.Tifrunner.gnm1.ann1.4C4IKF	6.54126	5.5766e-22		arahy.Tifrunner.gnm1.ann1.5306M4	-1.69282	0.0152033
arahy.Tifrunner.gnm1.ann1.520WIK	-1.52994	9.80741e-05		arahy.Tifrunner.gnm1.ann1.6JCP40	-1.84043	1.70973e-09		arahy.Tifrunner.gnm1.ann1.FG2V1D	-1.77678	5.73432e-22		arahy.Tifrunner.gnm1.ann1.533Y7U	2.43509	0.000381029
arahy.Tifrunner.gnm1.ann1.5231CT	-2.2521	0.00877857		arahy.Tifrunner.gnm1.ann1.6JUD3I	1.93207	0.00199252		arahy.Tifrunner.gnm1.ann1.BRNL8L	1.55731	5.73894e-22		arahy.Tifrunner.gnm1.ann1.5352LF	-1.75252	0.000671096
arahy.Tifrunner.gnm1.ann1.52B7MM	-2.77185	3.84399e-13		arahy.Tifrunner.gnm1.ann1.6K111H	-1.60047	0.000532787		arahy.Tifrunner.gnm1.ann1.3X9B1A	1.65789	5.85173e-22		arahy.Tifrunner.gnm1.ann1.53JK2D	3.4377	1.28465e-06
arahy.Tifrunner.gnm1.ann1.52HBJM	-2.575	4.25925e-06		arahy.Tifrunner.gnm1.ann1.6K80GF	4.8142	5.11441e-14		arahy.Tifrunner.gnm1.ann1.W56I62	1.42456	6.08361e-22		arahy.Tifrunner.gnm1.ann1.53NDB8	1.28188	2.60515e-16
arahy.Tifrunner.gnm1.ann1.52QB51	-4.20334	3.45756e-14		arahy.Tifrunner.gnm1.ann1.6KMR2U	-1.12692	5.82172e-05		arahy.Tifrunner.gnm1.ann1.WS4P7I	1.98827	6.28187e-22		arahy.Tifrunner.gnm1.ann1.53NGA2	1.32054	0.00146029
arahy.Tifrunner.gnm1.ann1.52QCLV	2.5479	0.00306264		arahy.Tifrunner.gnm1.ann1.6KR03J	2.36471	2.32026e-09		arahy.Tifrunner.gnm1.ann1.81VLYB	5.16577	6.93463e-22		arahy.Tifrunner.gnm1.ann1.53UQ7J	-1.28308	8.47836e-12
arahy.Tifrunner.gnm1.ann1.52SAJ1	1.75692	1.72077e-05		arahy.Tifrunner.gnm1.ann1.6L045R	2.10064	5.52482e-19		arahy.Tifrunner.gnm1.ann1.22AMRS	2.28202	7.18098e-22		arahy.Tifrunner.gnm1.ann1.54A98K	2.01087	4.3169e-44
arahy.Tifrunner.gnm1.ann1.52XQ2N	2.57248	2.47354e-19		arahy.Tifrunner.gnm1.ann1.6LQ9DQ	1.18176	0.00200439		arahy.Tifrunner.gnm1.ann1.FEJ3DR	2.46993	7.48793e-22		arahy.Tifrunner.gnm1.ann1.54E1W4	-1.20672	2.5111e-07
arahy.Tifrunner.gnm1.ann1.5322V3	-1.12263	0.00324846		arahy.Tifrunner.gnm1.ann1.6M4P9K	1.80704	2.67945e-09		arahy.Tifrunner.gnm1.ann1.GT8KW4	1.79174	8.16335e-22		arahy.Tifrunner.gnm1.ann1.54G4CJ	1.80256	1.88465e-21
arahy.Tifrunner.gnm1.ann1.537LAH	-2.98193	2.10175e-11		arahy.Tifrunner.gnm1.ann1.6M6V4C	7.41677	1.07009e-43		arahy.Tifrunner.gnm1.ann1.12N6X7	2.4393	8.18095e-22		arahy.Tifrunner.gnm1.ann1.54PPAU	1.62664	3.79503e-09
arahy.Tifrunner.gnm1.ann1.538Z4G	-1.82054	6.40869e-07		arahy.Tifrunner.gnm1.ann1.6MJ9X7	-2.1532	0.000148984		arahy.Tifrunner.gnm1.ann1.U7Q0BA	2.07294	8.52878e-22		arahy.Tifrunner.gnm1.ann1.54ZV2T	-1.92945	2.24706e-05
arahy.Tifrunner.gnm1.ann1.5395L8	2.58514	0.000549095		arahy.Tifrunner.gnm1.ann1.6MMU9N	-1.90882	0.000692439		arahy.Tifrunner.gnm1.ann1.J8BQFV	1.75021	8.56765e-22		arahy.Tifrunner.gnm1.ann1.550C4N	-1.2977	4.47194e-07
arahy.Tifrunner.gnm1.ann1.53HSKV	1.91812	1.74108e-13		arahy.Tifrunner.gnm1.ann1.6MUT0K	-3.29247	2.54736e-12		arahy.Tifrunner.gnm1.ann1.4WKR5S	-2.51159	8.69005e-22		arahy.Tifrunner.gnm1.ann1.5512QZ	-1.07727	1.12084e-10
arahy.Tifrunner.gnm1.ann1.53J40D	-1.66457	4.11826e-10		arahy.Tifrunner.gnm1.ann1.6MVI2R	-1.86619	7.03644e-05		arahy.Tifrunner.gnm1.ann1.9P0NRY	-2.29979	8.68293e-22		arahy.Tifrunner.gnm1.ann1.55B6KH	2.10768	1.88377e-10
arahy.Tifrunner.gnm1.ann1.53KNFG	-1.98121	1.40762e-15		arahy.Tifrunner.gnm1.ann1.6N07W3	-1.09172	0.00348968		arahy.Tifrunner.gnm1.ann1.TWH6QD	3.63791	8.79451e-22		arahy.Tifrunner.gnm1.ann1.55CRPX	-1.10471	1.78389e-08
arahy.Tifrunner.gnm1.ann1.53PB3U	2.26244	0.00199683		arahy.Tifrunner.gnm1.ann1.6NE2BQ	1.53664	1.72814e-19		arahy.Tifrunner.gnm1.ann1.ZK4XM6	2.34339	8.83671e-22		arahy.Tifrunner.gnm1.ann1.55VECQ	1.67317	0.00582263
arahy.Tifrunner.gnm1.ann1.53VZ2L	-1.2768	1.25324e-06		arahy.Tifrunner.gnm1.ann1.6NN0YE	1.01733	8.10857e-08		arahy.Tifrunner.gnm1.ann1.V2ZUG7	-2.69023	8.85331e-22		arahy.Tifrunner.gnm1.ann1.55VZFW	1.4314	2.91652e-10
arahy.Tifrunner.gnm1.ann1.53XZTF	-1.52974	0.00207723		arahy.Tifrunner.gnm1.ann1.6P03AF	-1.52801	3.25747e-07		arahy.Tifrunner.gnm1.ann1.S8G523	1.70209	9.08454e-22		arahy.Tifrunner.gnm1.ann1.563I02	-2.10491	3.83339e-10
arahy.Tifrunner.gnm1.ann1.53Z0F1	-2.59847	0.000446786		arahy.Tifrunner.gnm1.ann1.6P23NP	1.39875	5.11862e-18		arahy.Tifrunner.gnm1.ann1.1G9108	2.46845	9.48978e-22		arahy.Tifrunner.gnm1.ann1.5678GR	-1.90652	7.61238e-15
arahy.Tifrunner.gnm1.ann1.53Z9F6	-4.611	1.19042e-21		arahy.Tifrunner.gnm1.ann1.6P4JRH	5.41196	3.22448e-21		arahy.Tifrunner.gnm1.ann1.JTW9M4	-2.67128	9.49631e-22		arahy.Tifrunner.gnm1.ann1.56CREW	-1.4919	1.16845e-21
arahy.Tifrunner.gnm1.ann1.54ALND	1.14728	2.33243e-05		arahy.Tifrunner.gnm1.ann1.6P8AS9	1.3584	4.07824e-14		arahy.Tifrunner.gnm1.ann1.2NA10N	6.61253	9.54843e-22		arahy.Tifrunner.gnm1.ann1.56MHIC	1.04236	1.26928e-09
arahy.Tifrunner.gnm1.ann1.54C0KZ	-1.49943	0.000284061		arahy.Tifrunner.gnm1.ann1.6PTW1V	-1.3422	0.00897527		arahy.Tifrunner.gnm1.ann1.TFIC2J	2.82341	9.86803e-22		arahy.Tifrunner.gnm1.ann1.56NCKD	-1.5007	0.00362034
arahy.Tifrunner.gnm1.ann1.54G4CJ	1.53486	0.00742484		arahy.Tifrunner.gnm1.ann1.6Q1KS5	1.50153	3.88254e-05		arahy.Tifrunner.gnm1.ann1.0707WP	1.61642	9.9558e-22		arahy.Tifrunner.gnm1.ann1.56TK9W	3.94883	6.06252e-21
arahy.Tifrunner.gnm1.ann1.54PPAU	3.70947	2.12893e-27		arahy.Tifrunner.gnm1.ann1.6Q660G	-1.07666	7.67495e-10		arahy.Tifrunner.gnm1.ann1.251GCH	3.50459	9.95822e-22		arahy.Tifrunner.gnm1.ann1.56VNU4	1.97904	1.48662e-11
arahy.Tifrunner.gnm1.ann1.54Y29E	-2.28801	0.00776499		arahy.Tifrunner.gnm1.ann1.6QFK0R	1.00474	4.07219e-06		arahy.Tifrunner.gnm1.ann1.PAK942	-1.62279	9.99504e-22		arahy.Tifrunner.gnm1.ann1.56WPNA	2.61395	2.6759e-05
arahy.Tifrunner.gnm1.ann1.54ZZZ2	-1.27523	0.000336668		arahy.Tifrunner.gnm1.ann1.6R9DCH	-1.75412	0.00714209		arahy.Tifrunner.gnm1.ann1.4Y6QEN	3.12133	1.01738e-21		arahy.Tifrunner.gnm1.ann1.56X5WL	1.3148	1.87726e-12
arahy.Tifrunner.gnm1.ann1.5512QZ	-1.98891	2.62039e-06		arahy.Tifrunner.gnm1.ann1.6RH3SX	-1.67512	1.01872e-07		arahy.Tifrunner.gnm1.ann1.BDR3J7	4.52309	1.02092e-21		arahy.Tifrunner.gnm1.ann1.56XTAU	1.12063	9.91354e-06
arahy.Tifrunner.gnm1.ann1.552WG4	-2.66744	0.000539679		arahy.Tifrunner.gnm1.ann1.6RPN1M	-1.16112	7.73157e-05		arahy.Tifrunner.gnm1.ann1.ZA2U1L	-1.70021	1.13394e-21		arahy.Tifrunner.gnm1.ann1.56XWA4	2.03087	1.67845e-06
arahy.Tifrunner.gnm1.ann1.554ZX1	-1.1359	0.000267054		arahy.Tifrunner.gnm1.ann1.6RT4IF	1.85381	0.00661968		arahy.Tifrunner.gnm1.ann1.T3KBEX	2.10739	1.17264e-21		arahy.Tifrunner.gnm1.ann1.56Z1DA	-1.31057	2.0229e-09
arahy.Tifrunner.gnm1.ann1.555DAI	1.38973	0.000140827		arahy.Tifrunner.gnm1.ann1.6S0WZ6	1.74846	0.0104474		arahy.Tifrunner.gnm1.ann1.WNMX7W	2.4057	1.17862e-21		arahy.Tifrunner.gnm1.ann1.57QH9P	2.06939	0.000514286
arahy.Tifrunner.gnm1.ann1.55SAE9	-2.96829	0.000539708		arahy.Tifrunner.gnm1.ann1.6S81H9	4.61587	1.0924e-16		arahy.Tifrunner.gnm1.ann1.96XQBG	1.86712	1.21242e-21		arahy.Tifrunner.gnm1.ann1.57X5SD	-1.29864	0.00068131
arahy.Tifrunner.gnm1.ann1.55VECQ	2.17013	0.000412781		arahy.Tifrunner.gnm1.ann1.6SD2NF	-1.24151	1.01793e-06		arahy.Tifrunner.gnm1.ann1.NEML9D	1.762	1.23166e-21		arahy.Tifrunner.gnm1.ann1.57ZPJQ	2.71394	1.35889e-17
arahy.Tifrunner.gnm1.ann1.55WK8U	-1.32939	1.17507e-07		arahy.Tifrunner.gnm1.ann1.6SHE48	-4.61608	2.33598e-28		arahy.Tifrunner.gnm1.ann1.RY7SPW	6.59927	1.2663e-21		arahy.Tifrunner.gnm1.ann1.58GIJL	-1.20107	1.83545e-05
arahy.Tifrunner.gnm1.ann1.5609Z6	-1.95458	0.00010416		arahy.Tifrunner.gnm1.ann1.6SU9IG	-1.12869	0.00108702		arahy.Tifrunner.gnm1.ann1.CF3I4Q	5.45334	1.32871e-21		arahy.Tifrunner.gnm1.ann1.58NNF2	-1.69016	0.000465638
arahy.Tifrunner.gnm1.ann1.561HRF	2.07537	2.36827e-07		arahy.Tifrunner.gnm1.ann1.6TI0EB	1.27917	1.43802e-07		arahy.Tifrunner.gnm1.ann1.K33DAI	1.37449	1.35555e-21		arahy.Tifrunner.gnm1.ann1.58PDLX	-1.07116	3.92849e-06
arahy.Tifrunner.gnm1.ann1.562DT1	-1.55891	5.54696e-10		arahy.Tifrunner.gnm1.ann1.6U038X	-2.66899	8.81139e-05		arahy.Tifrunner.gnm1.ann1.642FWA	2.42072	1.44861e-21		arahy.Tifrunner.gnm1.ann1.58WDF9	-1.09802	6.52488e-18
arahy.Tifrunner.gnm1.ann1.567U2I	-1.2066	0.000491363		arahy.Tifrunner.gnm1.ann1.6U9S6T	1.23261	0.00182041		arahy.Tifrunner.gnm1.ann1.LLL633	5.58729	1.45235e-21		arahy.Tifrunner.gnm1.ann1.58XCKB	1.16667	6.68481e-12
arahy.Tifrunner.gnm1.ann1.5684ZR	1.1265	0.000127024		arahy.Tifrunner.gnm1.ann1.6UA35R	-1.1579	0.000487578		arahy.Tifrunner.gnm1.ann1.ET7ARV	2.81464	1.49678e-21		arahy.Tifrunner.gnm1.ann1.5913QL	2.40692	2.85428e-24
arahy.Tifrunner.gnm1.ann1.56CREW	-1.02115	0.00750469		arahy.Tifrunner.gnm1.ann1.6V868Z	1.18727	0.000568817		arahy.Tifrunner.gnm1.ann1.NXJT0C	-1.46703	1.50076e-21		arahy.Tifrunner.gnm1.ann1.5932D5	-2.88215	1.43595e-23
arahy.Tifrunner.gnm1.ann1.56FJP3	1.60814	1.07622e-12		arahy.Tifrunner.gnm1.ann1.6VAW0P	1.43421	1.25622e-07		arahy.Tifrunner.gnm1.ann1.31QCP5	2.94555	1.54429e-21		arahy.Tifrunner.gnm1.ann1.59D5WY	2.50792	8.99246e-18
arahy.Tifrunner.gnm1.ann1.56K58S	-1.57263	1.36267e-09		arahy.Tifrunner.gnm1.ann1.6VNW8E	1.75506	1.26065e-05		arahy.Tifrunner.gnm1.ann1.XNQT3T	-5.76873	1.60188e-21		arahy.Tifrunner.gnm1.ann1.59GG00	2.90964	1.90733e-115
arahy.Tifrunner.gnm1.ann1.56RDUW	2.33034	5.40481e-05		arahy.Tifrunner.gnm1.ann1.6VZ2KG	1.34484	1.22409e-06		arahy.Tifrunner.gnm1.ann1.5PC6AH	-2.18184	1.60442e-21		arahy.Tifrunner.gnm1.ann1.59LQY5	-1.01795	0.00829681
arahy.Tifrunner.gnm1.ann1.56XWA4	2.54912	5.03374e-07		arahy.Tifrunner.gnm1.ann1.6W938P	-1.33284	3.88957e-06		arahy.Tifrunner.gnm1.ann1.GP7L65	3.48047	1.68128e-21		arahy.Tifrunner.gnm1.ann1.59N28G	2.35843	3.92179e-20
arahy.Tifrunner.gnm1.ann1.575TC2	1.5687	0.00568525		arahy.Tifrunner.gnm1.ann1.6WN5RS	-1.10412	0.00976613		arahy.Tifrunner.gnm1.ann1.3UY64B	1.81488	1.69505e-21		arahy.Tifrunner.gnm1.ann1.59WLWN	-1.94181	4.00236e-09
arahy.Tifrunner.gnm1.ann1.577H6Y	-6.49629	2.43607e-27		arahy.Tifrunner.gnm1.ann1.6X3X3D	-1.54974	3.65808e-06		arahy.Tifrunner.gnm1.ann1.8N3EDT	2.88647	1.70768e-21		arahy.Tifrunner.gnm1.ann1.59XDTJ	-1.13393	0.000423976
arahy.Tifrunner.gnm1.ann1.57BZA4	1.89278	7.85382e-10		arahy.Tifrunner.gnm1.ann1.6XGZ20	6.91967	8.39649e-141		arahy.Tifrunner.gnm1.ann1.JG8SFN	-1.49508	1.72682e-21		arahy.Tifrunner.gnm1.ann1.5A3JDR	1.84599	6.69029e-12
arahy.Tifrunner.gnm1.ann1.57CZ3J	1.75894	9.57912e-05		arahy.Tifrunner.gnm1.ann1.6YQ7UV	-1.03329	9.59935e-05		arahy.Tifrunner.gnm1.ann1.1XW75L	1.44044	1.73047e-21		arahy.Tifrunner.gnm1.ann1.5A78WG	1.42101	1.97948e-10
arahy.Tifrunner.gnm1.ann1.57KEBM	-2.41568	2.62529e-12		arahy.Tifrunner.gnm1.ann1.6YST69	1.13506	4.09585e-08		arahy.Tifrunner.gnm1.ann1.7B2ZT1	-1.27224	1.74364e-21		arahy.Tifrunner.gnm1.ann1.5A8H0Q	1.08891	5.04581e-07
arahy.Tifrunner.gnm1.ann1.57P81C	1.04145	0.00463532		arahy.Tifrunner.gnm1.ann1.6Z49LM	-3.29216	6.73497e-07		arahy.Tifrunner.gnm1.ann1.6LHP8D	6.42663	1.76177e-21		arahy.Tifrunner.gnm1.ann1.5AIV52	2.68356	2.38722e-21
arahy.Tifrunner.gnm1.ann1.57RHWF	1.84978	9.02248e-08		arahy.Tifrunner.gnm1.ann1.6Z73IP	-2.41545	1.47852e-14		arahy.Tifrunner.gnm1.ann1.W4IL1P	2.11452	1.78584e-21		arahy.Tifrunner.gnm1.ann1.5B0M6A	1.05184	2.65741e-08
arahy.Tifrunner.gnm1.ann1.57ZBEA	-3.49064	3.88369e-05		arahy.Tifrunner.gnm1.ann1.700LIM	-1.6378	0.000125378		arahy.Tifrunner.gnm1.ann1.U9IQ6W	-2.21204	1.79222e-21		arahy.Tifrunner.gnm1.ann1.5B8V9J	1.40762	0.00027069
arahy.Tifrunner.gnm1.ann1.57ZPJQ	3.31204	9.66499e-45		arahy.Tifrunner.gnm1.ann1.708L2Y	2.98826	1.38296e-16		arahy.Tifrunner.gnm1.ann1.38YHDK	2.52615	1.85121e-21		arahy.Tifrunner.gnm1.ann1.5BB2HR	-1.20337	0.000953163
arahy.Tifrunner.gnm1.ann1.580JC2	-1.37148	7.57978e-05		arahy.Tifrunner.gnm1.ann1.70Q13X	-1.58924	0.00548102		arahy.Tifrunner.gnm1.ann1.EU3A7K	1.46233	1.86142e-21		arahy.Tifrunner.gnm1.ann1.5BLU0Q	1.63815	1.14224e-24
arahy.Tifrunner.gnm1.ann1.588I57	-1.80183	1.34756e-12		arahy.Tifrunner.gnm1.ann1.70REMX	1.02553	2.70491e-06		arahy.Tifrunner.gnm1.ann1.H6S6U7	-1.95578	1.92429e-21		arahy.Tifrunner.gnm1.ann1.5BN07G	2.08335	2.4638e-14
arahy.Tifrunner.gnm1.ann1.58BRV0	2.36611	3.57724e-09		arahy.Tifrunner.gnm1.ann1.70U8WL	-1.33206	0.00171273		arahy.Tifrunner.gnm1.ann1.NMYG6B	5.69745	1.97893e-21		arahy.Tifrunner.gnm1.ann1.5BR3PR	1.0177	1.67381e-10
arahy.Tifrunner.gnm1.ann1.58KXNL	-2.74198	0.000222708		arahy.Tifrunner.gnm1.ann1.710ZX6	-1.60905	0.000619251		arahy.Tifrunner.gnm1.ann1.E24IL6	3.12132	1.98164e-21		arahy.Tifrunner.gnm1.ann1.5BTP04	-1.81116	2.12451e-06
arahy.Tifrunner.gnm1.ann1.58NQ7F	1.36489	0.000714533		arahy.Tifrunner.gnm1.ann1.711CF1	2.63831	3.19263e-17		arahy.Tifrunner.gnm1.ann1.449J5H	-1.99836	1.98494e-21		arahy.Tifrunner.gnm1.ann1.5C222Z	1.59623	6.82894e-08
arahy.Tifrunner.gnm1.ann1.58UXU2	3.25617	0.00012864		arahy.Tifrunner.gnm1.ann1.71ADJA	-1.73986	0.000552088		arahy.Tifrunner.gnm1.ann1.10NZI4	2.91531	2.00935e-21		arahy.Tifrunner.gnm1.ann1.5C9IB2	1.24209	8.01793e-09
arahy.Tifrunner.gnm1.ann1.59F7X1	-2.8435	0.000547288		arahy.Tifrunner.gnm1.ann1.71B432	1.7864	1.55587e-28		arahy.Tifrunner.gnm1.ann1.2V0WQW	2.31568	2.01789e-21		arahy.Tifrunner.gnm1.ann1.5CBJ6W	3.70525	5.3503e-10
arahy.Tifrunner.gnm1.ann1.59P1C9	1.40267	2.46989e-05		arahy.Tifrunner.gnm1.ann1.71E5Q9	-2.73524	1.94844e-20		arahy.Tifrunner.gnm1.ann1.43GWVV	-1.4013	2.06631e-21		arahy.Tifrunner.gnm1.ann1.5CRU8P	1.26789	2.03818e-06
arahy.Tifrunner.gnm1.ann1.59PC4W	-3.98707	1.80718e-06		arahy.Tifrunner.gnm1.ann1.71G8UT	-1.90798	1.00371e-11		arahy.Tifrunner.gnm1.ann1.WWI1K6	-4.16932	2.11426e-21		arahy.Tifrunner.gnm1.ann1.5CXD2A	3.58251	2.76003e-09
arahy.Tifrunner.gnm1.ann1.59PT6M	1.14456	0.000690894		arahy.Tifrunner.gnm1.ann1.71HCYD	-1.01706	2.23095e-06		arahy.Tifrunner.gnm1.ann1.BXR7J4	3.56446	2.15045e-21		arahy.Tifrunner.gnm1.ann1.5D0U8Z	1.58056	2.57382e-18
arahy.Tifrunner.gnm1.ann1.59QZXR	-1.30296	0.0075314		arahy.Tifrunner.gnm1.ann1.71PCZ9	-1.0657	5.2928e-11		arahy.Tifrunner.gnm1.ann1.P11UPH	1.66623	2.15034e-21		arahy.Tifrunner.gnm1.ann1.5D0YLS	-1.53077	9.17741e-13
arahy.Tifrunner.gnm1.ann1.59WLWN	-6.09567	1.01855e-16		arahy.Tifrunner.gnm1.ann1.71XUKN	-1.19761	1.1992e-06		arahy.Tifrunner.gnm1.ann1.JBT1X5	2.73852	2.15764e-21		arahy.Tifrunner.gnm1.ann1.5D1FG4	1.26554	2.09046e-18
arahy.Tifrunner.gnm1.ann1.5A3FI2	-1.05976	0.000172144		arahy.Tifrunner.gnm1.ann1.722ASC	-1.89572	1.78533e-33		arahy.Tifrunner.gnm1.ann1.EBM8RS	1.4936	2.18159e-21		arahy.Tifrunner.gnm1.ann1.5D9CQE	2.42202	3.97335e-10
arahy.Tifrunner.gnm1.ann1.5A3JDR	-1.3543	0.00187611		arahy.Tifrunner.gnm1.ann1.724KQE	-2.22981	0.000694906		arahy.Tifrunner.gnm1.ann1.CU93IR	-3.36769	2.20548e-21		arahy.Tifrunner.gnm1.ann1.5DN2IL	1.32013	9.00982e-07
arahy.Tifrunner.gnm1.ann1.5A64T9	-1.58811	0.000934758		arahy.Tifrunner.gnm1.ann1.726Z16	1.02586	0.00332883		arahy.Tifrunner.gnm1.ann1.M1EJI8	2.72158	2.35076e-21		arahy.Tifrunner.gnm1.ann1.5E18AM	-1.44565	3.75406e-10
arahy.Tifrunner.gnm1.ann1.5A6DFA	-2.6454	1.68016e-20		arahy.Tifrunner.gnm1.ann1.72AJJX	-1.67811	3.93463e-05		arahy.Tifrunner.gnm1.ann1.I0F9MV	-3.18636	2.37955e-21		arahy.Tifrunner.gnm1.ann1.5E2E13	1.24672	1.62732e-08
arahy.Tifrunner.gnm1.ann1.5AAT3A	2.20248	0.00710363		arahy.Tifrunner.gnm1.ann1.72B7PK	1.62897	0.000382451		arahy.Tifrunner.gnm1.ann1.GZ0G6J	3.45406	2.39997e-21		arahy.Tifrunner.gnm1.ann1.5E2H6P	1.75117	6.56815e-10
arahy.Tifrunner.gnm1.ann1.5AB2LW	-2.58808	1.04135e-09		arahy.Tifrunner.gnm1.ann1.72Q128	1.89217	9.58711e-26		arahy.Tifrunner.gnm1.ann1.3Z4TCL	2.96011	2.51341e-21		arahy.Tifrunner.gnm1.ann1.5E52J9	3.16158	1.6064e-38
arahy.Tifrunner.gnm1.ann1.5AH4BP	1.95144	3.53397e-05		arahy.Tifrunner.gnm1.ann1.72UZ71	-1.142	3.19222e-14		arahy.Tifrunner.gnm1.ann1.5BR3PR	1.48161	2.67631e-21		arahy.Tifrunner.gnm1.ann1.5E5ZG3	1.47548	9.52718e-12
arahy.Tifrunner.gnm1.ann1.5B0M6A	1.2674	1.13689e-05		arahy.Tifrunner.gnm1.ann1.72VZ3I	-1.60674	3.7239e-12		arahy.Tifrunner.gnm1.ann1.8H2R74	1.9864	2.69206e-21		arahy.Tifrunner.gnm1.ann1.5E9YX9	-1.05728	0.0039223
arahy.Tifrunner.gnm1.ann1.5B8V9J	5.78637	1.6194e-26		arahy.Tifrunner.gnm1.ann1.738LAH	2.36322	1.3289e-15		arahy.Tifrunner.gnm1.ann1.38ICVW	6.46391	2.72277e-21		arahy.Tifrunner.gnm1.ann1.5EJ7X6	1.36751	6.41809e-11
arahy.Tifrunner.gnm1.ann1.5BA4ES	-4.94838	1.96482e-35		arahy.Tifrunner.gnm1.ann1.739RPY	-1.77388	0.00470315		arahy.Tifrunner.gnm1.ann1.8FNC4G	-2.36006	2.73123e-21		arahy.Tifrunner.gnm1.ann1.5ES0C5	-1.1009	0.00153332
arahy.Tifrunner.gnm1.ann1.5CRU8P	1.55497	5.19376e-09		arahy.Tifrunner.gnm1.ann1.73J9IG	-1.44231	0.000390126		arahy.Tifrunner.gnm1.ann1.BX8W5K	1.57321	2.73456e-21		arahy.Tifrunner.gnm1.ann1.5EY78G	2.39287	2.03732e-20
arahy.Tifrunner.gnm1.ann1.5CZ8DH	-2.38068	0.00459557		arahy.Tifrunner.gnm1.ann1.73L6LP	-1.7099	0.00873181		arahy.Tifrunner.gnm1.ann1.J7K1XS	-2.40304	2.7607e-21		arahy.Tifrunner.gnm1.ann1.5EYZ8J	-1.50859	6.75565e-09
arahy.Tifrunner.gnm1.ann1.5D48CG	-2.15642	0.00152294		arahy.Tifrunner.gnm1.ann1.73LR1S	-1.19468	0.00177481		arahy.Tifrunner.gnm1.ann1.06IYJZ	6.40828	2.7913e-21		arahy.Tifrunner.gnm1.ann1.5FCQ1J	-1.13653	7.51504e-06
arahy.Tifrunner.gnm1.ann1.5D95TJ	-3.52926	1.56675e-07		arahy.Tifrunner.gnm1.ann1.73P2JF	-1.43031	2.3744e-05		arahy.Tifrunner.gnm1.ann1.E2WYS1	4.14625	2.84094e-21		arahy.Tifrunner.gnm1.ann1.5FIK84	-1.06031	0.00206265
arahy.Tifrunner.gnm1.ann1.5DH5NX	-2.38247	6.08034e-05		arahy.Tifrunner.gnm1.ann1.743C1F	1.99412	1.73735e-33		arahy.Tifrunner.gnm1.ann1.1SV5F7	1.22618	2.88468e-21		arahy.Tifrunner.gnm1.ann1.5FT298	1.46819	2.92204e-06
arahy.Tifrunner.gnm1.ann1.5DZ9UG	2.64464	1.26515e-06		arahy.Tifrunner.gnm1.ann1.7473D5	-3.76915	5.78477e-78		arahy.Tifrunner.gnm1.ann1.U5DJ52	-1.58112	2.8995e-21		arahy.Tifrunner.gnm1.ann1.5G1BL4	1.0096	7.30731e-08
arahy.Tifrunner.gnm1.ann1.5E1CRJ	-1.94264	0.000208598		arahy.Tifrunner.gnm1.ann1.747ND8	3.59734	1.86982e-16		arahy.Tifrunner.gnm1.ann1.JWB9EG	-1.58142	2.93601e-21		arahy.Tifrunner.gnm1.ann1.5G1E1F	1.26679	3.92475e-06
arahy.Tifrunner.gnm1.ann1.5E40C5	-1.7908	4.9223e-11		arahy.Tifrunner.gnm1.ann1.74EXT1	1.28519	5.18659e-08		arahy.Tifrunner.gnm1.ann1.BL4VV5	1.8923	3.05579e-21		arahy.Tifrunner.gnm1.ann1.5G1Q9A	1.07225	5.41722e-07
arahy.Tifrunner.gnm1.ann1.5E44W3	-3.3406	4.48134e-10		arahy.Tifrunner.gnm1.ann1.74MQIJ	3.20315	2.35314e-06		arahy.Tifrunner.gnm1.ann1.L5Q3AX	4.52049	3.144e-21		arahy.Tifrunner.gnm1.ann1.5G2DHT	1.90254	2.1651e-39
arahy.Tifrunner.gnm1.ann1.5E5ZG3	-2.12065	0.0078181		arahy.Tifrunner.gnm1.ann1.74SC4C	2.75335	5.75953e-08		arahy.Tifrunner.gnm1.ann1.MUE9LA	-1.91046	3.16577e-21		arahy.Tifrunner.gnm1.ann1.5G40NB	-2.13831	9.28267e-05
arahy.Tifrunner.gnm1.ann1.5ECK1G	-2.41103	6.0719e-15		arahy.Tifrunner.gnm1.ann1.74ZQ7H	-1.6658	0.00694205		arahy.Tifrunner.gnm1.ann1.DC6B04	2.85441	3.20141e-21		arahy.Tifrunner.gnm1.ann1.5GV92J	1.84218	1.66081e-10
arahy.Tifrunner.gnm1.ann1.5EGK5L	2.20282	0.00503642		arahy.Tifrunner.gnm1.ann1.750QUI	1.4764	0.000927867		arahy.Tifrunner.gnm1.ann1.8JC9PH	-1.67529	3.23448e-21		arahy.Tifrunner.gnm1.ann1.5GYD3M	3.4254	1.38998e-42
arahy.Tifrunner.gnm1.ann1.5EJ7X6	2.599	0.00254856		arahy.Tifrunner.gnm1.ann1.756MKY	-1.7486	2.07831e-05		arahy.Tifrunner.gnm1.ann1.C54011	-1.78679	3.24351e-21		arahy.Tifrunner.gnm1.ann1.5H5XYM	1.24315	1.38517e-08
arahy.Tifrunner.gnm1.ann1.5EZ2U4	1.2908	0.000509999		arahy.Tifrunner.gnm1.ann1.759CEW	-1.51048	3.82561e-13		arahy.Tifrunner.gnm1.ann1.YQ6BX1	6.40289	3.2893e-21		arahy.Tifrunner.gnm1.ann1.5H6YYL	1.2109	3.08833e-15
arahy.Tifrunner.gnm1.ann1.5F286G	-1.01932	1.53155e-05		arahy.Tifrunner.gnm1.ann1.75SBZZ	-1.10981	0.000438315		arahy.Tifrunner.gnm1.ann1.42BGRN	6.36275	3.3304e-21		arahy.Tifrunner.gnm1.ann1.5HI5D0	1.0778	2.10409e-06
arahy.Tifrunner.gnm1.ann1.5F4PU6	-2.06125	0.00511663		arahy.Tifrunner.gnm1.ann1.75V8XQ	-2.16423	2.97543e-14		arahy.Tifrunner.gnm1.ann1.R526DL	1.53548	3.5159e-21		arahy.Tifrunner.gnm1.ann1.5HK9J1	-1.67084	8.72057e-12
arahy.Tifrunner.gnm1.ann1.5FA3RE	2.91735	0.000326199		arahy.Tifrunner.gnm1.ann1.75VXC9	-1.61999	1.22788e-05		arahy.Tifrunner.gnm1.ann1.SYZ79T	3.63613	3.57704e-21		arahy.Tifrunner.gnm1.ann1.5I1DLU	-1.37348	6.5261e-08
arahy.Tifrunner.gnm1.ann1.5FCQ1J	-3.56029	8.37466e-25		arahy.Tifrunner.gnm1.ann1.75Z370	-1.77075	4.53084e-12		arahy.Tifrunner.gnm1.ann1.LDUN37	3.6466	3.60064e-21		arahy.Tifrunner.gnm1.ann1.5I1UYP	3.26191	1.14022e-06
arahy.Tifrunner.gnm1.ann1.5FG7TI	1.78951	1.95947e-06		arahy.Tifrunner.gnm1.ann1.7609CJ	-1.12923	3.04998e-10		arahy.Tifrunner.gnm1.ann1.7QB2HQ	2.46057	3.62655e-21		arahy.Tifrunner.gnm1.ann1.5I3HHA	3.21144	4.55782e-20
arahy.Tifrunner.gnm1.ann1.5FJ7GX	1.73018	0.00653523		arahy.Tifrunner.gnm1.ann1.76C20C	-2.93105	3.86948e-20		arahy.Tifrunner.gnm1.ann1.NA5G54	1.98541	3.72218e-21		arahy.Tifrunner.gnm1.ann1.5I47GQ	-1.46759	1.30496e-13
arahy.Tifrunner.gnm1.ann1.5G0V08	-1.5261	4.84053e-10		arahy.Tifrunner.gnm1.ann1.76FVS2	3.63391	5.00426e-41		arahy.Tifrunner.gnm1.ann1.A62TMA	5.31423	3.77026e-21		arahy.Tifrunner.gnm1.ann1.5I5RMF	2.24997	2.9616e-15
arahy.Tifrunner.gnm1.ann1.5G1BL4	1.40442	2.00576e-05		arahy.Tifrunner.gnm1.ann1.76L77D	-3.93669	2.70573e-09		arahy.Tifrunner.gnm1.ann1.3S4WCE	2.27285	3.84574e-21		arahy.Tifrunner.gnm1.ann1.5I91Y5	-1.78118	0.0139
arahy.Tifrunner.gnm1.ann1.5G1G6M	-1.03446	0.0050434		arahy.Tifrunner.gnm1.ann1.76QWAA	-2.08949	0.00200812		arahy.Tifrunner.gnm1.ann1.GM7J7I	-2.76248	3.91861e-21		arahy.Tifrunner.gnm1.ann1.5I9E9L	2.00031	0.00520719
arahy.Tifrunner.gnm1.ann1.5G22ZR	-1.19484	0.000975362		arahy.Tifrunner.gnm1.ann1.76XYX5	-1.68062	0.000234403		arahy.Tifrunner.gnm1.ann1.J266JR	1.90291	3.96803e-21		arahy.Tifrunner.gnm1.ann1.5I9T0U	-1.1574	0.000143936
arahy.Tifrunner.gnm1.ann1.5G40NB	-3.38212	7.94584e-24		arahy.Tifrunner.gnm1.ann1.778CML	-2.65773	2.15165e-05		arahy.Tifrunner.gnm1.ann1.9J4G75	2.43693	3.97213e-21		arahy.Tifrunner.gnm1.ann1.5IT4PV	2.53301	1.63739e-35
arahy.Tifrunner.gnm1.ann1.5G68FD	-1.26821	8.30406e-07		arahy.Tifrunner.gnm1.ann1.779IXV	-1.86779	6.93784e-05		arahy.Tifrunner.gnm1.ann1.L14VXE	2.23439	4.27912e-21		arahy.Tifrunner.gnm1.ann1.5IT73U	-1.06578	0.00124883
arahy.Tifrunner.gnm1.ann1.5G75KN	-1.14401	0.00199066		arahy.Tifrunner.gnm1.ann1.77CZVH	-1.51181	0.000296332		arahy.Tifrunner.gnm1.ann1.LY2JWZ	1.99436	4.43193e-21		arahy.Tifrunner.gnm1.ann1.5IWW39	3.18808	3.58872e-128
arahy.Tifrunner.gnm1.ann1.5G7CV2	-1.82897	0.00600888		arahy.Tifrunner.gnm1.ann1.77K9F8	2.94152	8.73824e-06		arahy.Tifrunner.gnm1.ann1.DENV23	1.77427	4.54352e-21		arahy.Tifrunner.gnm1.ann1.5J1CNA	1.7957	5.25189e-13
arahy.Tifrunner.gnm1.ann1.5GYD3M	1.03446	0.00260467		arahy.Tifrunner.gnm1.ann1.77R9Y6	-1.05052	0.00695966		arahy.Tifrunner.gnm1.ann1.52TI3X	-3.11358	4.54954e-21		arahy.Tifrunner.gnm1.ann1.5JB048	1.98598	1.15515e-16
arahy.Tifrunner.gnm1.ann1.5H31LD	-1.69344	2.02188e-05		arahy.Tifrunner.gnm1.ann1.77YH77	2.83653	1.55692e-39		arahy.Tifrunner.gnm1.ann1.IT55IK	-1.32609	4.56536e-21		arahy.Tifrunner.gnm1.ann1.5JH3WA	-2.68742	8.86392e-07
arahy.Tifrunner.gnm1.ann1.5H5XYM	1.12823	0.000915624		arahy.Tifrunner.gnm1.ann1.77ZPJY	-1.08088	0.000319368		arahy.Tifrunner.gnm1.ann1.XKLY96	2.44123	4.63289e-21		arahy.Tifrunner.gnm1.ann1.5K0G3N	-1.13982	2.48647e-11
arahy.Tifrunner.gnm1.ann1.5HCQ47	1.75197	2.19367e-21		arahy.Tifrunner.gnm1.ann1.77ZW6W	-1.67026	0.00265117		arahy.Tifrunner.gnm1.ann1.PXE0CR	-1.85361	4.71561e-21		arahy.Tifrunner.gnm1.ann1.5K3X9F	1.98289	7.04281e-07
arahy.Tifrunner.gnm1.ann1.5HJ29T	-1.33691	0.00141434		arahy.Tifrunner.gnm1.ann1.780T1G	1.09302	0.00741573		arahy.Tifrunner.gnm1.ann1.Y08NEP	1.63379	5.15116e-21		arahy.Tifrunner.gnm1.ann1.5K77QF	-1.19734	6.702e-08
arahy.Tifrunner.gnm1.ann1.5HS8E4	-1.18433	0.00496352		arahy.Tifrunner.gnm1.ann1.782MA8	2.79183	1.04721e-46		arahy.Tifrunner.gnm1.ann1.T86JB7	2.79425	5.17133e-21		arahy.Tifrunner.gnm1.ann1.5K9QCS	1.19908	2.8803e-10
arahy.Tifrunner.gnm1.ann1.5HZ9E9	-1.75656	0.0060099		arahy.Tifrunner.gnm1.ann1.783Z8G	1.73599	1.15269e-13		arahy.Tifrunner.gnm1.ann1.RN4BKJ	3.31026	5.17831e-21		arahy.Tifrunner.gnm1.ann1.5KSK1I	-1.52799	0.000934696
arahy.Tifrunner.gnm1.ann1.5I1DLU	-2.26922	2.40726e-07		arahy.Tifrunner.gnm1.ann1.78HSHP	-1.15766	7.98807e-05		arahy.Tifrunner.gnm1.ann1.TYZ9EK	2.34141	5.72236e-21		arahy.Tifrunner.gnm1.ann1.5KYB4B	1.00911	1.06389e-19
arahy.Tifrunner.gnm1.ann1.5I1UYP	-2.16565	0.000635385		arahy.Tifrunner.gnm1.ann1.78LN1U	-1.85645	3.97635e-05		arahy.Tifrunner.gnm1.ann1.U64AY7	2.4542	5.76978e-21		arahy.Tifrunner.gnm1.ann1.5L0PCQ	2.29443	4.34284e-05
arahy.Tifrunner.gnm1.ann1.5I5ID6	1.21398	3.14837e-07		arahy.Tifrunner.gnm1.ann1.78NDKC	-2.0802	9.65099e-09		arahy.Tifrunner.gnm1.ann1.18YCU1	4.26189	6.09334e-21		arahy.Tifrunner.gnm1.ann1.5L14TG	1.12681	0.00422816
arahy.Tifrunner.gnm1.ann1.5I5S0F	-1.80336	9.02046e-06		arahy.Tifrunner.gnm1.ann1.78W1X5	1.81175	1.34563e-08		arahy.Tifrunner.gnm1.ann1.E98N96	-1.7469	6.10018e-21		arahy.Tifrunner.gnm1.ann1.5L2UNJ	-1.7443	3.24972e-07
arahy.Tifrunner.gnm1.ann1.5I6DN4	-1.86611	1.4558e-09		arahy.Tifrunner.gnm1.ann1.792I4R	1.52651	1.89841e-06		arahy.Tifrunner.gnm1.ann1.3U6Z4I	1.37507	6.11377e-21		arahy.Tifrunner.gnm1.ann1.5LAL7M	-1.48755	2.51881e-05
arahy.Tifrunner.gnm1.ann1.5I9I5Q	-1.04012	0.00721475		arahy.Tifrunner.gnm1.ann1.798CQ8	2.93478	1.11947e-05		arahy.Tifrunner.gnm1.ann1.RSVC5I	-1.8697	6.26885e-21		arahy.Tifrunner.gnm1.ann1.5M20JS	1.27386	3.44152e-06
arahy.Tifrunner.gnm1.ann1.5I9T0U	-1.53669	1.86476e-05		arahy.Tifrunner.gnm1.ann1.79B99S	-1.40805	1.70622e-11		arahy.Tifrunner.gnm1.ann1.IE3GQ3	5.75319	6.4521e-21		arahy.Tifrunner.gnm1.ann1.5M5GQ3	1.81173	3.52997e-05
arahy.Tifrunner.gnm1.ann1.5IN4WP	1.96484	3.95236e-05		arahy.Tifrunner.gnm1.ann1.79BS07	1.72148	5.3518e-09		arahy.Tifrunner.gnm1.ann1.VLBL5D	3.04366	6.49536e-21		arahy.Tifrunner.gnm1.ann1.5M65ZF	2.31697	0.00120281
arahy.Tifrunner.gnm1.ann1.5IT4PV	-3.66441	7.12859e-27		arahy.Tifrunner.gnm1.ann1.79FMKA	-1.7927	2.3605e-27		arahy.Tifrunner.gnm1.ann1.4H9MWH	2.62413	6.63838e-21		arahy.Tifrunner.gnm1.ann1.5M71YA	-1.02358	0.00111082
arahy.Tifrunner.gnm1.ann1.5IT73U	-1.32578	0.000431536		arahy.Tifrunner.gnm1.ann1.79M87P	-1.77608	0.00933628		arahy.Tifrunner.gnm1.ann1.B30NSY	2.08906	6.83419e-21		arahy.Tifrunner.gnm1.ann1.5MEL2D	2.22133	1.17341e-40
arahy.Tifrunner.gnm1.ann1.5ITW1B	-1.2704	3.8776e-05		arahy.Tifrunner.gnm1.ann1.79SD3K	-1.15285	0.000399735		arahy.Tifrunner.gnm1.ann1.KTR7HF	2.6639	6.85021e-21		arahy.Tifrunner.gnm1.ann1.5MY81K	-2.5838	6.63049e-09
arahy.Tifrunner.gnm1.ann1.5IU4RA	1.9663	0.00874702		arahy.Tifrunner.gnm1.ann1.79UAYX	1.09515	0.00201424		arahy.Tifrunner.gnm1.ann1.35IWU0	2.20401	7.38157e-21		arahy.Tifrunner.gnm1.ann1.5N4QY9	-1.04706	3.11091e-20
arahy.Tifrunner.gnm1.ann1.5IW37T	-3.09961	0.000296255		arahy.Tifrunner.gnm1.ann1.79UM6A	-2.05879	0.000344346		arahy.Tifrunner.gnm1.ann1.9Q60JN	2.68976	7.59639e-21		arahy.Tifrunner.gnm1.ann1.5NK7V3	-1.46117	2.70307e-11
arahy.Tifrunner.gnm1.ann1.5IXZ6F	-1.33785	0.00506845		arahy.Tifrunner.gnm1.ann1.79WGU4	-1.80385	0.00572141		arahy.Tifrunner.gnm1.ann1.TI6HCL	-2.87343	7.68778e-21		arahy.Tifrunner.gnm1.ann1.5NL3D9	-1.05669	6.37429e-15
arahy.Tifrunner.gnm1.ann1.5JB048	1.88663	0.000143807		arahy.Tifrunner.gnm1.ann1.79XQVK	1.47447	0.000465885		arahy.Tifrunner.gnm1.ann1.Q3K67F	4.19304	8.05544e-21		arahy.Tifrunner.gnm1.ann1.5P3U81	2.97417	7.96274e-06
arahy.Tifrunner.gnm1.ann1.5JCE23	-1.69144	6.35159e-05		arahy.Tifrunner.gnm1.ann1.7A0A2P	-1.10723	5.1122e-09		arahy.Tifrunner.gnm1.ann1.ACK75S	2.56681	8.30327e-21		arahy.Tifrunner.gnm1.ann1.5P8G4V	-1.839	1.23935e-09
arahy.Tifrunner.gnm1.ann1.5JH3WA	-1.49	5.35365e-06		arahy.Tifrunner.gnm1.ann1.7A6EAY	-1.59133	2.86811e-10		arahy.Tifrunner.gnm1.ann1.Q48K4T	2.34033	8.76937e-21		arahy.Tifrunner.gnm1.ann1.5P912R	1.02771	0.000566695
arahy.Tifrunner.gnm1.ann1.5JI0ZF	1.61752	5.0939e-14		arahy.Tifrunner.gnm1.ann1.7AH9CA	-1.46008	3.61575e-10		arahy.Tifrunner.gnm1.ann1.YMT1Y5	2.00988	9.11636e-21		arahy.Tifrunner.gnm1.ann1.5PBU8Q	1.39361	1.46168e-05
arahy.Tifrunner.gnm1.ann1.5K0G3N	-1.29944	0.00126384		arahy.Tifrunner.gnm1.ann1.7AR2IQ	1.40129	1.93455e-11		arahy.Tifrunner.gnm1.ann1.LVLW1Z	2.78453	9.23417e-21		arahy.Tifrunner.gnm1.ann1.5PC6AH	-1.96561	4.07541e-39
arahy.Tifrunner.gnm1.ann1.5K3X9F	2.25866	0.000223354		arahy.Tifrunner.gnm1.ann1.7AS0KG	-1.47885	1.30346e-08		arahy.Tifrunner.gnm1.ann1.T1QA7S	-2.80188	9.37749e-21		arahy.Tifrunner.gnm1.ann1.5PG8C6	1.24679	1.75294e-08
arahy.Tifrunner.gnm1.ann1.5KI8FH	-1.12795	0.000848047		arahy.Tifrunner.gnm1.ann1.7AY9Y3	-1.2268	2.15331e-06		arahy.Tifrunner.gnm1.ann1.A5PQY8	4.4307	9.41779e-21		arahy.Tifrunner.gnm1.ann1.5Q4L3S	3.71734	4.99099e-46
arahy.Tifrunner.gnm1.ann1.5L02ZS	1.23048	0.00108903		arahy.Tifrunner.gnm1.ann1.7B17UH	1.1077	1.12192e-05		arahy.Tifrunner.gnm1.ann1.X43XEU	-1.92538	9.44431e-21		arahy.Tifrunner.gnm1.ann1.5Q6PVM	4.34698	2.0685e-28
arahy.Tifrunner.gnm1.ann1.5L0PCQ	2.29289	6.80623e-08		arahy.Tifrunner.gnm1.ann1.7B8RN4	-1.31796	0.000541022		arahy.Tifrunner.gnm1.ann1.ULT6DJ	3.92485	9.63274e-21		arahy.Tifrunner.gnm1.ann1.5QB4T4	-1.01384	1.57822e-08
arahy.Tifrunner.gnm1.ann1.5L2UNJ	-2.44104	2.4514e-09		arahy.Tifrunner.gnm1.ann1.7BQB2W	1.49156	0.000162266		arahy.Tifrunner.gnm1.ann1.X4TXS8	-3.12109	9.65373e-21		arahy.Tifrunner.gnm1.ann1.5R1TDK	1.71742	0.000661855
arahy.Tifrunner.gnm1.ann1.5L9AX6	-2.36906	6.15332e-19		arahy.Tifrunner.gnm1.ann1.7BQC11	-1.31351	9.69236e-06		arahy.Tifrunner.gnm1.ann1.JSQZ9G	-6.37822	9.85399e-21		arahy.Tifrunner.gnm1.ann1.5R5YGN	-1.12925	2.92489e-05
arahy.Tifrunner.gnm1.ann1.5LUI7K	-1.05378	0.000180895		arahy.Tifrunner.gnm1.ann1.7C4I10	-2.02674	0.00300326		arahy.Tifrunner.gnm1.ann1.C5XSWP	3.19771	9.8544e-21		arahy.Tifrunner.gnm1.ann1.5R858N	-2.12127	0.00112404
arahy.Tifrunner.gnm1.ann1.5LXM7S	1.64973	9.08092e-07		arahy.Tifrunner.gnm1.ann1.7C4JLW	-1.52102	2.95588e-07		arahy.Tifrunner.gnm1.ann1.LGUH4A	-2.01543	1.01188e-20		arahy.Tifrunner.gnm1.ann1.5RJ9GW	1.57191	1.69233e-05
arahy.Tifrunner.gnm1.ann1.5M0T8F	-1.37348	0.00619836		arahy.Tifrunner.gnm1.ann1.7CE3AS	-1.19873	0.00357893		arahy.Tifrunner.gnm1.ann1.ETHX4E	1.95756	1.05049e-20		arahy.Tifrunner.gnm1.ann1.5RVD89	1.97075	0.000303663
arahy.Tifrunner.gnm1.ann1.5MB0W9	1.43028	0.00523257		arahy.Tifrunner.gnm1.ann1.7CSR8W	-1.50417	8.27713e-07		arahy.Tifrunner.gnm1.ann1.A08QYG	3.16572	1.0596e-20		arahy.Tifrunner.gnm1.ann1.5S2FNZ	3.45088	1.28879e-46
arahy.Tifrunner.gnm1.ann1.5MLS64	-1.67252	3.55033e-06		arahy.Tifrunner.gnm1.ann1.7D414J	-1.94669	0.00183426		arahy.Tifrunner.gnm1.ann1.B66YEF	-1.12802	1.11572e-20		arahy.Tifrunner.gnm1.ann1.5S2G3K	3.88327	2.32324e-08
arahy.Tifrunner.gnm1.ann1.5N34JX	-3.3481	3.00255e-05		arahy.Tifrunner.gnm1.ann1.7DAE0N	-2.33825	3.29641e-10		arahy.Tifrunner.gnm1.ann1.438HD4	2.57447	1.1736e-20		arahy.Tifrunner.gnm1.ann1.5S4EZI	1.83167	1.53546e-10
arahy.Tifrunner.gnm1.ann1.5N4QY9	-2.82276	2.97835e-13		arahy.Tifrunner.gnm1.ann1.7DDS65	-1.10765	0.00208718		arahy.Tifrunner.gnm1.ann1.A0U9FM	2.96225	1.18887e-20		arahy.Tifrunner.gnm1.ann1.5S4N91	1.47458	1.47377e-08
arahy.Tifrunner.gnm1.ann1.5N4VNG	-2.11794	3.97978e-09		arahy.Tifrunner.gnm1.ann1.7DG5CM	-2.07129	0.00116709		arahy.Tifrunner.gnm1.ann1.HDD96J	2.32801	1.28609e-20		arahy.Tifrunner.gnm1.ann1.5S4QRF	1.63868	4.87334e-08
arahy.Tifrunner.gnm1.ann1.5NB5PV	1.47405	2.2752e-07		arahy.Tifrunner.gnm1.ann1.7DG6XK	1.44211	0.0005552		arahy.Tifrunner.gnm1.ann1.NM7S8W	5.45513	1.409e-20		arahy.Tifrunner.gnm1.ann1.5S5IIT	2.89599	7.12886e-49
arahy.Tifrunner.gnm1.ann1.5NK7V3	1.14411	0.00680691		arahy.Tifrunner.gnm1.ann1.7DV1VQ	-2.77703	3.26814e-18		arahy.Tifrunner.gnm1.ann1.NT6TUG	2.31403	1.42363e-20		arahy.Tifrunner.gnm1.ann1.5S6V1V	2.54117	0.00035115
arahy.Tifrunner.gnm1.ann1.5NL3D9	-2.29042	1.65151e-16		arahy.Tifrunner.gnm1.ann1.7E2TSQ	-1.05338	3.78208e-06		arahy.Tifrunner.gnm1.ann1.BU3786	-1.64903	1.43683e-20		arahy.Tifrunner.gnm1.ann1.5S9M5F	-1.01646	0.000885873
arahy.Tifrunner.gnm1.ann1.5P35FN	-1.69224	0.0002504		arahy.Tifrunner.gnm1.ann1.7E5NA9	-1.44109	3.51794e-06		arahy.Tifrunner.gnm1.ann1.SC1MJ0	3.89787	1.50121e-20		arahy.Tifrunner.gnm1.ann1.5SAJ1T	1.0875	2.33171e-07
arahy.Tifrunner.gnm1.ann1.5P5CS5	-1.37184	0.000643484		arahy.Tifrunner.gnm1.ann1.7EIM6C	-3.18519	1.30538e-11		arahy.Tifrunner.gnm1.ann1.X7R1WQ	6.31883	1.5046e-20		arahy.Tifrunner.gnm1.ann1.5SIA8T	-1.65062	3.02411e-08
arahy.Tifrunner.gnm1.ann1.5P7LAL	-1.46157	0.00351441		arahy.Tifrunner.gnm1.ann1.7F0ZFP	1.05408	0.00509293		arahy.Tifrunner.gnm1.ann1.5K3X9F	2.9388	1.58298e-20		arahy.Tifrunner.gnm1.ann1.5TE0FE	1.27446	9.23205e-08
arahy.Tifrunner.gnm1.ann1.5P7LY9	-1.12149	0.00127239		arahy.Tifrunner.gnm1.ann1.7F4FG4	-1.00401	0.00106534		arahy.Tifrunner.gnm1.ann1.V3UUR8	2.11832	1.58303e-20		arahy.Tifrunner.gnm1.ann1.5TRY55	1.51208	0.0112147
arahy.Tifrunner.gnm1.ann1.5P912R	1.23175	0.00158249		arahy.Tifrunner.gnm1.ann1.7FGL0C	-1.13575	0.00142508		arahy.Tifrunner.gnm1.ann1.R01U6H	-3.30915	1.59138e-20		arahy.Tifrunner.gnm1.ann1.5U4NCD	1.34356	0.00112868
arahy.Tifrunner.gnm1.ann1.5PC8HY	-1.24436	0.000102739		arahy.Tifrunner.gnm1.ann1.7G3YLK	1.34539	1.58679e-13		arahy.Tifrunner.gnm1.ann1.YGE525	-4.48095	1.65287e-20		arahy.Tifrunner.gnm1.ann1.5UFA25	-1.08823	0.000185688
arahy.Tifrunner.gnm1.ann1.5PE0GF	-1.37605	7.5726e-08		arahy.Tifrunner.gnm1.ann1.7G7SK7	1.31262	2.96629e-05		arahy.Tifrunner.gnm1.ann1.EPZV43	3.26276	1.69894e-20		arahy.Tifrunner.gnm1.ann1.5V6QPU	1.18723	6.78138e-06
arahy.Tifrunner.gnm1.ann1.5Q2VXQ	1.41057	0.00179511		arahy.Tifrunner.gnm1.ann1.7GR0QN	-1.3976	1.48031e-12		arahy.Tifrunner.gnm1.ann1.4PW9PW	2.12573	1.75918e-20		arahy.Tifrunner.gnm1.ann1.5VD7UA	-1.31385	6.68845e-05
arahy.Tifrunner.gnm1.ann1.5Q4L3S	1.84291	0.00217947		arahy.Tifrunner.gnm1.ann1.7GY2ZZ	1.34406	1.5466e-17		arahy.Tifrunner.gnm1.ann1.PYTT1E	3.13184	1.76741e-20		arahy.Tifrunner.gnm1.ann1.5VHG73	-1.26972	7.47518e-05
arahy.Tifrunner.gnm1.ann1.5Q6PVM	1.41318	1.76718e-13		arahy.Tifrunner.gnm1.ann1.7HFF48	1.18971	0.000690793		arahy.Tifrunner.gnm1.ann1.HIXG1Y	4.67542	1.83136e-20		arahy.Tifrunner.gnm1.ann1.5W3L9W	-1.00071	0.0014001
arahy.Tifrunner.gnm1.ann1.5Q7SRA	2.09767	4.65042e-14		arahy.Tifrunner.gnm1.ann1.7I1NPB	-2.58697	6.96839e-10		arahy.Tifrunner.gnm1.ann1.HQ66FD	1.5086	1.84335e-20		arahy.Tifrunner.gnm1.ann1.5WW9LS	1.91781	5.12944e-18
arahy.Tifrunner.gnm1.ann1.5QIR14	2.0673	0.00395184		arahy.Tifrunner.gnm1.ann1.7I5RUK	-1.97527	6.5384e-07		arahy.Tifrunner.gnm1.ann1.24MCIL	1.63767	1.8432e-20		arahy.Tifrunner.gnm1.ann1.5WZ8DH	1.80091	3.63025e-05
arahy.Tifrunner.gnm1.ann1.5QP756	-1.24837	0.000182303		arahy.Tifrunner.gnm1.ann1.7I6HEI	-1.01774	4.72846e-08		arahy.Tifrunner.gnm1.ann1.4137UB	1.57307	1.84367e-20		arahy.Tifrunner.gnm1.ann1.5X1F0G	2.33978	0.00118922
arahy.Tifrunner.gnm1.ann1.5QT5LS	-2.51877	0.00251918		arahy.Tifrunner.gnm1.ann1.7IIA7U	2.4359	9.69539e-66		arahy.Tifrunner.gnm1.ann1.CC54W0	-2.01686	1.85944e-20		arahy.Tifrunner.gnm1.ann1.5X42DD	1.02496	1.68832e-07
arahy.Tifrunner.gnm1.ann1.5QZF0A	2.29829	4.69714e-16		arahy.Tifrunner.gnm1.ann1.7IXS5T	-1.52984	0.000235187		arahy.Tifrunner.gnm1.ann1.S0G01J	2.78395	1.88142e-20		arahy.Tifrunner.gnm1.ann1.5X59J9	-1.41974	0.000126551
arahy.Tifrunner.gnm1.ann1.5R3I64	2.13946	1.00035e-07		arahy.Tifrunner.gnm1.ann1.7IYA67	2.14289	2.74522e-25		arahy.Tifrunner.gnm1.ann1.HITK0G	-2.12788	1.93285e-20		arahy.Tifrunner.gnm1.ann1.5X5R33	-1.12471	2.61473e-09
arahy.Tifrunner.gnm1.ann1.5R4KAC	1.55372	2.37401e-05		arahy.Tifrunner.gnm1.ann1.7J3SUQ	-1.94038	4.10127e-32		arahy.Tifrunner.gnm1.ann1.9XN6EE	2.68166	2.02207e-20		arahy.Tifrunner.gnm1.ann1.5X6IC7	-1.42933	0.00953416
arahy.Tifrunner.gnm1.ann1.5R858N	-1.39511	0.000876617		arahy.Tifrunner.gnm1.ann1.7J6TQU	-1.59107	9.83429e-16		arahy.Tifrunner.gnm1.ann1.ZW54SW	1.56753	2.03836e-20		arahy.Tifrunner.gnm1.ann1.5X8MPR	1.84512	1.81355e-06
arahy.Tifrunner.gnm1.ann1.5S2FNZ	2.29473	0.00341242		arahy.Tifrunner.gnm1.ann1.7JI950	5.28156	5.37988e-23		arahy.Tifrunner.gnm1.ann1.X1T91I	2.9946	2.18891e-20		arahy.Tifrunner.gnm1.ann1.5XEL3K	1.16562	8.26842e-13
arahy.Tifrunner.gnm1.ann1.5S4N91	1.70997	1.82263e-08		arahy.Tifrunner.gnm1.ann1.7JMH03	-1.00357	1.1089e-05		arahy.Tifrunner.gnm1.ann1.V5WJ5Y	-3.00867	2.19179e-20		arahy.Tifrunner.gnm1.ann1.5Y2C3U	1.341	0.000342566
arahy.Tifrunner.gnm1.ann1.5S9M5F	-3.1501	7.82178e-05		arahy.Tifrunner.gnm1.ann1.7JY60E	4.72777	1.34457e-46		arahy.Tifrunner.gnm1.ann1.1ZQ329	6.34935	2.26593e-20		arahy.Tifrunner.gnm1.ann1.5Y48JI	1.87139	2.58076e-23
arahy.Tifrunner.gnm1.ann1.5TEF42	-1.91137	6.18688e-09		arahy.Tifrunner.gnm1.ann1.7KC9B9	2.96472	2.9177e-09		arahy.Tifrunner.gnm1.ann1.WVV8YX	1.82434	2.30904e-20		arahy.Tifrunner.gnm1.ann1.5YH4B6	2.35314	1.64868e-17
arahy.Tifrunner.gnm1.ann1.5U4S75	-2.68425	0.00110972		arahy.Tifrunner.gnm1.ann1.7KI1S0	1.33035	4.30122e-10		arahy.Tifrunner.gnm1.ann1.E3E88W	2.01558	2.36059e-20		arahy.Tifrunner.gnm1.ann1.5Z4HQE	6.13377	3.28283e-120
arahy.Tifrunner.gnm1.ann1.5U50HE	-3.24395	5.87556e-05		arahy.Tifrunner.gnm1.ann1.7L1RE9	-1.13055	0.000408648		arahy.Tifrunner.gnm1.ann1.WH4ILY	3.02298	2.42365e-20		arahy.Tifrunner.gnm1.ann1.5ZI49M	2.35884	0.00113261
arahy.Tifrunner.gnm1.ann1.5U7Y9H	1.04086	0.000122375		arahy.Tifrunner.gnm1.ann1.7L21K7	-1.44737	6.53444e-09		arahy.Tifrunner.gnm1.ann1.8W099G	5.72631	2.4595e-20		arahy.Tifrunner.gnm1.ann1.6051AB	-1.72901	1.13847e-16
arahy.Tifrunner.gnm1.ann1.5UA89R	1.30621	0.00685461		arahy.Tifrunner.gnm1.ann1.7L70E7	-1.55996	0.00666679		arahy.Tifrunner.gnm1.ann1.UN6GTT	2.26566	2.46753e-20		arahy.Tifrunner.gnm1.ann1.606BFT	-1.80553	1.69937e-17
arahy.Tifrunner.gnm1.ann1.5UBU5Q	-1.21059	2.84373e-05		arahy.Tifrunner.gnm1.ann1.7LA68K	1.08377	0.0078315		arahy.Tifrunner.gnm1.ann1.X9C7TS	3.37622	2.6149e-20		arahy.Tifrunner.gnm1.ann1.607K5B	4.30822	5.59775e-55
arahy.Tifrunner.gnm1.ann1.5UHD3M	1.46645	2.49428e-05		arahy.Tifrunner.gnm1.ann1.7LX6SY	-1.18085	1.05332e-06		arahy.Tifrunner.gnm1.ann1.6WS8RX	-3.56035	2.63694e-20		arahy.Tifrunner.gnm1.ann1.60A6T2	-1.0872	0.00232092
arahy.Tifrunner.gnm1.ann1.5UU89E	-2.15717	6.91462e-07		arahy.Tifrunner.gnm1.ann1.7LY3NN	-1.27854	1.81055e-07		arahy.Tifrunner.gnm1.ann1.6UKJ3N	2.27731	2.66976e-20		arahy.Tifrunner.gnm1.ann1.60CVB0	1.15237	0.00551462
arahy.Tifrunner.gnm1.ann1.5V1RNQ	-1.81373	2.14841e-11		arahy.Tifrunner.gnm1.ann1.7M6195	-1.50022	1.31108e-05		arahy.Tifrunner.gnm1.ann1.Z32ZXD	-2.20864	2.71035e-20		arahy.Tifrunner.gnm1.ann1.60E57G	-1.12972	1.72915e-11
arahy.Tifrunner.gnm1.ann1.5VC0H5	-2.05799	5.62751e-08		arahy.Tifrunner.gnm1.ann1.7MJR1K	-3.68225	3.33315e-08		arahy.Tifrunner.gnm1.ann1.5E52J9	2.96598	2.71454e-20		arahy.Tifrunner.gnm1.ann1.60IJMX	-1.01323	0.00635784
arahy.Tifrunner.gnm1.ann1.5VKK0P	-1.71004	1.42137e-05		arahy.Tifrunner.gnm1.ann1.7MM49L	1.2821	7.66441e-14		arahy.Tifrunner.gnm1.ann1.FB42RH	3.35616	2.78735e-20		arahy.Tifrunner.gnm1.ann1.60WI8V	1.62276	2.46378e-07
arahy.Tifrunner.gnm1.ann1.5VLU3V	-1.22429	0.00380676		arahy.Tifrunner.gnm1.ann1.7N3YT7	-1.12197	2.50352e-08		arahy.Tifrunner.gnm1.ann1.A4MELJ	-2.62463	2.80054e-20		arahy.Tifrunner.gnm1.ann1.60Y9TX	5.11232	5.98973e-15
arahy.Tifrunner.gnm1.ann1.5W32PJ	-1.17991	0.000783702		arahy.Tifrunner.gnm1.ann1.7NC073	-1.48817	3.84659e-08		arahy.Tifrunner.gnm1.ann1.G7NFM2	5.8189	2.85223e-20		arahy.Tifrunner.gnm1.ann1.614SE3	-1.96109	0.00683143
arahy.Tifrunner.gnm1.ann1.5W3FGF	-2.62168	0.000429062		arahy.Tifrunner.gnm1.ann1.7NQA48	-2.29131	6.38545e-24		arahy.Tifrunner.gnm1.ann1.TPZJ2C	3.8459	2.94996e-20		arahy.Tifrunner.gnm1.ann1.614TBX	1.58446	9.912e-18
arahy.Tifrunner.gnm1.ann1.5WL870	-1.15326	0.00786907		arahy.Tifrunner.gnm1.ann1.7NUW0V	1.13878	4.63005e-07		arahy.Tifrunner.gnm1.ann1.DWSH38	-1.67634	2.99321e-20		arahy.Tifrunner.gnm1.ann1.618SXF	1.30293	5.22127e-08
arahy.Tifrunner.gnm1.ann1.5WR99K	1.27636	6.1189e-07		arahy.Tifrunner.gnm1.ann1.7P5JVV	-3.41323	1.75914e-28		arahy.Tifrunner.gnm1.ann1.TG9TSU	6.42346	3.03784e-20		arahy.Tifrunner.gnm1.ann1.61A4XA	1.57418	2.92981e-08
arahy.Tifrunner.gnm1.ann1.5WW9LS	2.70916	1.39412e-12		arahy.Tifrunner.gnm1.ann1.7P630Y	-2.07842	1.14262e-07		arahy.Tifrunner.gnm1.ann1.HHPV0P	1.60854	3.03727e-20		arahy.Tifrunner.gnm1.ann1.61Q21E	-1.04051	0.00845048
arahy.Tifrunner.gnm1.ann1.5X1F0G	3.66843	1.21583e-05		arahy.Tifrunner.gnm1.ann1.7PFL6Q	-1.99808	3.89877e-05		arahy.Tifrunner.gnm1.ann1.S7WXQ9	-2.31783	3.06166e-20		arahy.Tifrunner.gnm1.ann1.61UQ0U	-1.19991	0.000261314
arahy.Tifrunner.gnm1.ann1.5XAX9E	1.74357	1.24886e-15		arahy.Tifrunner.gnm1.ann1.7PM8KV	-1.12772	3.45917e-05		arahy.Tifrunner.gnm1.ann1.ITP6QG	-1.13603	3.37207e-20		arahy.Tifrunner.gnm1.ann1.61VEI2	-1.41547	1.98029e-06
arahy.Tifrunner.gnm1.ann1.5XCD2W	-2.75697	5.63149e-14		arahy.Tifrunner.gnm1.ann1.7Q54VN	-1.34565	0.00635024		arahy.Tifrunner.gnm1.ann1.PP0PHB	-3.04186	3.50319e-20		arahy.Tifrunner.gnm1.ann1.6223I5	1.72019	4.36422e-06
arahy.Tifrunner.gnm1.ann1.5XLW1T	-1.40491	2.10763e-06		arahy.Tifrunner.gnm1.ann1.7QB2HQ	4.58745	2.84584e-31		arahy.Tifrunner.gnm1.ann1.J3MEX1	1.93678	3.59416e-20		arahy.Tifrunner.gnm1.ann1.62CDNH	-1.3335	0.00302778
arahy.Tifrunner.gnm1.ann1.5XP26J	2.05969	1.62829e-12		arahy.Tifrunner.gnm1.ann1.7QY6I1	1.25459	0.00157512		arahy.Tifrunner.gnm1.ann1.RJS1FX	5.46429	3.60483e-20		arahy.Tifrunner.gnm1.ann1.62F6YN	-1.10197	4.65669e-09
arahy.Tifrunner.gnm1.ann1.5XR277	-1.0767	0.00816361		arahy.Tifrunner.gnm1.ann1.7R86JN	-1.34128	3.15371e-23		arahy.Tifrunner.gnm1.ann1.ARY3NI	-2.25179	3.76647e-20		arahy.Tifrunner.gnm1.ann1.62HDK2	1.08647	0.00754635
arahy.Tifrunner.gnm1.ann1.5Y737U	-1.33345	0.00175302		arahy.Tifrunner.gnm1.ann1.7RJD9X	-1.52721	4.62768e-09		arahy.Tifrunner.gnm1.ann1.6D8LM1	6.28149	3.78018e-20		arahy.Tifrunner.gnm1.ann1.62IRHW	2.56297	4.00913e-11
arahy.Tifrunner.gnm1.ann1.5YK3TE	-2.40554	2.52971e-08		arahy.Tifrunner.gnm1.ann1.7RM2L3	-1.71327	9.24668e-07		arahy.Tifrunner.gnm1.ann1.9ST09W	6.25833	3.90313e-20		arahy.Tifrunner.gnm1.ann1.632UCW	1.9536	3.31566e-23
arahy.Tifrunner.gnm1.ann1.5YKU94	-4.14409	5.15953e-07		arahy.Tifrunner.gnm1.ann1.7S9HSP	2.79681	2.2917e-51		arahy.Tifrunner.gnm1.ann1.XVC262	1.93028	3.92476e-20		arahy.Tifrunner.gnm1.ann1.633LPE	1.03187	1.45683e-14
arahy.Tifrunner.gnm1.ann1.5YT24Q	-1.61151	0.000406387		arahy.Tifrunner.gnm1.ann1.7SAD34	-1.93605	0.000195207		arahy.Tifrunner.gnm1.ann1.IQ8A0Z	-1.92991	4.05162e-20		arahy.Tifrunner.gnm1.ann1.636M5P	2.66182	0.000239754
arahy.Tifrunner.gnm1.ann1.5ZE4QE	1.03498	1.35967e-07		arahy.Tifrunner.gnm1.ann1.7SJ9JV	3.3289	5.68777e-11		arahy.Tifrunner.gnm1.ann1.J5PUD3	1.58059	4.10853e-20		arahy.Tifrunner.gnm1.ann1.638LQB	-1.41607	1.60229e-06
arahy.Tifrunner.gnm1.ann1.5ZFR0R	1.07817	0.000864204		arahy.Tifrunner.gnm1.ann1.7SV8ZX	1.25902	2.51768e-05		arahy.Tifrunner.gnm1.ann1.7H2VVZ	2.44429	4.21046e-20		arahy.Tifrunner.gnm1.ann1.63ATS7	-1.33607	1.51999e-12
arahy.Tifrunner.gnm1.ann1.5ZTX8H	1.41471	6.06294e-12		arahy.Tifrunner.gnm1.ann1.7T3N35	1.05929	0.000135473		arahy.Tifrunner.gnm1.ann1.1Z7M3S	-1.15607	4.31706e-20		arahy.Tifrunner.gnm1.ann1.63FKND	1.46233	3.61886e-10
arahy.Tifrunner.gnm1.ann1.5ZV8II	-1.40333	4.27342e-05		arahy.Tifrunner.gnm1.ann1.7T7DN5	-1.86799	0.000583718		arahy.Tifrunner.gnm1.ann1.FGI2QD	2.64278	4.50841e-20		arahy.Tifrunner.gnm1.ann1.63HNLP	-1.30247	1.36257e-05
arahy.Tifrunner.gnm1.ann1.5ZZ2UC	-1.26056	1.77259e-06		arahy.Tifrunner.gnm1.ann1.7T8Q8E	-1.11158	1.55199e-06		arahy.Tifrunner.gnm1.ann1.R1XHAZ	2.62157	4.52074e-20		arahy.Tifrunner.gnm1.ann1.63J304	1.60521	0.0107152
arahy.Tifrunner.gnm1.ann1.606BFT	-4.15018	5.14052e-31		arahy.Tifrunner.gnm1.ann1.7T9QNI	-1.06552	0.00206703		arahy.Tifrunner.gnm1.ann1.H9HPQV	1.76375	4.5318e-20		arahy.Tifrunner.gnm1.ann1.63KD8W	4.55438	1.50505e-170
arahy.Tifrunner.gnm1.ann1.60DV95	2.01931	1.84226e-17		arahy.Tifrunner.gnm1.ann1.7TNK9R	1.2151	0.00931991		arahy.Tifrunner.gnm1.ann1.VX1J70	-1.65845	4.59945e-20		arahy.Tifrunner.gnm1.ann1.63MW46	-1.172	1.94879e-07
arahy.Tifrunner.gnm1.ann1.60FNUJ	-1.15921	0.000185635		arahy.Tifrunner.gnm1.ann1.7TQ80F	2.54247	2.35436e-08		arahy.Tifrunner.gnm1.ann1.84HJB8	1.23667	4.60768e-20		arahy.Tifrunner.gnm1.ann1.640VZ5	-2.20118	1.33878e-13
arahy.Tifrunner.gnm1.ann1.60QMTC	-1.39824	0.00112403		arahy.Tifrunner.gnm1.ann1.7TR677	-3.75035	9.12442e-22		arahy.Tifrunner.gnm1.ann1.SBQR86	-1.39884	4.62805e-20		arahy.Tifrunner.gnm1.ann1.642FWA	2.8879	1.02952e-39
arahy.Tifrunner.gnm1.ann1.60QTDI	1.3807	0.000255801		arahy.Tifrunner.gnm1.ann1.7TU5G5	-1.20681	0.0101675		arahy.Tifrunner.gnm1.ann1.H6APGL	-1.58734	4.69473e-20		arahy.Tifrunner.gnm1.ann1.644E2D	-1.28331	2.00222e-07
arahy.Tifrunner.gnm1.ann1.60WI8V	-2.8316	1.25429e-12		arahy.Tifrunner.gnm1.ann1.7U0T6N	-1.04491	0.0083838		arahy.Tifrunner.gnm1.ann1.MU3IQ8	1.59329	4.75649e-20		arahy.Tifrunner.gnm1.ann1.646R5W	1.27137	1.11368e-08
arahy.Tifrunner.gnm1.ann1.614TBX	3.73436	2.31027e-14		arahy.Tifrunner.gnm1.ann1.7U4PBQ	-2.71031	1.43742e-05		arahy.Tifrunner.gnm1.ann1.BL3LB4	1.71882	4.81306e-20		arahy.Tifrunner.gnm1.ann1.647UNH	-1.60636	0.00680387
arahy.Tifrunner.gnm1.ann1.615SKB	1.08442	3.74525e-09		arahy.Tifrunner.gnm1.ann1.7U9B70	-1.12544	0.00299516		arahy.Tifrunner.gnm1.ann1.PH74U7	2.63154	4.85253e-20		arahy.Tifrunner.gnm1.ann1.64CVV3	-1.18272	0.000356671
arahy.Tifrunner.gnm1.ann1.61G52X	-1.20123	0.000849404		arahy.Tifrunner.gnm1.ann1.7US8C9	-1.46642	2.87878e-05		arahy.Tifrunner.gnm1.ann1.LW6UI8	6.23625	5.26937e-20		arahy.Tifrunner.gnm1.ann1.64EDPK	-1.13483	4.95789e-11
arahy.Tifrunner.gnm1.ann1.61K3Y7	-3.01679	6.25362e-11		arahy.Tifrunner.gnm1.ann1.7V58Y4	-1.01456	0.0113251		arahy.Tifrunner.gnm1.ann1.LWR4SS	1.56454	5.37857e-20		arahy.Tifrunner.gnm1.ann1.64FYBZ	1.09617	1.99827e-06
arahy.Tifrunner.gnm1.ann1.61L3M3	-1.06645	7.23457e-05		arahy.Tifrunner.gnm1.ann1.7V9HWT	1.29836	1.0296e-05		arahy.Tifrunner.gnm1.ann1.YZWE7C	2.93261	5.85107e-20		arahy.Tifrunner.gnm1.ann1.64N8RC	1.37221	3.10694e-08
arahy.Tifrunner.gnm1.ann1.61PIUZ	1.04684	0.000127839		arahy.Tifrunner.gnm1.ann1.7VN4CN	-1.34398	3.26914e-06		arahy.Tifrunner.gnm1.ann1.SMR6SK	1.24537	5.84758e-20		arahy.Tifrunner.gnm1.ann1.64R1WB	-1.49179	0.00236866
arahy.Tifrunner.gnm1.ann1.61YHCL	-5.97944	5.26581e-16		arahy.Tifrunner.gnm1.ann1.7VZ02V	-1.59171	0.00368947		arahy.Tifrunner.gnm1.ann1.AS50A0	1.48205	6.32234e-20		arahy.Tifrunner.gnm1.ann1.651GAD	1.77134	8.26902e-15
arahy.Tifrunner.gnm1.ann1.61ZXLU	1.1474	0.00216606		arahy.Tifrunner.gnm1.ann1.7W33YA	-1.01663	0.00211411		arahy.Tifrunner.gnm1.ann1.86T4WJ	-1.49933	6.53091e-20		arahy.Tifrunner.gnm1.ann1.654T2H	1.6283	0.00197354
arahy.Tifrunner.gnm1.ann1.624Z3W	4.80472	1.03396e-09		arahy.Tifrunner.gnm1.ann1.7W72E0	-1.23227	5.51573e-05		arahy.Tifrunner.gnm1.ann1.5Z4HQE	5.61775	6.56528e-20		arahy.Tifrunner.gnm1.ann1.65BX45	2.58756	7.8587e-05
arahy.Tifrunner.gnm1.ann1.6286TX	-1.98295	1.38595e-08		arahy.Tifrunner.gnm1.ann1.7WQ35J	-1.00786	0.00375473		arahy.Tifrunner.gnm1.ann1.GPZ84J	2.39351	6.71773e-20		arahy.Tifrunner.gnm1.ann1.65D6GP	-2.04543	0.00204598
arahy.Tifrunner.gnm1.ann1.62BQT7	-1.29973	8.60523e-06		arahy.Tifrunner.gnm1.ann1.7WV7S8	-1.40661	0.00600428		arahy.Tifrunner.gnm1.ann1.4TST71	4.24405	7.01105e-20		arahy.Tifrunner.gnm1.ann1.65GG0R	-1.36881	5.07346e-06
arahy.Tifrunner.gnm1.ann1.62ETWY	2.69091	1.34538e-14		arahy.Tifrunner.gnm1.ann1.7X0NJW	-1.51666	5.5558e-07		arahy.Tifrunner.gnm1.ann1.BPY5MM	4.13386	7.13735e-20		arahy.Tifrunner.gnm1.ann1.65LEM9	-1.09456	0.000224895
arahy.Tifrunner.gnm1.ann1.62HDK2	-1.26296	0.00691812		arahy.Tifrunner.gnm1.ann1.7X1X2Z	-1.45537	1.46223e-11		arahy.Tifrunner.gnm1.ann1.JL4UCB	2.98631	7.23219e-20		arahy.Tifrunner.gnm1.ann1.65NT4G	3.81336	1.55013e-33
arahy.Tifrunner.gnm1.ann1.62SCQ6	-1.15176	0.000681569		arahy.Tifrunner.gnm1.ann1.7X4FVF	1.48493	1.59074e-05		arahy.Tifrunner.gnm1.ann1.GEQ2UZ	-3.6156	7.3296e-20		arahy.Tifrunner.gnm1.ann1.65TLFW	1.74194	4.40686e-18
arahy.Tifrunner.gnm1.ann1.6345FV	1.26831	1.87355e-05		arahy.Tifrunner.gnm1.ann1.7X5TTD	1.35701	3.87583e-06		arahy.Tifrunner.gnm1.ann1.FU1JML	2.79537	7.47321e-20		arahy.Tifrunner.gnm1.ann1.65UHA6	-1.35549	5.63598e-07
arahy.Tifrunner.gnm1.ann1.635IPP	-1.55923	0.000675246		arahy.Tifrunner.gnm1.ann1.7X6UW5	1.46533	3.16684e-08		arahy.Tifrunner.gnm1.ann1.I0H7MH	-2.11447	7.53739e-20		arahy.Tifrunner.gnm1.ann1.65ZHYZ	-1.48265	0.00956832
arahy.Tifrunner.gnm1.ann1.6374NN	2.63451	1.48858e-08		arahy.Tifrunner.gnm1.ann1.7X81Z4	-1.68681	0.00669432		arahy.Tifrunner.gnm1.ann1.P1TNN8	-5.25279	7.59692e-20		arahy.Tifrunner.gnm1.ann1.66D6IA	1.28696	1.0875e-06
arahy.Tifrunner.gnm1.ann1.63AMR4	-1.67915	3.59201e-08		arahy.Tifrunner.gnm1.ann1.7XK49S	-2.44586	2.68821e-06		arahy.Tifrunner.gnm1.ann1.XA27J7	3.56145	7.62706e-20		arahy.Tifrunner.gnm1.ann1.66H3JJ	3.53553	3.46136e-19
arahy.Tifrunner.gnm1.ann1.63G7RJ	-1.3514	8.0133e-05		arahy.Tifrunner.gnm1.ann1.7XQH05	-2.27393	8.78634e-09		arahy.Tifrunner.gnm1.ann1.T45XFJ	-1.87262	7.88451e-20		arahy.Tifrunner.gnm1.ann1.66V9A6	-1.01496	3.27123e-06
arahy.Tifrunner.gnm1.ann1.63GP52	-1.50069	1.15814e-05		arahy.Tifrunner.gnm1.ann1.7Y7YUX	-1.50622	0.000122313		arahy.Tifrunner.gnm1.ann1.Y46Q6K	1.30793	8.11569e-20		arahy.Tifrunner.gnm1.ann1.66WYUB	2.4871	3.38443e-67
arahy.Tifrunner.gnm1.ann1.63J304	-1.266	0.00504351		arahy.Tifrunner.gnm1.ann1.7Y8ZYU	3.40965	9.30958e-31		arahy.Tifrunner.gnm1.ann1.MGR2S5	3.00986	8.29714e-20		arahy.Tifrunner.gnm1.ann1.670ABH	3.6334	2.14289e-08
arahy.Tifrunner.gnm1.ann1.63KD8W	3.23797	3.10889e-35		arahy.Tifrunner.gnm1.ann1.7Y9INW	1.00932	9.87607e-09		arahy.Tifrunner.gnm1.ann1.FYJY46	2.35168	8.65045e-20		arahy.Tifrunner.gnm1.ann1.674LAM	-1.60429	4.24774e-09
arahy.Tifrunner.gnm1.ann1.63MW46	-5.43255	7.26841e-16		arahy.Tifrunner.gnm1.ann1.7YIL9E	2.57302	9.21765e-12		arahy.Tifrunner.gnm1.ann1.Q50S24	1.91041	8.68622e-20		arahy.Tifrunner.gnm1.ann1.677K9W	-1.61904	1.46942e-08
arahy.Tifrunner.gnm1.ann1.63QAK2	-1.97406	0.000455199		arahy.Tifrunner.gnm1.ann1.7YS827	-2.87709	4.0753e-08		arahy.Tifrunner.gnm1.ann1.W46PLF	2.62561	8.69437e-20		arahy.Tifrunner.gnm1.ann1.677WAC	-1.26634	7.02013e-09
arahy.Tifrunner.gnm1.ann1.63QVJR	-1.19008	0.00103135		arahy.Tifrunner.gnm1.ann1.7YZ5GE	-1.59877	3.80355e-07		arahy.Tifrunner.gnm1.ann1.374HIW	-2.17799	8.98218e-20		arahy.Tifrunner.gnm1.ann1.678ZZJ	1.22531	2.12517e-06
arahy.Tifrunner.gnm1.ann1.63R0A2	1.79152	1.1144e-05		arahy.Tifrunner.gnm1.ann1.7Z41ZG	-1.11829	5.46792e-07		arahy.Tifrunner.gnm1.ann1.X5MG7Q	2.41852	9.46135e-20		arahy.Tifrunner.gnm1.ann1.67NNK3	-1.4458	1.06139e-12
arahy.Tifrunner.gnm1.ann1.63V2PN	1.10646	0.00648869		arahy.Tifrunner.gnm1.ann1.7ZK9KC	-1.47733	4.33481e-10		arahy.Tifrunner.gnm1.ann1.XL1L9T	3.07987	9.49811e-20		arahy.Tifrunner.gnm1.ann1.67PIFF	2.10726	2.35619e-12
arahy.Tifrunner.gnm1.ann1.63W3DY	-1.43279	0.000196159		arahy.Tifrunner.gnm1.ann1.7ZZ76P	-1.04594	1.07175e-05		arahy.Tifrunner.gnm1.ann1.743C1F	1.9422	9.64208e-20		arahy.Tifrunner.gnm1.ann1.67VYHR	-1.36015	1.56415e-05
arahy.Tifrunner.gnm1.ann1.63ZQ4D	1.78364	2.16657e-12		arahy.Tifrunner.gnm1.ann1.805HV8	-1.14155	0.000191431		arahy.Tifrunner.gnm1.ann1.1G1J9V	-1.57575	9.72686e-20		arahy.Tifrunner.gnm1.ann1.67XQRG	-1.03866	0.002129
arahy.Tifrunner.gnm1.ann1.642FWA	2.02997	4.25346e-06		arahy.Tifrunner.gnm1.ann1.8061QC	1.43905	0.000538324		arahy.Tifrunner.gnm1.ann1.ES7A38	2.25195	1.0311e-19		arahy.Tifrunner.gnm1.ann1.684P3R	1.44725	0.000226754
arahy.Tifrunner.gnm1.ann1.646R5W	2.08743	8.80715e-08		arahy.Tifrunner.gnm1.ann1.80CTZT	-1.90153	1.26645e-26		arahy.Tifrunner.gnm1.ann1.YRJ5WN	2.57775	1.03579e-19		arahy.Tifrunner.gnm1.ann1.686QXT	-1.52046	6.15228e-08
arahy.Tifrunner.gnm1.ann1.6486U1	-1.39559	0.00531251		arahy.Tifrunner.gnm1.ann1.80DI5I	-1.09268	0.00679964		arahy.Tifrunner.gnm1.ann1.PJ1Z6Q	2.97708	1.06992e-19		arahy.Tifrunner.gnm1.ann1.68HMAV	-1.56118	1.97227e-08
arahy.Tifrunner.gnm1.ann1.6494R5	-3.17023	7.06988e-06		arahy.Tifrunner.gnm1.ann1.80E1MB	-2.16875	5.94363e-06		arahy.Tifrunner.gnm1.ann1.EX28K6	1.31673	1.10449e-19		arahy.Tifrunner.gnm1.ann1.68V7GN	2.06379	0.00401995
arahy.Tifrunner.gnm1.ann1.649KNP	-1.34901	0.00464805		arahy.Tifrunner.gnm1.ann1.80KEYX	-1.45008	0.000629865		arahy.Tifrunner.gnm1.ann1.19CA3D	1.5926	1.12304e-19		arahy.Tifrunner.gnm1.ann1.68Y3DI	2.41361	1.56226e-26
arahy.Tifrunner.gnm1.ann1.64EDPK	-1.5699	0.00185506		arahy.Tifrunner.gnm1.ann1.810EMS	1.31521	9.09974e-16		arahy.Tifrunner.gnm1.ann1.U7JB58	3.6075	1.1537e-19		arahy.Tifrunner.gnm1.ann1.690WBQ	3.37162	6.27529e-21
arahy.Tifrunner.gnm1.ann1.6511ZK	-2.01188	0.00144051		arahy.Tifrunner.gnm1.ann1.8118GS	-2.08085	0.000129527		arahy.Tifrunner.gnm1.ann1.GXY8DM	1.4329	1.16195e-19		arahy.Tifrunner.gnm1.ann1.696GFM	-2.48831	1.99956e-08
arahy.Tifrunner.gnm1.ann1.653B24	-1.1079	3.36896e-06		arahy.Tifrunner.gnm1.ann1.816STY	-1.31235	6.68006e-12		arahy.Tifrunner.gnm1.ann1.X48TX3	1.65619	1.16514e-19		arahy.Tifrunner.gnm1.ann1.696IZN	3.00157	1.23316e-19
arahy.Tifrunner.gnm1.ann1.653M6Q	-1.05264	0.00048043		arahy.Tifrunner.gnm1.ann1.818UAU	-1.78234	0.00162934		arahy.Tifrunner.gnm1.ann1.QVC0B1	1.29093	1.17204e-19		arahy.Tifrunner.gnm1.ann1.69AYC6	1.24955	3.45263e-11
arahy.Tifrunner.gnm1.ann1.654T2H	-1.91823	3.19062e-06		arahy.Tifrunner.gnm1.ann1.81H9V0	2.20405	1.00072e-18		arahy.Tifrunner.gnm1.ann1.D742FH	-2.24886	1.19813e-19		arahy.Tifrunner.gnm1.ann1.69CMND	3.73112	3.45983e-24
arahy.Tifrunner.gnm1.ann1.657AS3	-1.77028	1.89674e-10		arahy.Tifrunner.gnm1.ann1.81NFJG	2.95424	8.26155e-31		arahy.Tifrunner.gnm1.ann1.9QT5JT	1.76433	1.22483e-19		arahy.Tifrunner.gnm1.ann1.69JDQK	-1.0837	1.36431e-05
arahy.Tifrunner.gnm1.ann1.658XMK	1.43981	5.10287e-06		arahy.Tifrunner.gnm1.ann1.81VLYB	-1.76036	4.87906e-06		arahy.Tifrunner.gnm1.ann1.37CDWJ	5.39444	1.22519e-19		arahy.Tifrunner.gnm1.ann1.69QRE7	-1.28238	8.05612e-05
arahy.Tifrunner.gnm1.ann1.65J58R	2.10969	1.22813e-17		arahy.Tifrunner.gnm1.ann1.824CAR	-1.47664	0.00154062		arahy.Tifrunner.gnm1.ann1.2HJ0TV	4.40355	1.22845e-19		arahy.Tifrunner.gnm1.ann1.69RPC9	-1.6589	4.96797e-20
arahy.Tifrunner.gnm1.ann1.65JAAL	-1.21208	4.30692e-06		arahy.Tifrunner.gnm1.ann1.825X9M	-1.72348	0.00874412		arahy.Tifrunner.gnm1.ann1.SWJY0L	2.28512	1.32282e-19		arahy.Tifrunner.gnm1.ann1.6A0IVA	1.31909	0.00139854
arahy.Tifrunner.gnm1.ann1.65LEM9	-1.60188	0.000436539		arahy.Tifrunner.gnm1.ann1.82B8SU	-1.51189	1.38634e-05		arahy.Tifrunner.gnm1.ann1.G7WV5I	-1.94234	1.36143e-19		arahy.Tifrunner.gnm1.ann1.6A8S5E	1.50282	0.000941328
arahy.Tifrunner.gnm1.ann1.65NT4G	3.71202	2.80906e-08		arahy.Tifrunner.gnm1.ann1.82G0SB	-1.68749	0.00024103		arahy.Tifrunner.gnm1.ann1.DHW1RD	1.49099	1.39429e-19		arahy.Tifrunner.gnm1.ann1.6AC8VA	3.65578	3.58819e-27
arahy.Tifrunner.gnm1.ann1.669CET	1.84721	1.28166e-18		arahy.Tifrunner.gnm1.ann1.831XQD	-2.47033	5.01279e-21		arahy.Tifrunner.gnm1.ann1.8HU682	-1.64191	1.4521e-19		arahy.Tifrunner.gnm1.ann1.6AEW1J	1.08618	2.57662e-07
arahy.Tifrunner.gnm1.ann1.66D6IA	-1.73623	0.00377397		arahy.Tifrunner.gnm1.ann1.833Q1J	-1.2858	0.000157148		arahy.Tifrunner.gnm1.ann1.ANJF9J	-1.91017	1.49495e-19		arahy.Tifrunner.gnm1.ann1.6AS2NW	2.3237	7.25188e-06
arahy.Tifrunner.gnm1.ann1.66H3JJ	3.57371	2.37988e-05		arahy.Tifrunner.gnm1.ann1.8393AT	1.12654	0.000476626		arahy.Tifrunner.gnm1.ann1.4IPC1A	2.02366	1.51184e-19		arahy.Tifrunner.gnm1.ann1.6AY1PL	2.51723	4.70521e-15
arahy.Tifrunner.gnm1.ann1.66HFQJ	-1.30173	0.000870163		arahy.Tifrunner.gnm1.ann1.83HZ7F	-2.11373	9.05617e-09		arahy.Tifrunner.gnm1.ann1.5NL3D9	-1.8787	1.51206e-19		arahy.Tifrunner.gnm1.ann1.6B1TLK	2.48333	2.32372e-22
arahy.Tifrunner.gnm1.ann1.66KSYH	3.16849	0.000202456		arahy.Tifrunner.gnm1.ann1.83Q2SU	-1.94362	5.56824e-06		arahy.Tifrunner.gnm1.ann1.4UQ2XQ	1.87061	1.55862e-19		arahy.Tifrunner.gnm1.ann1.6B5FLC	-1.80605	4.06903e-07
arahy.Tifrunner.gnm1.ann1.66N4V9	-3.66129	1.24534e-05		arahy.Tifrunner.gnm1.ann1.83Q9A2	-1.18548	0.00746127		arahy.Tifrunner.gnm1.ann1.RQZI72	6.26601	1.68554e-19		arahy.Tifrunner.gnm1.ann1.6BG4QJ	3.37078	2.52981e-19
arahy.Tifrunner.gnm1.ann1.66PPWS	-1.17309	0.00120549		arahy.Tifrunner.gnm1.ann1.840LER	-2.2843	1.27341e-07		arahy.Tifrunner.gnm1.ann1.PRL389	3.58091	1.75203e-19		arahy.Tifrunner.gnm1.ann1.6BH6U4	-1.73148	1.09983e-09
arahy.Tifrunner.gnm1.ann1.66TKXZ	-2.09786	5.49356e-08		arahy.Tifrunner.gnm1.ann1.8474VB	-1.15487	0.0104599		arahy.Tifrunner.gnm1.ann1.Q60T31	-2.51102	1.76827e-19		arahy.Tifrunner.gnm1.ann1.6BZ3LL	1.0643	1.98749e-10
arahy.Tifrunner.gnm1.ann1.66WYUB	1.84947	1.52387e-05		arahy.Tifrunner.gnm1.ann1.84FS6Z	-1.3965	0.000132229		arahy.Tifrunner.gnm1.ann1.KK3V44	2.64185	1.85917e-19		arahy.Tifrunner.gnm1.ann1.6C0LG0	1.01822	8.34576e-11
arahy.Tifrunner.gnm1.ann1.678ZZJ	1.14836	0.000927188		arahy.Tifrunner.gnm1.ann1.857KFG	-1.06959	3.29381e-06		arahy.Tifrunner.gnm1.ann1.8Z631M	1.31739	1.87633e-19		arahy.Tifrunner.gnm1.ann1.6C7RIH	2.46956	2.71686e-50
arahy.Tifrunner.gnm1.ann1.67E0CQ	2.68057	3.87171e-09		arahy.Tifrunner.gnm1.ann1.858I9V	-1.85084	2.31996e-10		arahy.Tifrunner.gnm1.ann1.5N4QY9	-1.80804	1.93491e-19		arahy.Tifrunner.gnm1.ann1.6CR1D2	1.47095	1.30432e-08
arahy.Tifrunner.gnm1.ann1.67NNK3	-1.33892	0.000118945		arahy.Tifrunner.gnm1.ann1.858S2J	-2.41721	5.49042e-06		arahy.Tifrunner.gnm1.ann1.6FQ15B	-2.46759	1.98408e-19		arahy.Tifrunner.gnm1.ann1.6CVG62	-1.21999	0.00216324
arahy.Tifrunner.gnm1.ann1.67PM5X	-2.46066	8.65165e-09		arahy.Tifrunner.gnm1.ann1.85B94U	-1.10042	0.00935087		arahy.Tifrunner.gnm1.ann1.7LNN3Z	2.53355	2.00366e-19		arahy.Tifrunner.gnm1.ann1.6CW0B2	1.14059	3.357e-05
arahy.Tifrunner.gnm1.ann1.67RSVA	-1.81554	1.91476e-12		arahy.Tifrunner.gnm1.ann1.85DRRL	-1.53803	0.00558802		arahy.Tifrunner.gnm1.ann1.IE7M3R	-1.30304	2.01488e-19		arahy.Tifrunner.gnm1.ann1.6CYD98	-1.12899	4.95516e-08
arahy.Tifrunner.gnm1.ann1.67S48P	2.35987	2.23254e-09		arahy.Tifrunner.gnm1.ann1.85G940	-1.81601	0.00358805		arahy.Tifrunner.gnm1.ann1.E87HJI	2.00485	2.03283e-19		arahy.Tifrunner.gnm1.ann1.6D1JQT	-1.49477	0.00294119
arahy.Tifrunner.gnm1.ann1.67VYHR	-2.63674	2.11516e-05		arahy.Tifrunner.gnm1.ann1.85L7WZ	1.31025	8.16411e-10		arahy.Tifrunner.gnm1.ann1.I2EZUU	1.43183	2.0881e-19		arahy.Tifrunner.gnm1.ann1.6D8LM1	4.29568	6.21288e-18
arahy.Tifrunner.gnm1.ann1.684RT9	-1.68784	1.24322e-05		arahy.Tifrunner.gnm1.ann1.85LIYI	-1.02857	0.00247532		arahy.Tifrunner.gnm1.ann1.42C1W6	6.19929	2.10518e-19		arahy.Tifrunner.gnm1.ann1.6DPN98	-1.31582	0.00679319
arahy.Tifrunner.gnm1.ann1.686ZKJ	1.32852	0.00096535		arahy.Tifrunner.gnm1.ann1.85QD0P	-1.32071	3.33526e-07		arahy.Tifrunner.gnm1.ann1.EIZJ04	2.42377	2.18359e-19		arahy.Tifrunner.gnm1.ann1.6DX3GE	1.67962	1.6548e-13
arahy.Tifrunner.gnm1.ann1.68ICNY	-1.17034	0.0043112		arahy.Tifrunner.gnm1.ann1.85VNG6	2.87428	1.80335e-06		arahy.Tifrunner.gnm1.ann1.991T1P	2.03899	2.21056e-19		arahy.Tifrunner.gnm1.ann1.6E02AJ	1.29432	3.44565e-06
arahy.Tifrunner.gnm1.ann1.68J28U	1.72694	0.000524642		arahy.Tifrunner.gnm1.ann1.85WIHV	1.99716	1.40843e-23		arahy.Tifrunner.gnm1.ann1.H515SB	-1.62438	2.23337e-19		arahy.Tifrunner.gnm1.ann1.6E2RRN	-1.15743	1.02093e-06
arahy.Tifrunner.gnm1.ann1.68JQQM	1.34308	0.00256896		arahy.Tifrunner.gnm1.ann1.85Z4HY	1.26996	3.61536e-08		arahy.Tifrunner.gnm1.ann1.T0HPDF	2.02843	2.2553e-19		arahy.Tifrunner.gnm1.ann1.6E503M	3.30276	9.03741e-20
arahy.Tifrunner.gnm1.ann1.68SH35	-1.07624	0.000580223		arahy.Tifrunner.gnm1.ann1.8647P2	-3.93633	1.3741e-97		arahy.Tifrunner.gnm1.ann1.4QQ966	2.38869	2.28843e-19		arahy.Tifrunner.gnm1.ann1.6E534E	3.61114	1.00488e-07
arahy.Tifrunner.gnm1.ann1.68T47T	2.37876	0.000199995		arahy.Tifrunner.gnm1.ann1.86F0RZ	-1.15829	1.22594e-05		arahy.Tifrunner.gnm1.ann1.2T81X8	-1.40517	2.29105e-19		arahy.Tifrunner.gnm1.ann1.6E5JYA	1.01334	4.11794e-05
arahy.Tifrunner.gnm1.ann1.68V7GN	7.43656	1.50294e-28		arahy.Tifrunner.gnm1.ann1.86STVP	2.11237	2.70005e-20		arahy.Tifrunner.gnm1.ann1.0X0ILC	-1.9364	2.35888e-19		arahy.Tifrunner.gnm1.ann1.6E8E03	-1.09613	9.27289e-05
arahy.Tifrunner.gnm1.ann1.68WIDH	-1.60929	0.00134788		arahy.Tifrunner.gnm1.ann1.873UVH	-1.15944	0.000710297		arahy.Tifrunner.gnm1.ann1.HG2EVH	4.01767	2.41606e-19		arahy.Tifrunner.gnm1.ann1.6EBR5V	1.33116	1.33969e-06
arahy.Tifrunner.gnm1.ann1.68Y3DI	1.30349	0.00439681		arahy.Tifrunner.gnm1.ann1.87AL67	-1.8449	7.66312e-16		arahy.Tifrunner.gnm1.ann1.JV6CK5	2.93548	2.49787e-19		arahy.Tifrunner.gnm1.ann1.6EMH5F	2.73557	1.38852e-16
arahy.Tifrunner.gnm1.ann1.69550A	-1.25398	4.50547e-07		arahy.Tifrunner.gnm1.ann1.886KVU	-1.07628	3.53414e-09		arahy.Tifrunner.gnm1.ann1.52XQ2N	1.29139	2.56404e-19		arahy.Tifrunner.gnm1.ann1.6ER5HC	2.13678	0.000561249
arahy.Tifrunner.gnm1.ann1.696GFM	-1.68675	0.000698226		arahy.Tifrunner.gnm1.ann1.88AGAZ	-1.78941	1.6366e-05		arahy.Tifrunner.gnm1.ann1.AAI19J	-1.07902	2.68118e-19		arahy.Tifrunner.gnm1.ann1.6ERH6H	-2.16081	2.47581e-12
arahy.Tifrunner.gnm1.ann1.69ELPC	-1.60396	2.61303e-05		arahy.Tifrunner.gnm1.ann1.88MUGQ	1.65721	1.16831e-10		arahy.Tifrunner.gnm1.ann1.67Y9C9	-2.0638	2.91277e-19		arahy.Tifrunner.gnm1.ann1.6F344G	-1.00077	2.96289e-05
arahy.Tifrunner.gnm1.ann1.6A0IVA	-2.83495	2.4158e-09		arahy.Tifrunner.gnm1.ann1.88RRM9	-2.14724	1.89149e-07		arahy.Tifrunner.gnm1.ann1.69QRE7	-2.71502	3.00875e-19		arahy.Tifrunner.gnm1.ann1.6F3H4Y	2.37839	0.00100578
arahy.Tifrunner.gnm1.ann1.6A8G6S	-2.27809	0.00805343		arahy.Tifrunner.gnm1.ann1.8970U6	1.39366	8.16683e-09		arahy.Tifrunner.gnm1.ann1.CY60UM	2.24426	3.03753e-19		arahy.Tifrunner.gnm1.ann1.6F6EX1	-1.24986	0.000940948
arahy.Tifrunner.gnm1.ann1.6AIY7W	5.36301	1.55817e-12		arahy.Tifrunner.gnm1.ann1.8A6KBK	-1.41099	0.00129279		arahy.Tifrunner.gnm1.ann1.36A410	4.44134	3.05867e-19		arahy.Tifrunner.gnm1.ann1.6FQ15B	-1.91013	8.26358e-09
arahy.Tifrunner.gnm1.ann1.6AR9D4	-1.90196	1.37934e-06		arahy.Tifrunner.gnm1.ann1.8B4PAD	1.70951	6.25062e-13		arahy.Tifrunner.gnm1.ann1.I5Q2RG	-1.44441	3.19225e-19		arahy.Tifrunner.gnm1.ann1.6FS9GU	2.13459	4.42626e-16
arahy.Tifrunner.gnm1.ann1.6BH6U4	-3.28135	2.29953e-17		arahy.Tifrunner.gnm1.ann1.8BBS1S	2.74583	5.71295e-05		arahy.Tifrunner.gnm1.ann1.FW0QWP	2.93653	3.26362e-19		arahy.Tifrunner.gnm1.ann1.6G1FH3	2.33109	2.1191e-06
arahy.Tifrunner.gnm1.ann1.6BV0NH	-1.90397	2.50861e-08		arahy.Tifrunner.gnm1.ann1.8BV56R	-2.37124	0.000510971		arahy.Tifrunner.gnm1.ann1.EAA3GC	-1.70794	3.2923e-19		arahy.Tifrunner.gnm1.ann1.6GE0SS	-1.03597	0.00540007
arahy.Tifrunner.gnm1.ann1.6C0LG0	1.11799	3.03295e-06		arahy.Tifrunner.gnm1.ann1.8C1MSJ	3.95236	1.64507e-09		arahy.Tifrunner.gnm1.ann1.YW5LIS	2.05069	3.40901e-19		arahy.Tifrunner.gnm1.ann1.6GSW0C	-1.35465	3.76012e-14
arahy.Tifrunner.gnm1.ann1.6C73LL	-1.71601	0.00145093		arahy.Tifrunner.gnm1.ann1.8CC3D4	1.79124	0.00550329		arahy.Tifrunner.gnm1.ann1.A6HILS	-2.04103	3.47546e-19		arahy.Tifrunner.gnm1.ann1.6GZ8LR	2.02967	4.21625e-28
arahy.Tifrunner.gnm1.ann1.6C7RIH	3.12723	4.56538e-07		arahy.Tifrunner.gnm1.ann1.8CL1WY	-2.1364	0.00163957		arahy.Tifrunner.gnm1.ann1.ZST20A	2.06231	3.51318e-19		arahy.Tifrunner.gnm1.ann1.6H2Q4Q	2.20275	2.8952e-35
arahy.Tifrunner.gnm1.ann1.6C9669	-1.13736	6.89241e-07		arahy.Tifrunner.gnm1.ann1.8CQX48	-1.27194	0.00813455		arahy.Tifrunner.gnm1.ann1.4F68EX	1.56682	3.54657e-19		arahy.Tifrunner.gnm1.ann1.6H61SH	1.44516	1.73749e-08
arahy.Tifrunner.gnm1.ann1.6CGE3J	-1.42994	4.76465e-05		arahy.Tifrunner.gnm1.ann1.8D2970	-1.2985	2.82983e-08		arahy.Tifrunner.gnm1.ann1.C4XWSY	-1.74568	3.61055e-19		arahy.Tifrunner.gnm1.ann1.6HKQ3D	-1.26197	0.0102825
arahy.Tifrunner.gnm1.ann1.6CV0C7	4.10779	6.20927e-07		arahy.Tifrunner.gnm1.ann1.8D41M7	2.30165	1.58134e-08		arahy.Tifrunner.gnm1.ann1.T2Z52M	1.94478	3.71487e-19		arahy.Tifrunner.gnm1.ann1.6HY9NY	-2.05918	5.02585e-15
arahy.Tifrunner.gnm1.ann1.6CYD98	1.02057	0.00658103		arahy.Tifrunner.gnm1.ann1.8D4CC7	2.27882	6.1938e-13		arahy.Tifrunner.gnm1.ann1.70LJUW	2.57802	3.72261e-19		arahy.Tifrunner.gnm1.ann1.6HYH4U	1.67474	3.33221e-05
arahy.Tifrunner.gnm1.ann1.6D2G91	-2.11271	2.31135e-12		arahy.Tifrunner.gnm1.ann1.8D8LNX	-1.28138	4.48728e-11		arahy.Tifrunner.gnm1.ann1.36H6SK	3.49003	3.75452e-19		arahy.Tifrunner.gnm1.ann1.6I4HZI	-1.78103	1.40198e-13
arahy.Tifrunner.gnm1.ann1.6DE6RN	-2.96119	6.42196e-19		arahy.Tifrunner.gnm1.ann1.8DE1JP	1.02969	1.41842e-07		arahy.Tifrunner.gnm1.ann1.QW48HW	2.31384	3.83829e-19		arahy.Tifrunner.gnm1.ann1.6I9FYE	-1.8369	3.10606e-17
arahy.Tifrunner.gnm1.ann1.6DHK77	1.0555	3.80139e-06		arahy.Tifrunner.gnm1.ann1.8DRC0W	-1.23153	3.32408e-05		arahy.Tifrunner.gnm1.ann1.I03WCG	3.084	3.88159e-19		arahy.Tifrunner.gnm1.ann1.6IM7DK	-1.12365	7.69547e-06
arahy.Tifrunner.gnm1.ann1.6DJV34	-1.44795	4.23535e-06		arahy.Tifrunner.gnm1.ann1.8EC0VW	-1.30743	6.21073e-06		arahy.Tifrunner.gnm1.ann1.CAUG6F	6.11319	4.02322e-19		arahy.Tifrunner.gnm1.ann1.6IQ3WR	1.73669	0.0123586
arahy.Tifrunner.gnm1.ann1.6DQ39T	-1.9519	5.01858e-09		arahy.Tifrunner.gnm1.ann1.8EJC90	-2.1704	8.58778e-15		arahy.Tifrunner.gnm1.ann1.R689L2	-2.29543	4.06021e-19		arahy.Tifrunner.gnm1.ann1.6IT3ID	-1.85383	3.8993e-18
arahy.Tifrunner.gnm1.ann1.6DRS7R	-1.02095	1.98207e-05		arahy.Tifrunner.gnm1.ann1.8EQN3M	-1.05808	4.88136e-05		arahy.Tifrunner.gnm1.ann1.9T1CY3	2.14551	4.07132e-19		arahy.Tifrunner.gnm1.ann1.6J1K9T	2.26914	8.2219e-19
arahy.Tifrunner.gnm1.ann1.6DS776	-1.05935	0.00217492		arahy.Tifrunner.gnm1.ann1.8F15T7	-1.08057	1.84836e-09		arahy.Tifrunner.gnm1.ann1.Z8RNIG	2.20165	4.1772e-19		arahy.Tifrunner.gnm1.ann1.6J1L32	-2.32343	4.1921e-07
arahy.Tifrunner.gnm1.ann1.6DX332	-3.61585	2.5637e-13		arahy.Tifrunner.gnm1.ann1.8FCI62	-1.94166	1.13292e-05		arahy.Tifrunner.gnm1.ann1.X7PJ8H	2.4896	4.20932e-19		arahy.Tifrunner.gnm1.ann1.6J517B	1.30727	3.05432e-10
arahy.Tifrunner.gnm1.ann1.6DZ4AC	-1.12217	2.4869e-05		arahy.Tifrunner.gnm1.ann1.8FF555	3.01502	1.70768e-08		arahy.Tifrunner.gnm1.ann1.L5HKCU	3.0252	4.30607e-19		arahy.Tifrunner.gnm1.ann1.6J5TD9	1.24432	0.00101283
arahy.Tifrunner.gnm1.ann1.6E02AJ	-3.497	7.06153e-08		arahy.Tifrunner.gnm1.ann1.8FXP11	1.17294	0.00130198		arahy.Tifrunner.gnm1.ann1.RHZ4EV	2.84517	4.45383e-19		arahy.Tifrunner.gnm1.ann1.6J67DK	-1.70241	4.92308e-09
arahy.Tifrunner.gnm1.ann1.6E31ZC	1.12707	0.000717105		arahy.Tifrunner.gnm1.ann1.8FYK6V	-1.02786	0.00631934		arahy.Tifrunner.gnm1.ann1.PN33QT	3.22686	4.62249e-19		arahy.Tifrunner.gnm1.ann1.6J6GUV	-2.06786	0.00411437
arahy.Tifrunner.gnm1.ann1.6E534E	1.75424	0.00890324		arahy.Tifrunner.gnm1.ann1.8G1XAU	-2.61028	0.000133221		arahy.Tifrunner.gnm1.ann1.U2UX9Q	-2.73509	4.71525e-19		arahy.Tifrunner.gnm1.ann1.6J7SPU	-1.02829	3.36725e-05
arahy.Tifrunner.gnm1.ann1.6E5JYA	-6.72195	3.30766e-68		arahy.Tifrunner.gnm1.ann1.8GH509	-1.67305	3.10478e-06		arahy.Tifrunner.gnm1.ann1.54A98K	2.80735	4.7418e-19		arahy.Tifrunner.gnm1.ann1.6JE7GZ	-2.17737	1.2112e-07
arahy.Tifrunner.gnm1.ann1.6E7TBQ	-2.29497	3.40233e-07		arahy.Tifrunner.gnm1.ann1.8GI8KI	3.53812	4.53236e-30		arahy.Tifrunner.gnm1.ann1.L85FTG	-2.0261	4.8023e-19		arahy.Tifrunner.gnm1.ann1.6JHG9N	3.15116	9.91794e-23
arahy.Tifrunner.gnm1.ann1.6E8WTG	1.30554	2.50777e-05		arahy.Tifrunner.gnm1.ann1.8GMV2Y	-1.73309	0.00788229		arahy.Tifrunner.gnm1.ann1.LM5V2S	3.31522	4.80071e-19		arahy.Tifrunner.gnm1.ann1.6KMR2U	1.26454	0.00581556
arahy.Tifrunner.gnm1.ann1.6E9CRB	-1.01158	0.00546937		arahy.Tifrunner.gnm1.ann1.8HDV7G	1.79579	1.55708e-11		arahy.Tifrunner.gnm1.ann1.I9I2G1	1.28927	4.84916e-19		arahy.Tifrunner.gnm1.ann1.6KNU8H	1.47167	5.49101e-12
arahy.Tifrunner.gnm1.ann1.6EC1ZG	1.07278	0.00242332		arahy.Tifrunner.gnm1.ann1.8HPN5U	-1.92453	0.00175068		arahy.Tifrunner.gnm1.ann1.71G8UT	-1.50269	4.92584e-19		arahy.Tifrunner.gnm1.ann1.6KR03J	1.07217	1.15048e-06
arahy.Tifrunner.gnm1.ann1.6EDB07	1.27102	0.00379024		arahy.Tifrunner.gnm1.ann1.8I3IQY	-1.86146	1.53336e-05		arahy.Tifrunner.gnm1.ann1.1K6ZHH	-1.35963	4.9791e-19		arahy.Tifrunner.gnm1.ann1.6L79I3	1.42201	1.16459e-09
arahy.Tifrunner.gnm1.ann1.6EL8BV	1.31558	8.30825e-07		arahy.Tifrunner.gnm1.ann1.8I98WG	1.87595	7.54426e-05		arahy.Tifrunner.gnm1.ann1.V9JC55	1.42616	4.99507e-19		arahy.Tifrunner.gnm1.ann1.6LHP8D	6.16139	1.78079e-23
arahy.Tifrunner.gnm1.ann1.6F0UNB	-2.93515	0.000622717		arahy.Tifrunner.gnm1.ann1.8J87PM	-1.38946	2.41779e-16		arahy.Tifrunner.gnm1.ann1.K6T9FH	-1.73512	5.08413e-19		arahy.Tifrunner.gnm1.ann1.6M2MGC	-2.07991	3.0644e-09
arahy.Tifrunner.gnm1.ann1.6F344G	-1.13585	0.000140542		arahy.Tifrunner.gnm1.ann1.8JC9PH	-1.81235	8.61537e-17		arahy.Tifrunner.gnm1.ann1.28JIBU	1.10231	5.10258e-19		arahy.Tifrunner.gnm1.ann1.6M4P9K	2.13485	6.2895e-17
arahy.Tifrunner.gnm1.ann1.6F5IGY	-1.1306	0.000748341		arahy.Tifrunner.gnm1.ann1.8JE5KI	-2.32687	5.46778e-11		arahy.Tifrunner.gnm1.ann1.BY64RE	4.13802	5.18876e-19		arahy.Tifrunner.gnm1.ann1.6M6V4C	1.81074	0.0125079
arahy.Tifrunner.gnm1.ann1.6F6EX1	-2.54565	0.00241011		arahy.Tifrunner.gnm1.ann1.8JRJ6X	-1.32128	1.29426e-07		arahy.Tifrunner.gnm1.ann1.9J0NPV	-1.83104	5.21865e-19		arahy.Tifrunner.gnm1.ann1.6M7AY4	1.40525	2.8928e-05
arahy.Tifrunner.gnm1.ann1.6F8CQC	-4.41741	7.52818e-49		arahy.Tifrunner.gnm1.ann1.8JYA65	2.07183	0.00224547		arahy.Tifrunner.gnm1.ann1.FH6P3F	-1.73906	5.39055e-19		arahy.Tifrunner.gnm1.ann1.6MIB10	1.19357	0.0002962
arahy.Tifrunner.gnm1.ann1.6FC4ID	-2.21208	4.06886e-06		arahy.Tifrunner.gnm1.ann1.8K9FRI	1.01608	6.07874e-05		arahy.Tifrunner.gnm1.ann1.HXMH4K	2.40601	5.51284e-19		arahy.Tifrunner.gnm1.ann1.6MJ8Q6	-1.00155	0.000255002
arahy.Tifrunner.gnm1.ann1.6FF2PJ	-2.83399	0.000973289		arahy.Tifrunner.gnm1.ann1.8KB6JI	1.40735	5.2558e-05		arahy.Tifrunner.gnm1.ann1.JQV8BC	1.83014	5.5649e-19		arahy.Tifrunner.gnm1.ann1.6MN492	-1.71508	7.73866e-23
arahy.Tifrunner.gnm1.ann1.6FS9GU	2.56597	3.04154e-12		arahy.Tifrunner.gnm1.ann1.8KIW52	1.77465	5.68185e-06		arahy.Tifrunner.gnm1.ann1.SCIJ9T	-3.34179	5.70536e-19		arahy.Tifrunner.gnm1.ann1.6MPP0P	-1.46829	2.02737e-08
arahy.Tifrunner.gnm1.ann1.6FWF4F	-1.29586	0.000700003		arahy.Tifrunner.gnm1.ann1.8KX9XE	1.19635	3.38474e-17		arahy.Tifrunner.gnm1.ann1.N95DZF	2.16075	5.85018e-19		arahy.Tifrunner.gnm1.ann1.6MUT0K	-1.47541	0.00889811
arahy.Tifrunner.gnm1.ann1.6G2TCX	1.30254	8.01412e-05		arahy.Tifrunner.gnm1.ann1.8L521W	-1.84271	0.00114759		arahy.Tifrunner.gnm1.ann1.632UCW	1.68043	5.96047e-19		arahy.Tifrunner.gnm1.ann1.6NE2BQ	2.0819	1.08282e-27
arahy.Tifrunner.gnm1.ann1.6GA0DJ	-2.68694	3.15696e-10		arahy.Tifrunner.gnm1.ann1.8LL1Z7	-3.05697	9.40958e-07		arahy.Tifrunner.gnm1.ann1.R64JTA	-1.14383	5.97474e-19		arahy.Tifrunner.gnm1.ann1.6NGY5J	-1.66733	0.000402633
arahy.Tifrunner.gnm1.ann1.6GY7YJ	2.47448	0.00278679		arahy.Tifrunner.gnm1.ann1.8LN5UZ	-1.76401	1.91008e-14		arahy.Tifrunner.gnm1.ann1.K12VEC	-3.30466	5.98365e-19		arahy.Tifrunner.gnm1.ann1.6NL4FR	-1.01643	1.19108e-07
arahy.Tifrunner.gnm1.ann1.6H4NJX	1.5121	3.20977e-05		arahy.Tifrunner.gnm1.ann1.8M9DZW	3.08985	7.46578e-20		arahy.Tifrunner.gnm1.ann1.22S773	2.36318	6.03221e-19		arahy.Tifrunner.gnm1.ann1.6NV05N	-1.46428	8.13057e-07
arahy.Tifrunner.gnm1.ann1.6HMZ07	2.03731	8.58577e-06		arahy.Tifrunner.gnm1.ann1.8MV22J	-1.08822	2.40285e-11		arahy.Tifrunner.gnm1.ann1.P46A6H	1.42939	6.05634e-19		arahy.Tifrunner.gnm1.ann1.6P0CZ8	1.8117	4.65974e-09
arahy.Tifrunner.gnm1.ann1.6HV4D5	-1.73813	7.82807e-11		arahy.Tifrunner.gnm1.ann1.8NC01M	-1.19748	0.00586754		arahy.Tifrunner.gnm1.ann1.9J7SPP	3.13211	6.08059e-19		arahy.Tifrunner.gnm1.ann1.6P2K74	-1.76072	3.05314e-18
arahy.Tifrunner.gnm1.ann1.6HX3G8	-1.47335	6.88779e-05		arahy.Tifrunner.gnm1.ann1.8NDV1J	-1.29668	2.10035e-09		arahy.Tifrunner.gnm1.ann1.B8DJ9W	-2.41461	6.20379e-19		arahy.Tifrunner.gnm1.ann1.6P44XN	8.17602	2.56968e-53
arahy.Tifrunner.gnm1.ann1.6I0P10	-3.0075	1.46376e-26		arahy.Tifrunner.gnm1.ann1.8NQ2PZ	-1.14446	6.07464e-05		arahy.Tifrunner.gnm1.ann1.T5DRVA	2.33522	6.22993e-19		arahy.Tifrunner.gnm1.ann1.6P4JRH	3.77268	1.93927e-42
arahy.Tifrunner.gnm1.ann1.6I3V5I	-2.4408	7.77321e-05		arahy.Tifrunner.gnm1.ann1.8P27J6	3.05151	6.94616e-06		arahy.Tifrunner.gnm1.ann1.MJKS4A	-1.87756	6.29128e-19		arahy.Tifrunner.gnm1.ann1.6PB5HV	2.20981	7.37823e-31
arahy.Tifrunner.gnm1.ann1.6I5Y8L	-2.31325	0.000503269		arahy.Tifrunner.gnm1.ann1.8P32VS	-2.51615	0.000128504		arahy.Tifrunner.gnm1.ann1.GBEE9Q	5.14852	6.36129e-19		arahy.Tifrunner.gnm1.ann1.6PHM4Q	4.29627	4.1305e-10
arahy.Tifrunner.gnm1.ann1.6I6CSY	-1.36857	0.0039454		arahy.Tifrunner.gnm1.ann1.8PDB05	-2.14063	1.05451e-06		arahy.Tifrunner.gnm1.ann1.C0H73X	3.802	6.45433e-19		arahy.Tifrunner.gnm1.ann1.6PY5Z8	-1.7136	2.07402e-05
arahy.Tifrunner.gnm1.ann1.6IA9VD	-2.33051	2.76065e-05		arahy.Tifrunner.gnm1.ann1.8PPI9D	-1.04682	0.000206789		arahy.Tifrunner.gnm1.ann1.VPW5NJ	6.1311	6.81239e-19		arahy.Tifrunner.gnm1.ann1.6Q3TDD	2.0455	1.43788e-23
arahy.Tifrunner.gnm1.ann1.6IJR0K	2.35375	2.13767e-14		arahy.Tifrunner.gnm1.ann1.8Q3S3N	1.01248	0.00189717		arahy.Tifrunner.gnm1.ann1.BGLY17	2.38532	6.92517e-19		arahy.Tifrunner.gnm1.ann1.6Q5HDN	1.77634	4.85054e-06
arahy.Tifrunner.gnm1.ann1.6IM7DK	-2.03401	1.1386e-08		arahy.Tifrunner.gnm1.ann1.8Q4NXZ	1.81161	7.09219e-14		arahy.Tifrunner.gnm1.ann1.T8C104	1.05735	6.96771e-19		arahy.Tifrunner.gnm1.ann1.6Q641Y	-1.33314	0.00339621
arahy.Tifrunner.gnm1.ann1.6IT3ID	3.10695	1.0541e-06		arahy.Tifrunner.gnm1.ann1.8Q6EW7	-3.45102	1.58823e-28		arahy.Tifrunner.gnm1.ann1.TIF1LK	2.78922	7.1863e-19		arahy.Tifrunner.gnm1.ann1.6Q8RNL	-2.82909	1.15877e-16
arahy.Tifrunner.gnm1.ann1.6J5TD9	1.21513	0.000754086		arahy.Tifrunner.gnm1.ann1.8QDS1I	-2.3444	3.1093e-32		arahy.Tifrunner.gnm1.ann1.5S4N91	1.80945	7.64966e-19		arahy.Tifrunner.gnm1.ann1.6QL4ST	-1.35259	1.13533e-08
arahy.Tifrunner.gnm1.ann1.6J7SPU	-1.58287	0.000510829		arahy.Tifrunner.gnm1.ann1.8QL644	-3.26776	7.68349e-32		arahy.Tifrunner.gnm1.ann1.AW7LWX	1.77377	7.76104e-19		arahy.Tifrunner.gnm1.ann1.6QX9MQ	1.18658	0.00161943
arahy.Tifrunner.gnm1.ann1.6JCP40	-3.00986	2.64827e-20		arahy.Tifrunner.gnm1.ann1.8QQ9KG	1.09982	0.00430325		arahy.Tifrunner.gnm1.ann1.1VUI6H	2.18038	8.07829e-19		arahy.Tifrunner.gnm1.ann1.6RE8G6	2.98213	2.351e-12
arahy.Tifrunner.gnm1.ann1.6JS337	1.32467	0.000755772		arahy.Tifrunner.gnm1.ann1.8RV5Q6	-2.66666	9.48493e-05		arahy.Tifrunner.gnm1.ann1.0PC09D	1.52588	8.27678e-19		arahy.Tifrunner.gnm1.ann1.6RPF32	1.51812	1.01207e-05
arahy.Tifrunner.gnm1.ann1.6K80GF	2.39828	0.000177466		arahy.Tifrunner.gnm1.ann1.8RZU3Q	-1.77347	0.000204779		arahy.Tifrunner.gnm1.ann1.0D6YSB	2.84694	8.3366e-19		arahy.Tifrunner.gnm1.ann1.6S81H9	4.46142	1.15315e-151
arahy.Tifrunner.gnm1.ann1.6KN2PA	-1.46262	8.0317e-07		arahy.Tifrunner.gnm1.ann1.8S3TJW	1.28749	0.000217904		arahy.Tifrunner.gnm1.ann1.17ZWHA	-2.92005	8.40945e-19		arahy.Tifrunner.gnm1.ann1.6SD2NF	-1.01949	5.45045e-05
arahy.Tifrunner.gnm1.ann1.6KR03J	2.94412	1.39829e-12		arahy.Tifrunner.gnm1.ann1.8SAY1Y	-1.82891	4.2305e-06		arahy.Tifrunner.gnm1.ann1.F76963	-2.89876	8.50278e-19		arahy.Tifrunner.gnm1.ann1.6SHE48	-1.5968	0.000338353
arahy.Tifrunner.gnm1.ann1.6KSP6K	-1.62786	0.000160421		arahy.Tifrunner.gnm1.ann1.8SD58P	-1.15876	0.00176618		arahy.Tifrunner.gnm1.ann1.MQC2P6	1.45223	8.54588e-19		arahy.Tifrunner.gnm1.ann1.6SKZ8G	1.47035	6.18421e-09
arahy.Tifrunner.gnm1.ann1.6L045R	2.68707	5.21362e-25		arahy.Tifrunner.gnm1.ann1.8SID5H	-2.23971	8.5873e-11		arahy.Tifrunner.gnm1.ann1.DHLB5Y	2.2314	9.24445e-19		arahy.Tifrunner.gnm1.ann1.6SQ1HP	-2.496	2.55075e-13
arahy.Tifrunner.gnm1.ann1.6LKI21	-1.30596	0.00178655		arahy.Tifrunner.gnm1.ann1.8SKS1Y	-1.02655	5.4707e-05		arahy.Tifrunner.gnm1.ann1.LMW9QY	2.94284	9.2835e-19		arahy.Tifrunner.gnm1.ann1.6SZQ4H	2.33507	3.74943e-14
arahy.Tifrunner.gnm1.ann1.6LQ9DQ	2.15092	4.51416e-05		arahy.Tifrunner.gnm1.ann1.8SQ1RZ	2.21652	4.98712e-36		arahy.Tifrunner.gnm1.ann1.84QBSM	-1.25104	9.38152e-19		arahy.Tifrunner.gnm1.ann1.6T17AW	2.12846	1.36695e-17
arahy.Tifrunner.gnm1.ann1.6M2MGC	-2.94722	0.000603098		arahy.Tifrunner.gnm1.ann1.8SXC5S	-2.01088	0.00318248		arahy.Tifrunner.gnm1.ann1.NIE1A8	1.48408	9.79689e-19		arahy.Tifrunner.gnm1.ann1.6T77XB	1.10469	0.00257546
arahy.Tifrunner.gnm1.ann1.6M4P9K	2.43051	1.4927e-13		arahy.Tifrunner.gnm1.ann1.8TDA44	-1.71114	0.0020473		arahy.Tifrunner.gnm1.ann1.BH211Y	2.77728	9.83441e-19		arahy.Tifrunner.gnm1.ann1.6TI0EB	1.36754	1.90655e-31
arahy.Tifrunner.gnm1.ann1.6M6V4C	8.52661	3.55533e-40		arahy.Tifrunner.gnm1.ann1.8TPQ4A	-1.23676	2.27142e-13		arahy.Tifrunner.gnm1.ann1.YL5YHR	-5.17857	9.84275e-19		arahy.Tifrunner.gnm1.ann1.6TI6M9	1.03345	2.44452e-11
arahy.Tifrunner.gnm1.ann1.6MJ8Q6	1.42749	2.55254e-05		arahy.Tifrunner.gnm1.ann1.8U1ME7	-1.01242	0.000428575		arahy.Tifrunner.gnm1.ann1.R3XEM4	1.7248	1.00329e-18		arahy.Tifrunner.gnm1.ann1.6TJ5BP	2.39265	9.05679e-23
arahy.Tifrunner.gnm1.ann1.6MJ9X7	-1.91035	0.00298889		arahy.Tifrunner.gnm1.ann1.8U41WB	1.85199	1.0514e-09		arahy.Tifrunner.gnm1.ann1.7KC9B9	1.75313	1.03093e-18		arahy.Tifrunner.gnm1.ann1.6UB9ZP	1.29547	8.07186e-12
arahy.Tifrunner.gnm1.ann1.6MMU9N	-1.00062	6.70906e-05		arahy.Tifrunner.gnm1.ann1.8U5Y3Q	-1.28955	9.15159e-11		arahy.Tifrunner.gnm1.ann1.J79AGK	-2.22473	1.10727e-18		arahy.Tifrunner.gnm1.ann1.6UHH7V	-1.45438	9.87871e-09
arahy.Tifrunner.gnm1.ann1.6MPP0P	-3.2495	0.000134808		arahy.Tifrunner.gnm1.ann1.8U6WSJ	1.1447	1.15337e-05		arahy.Tifrunner.gnm1.ann1.SBZM2C	2.8441	1.1163e-18		arahy.Tifrunner.gnm1.ann1.6UI1YP	1.18803	8.70995e-15
arahy.Tifrunner.gnm1.ann1.6MUT0K	-4.18838	2.0516e-16		arahy.Tifrunner.gnm1.ann1.8UG7AL	-2.91769	4.44266e-15		arahy.Tifrunner.gnm1.ann1.LX1BG3	1.54639	1.11869e-18		arahy.Tifrunner.gnm1.ann1.6UI7FH	2.39685	0.000723775
arahy.Tifrunner.gnm1.ann1.6MXT9H	-1.58786	2.99776e-05		arahy.Tifrunner.gnm1.ann1.8URL6V	-1.15576	5.84111e-11		arahy.Tifrunner.gnm1.ann1.0E14DC	2.35153	1.1432e-18		arahy.Tifrunner.gnm1.ann1.6UKJ3N	2.19457	1.94225e-24
arahy.Tifrunner.gnm1.ann1.6NE2BQ	1.54419	1.97998e-06		arahy.Tifrunner.gnm1.ann1.8UV3U8	-1.00783	0.000907708		arahy.Tifrunner.gnm1.ann1.IXJA1X	-1.3444	1.17718e-18		arahy.Tifrunner.gnm1.ann1.6UQ1FU	1.09804	0.00183907
arahy.Tifrunner.gnm1.ann1.6NG7WF	-1.36461	7.67535e-06		arahy.Tifrunner.gnm1.ann1.8UW8J8	-1.57053	0.00310081		arahy.Tifrunner.gnm1.ann1.JUC9E0	4.26344	1.18291e-18		arahy.Tifrunner.gnm1.ann1.6V09A5	1.06013	1.22762e-07
arahy.Tifrunner.gnm1.ann1.6NV05N	-1.7815	0.00166537		arahy.Tifrunner.gnm1.ann1.8VCQ03	1.18156	2.40358e-07		arahy.Tifrunner.gnm1.ann1.5Q4L3S	2.86348	1.22121e-18		arahy.Tifrunner.gnm1.ann1.6V1TUE	-2.05575	7.16743e-10
arahy.Tifrunner.gnm1.ann1.6P03AF	-3.30813	2.27898e-44		arahy.Tifrunner.gnm1.ann1.8VMK61	1.48973	0.000893142		arahy.Tifrunner.gnm1.ann1.F9J8XE	2.28586	1.23203e-18		arahy.Tifrunner.gnm1.ann1.6V3LNB	1.61319	1.95266e-06
arahy.Tifrunner.gnm1.ann1.6P23NP	1.48867	9.74694e-06		arahy.Tifrunner.gnm1.ann1.8VS7ZL	-2.50421	5.13684e-06		arahy.Tifrunner.gnm1.ann1.0M60B9	3.63015	1.28547e-18		arahy.Tifrunner.gnm1.ann1.6VAW0P	1.60947	3.55728e-15
arahy.Tifrunner.gnm1.ann1.6P2K74	-1.52593	1.33623e-05		arahy.Tifrunner.gnm1.ann1.8VV3Y6	-1.12585	4.22977e-07		arahy.Tifrunner.gnm1.ann1.QL12SG	-1.25457	1.28617e-18		arahy.Tifrunner.gnm1.ann1.6VNW8E	2.31751	7.17169e-05
arahy.Tifrunner.gnm1.ann1.6P44XN	-2.44611	0.00451316		arahy.Tifrunner.gnm1.ann1.8W7DG1	-2.06142	0.000184955		arahy.Tifrunner.gnm1.ann1.7S9HSP	1.63694	1.28744e-18		arahy.Tifrunner.gnm1.ann1.6W7KNB	2.03066	0.00309429
arahy.Tifrunner.gnm1.ann1.6P83Q0	-1.09171	0.000375329		arahy.Tifrunner.gnm1.ann1.8WFG9Z	-1.08185	1.76343e-09		arahy.Tifrunner.gnm1.ann1.SW9R8E	2.00113	1.30312e-18		arahy.Tifrunner.gnm1.ann1.6WE4S1	-1.96853	2.53534e-08
arahy.Tifrunner.gnm1.ann1.6P8AS9	2.42214	3.92667e-25		arahy.Tifrunner.gnm1.ann1.8WZF3G	-2.05436	8.63971e-05		arahy.Tifrunner.gnm1.ann1.206U1W	2.73221	1.33134e-18		arahy.Tifrunner.gnm1.ann1.6WJ0DK	1.25024	1.84398e-05
arahy.Tifrunner.gnm1.ann1.6P9QZ8	-1.07931	0.000395742		arahy.Tifrunner.gnm1.ann1.8X298I	1.87491	0.000169411		arahy.Tifrunner.gnm1.ann1.488C3V	2.11558	1.33136e-18		arahy.Tifrunner.gnm1.ann1.6WM8G7	4.1973	7.43909e-20
arahy.Tifrunner.gnm1.ann1.6PF3XA	1.407	9.44433e-12		arahy.Tifrunner.gnm1.ann1.8X2FSE	-1.32936	0.00204987		arahy.Tifrunner.gnm1.ann1.VN2ELX	1.56012	1.36747e-18		arahy.Tifrunner.gnm1.ann1.6WS8RX	-1.98118	2.01446e-11
arahy.Tifrunner.gnm1.ann1.6PTW1V	-2.06164	7.58949e-05		arahy.Tifrunner.gnm1.ann1.8X7RIN	1.09356	2.36283e-06		arahy.Tifrunner.gnm1.ann1.M7GD78	-1.51502	1.40576e-18		arahy.Tifrunner.gnm1.ann1.6X3X3D	-1.09085	0.000562545
arahy.Tifrunner.gnm1.ann1.6Q1KS5	3.30409	1.97175e-17		arahy.Tifrunner.gnm1.ann1.8Y3CFZ	-1.86498	2.15928e-14		arahy.Tifrunner.gnm1.ann1.A76KD4	3.05112	1.50623e-18		arahy.Tifrunner.gnm1.ann1.6X9KLT	2.49135	3.79617e-18
arahy.Tifrunner.gnm1.ann1.6Q3FKA	1.12086	0.00114361		arahy.Tifrunner.gnm1.ann1.8Y4PDX	-1.02485	0.00384134		arahy.Tifrunner.gnm1.ann1.NA6SJF	1.58555	1.53849e-18		arahy.Tifrunner.gnm1.ann1.6XTP94	1.12629	1.93777e-05
arahy.Tifrunner.gnm1.ann1.6Q641Y	-2.27225	3.01878e-07		arahy.Tifrunner.gnm1.ann1.8Y74W7	-2.23661	0.000584498		arahy.Tifrunner.gnm1.ann1.6BG4QJ	4.24065	1.54254e-18		arahy.Tifrunner.gnm1.ann1.6XU9KP	1.5908	4.89102e-08
arahy.Tifrunner.gnm1.ann1.6Q660G	-1.5663	7.52846e-06		arahy.Tifrunner.gnm1.ann1.8YE7LP	-1.06605	6.36057e-06		arahy.Tifrunner.gnm1.ann1.IA9U5E	2.25967	1.57097e-18		arahy.Tifrunner.gnm1.ann1.6XWD2H	1.66254	0.00120872
arahy.Tifrunner.gnm1.ann1.6R0DDZ	-1.2233	0.00208743		arahy.Tifrunner.gnm1.ann1.8Z7BP3	-2.13328	5.41512e-05		arahy.Tifrunner.gnm1.ann1.NIEM70	2.08419	1.57785e-18		arahy.Tifrunner.gnm1.ann1.6Y4DBB	3.86748	2.31572e-15
arahy.Tifrunner.gnm1.ann1.6R0JBG	-2.48932	0.000343894		arahy.Tifrunner.gnm1.ann1.8ZV6UW	-1.85948	7.47189e-10		arahy.Tifrunner.gnm1.ann1.SFW5N9	2.58221	1.64099e-18		arahy.Tifrunner.gnm1.ann1.6Y6XEU	2.33498	0.000393525
arahy.Tifrunner.gnm1.ann1.6R2Q8J	-1.15584	1.08546e-05		arahy.Tifrunner.gnm1.ann1.903SAW	-1.5355	0.0010041		arahy.Tifrunner.gnm1.ann1.RS70VX	-2.09379	1.69357e-18		arahy.Tifrunner.gnm1.ann1.6Z1DTG	3.68402	2.3271e-22
arahy.Tifrunner.gnm1.ann1.6RB142	-1.03376	0.000227059		arahy.Tifrunner.gnm1.ann1.9042LP	-1.1603	1.38743e-06		arahy.Tifrunner.gnm1.ann1.SZ5KAK	2.07228	1.8129e-18		arahy.Tifrunner.gnm1.ann1.6ZB81I	-1.07783	0.0115548
arahy.Tifrunner.gnm1.ann1.6RE8G6	-2.38535	0.00252197		arahy.Tifrunner.gnm1.ann1.909U31	1.46716	0.00679501		arahy.Tifrunner.gnm1.ann1.GJKP1U	1.02868	1.83393e-18		arahy.Tifrunner.gnm1.ann1.6ZGG0N	-1.48252	3.21793e-11
arahy.Tifrunner.gnm1.ann1.6RH3SX	-2.38504	1.49077e-16		arahy.Tifrunner.gnm1.ann1.90BXZE	1.97297	0.000565776		arahy.Tifrunner.gnm1.ann1.ALC201	-2.83498	1.85622e-18		arahy.Tifrunner.gnm1.ann1.6ZP27B	-1.43588	1.5115e-16
arahy.Tifrunner.gnm1.ann1.6RPN1M	-1.50274	4.41444e-06		arahy.Tifrunner.gnm1.ann1.90S4QE	-2.55908	1.31534e-09		arahy.Tifrunner.gnm1.ann1.LXT1CN	-1.69747	1.86136e-18		arahy.Tifrunner.gnm1.ann1.6ZR9AH	2.54163	0.000455419
arahy.Tifrunner.gnm1.ann1.6S0WZ6	3.99866	1.31869e-06		arahy.Tifrunner.gnm1.ann1.90SIZ3	-1.08744	0.00372165		arahy.Tifrunner.gnm1.ann1.WPC07I	5.44479	1.87705e-18		arahy.Tifrunner.gnm1.ann1.700R0F	-1.77026	0.000241485
arahy.Tifrunner.gnm1.ann1.6S4II0	-2.75	7.39528e-06		arahy.Tifrunner.gnm1.ann1.90Y0GX	-2.43539	3.31955e-09		arahy.Tifrunner.gnm1.ann1.H1I1DS	1.28522	1.91434e-18		arahy.Tifrunner.gnm1.ann1.706LQI	1.95374	0.00688084
arahy.Tifrunner.gnm1.ann1.6S81H9	3.66878	3.03948e-08		arahy.Tifrunner.gnm1.ann1.90YAIT	-1.44191	0.00152511		arahy.Tifrunner.gnm1.ann1.25DMGV	1.14147	1.92725e-18		arahy.Tifrunner.gnm1.ann1.7095AT	2.45793	0.000512914
arahy.Tifrunner.gnm1.ann1.6SD2NF	-1.50539	0.000618813		arahy.Tifrunner.gnm1.ann1.9114DU	1.37324	3.54585e-08		arahy.Tifrunner.gnm1.ann1.6H61SH	1.76635	2.03269e-18		arahy.Tifrunner.gnm1.ann1.70I7L0	1.46816	2.27085e-08
arahy.Tifrunner.gnm1.ann1.6SHE48	-4.40516	1.77436e-17		arahy.Tifrunner.gnm1.ann1.91285J	-1.39851	1.1679e-13		arahy.Tifrunner.gnm1.ann1.34JG6L	-1.21794	2.04147e-18		arahy.Tifrunner.gnm1.ann1.70LJUW	2.885	2.13094e-48
arahy.Tifrunner.gnm1.ann1.6ST5A0	-2.21797	0.00978875		arahy.Tifrunner.gnm1.ann1.918II3	-1.37966	0.0016663		arahy.Tifrunner.gnm1.ann1.NTI4MN	2.86914	2.08516e-18		arahy.Tifrunner.gnm1.ann1.70QJWA	2.73097	6.21445e-23
arahy.Tifrunner.gnm1.ann1.6SU9IG	-2.1099	7.51729e-09		arahy.Tifrunner.gnm1.ann1.91HE6A	-2.96738	1.37778e-37		arahy.Tifrunner.gnm1.ann1.78T540	-2.2599	2.12694e-18		arahy.Tifrunner.gnm1.ann1.70S30W	-1.27973	6.53495e-14
arahy.Tifrunner.gnm1.ann1.6SZQ4H	1.3778	0.0055681		arahy.Tifrunner.gnm1.ann1.91JL5L	-1.52561	1.8814e-16		arahy.Tifrunner.gnm1.ann1.DMZ0MV	6.11131	2.15573e-18		arahy.Tifrunner.gnm1.ann1.70UW7T	-1.73446	0.00148775
arahy.Tifrunner.gnm1.ann1.6TH6CL	-1.14745	8.00497e-09		arahy.Tifrunner.gnm1.ann1.924ZJS	-1.47096	0.000180703		arahy.Tifrunner.gnm1.ann1.T6TKQJ	1.32808	2.19005e-18		arahy.Tifrunner.gnm1.ann1.70XC39	1.76945	0.00607203
arahy.Tifrunner.gnm1.ann1.6TI0EB	1.51	9.32471e-06		arahy.Tifrunner.gnm1.ann1.92D3LZ	1.22277	6.81232e-05		arahy.Tifrunner.gnm1.ann1.SG30IT	1.559	2.26193e-18		arahy.Tifrunner.gnm1.ann1.711CF1	3.00943	6.05577e-06
arahy.Tifrunner.gnm1.ann1.6TI6M9	1.34496	0.00381486		arahy.Tifrunner.gnm1.ann1.92DGJ8	-3.02972	4.26639e-16		arahy.Tifrunner.gnm1.ann1.V8TWEN	-2.1219	2.31027e-18		arahy.Tifrunner.gnm1.ann1.7121P0	-1.51481	2.96199e-05
arahy.Tifrunner.gnm1.ann1.6TQ9CQ	4.47341	3.00629e-08		arahy.Tifrunner.gnm1.ann1.92FFKE	-1.43249	0.00092738		arahy.Tifrunner.gnm1.ann1.QP4M0U	2.09172	2.3304e-18		arahy.Tifrunner.gnm1.ann1.714S40	2.05081	2.14995e-11
arahy.Tifrunner.gnm1.ann1.6U038X	-6.93844	1.42744e-87		arahy.Tifrunner.gnm1.ann1.92NGGW	-1.15102	4.17546e-06		arahy.Tifrunner.gnm1.ann1.0W5UIW	2.00698	2.34622e-18		arahy.Tifrunner.gnm1.ann1.717FF7	2.0429	7.94483e-12
arahy.Tifrunner.gnm1.ann1.6U9S6T	1.69967	0.00907811		arahy.Tifrunner.gnm1.ann1.92ZGJC	-1.72003	2.98569e-20		arahy.Tifrunner.gnm1.ann1.C6P1EN	2.38209	2.39406e-18		arahy.Tifrunner.gnm1.ann1.71B432	1.25372	2.68541e-14
arahy.Tifrunner.gnm1.ann1.6V3LNB	1.37874	0.00014822		arahy.Tifrunner.gnm1.ann1.9309CX	-2.20157	0.000927614		arahy.Tifrunner.gnm1.ann1.LS1PSE	-1.75746	2.43738e-18		arahy.Tifrunner.gnm1.ann1.71BALL	-1.0166	0.00723466
arahy.Tifrunner.gnm1.ann1.6V3SWS	-1.01744	0.00162208		arahy.Tifrunner.gnm1.ann1.930IYI	-1.06579	0.00146151		arahy.Tifrunner.gnm1.ann1.3WAX0M	5.99907	2.44919e-18		arahy.Tifrunner.gnm1.ann1.71DGVH	-1.34774	3.6285e-07
arahy.Tifrunner.gnm1.ann1.6W7F9R	-1.11369	0.00457814		arahy.Tifrunner.gnm1.ann1.93BU3Z	-1.03997	0.000964244		arahy.Tifrunner.gnm1.ann1.Y9A4XN	1.4019	2.46802e-18		arahy.Tifrunner.gnm1.ann1.71E5Q9	2.38731	6.78002e-32
arahy.Tifrunner.gnm1.ann1.6X3X3D	-4.30765	3.28977e-30		arahy.Tifrunner.gnm1.ann1.93JA26	1.06812	3.6602e-05		arahy.Tifrunner.gnm1.ann1.43ZW0S	-1.28635	2.52294e-18		arahy.Tifrunner.gnm1.ann1.71G8UT	-1.15731	3.63817e-05
arahy.Tifrunner.gnm1.ann1.6X58XW	-1.58114	0.00481505		arahy.Tifrunner.gnm1.ann1.93X493	-1.49914	0.00318484		arahy.Tifrunner.gnm1.ann1.LI5GRW	2.53673	2.71569e-18		arahy.Tifrunner.gnm1.ann1.71H07L	2.32247	1.78941e-23
arahy.Tifrunner.gnm1.ann1.6XGZ20	6.98278	1.34014e-143		arahy.Tifrunner.gnm1.ann1.93XEYI	-1.15612	1.65547e-07		arahy.Tifrunner.gnm1.ann1.70QJWA	2.26494	2.7991e-18		arahy.Tifrunner.gnm1.ann1.71KX3G	2.18823	0.00148382
arahy.Tifrunner.gnm1.ann1.6XM150	2.36723	0.00597048		arahy.Tifrunner.gnm1.ann1.93YEB2	2.08368	7.06913e-06		arahy.Tifrunner.gnm1.ann1.SC7TJM	1.87865	2.8059e-18		arahy.Tifrunner.gnm1.ann1.71MEN5	-1.3499	3.51836e-19
arahy.Tifrunner.gnm1.ann1.6Y2PGB	1.02397	0.00571672		arahy.Tifrunner.gnm1.ann1.9449IW	-2.6169	2.38123e-07		arahy.Tifrunner.gnm1.ann1.U735UZ	2.70931	2.81296e-18		arahy.Tifrunner.gnm1.ann1.71NB6R	-1.63555	1.62496e-15
arahy.Tifrunner.gnm1.ann1.6Y3UBL	1.0499	0.000156839		arahy.Tifrunner.gnm1.ann1.94JZA8	-3.69166	3.326e-08		arahy.Tifrunner.gnm1.ann1.PI0JM6	-3.21988	2.82889e-18		arahy.Tifrunner.gnm1.ann1.71RM0H	-1.53481	3.35897e-05
arahy.Tifrunner.gnm1.ann1.6Y4DBB	1.52675	0.00278256		arahy.Tifrunner.gnm1.ann1.94SQQ0	-1.17694	0.0016521		arahy.Tifrunner.gnm1.ann1.DC3F9H	-1.69121	2.8287e-18		arahy.Tifrunner.gnm1.ann1.727QPL	-2.59613	0.000340495
arahy.Tifrunner.gnm1.ann1.6Y4HS7	-2.95231	0.000576114		arahy.Tifrunner.gnm1.ann1.953E9B	-2.80487	1.38043e-11		arahy.Tifrunner.gnm1.ann1.1HI77Q	1.42857	2.83641e-18		arahy.Tifrunner.gnm1.ann1.728DYV	-1.87658	3.13284e-06
arahy.Tifrunner.gnm1.ann1.6YTJ29	2.06205	4.53146e-06		arahy.Tifrunner.gnm1.ann1.95H00J	-1.44712	2.45063e-06		arahy.Tifrunner.gnm1.ann1.1KM4NQ	3.06567	2.83505e-18		arahy.Tifrunner.gnm1.ann1.72AI1G	1.27958	5.83345e-10
arahy.Tifrunner.gnm1.ann1.6YV4AU	1.19796	0.00222969		arahy.Tifrunner.gnm1.ann1.95H5CE	-1.54074	0.00805676		arahy.Tifrunner.gnm1.ann1.WI4YKF	1.38206	2.86972e-18		arahy.Tifrunner.gnm1.ann1.72FWH3	-1.50966	9.37484e-20
arahy.Tifrunner.gnm1.ann1.6Z108H	-3.57676	4.89088e-06		arahy.Tifrunner.gnm1.ann1.95KH60	-1.14088	7.86987e-06		arahy.Tifrunner.gnm1.ann1.P4CGZE	2.94764	2.92848e-18		arahy.Tifrunner.gnm1.ann1.72NQ7B	3.28976	3.96967e-06
arahy.Tifrunner.gnm1.ann1.6Z73IP	-2.7047	4.4204e-11		arahy.Tifrunner.gnm1.ann1.95MHTD	1.37429	7.17636e-09		arahy.Tifrunner.gnm1.ann1.CX678H	-1.53404	2.93368e-18		arahy.Tifrunner.gnm1.ann1.72R8EF	2.0055	9.86087e-05
arahy.Tifrunner.gnm1.ann1.6ZGG0N	-1.05059	0.00407446		arahy.Tifrunner.gnm1.ann1.95S5ZX	6.05973	2.9071e-22		arahy.Tifrunner.gnm1.ann1.65LEM9	-1.17429	2.97788e-18		arahy.Tifrunner.gnm1.ann1.739RPY	1.61822	6.89474e-12
arahy.Tifrunner.gnm1.ann1.6ZP27B	-1.33663	0.00457739		arahy.Tifrunner.gnm1.ann1.967JHU	1.75294	5.01819e-29		arahy.Tifrunner.gnm1.ann1.M6T21B	2.18772	3.02865e-18		arahy.Tifrunner.gnm1.ann1.73DHZN	1.10825	0.000414602
arahy.Tifrunner.gnm1.ann1.6ZS5B3	-1.13161	1.05484e-05		arahy.Tifrunner.gnm1.ann1.96EVWK	1.10652	1.34747e-07		arahy.Tifrunner.gnm1.ann1.R65J70	-1.12254	3.06539e-18		arahy.Tifrunner.gnm1.ann1.73DSWE	2.32543	1.48609e-29
arahy.Tifrunner.gnm1.ann1.708L2Y	1.59151	7.91835e-05		arahy.Tifrunner.gnm1.ann1.96F7ZV	-1.74024	0.00953435		arahy.Tifrunner.gnm1.ann1.F7C4QK	1.58757	3.24925e-18		arahy.Tifrunner.gnm1.ann1.73EWJC	1.11006	0.000156174
arahy.Tifrunner.gnm1.ann1.70MDEI	-2.46287	0.00424816		arahy.Tifrunner.gnm1.ann1.96L8KV	1.30265	1.06344e-13		arahy.Tifrunner.gnm1.ann1.Y8JB9L	-1.78006	3.25928e-18		arahy.Tifrunner.gnm1.ann1.73HB7C	-1.695	1.72532e-15
arahy.Tifrunner.gnm1.ann1.70QJWA	2.38148	3.65428e-05		arahy.Tifrunner.gnm1.ann1.96LETV	-1.07635	8.69843e-06		arahy.Tifrunner.gnm1.ann1.E47H8F	3.02892	3.26239e-18		arahy.Tifrunner.gnm1.ann1.73WXPF	1.18201	0.00276901
arahy.Tifrunner.gnm1.ann1.70S30W	-1.97608	0.000739882		arahy.Tifrunner.gnm1.ann1.96MT2N	2.1313	1.0277e-29		arahy.Tifrunner.gnm1.ann1.AG8N2I	1.56311	3.27916e-18		arahy.Tifrunner.gnm1.ann1.73XGEB	-1.07605	0.00225627
arahy.Tifrunner.gnm1.ann1.70U8WL	-1.61499	0.00377513		arahy.Tifrunner.gnm1.ann1.97AX4B	-1.15859	1.66061e-06		arahy.Tifrunner.gnm1.ann1.43WB82	-2.33389	3.30493e-18		arahy.Tifrunner.gnm1.ann1.743C1F	1.6905	7.2576e-16
arahy.Tifrunner.gnm1.ann1.710ZX6	-3.19524	9.36459e-11		arahy.Tifrunner.gnm1.ann1.97U82P	1.84126	2.42743e-07		arahy.Tifrunner.gnm1.ann1.W09UQK	2.59368	3.31655e-18		arahy.Tifrunner.gnm1.ann1.7473D5	1.21022	2.28244e-06
arahy.Tifrunner.gnm1.ann1.711CF1	2.50088	4.06337e-09		arahy.Tifrunner.gnm1.ann1.97WALL	-1.48618	1.80307e-10		arahy.Tifrunner.gnm1.ann1.0J94Q0	2.92139	3.31681e-18		arahy.Tifrunner.gnm1.ann1.747ND8	2.18314	1.10634e-05
arahy.Tifrunner.gnm1.ann1.716CPG	-1.17517	0.00213631		arahy.Tifrunner.gnm1.ann1.982DXJ	-1.4076	6.60383e-07		arahy.Tifrunner.gnm1.ann1.D8W1EX	2.66053	3.34594e-18		arahy.Tifrunner.gnm1.ann1.7482I3	-1.02693	0.0045988
arahy.Tifrunner.gnm1.ann1.718N46	-1.11216	0.0040639		arahy.Tifrunner.gnm1.ann1.982YMX	1.20145	7.40979e-09		arahy.Tifrunner.gnm1.ann1.UDW2VH	2.14893	3.44933e-18		arahy.Tifrunner.gnm1.ann1.74CZSG	-1.03836	4.6259e-11
arahy.Tifrunner.gnm1.ann1.71ADJA	-1.51486	0.000540852		arahy.Tifrunner.gnm1.ann1.984SQ9	1.07762	0.00896299		arahy.Tifrunner.gnm1.ann1.EW5W0P	1.42562	3.58567e-18		arahy.Tifrunner.gnm1.ann1.74FSZ0	1.09503	2.40952e-06
arahy.Tifrunner.gnm1.ann1.71B432	1.8596	0.00179		arahy.Tifrunner.gnm1.ann1.987W5L	-1.16803	0.00126661		arahy.Tifrunner.gnm1.ann1.0TP0XX	6.02567	3.64132e-18		arahy.Tifrunner.gnm1.ann1.74NP28	1.5377	7.60633e-11
arahy.Tifrunner.gnm1.ann1.71DGVH	-2.07632	0.00786433		arahy.Tifrunner.gnm1.ann1.9892BY	-1.13121	1.50237e-09		arahy.Tifrunner.gnm1.ann1.1BB2MM	1.18382	3.88323e-18		arahy.Tifrunner.gnm1.ann1.74P1QG	1.60568	1.55695e-14
arahy.Tifrunner.gnm1.ann1.71E5Q9	-3.60941	8.0611e-30		arahy.Tifrunner.gnm1.ann1.98CCZ7	-1.37018	3.51408e-07		arahy.Tifrunner.gnm1.ann1.5A78WG	1.66473	3.93107e-18		arahy.Tifrunner.gnm1.ann1.74SC4C	4.58451	2.1917e-28
arahy.Tifrunner.gnm1.ann1.71EM27	-1.02457	0.000499178		arahy.Tifrunner.gnm1.ann1.98KMWL	-1.003	2.16613e-10		arahy.Tifrunner.gnm1.ann1.62IRHW	2.61094	4.1648e-18		arahy.Tifrunner.gnm1.ann1.74ZUP2	2.15413	0.0016656
arahy.Tifrunner.gnm1.ann1.71G8UT	-1.51254	0.000478629		arahy.Tifrunner.gnm1.ann1.98MC06	1.50022	0.00268996		arahy.Tifrunner.gnm1.ann1.405Q8S	-1.40317	4.20579e-18		arahy.Tifrunner.gnm1.ann1.74ZX0A	-1.02784	0.00367061
arahy.Tifrunner.gnm1.ann1.71GWZM	1.96879	0.000246138		arahy.Tifrunner.gnm1.ann1.98SEV1	-1.91431	0.000339115		arahy.Tifrunner.gnm1.ann1.6CYD98	-1.67834	4.24294e-18		arahy.Tifrunner.gnm1.ann1.756MKY	-1.31604	2.64349e-06
arahy.Tifrunner.gnm1.ann1.71H07L	1.13798	1.9408e-06		arahy.Tifrunner.gnm1.ann1.990N5Y	1.12191	4.11862e-06		arahy.Tifrunner.gnm1.ann1.R761X6	1.51928	4.30655e-18		arahy.Tifrunner.gnm1.ann1.756UXG	1.9109	4.26456e-13
arahy.Tifrunner.gnm1.ann1.71MEN5	-1.80383	0.00225595		arahy.Tifrunner.gnm1.ann1.9960G5	2.33773	2.6653e-17		arahy.Tifrunner.gnm1.ann1.X39KRU	5.96887	4.39935e-18		arahy.Tifrunner.gnm1.ann1.75SBZZ	-1.08902	1.6869e-09
arahy.Tifrunner.gnm1.ann1.71XUKN	-1.05425	0.00339026		arahy.Tifrunner.gnm1.ann1.99FV79	1.71057	0.000174682		arahy.Tifrunner.gnm1.ann1.LA1I5A	-1.62106	4.47021e-18		arahy.Tifrunner.gnm1.ann1.75W69H	1.6559	1.05302e-11
arahy.Tifrunner.gnm1.ann1.722ASC	-2.27663	3.32721e-10		arahy.Tifrunner.gnm1.ann1.99FZNU	1.08814	8.58624e-11		arahy.Tifrunner.gnm1.ann1.78GQMD	-1.32724	4.48906e-18		arahy.Tifrunner.gnm1.ann1.75WWIB	1.92974	1.39512e-09
arahy.Tifrunner.gnm1.ann1.72AJJX	-2.41241	9.85968e-06		arahy.Tifrunner.gnm1.ann1.99IIFJ	-1.79433	0.000663182		arahy.Tifrunner.gnm1.ann1.FB3681	2.51138	4.52021e-18		arahy.Tifrunner.gnm1.ann1.75YJ3Z	1.74199	0.013775
arahy.Tifrunner.gnm1.ann1.72B7PK	1.89458	9.92206e-06		arahy.Tifrunner.gnm1.ann1.99ISIC	-1.18518	3.07e-09		arahy.Tifrunner.gnm1.ann1.6CVG62	-3.0944	4.5732e-18		arahy.Tifrunner.gnm1.ann1.763IQV	2.49851	4.94363e-22
arahy.Tifrunner.gnm1.ann1.72HQJ5	-2.36713	1.05522e-12		arahy.Tifrunner.gnm1.ann1.99WGGU	2.13316	7.16259e-18		arahy.Tifrunner.gnm1.ann1.S9YJAQ	2.62045	4.69532e-18		arahy.Tifrunner.gnm1.ann1.768P1R	2.82909	6.1115e-09
arahy.Tifrunner.gnm1.ann1.72Q128	2.44418	5.38366e-09		arahy.Tifrunner.gnm1.ann1.9A9DF4	-1.95696	2.17065e-07		arahy.Tifrunner.gnm1.ann1.FPT8AU	5.97248	5.19743e-18		arahy.Tifrunner.gnm1.ann1.76974R	-1.89258	0.000736669
arahy.Tifrunner.gnm1.ann1.72UZ71	-1.1021	4.54349e-05		arahy.Tifrunner.gnm1.ann1.9AC47T	1.56808	0.00103116		arahy.Tifrunner.gnm1.ann1.4S5M9U	1.56809	5.24513e-18		arahy.Tifrunner.gnm1.ann1.76C20C	-1.0152	0.000162654
arahy.Tifrunner.gnm1.ann1.72VZ3I	-1.07725	0.0081276		arahy.Tifrunner.gnm1.ann1.9B8HPN	-1.02401	0.00025264		arahy.Tifrunner.gnm1.ann1.F01EC9	-1.63188	5.3986e-18		arahy.Tifrunner.gnm1.ann1.76C240	2.051	5.7045e-11
arahy.Tifrunner.gnm1.ann1.72XCHD	-1.23138	2.52287e-05		arahy.Tifrunner.gnm1.ann1.9BXG3M	-1.10492	3.45719e-08		arahy.Tifrunner.gnm1.ann1.CS4MIP	1.12889	5.42628e-18		arahy.Tifrunner.gnm1.ann1.76FTKD	-1.03824	4.07895e-08
arahy.Tifrunner.gnm1.ann1.733TCI	-1.20061	0.000909342		arahy.Tifrunner.gnm1.ann1.9C0JE8	-2.03948	0.00220258		arahy.Tifrunner.gnm1.ann1.UDES1U	1.72122	5.52554e-18		arahy.Tifrunner.gnm1.ann1.76FVS2	2.64706	4.09767e-35
arahy.Tifrunner.gnm1.ann1.738LAH	1.55393	0.00118406		arahy.Tifrunner.gnm1.ann1.9C1SB4	1.16001	3.30807e-14		arahy.Tifrunner.gnm1.ann1.PZ1MK0	2.21948	5.54998e-18		arahy.Tifrunner.gnm1.ann1.76HSK6	2.39982	1.42593e-34
arahy.Tifrunner.gnm1.ann1.73DHZN	-1.23474	8.45562e-05		arahy.Tifrunner.gnm1.ann1.9C2QS4	-1.06258	1.23279e-05		arahy.Tifrunner.gnm1.ann1.69CRNN	-1.82492	5.64085e-18		arahy.Tifrunner.gnm1.ann1.76Y6MV	-1.11771	2.52703e-09
arahy.Tifrunner.gnm1.ann1.73P2JF	-2.11499	9.03767e-07		arahy.Tifrunner.gnm1.ann1.9C56QC	-1.94166	0.000592169		arahy.Tifrunner.gnm1.ann1.25PL5E	2.74565	5.72211e-18		arahy.Tifrunner.gnm1.ann1.76ZR72	2.22642	3.27996e-14
arahy.Tifrunner.gnm1.ann1.73WXPF	-1.16437	5.90306e-06		arahy.Tifrunner.gnm1.ann1.9CNE94	1.02921	0.00581728		arahy.Tifrunner.gnm1.ann1.MK9XBA	-2.75462	5.97058e-18		arahy.Tifrunner.gnm1.ann1.7739GT	-2.03139	9.92855e-18
arahy.Tifrunner.gnm1.ann1.743C1F	1.95932	3.71863e-16		arahy.Tifrunner.gnm1.ann1.9CXT3Z	1.66819	0.00259553		arahy.Tifrunner.gnm1.ann1.ZRSS3A	3.56496	6.0057e-18		arahy.Tifrunner.gnm1.ann1.77CZVH	2.42709	1.65067e-32
arahy.Tifrunner.gnm1.ann1.7473D5	-3.67784	3.94606e-16		arahy.Tifrunner.gnm1.ann1.9D9T18	1.38077	3.85659e-10		arahy.Tifrunner.gnm1.ann1.WR54RW	2.5094	6.05979e-18		arahy.Tifrunner.gnm1.ann1.77GMEU	-1.47481	0.000124306
arahy.Tifrunner.gnm1.ann1.747ND8	4.1455	7.4056e-14		arahy.Tifrunner.gnm1.ann1.9D9UM2	1.33215	5.56948e-11		arahy.Tifrunner.gnm1.ann1.UWP15C	-1.59147	6.14878e-18		arahy.Tifrunner.gnm1.ann1.77GZB8	5.25498	4.21548e-70
arahy.Tifrunner.gnm1.ann1.74840C	1.02287	0.000359057		arahy.Tifrunner.gnm1.ann1.9DDU7S	2.7191	6.54967e-11		arahy.Tifrunner.gnm1.ann1.L0QN5H	3.07959	6.20762e-18		arahy.Tifrunner.gnm1.ann1.77LVUR	3.09609	1.73746e-05
arahy.Tifrunner.gnm1.ann1.74CD3Z	5.80111	1.45825e-14		arahy.Tifrunner.gnm1.ann1.9E5BV9	-1.15831	1.30571e-07		arahy.Tifrunner.gnm1.ann1.45XZWW	2.81212	6.35477e-18		arahy.Tifrunner.gnm1.ann1.77YH77	1.72072	1.19464e-18
arahy.Tifrunner.gnm1.ann1.74EXT1	1.86857	1.10364e-15		arahy.Tifrunner.gnm1.ann1.9F0GR1	-1.77533	3.57613e-06		arahy.Tifrunner.gnm1.ann1.BS74YV	-1.07288	6.46951e-18		arahy.Tifrunner.gnm1.ann1.7804KT	-1.65572	1.14617e-19
arahy.Tifrunner.gnm1.ann1.74FNJK	1.27096	2.65974e-09		arahy.Tifrunner.gnm1.ann1.9F81FQ	1.14343	0.000115863		arahy.Tifrunner.gnm1.ann1.F5FTS9	-2.72684	6.79945e-18		arahy.Tifrunner.gnm1.ann1.780T1G	2.18575	4.20509e-17
arahy.Tifrunner.gnm1.ann1.74J18E	1.45227	0.00409941		arahy.Tifrunner.gnm1.ann1.9FI3T7	-2.48121	5.22885e-06		arahy.Tifrunner.gnm1.ann1.X0NGMJ	4.67915	6.81803e-18		arahy.Tifrunner.gnm1.ann1.782MA8	1.59014	6.75091e-14
arahy.Tifrunner.gnm1.ann1.74MQIJ	4.79689	1.34694e-11		arahy.Tifrunner.gnm1.ann1.9FKG6V	-2.66898	1.39558e-19		arahy.Tifrunner.gnm1.ann1.D7J394	1.38634	6.83458e-18		arahy.Tifrunner.gnm1.ann1.783Z8G	2.17926	8.09901e-29
arahy.Tifrunner.gnm1.ann1.74SC4C	6.47821	3.60332e-20		arahy.Tifrunner.gnm1.ann1.9G4NA9	-1.38269	1.12326e-11		arahy.Tifrunner.gnm1.ann1.XC3EXN	1.43112	6.85048e-18		arahy.Tifrunner.gnm1.ann1.78CLWT	-2.3674	0.000572295
arahy.Tifrunner.gnm1.ann1.750QUI	1.68621	0.00154659		arahy.Tifrunner.gnm1.ann1.9G9Q3I	-1.50286	0.011057		arahy.Tifrunner.gnm1.ann1.1Y8NUF	1.56818	6.9052e-18		arahy.Tifrunner.gnm1.ann1.78DCKG	-1.85952	0.00414401
arahy.Tifrunner.gnm1.ann1.752ZX1	1.07986	0.00740156		arahy.Tifrunner.gnm1.ann1.9GB5B2	-1.14083	0.00276257		arahy.Tifrunner.gnm1.ann1.R87Y2D	-1.54473	7.05969e-18		arahy.Tifrunner.gnm1.ann1.78DFKN	-1.31226	2.17455e-11
arahy.Tifrunner.gnm1.ann1.756MKY	-3.74898	2.68484e-22		arahy.Tifrunner.gnm1.ann1.9H00G3	-1.47277	0.00215048		arahy.Tifrunner.gnm1.ann1.96Z6KH	2.96828	7.11563e-18		arahy.Tifrunner.gnm1.ann1.78H5KP	1.79596	1.37405e-23
arahy.Tifrunner.gnm1.ann1.759CEW	-2.27025	1.11097e-22		arahy.Tifrunner.gnm1.ann1.9HBE4Z	1.15343	7.74846e-05		arahy.Tifrunner.gnm1.ann1.3VMA9Y	2.11616	7.17469e-18		arahy.Tifrunner.gnm1.ann1.78HSHP	1.14843	8.79074e-21
arahy.Tifrunner.gnm1.ann1.75KNIG	-1.42028	0.00357402		arahy.Tifrunner.gnm1.ann1.9HBV2U	-2.22671	0.00106881		arahy.Tifrunner.gnm1.ann1.26H0NE	-1.47276	7.26437e-18		arahy.Tifrunner.gnm1.ann1.78PZ7R	-1.30515	6.55343e-08
arahy.Tifrunner.gnm1.ann1.75V8XQ	-1.81762	3.16665e-08		arahy.Tifrunner.gnm1.ann1.9I2FR5	1.30985	2.00126e-07		arahy.Tifrunner.gnm1.ann1.GT3YU4	1.96511	7.35285e-18		arahy.Tifrunner.gnm1.ann1.78SDCB	3.70165	1.57053e-41
arahy.Tifrunner.gnm1.ann1.75VXC9	-1.69071	8.70234e-05		arahy.Tifrunner.gnm1.ann1.9JVG50	1.47109	7.49086e-17		arahy.Tifrunner.gnm1.ann1.BEAG7X	2.43766	7.35863e-18		arahy.Tifrunner.gnm1.ann1.78T540	-1.01366	3.63277e-05
arahy.Tifrunner.gnm1.ann1.75Z370	-1.62068	0.000490214		arahy.Tifrunner.gnm1.ann1.9JW9VH	1.71375	0.00930923		arahy.Tifrunner.gnm1.ann1.ENIS4M	2.69124	7.52401e-18		arahy.Tifrunner.gnm1.ann1.78V50A	3.26109	3.0254e-25
arahy.Tifrunner.gnm1.ann1.76C20C	-5.65681	3.19661e-56		arahy.Tifrunner.gnm1.ann1.9K4854	4.21423	8.95796e-11		arahy.Tifrunner.gnm1.ann1.Y85PUI	2.05107	7.5365e-18		arahy.Tifrunner.gnm1.ann1.78VVNS	-1.7774	1.05955e-07
arahy.Tifrunner.gnm1.ann1.76FVS2	2.97535	1.83746e-08		arahy.Tifrunner.gnm1.ann1.9K82HI	2.11803	4.30001e-09		arahy.Tifrunner.gnm1.ann1.D341M5	1.71281	7.5533e-18		arahy.Tifrunner.gnm1.ann1.792I4R	1.65925	1.44758e-33
arahy.Tifrunner.gnm1.ann1.76HQPH	-2.0413	8.63317e-05		arahy.Tifrunner.gnm1.ann1.9KK9VG	-1.13098	8.68915e-06		arahy.Tifrunner.gnm1.ann1.XDH59H	-2.11123	7.60055e-18		arahy.Tifrunner.gnm1.ann1.794JCX	-2.37727	7.84875e-05
arahy.Tifrunner.gnm1.ann1.76L77D	-4.94964	2.80781e-10		arahy.Tifrunner.gnm1.ann1.9KYY6V	2.72535	1.17244e-09		arahy.Tifrunner.gnm1.ann1.MSLW3U	-1.97216	7.61045e-18		arahy.Tifrunner.gnm1.ann1.79B2B8	-2.17936	2.08809e-08
arahy.Tifrunner.gnm1.ann1.76R4TT	4.49935	1.98248e-08		arahy.Tifrunner.gnm1.ann1.9L0MNF	-1.31657	3.15603e-15		arahy.Tifrunner.gnm1.ann1.JS19XH	-3.3551	7.65027e-18		arahy.Tifrunner.gnm1.ann1.79B99S	2.84393	7.41593e-48
arahy.Tifrunner.gnm1.ann1.76S2NJ	1.54324	7.7996e-09		arahy.Tifrunner.gnm1.ann1.9L902K	1.15763	0.00698879		arahy.Tifrunner.gnm1.ann1.2R4GL5	2.59272	7.78648e-18		arahy.Tifrunner.gnm1.ann1.79FMKA	-1.18466	2.81774e-07
arahy.Tifrunner.gnm1.ann1.76Y6MV	-1.91933	0.00208379		arahy.Tifrunner.gnm1.ann1.9LP875	-1.24704	1.23483e-08		arahy.Tifrunner.gnm1.ann1.DY968D	2.58938	8.11767e-18		arahy.Tifrunner.gnm1.ann1.79M87P	-1.27042	2.3269e-09
arahy.Tifrunner.gnm1.ann1.7710RN	2.31082	0.00708694		arahy.Tifrunner.gnm1.ann1.9M6DNI	1.42812	3.00011e-13		arahy.Tifrunner.gnm1.ann1.E5SHJP	-3.60388	8.32666e-18		arahy.Tifrunner.gnm1.ann1.79QGAF	-1.34307	0.00458196
arahy.Tifrunner.gnm1.ann1.772I7G	1.0705	0.000161607		arahy.Tifrunner.gnm1.ann1.9N1GR3	1.08242	0.000284818		arahy.Tifrunner.gnm1.ann1.19GUIE	1.40189	8.58833e-18		arahy.Tifrunner.gnm1.ann1.79UM6A	1.86633	0.000100046
arahy.Tifrunner.gnm1.ann1.774XMB	1.65651	2.57871e-05		arahy.Tifrunner.gnm1.ann1.9N9P3S	-1.50413	8.09895e-12		arahy.Tifrunner.gnm1.ann1.X80IZH	2.97105	8.62687e-18		arahy.Tifrunner.gnm1.ann1.79XMYU	-1.44976	3.52975e-08
arahy.Tifrunner.gnm1.ann1.77AFJV	1.16645	3.33589e-09		arahy.Tifrunner.gnm1.ann1.9NYV5L	2.78635	4.38713e-05		arahy.Tifrunner.gnm1.ann1.5932D5	-3.24243	8.7189e-18		arahy.Tifrunner.gnm1.ann1.7A9T8X	3.7912	5.95148e-09
arahy.Tifrunner.gnm1.ann1.77YH77	2.61017	4.08976e-24		arahy.Tifrunner.gnm1.ann1.9P32AD	-3.74668	1.68056e-21		arahy.Tifrunner.gnm1.ann1.V8YXJU	2.58528	8.78653e-18		arahy.Tifrunner.gnm1.ann1.7AR2IQ	1.72285	4.40669e-22
arahy.Tifrunner.gnm1.ann1.77ZPJY	-1.23641	5.65032e-06		arahy.Tifrunner.gnm1.ann1.9P6YIX	-1.09123	4.64683e-06		arahy.Tifrunner.gnm1.ann1.UIHU82	-2.0803	9.27088e-18		arahy.Tifrunner.gnm1.ann1.7B7ZD9	2.81328	2.48672e-06
arahy.Tifrunner.gnm1.ann1.782MA8	3.54869	4.34454e-24		arahy.Tifrunner.gnm1.ann1.9PQ9XF	-3.99759	1.28977e-15		arahy.Tifrunner.gnm1.ann1.5A8H0Q	1.74551	9.29056e-18		arahy.Tifrunner.gnm1.ann1.7BE6GS	1.18359	0.00272319
arahy.Tifrunner.gnm1.ann1.783Z8G	2.28029	1.21135e-05		arahy.Tifrunner.gnm1.ann1.9QA6UY	-1.11522	3.07791e-06		arahy.Tifrunner.gnm1.ann1.DRB5KP	2.17668	9.50476e-18		arahy.Tifrunner.gnm1.ann1.7BG7FU	5.65121	6.98803e-19
arahy.Tifrunner.gnm1.ann1.78DFKN	-1.20465	0.00213859		arahy.Tifrunner.gnm1.ann1.9QIA1G	-1.75567	4.8912e-06		arahy.Tifrunner.gnm1.ann1.5F6EYN	1.18844	9.56923e-18		arahy.Tifrunner.gnm1.ann1.7BZL8T	3.77166	6.11372e-15
arahy.Tifrunner.gnm1.ann1.78H5KP	2.8258	1.0416e-10		arahy.Tifrunner.gnm1.ann1.9R1SIR	1.33846	1.70705e-12		arahy.Tifrunner.gnm1.ann1.AZ3QQS	4.49971	9.78418e-18		arahy.Tifrunner.gnm1.ann1.7BZT72	1.8272	0.000945835
arahy.Tifrunner.gnm1.ann1.78LN1U	-1.72714	0.00244779		arahy.Tifrunner.gnm1.ann1.9R49YU	-1.26718	4.16119e-07		arahy.Tifrunner.gnm1.ann1.2CL1B2	2.45231	9.81934e-18		arahy.Tifrunner.gnm1.ann1.7C467Q	-1.75821	0.0101193
arahy.Tifrunner.gnm1.ann1.78NDKC	-2.44004	5.18331e-10		arahy.Tifrunner.gnm1.ann1.9R8UEA	-1.46944	5.26607e-05		arahy.Tifrunner.gnm1.ann1.IV5MN0	4.75478	1.04731e-17		arahy.Tifrunner.gnm1.ann1.7C4JLW	-1.30586	0.000206639
arahy.Tifrunner.gnm1.ann1.78PKWC	-1.1538	9.51563e-06		arahy.Tifrunner.gnm1.ann1.9RJJ4S	1.51996	6.32335e-09		arahy.Tifrunner.gnm1.ann1.89K6QE	-6.04083	1.04936e-17		arahy.Tifrunner.gnm1.ann1.7DZV4F	3.05874	2.09541e-05
arahy.Tifrunner.gnm1.ann1.78T540	-1.36484	0.000763164		arahy.Tifrunner.gnm1.ann1.9RX38M	2.17882	3.56375e-24		arahy.Tifrunner.gnm1.ann1.VUSB1V	2.36968	1.06011e-17		arahy.Tifrunner.gnm1.ann1.7E0I1U	1.24922	2.25882e-08
arahy.Tifrunner.gnm1.ann1.790TYF	-1.22204	0.000283344		arahy.Tifrunner.gnm1.ann1.9S2WM4	1.0221	0.00175003		arahy.Tifrunner.gnm1.ann1.DH8F8S	2.03502	1.09759e-17		arahy.Tifrunner.gnm1.ann1.7E7EIT	-1.65195	5.92766e-16
arahy.Tifrunner.gnm1.ann1.792I4R	1.49397	3.51946e-07		arahy.Tifrunner.gnm1.ann1.9S9EKZ	1.12212	0.00255035		arahy.Tifrunner.gnm1.ann1.N3F7NN	6.13535	1.13297e-17		arahy.Tifrunner.gnm1.ann1.7EA4R0	-1.00656	8.40775e-05
arahy.Tifrunner.gnm1.ann1.796BHC	-3.08597	0.000144923		arahy.Tifrunner.gnm1.ann1.9SAY5Z	1.40033	5.01261e-15		arahy.Tifrunner.gnm1.ann1.R6C5BS	1.22793	1.14989e-17		arahy.Tifrunner.gnm1.ann1.7F4FG4	-1.24888	0.000338857
arahy.Tifrunner.gnm1.ann1.798CQ8	3.00741	0.000184453		arahy.Tifrunner.gnm1.ann1.9T187T	-2.83627	3.0137e-08		arahy.Tifrunner.gnm1.ann1.51ZP46	-1.03255	1.24565e-17		arahy.Tifrunner.gnm1.ann1.7FGL0C	1.79197	5.24248e-35
arahy.Tifrunner.gnm1.ann1.79B99S	-1.5356	1.13244e-09		arahy.Tifrunner.gnm1.ann1.9T1CY3	2.60481	1.59167e-24		arahy.Tifrunner.gnm1.ann1.17FKS8	-2.78304	1.26185e-17		arahy.Tifrunner.gnm1.ann1.7FN6WP	1.27837	2.15308e-13
arahy.Tifrunner.gnm1.ann1.79FMKA	-2.00778	2.21103e-06		arahy.Tifrunner.gnm1.ann1.9T2ABX	-1.51403	0.0111987		arahy.Tifrunner.gnm1.ann1.ARIR4Q	1.18513	1.2808e-17		arahy.Tifrunner.gnm1.ann1.7FN9BJ	-1.25727	3.48393e-21
arahy.Tifrunner.gnm1.ann1.79G9YV	-2.44473	0.00253815		arahy.Tifrunner.gnm1.ann1.9T2B0R	-5.3564	8.20694e-18		arahy.Tifrunner.gnm1.ann1.N5GNDZ	2.90559	1.33225e-17		arahy.Tifrunner.gnm1.ann1.7G49F7	-1.85495	0.0004934
arahy.Tifrunner.gnm1.ann1.79IGHD	-1.57062	1.65643e-07		arahy.Tifrunner.gnm1.ann1.9T4F01	3.06818	1.00538e-17		arahy.Tifrunner.gnm1.ann1.I6057L	-1.40986	1.33968e-17		arahy.Tifrunner.gnm1.ann1.7G7SK7	3.06156	8.51772e-39
arahy.Tifrunner.gnm1.ann1.79JQUH	1.1168	0.00405802		arahy.Tifrunner.gnm1.ann1.9T6P32	1.00593	0.00166766		arahy.Tifrunner.gnm1.ann1.VKM1BH	-1.62488	1.3417e-17		arahy.Tifrunner.gnm1.ann1.7GE2FQ	-1.75213	5.89079e-06
arahy.Tifrunner.gnm1.ann1.79SS0U	-2.53443	3.86805e-07		arahy.Tifrunner.gnm1.ann1.9TI54L	-1.09127	0.000240472		arahy.Tifrunner.gnm1.ann1.Y2VAH7	5.97415	1.38728e-17		arahy.Tifrunner.gnm1.ann1.7GE6T4	-2.71314	1.0669e-06
arahy.Tifrunner.gnm1.ann1.79TY2T	-1.96637	3.54817e-05		arahy.Tifrunner.gnm1.ann1.9TLR89	1.12336	4.54462e-06		arahy.Tifrunner.gnm1.ann1.SIK5UM	5.95688	1.39634e-17		arahy.Tifrunner.gnm1.ann1.7H1II8	1.86413	7.99251e-07
arahy.Tifrunner.gnm1.ann1.79WGU4	-2.02796	5.48742e-05		arahy.Tifrunner.gnm1.ann1.9UEW9D	-1.16816	0.0054579		arahy.Tifrunner.gnm1.ann1.L6XTUR	1.69096	1.40304e-17		arahy.Tifrunner.gnm1.ann1.7H2VVZ	2.78078	3.18907e-52
arahy.Tifrunner.gnm1.ann1.79XQVK	2.36349	5.16694e-11		arahy.Tifrunner.gnm1.ann1.9W2AI7	-1.26358	0.00246455		arahy.Tifrunner.gnm1.ann1.8GXM4F	2.19673	1.41704e-17		arahy.Tifrunner.gnm1.ann1.7H5P9N	-1.41047	0.000768845
arahy.Tifrunner.gnm1.ann1.7A0A2P	-1.20467	0.00370947		arahy.Tifrunner.gnm1.ann1.9W326J	-2.95264	1.47082e-05		arahy.Tifrunner.gnm1.ann1.VLF0GV	2.02358	1.43243e-17		arahy.Tifrunner.gnm1.ann1.7HHZ6C	1.87672	2.47829e-06
arahy.Tifrunner.gnm1.ann1.7AH9CA	-1.92567	1.3876e-06		arahy.Tifrunner.gnm1.ann1.9W4XT6	-3.13435	3.887e-06		arahy.Tifrunner.gnm1.ann1.8M4W4G	5.92773	1.46362e-17		arahy.Tifrunner.gnm1.ann1.7HP585	-1.86532	1.64225e-14
arahy.Tifrunner.gnm1.ann1.7AR2IQ	1.38887	0.010005		arahy.Tifrunner.gnm1.ann1.9WJ8JE	-1.81381	1.27392e-08		arahy.Tifrunner.gnm1.ann1.N0HV1Z	3.5895	1.50903e-17		arahy.Tifrunner.gnm1.ann1.7I17DW	1.65966	0.00111163
arahy.Tifrunner.gnm1.ann1.7AS0KG	-1.33381	0.00376066		arahy.Tifrunner.gnm1.ann1.9WQ7IH	-1.77978	1.00709e-07		arahy.Tifrunner.gnm1.ann1.HCI8A4	1.88484	1.53399e-17		arahy.Tifrunner.gnm1.ann1.7I49QA	-1.13859	7.30174e-08
arahy.Tifrunner.gnm1.ann1.7B2ZT1	-1.28051	0.000155119		arahy.Tifrunner.gnm1.ann1.9WS90R	1.12597	2.52728e-13		arahy.Tifrunner.gnm1.ann1.MR686J	2.19003	1.56209e-17		arahy.Tifrunner.gnm1.ann1.7IJ4L5	1.29557	0.0147163
arahy.Tifrunner.gnm1.ann1.7B48AK	-1.63871	7.08061e-05		arahy.Tifrunner.gnm1.ann1.9X7FSY	-1.21629	0.000996626		arahy.Tifrunner.gnm1.ann1.PREM4Z	2.83264	1.60095e-17		arahy.Tifrunner.gnm1.ann1.7IU5QR	1.92785	0.00687138
arahy.Tifrunner.gnm1.ann1.7B8RN4	-2.5605	4.17602e-15		arahy.Tifrunner.gnm1.ann1.9Y6YMV	1.21913	2.61476e-07		arahy.Tifrunner.gnm1.ann1.Y6Q3ES	1.64607	1.60299e-17		arahy.Tifrunner.gnm1.ann1.7IXS5T	-1.77553	1.52677e-18
arahy.Tifrunner.gnm1.ann1.7BG7FU	-1.22157	0.00966274		arahy.Tifrunner.gnm1.ann1.9Y7K4V	-1.60833	5.36111e-18		arahy.Tifrunner.gnm1.ann1.A77B5H	-1.50478	1.63293e-17		arahy.Tifrunner.gnm1.ann1.7J37F0	2.55748	0.000114775
arahy.Tifrunner.gnm1.ann1.7BKA07	-1.08807	0.00236377		arahy.Tifrunner.gnm1.ann1.9YJ8T1	-1.89214	4.84733e-19		arahy.Tifrunner.gnm1.ann1.W3TKLZ	5.61549	1.65468e-17		arahy.Tifrunner.gnm1.ann1.7J5ZWH	-1.66069	7.87835e-09
arahy.Tifrunner.gnm1.ann1.7C4JLW	-2.24937	6.4259e-07		arahy.Tifrunner.gnm1.ann1.9YR5UX	1.07371	2.81215e-06		arahy.Tifrunner.gnm1.ann1.RG9KNZ	-2.53171	1.65919e-17		arahy.Tifrunner.gnm1.ann1.7J68PP	-1.02384	1.34863e-12
arahy.Tifrunner.gnm1.ann1.7CE3AS	-2.12376	4.18532e-07		arahy.Tifrunner.gnm1.ann1.9Z13IR	-3.11631	1.64807e-09		arahy.Tifrunner.gnm1.ann1.V88TU5	-1.34956	1.68029e-17		arahy.Tifrunner.gnm1.ann1.7JI950	3.61335	2.5436e-50
arahy.Tifrunner.gnm1.ann1.7CE8CA	-1.00768	0.00406659		arahy.Tifrunner.gnm1.ann1.9Z2GEU	1.19631	9.78899e-05		arahy.Tifrunner.gnm1.ann1.3V3Z1H	-1.26647	1.69114e-17		arahy.Tifrunner.gnm1.ann1.7JUV22	-2.63563	0.000275467
arahy.Tifrunner.gnm1.ann1.7CP98C	1.42464	1.89052e-08		arahy.Tifrunner.gnm1.ann1.9Z75Y4	1.09343	7.95482e-06		arahy.Tifrunner.gnm1.ann1.S6C4RP	1.55476	1.76667e-17		arahy.Tifrunner.gnm1.ann1.7K0XBP	1.51162	0.0123183
arahy.Tifrunner.gnm1.ann1.7CSR8W	-3.48442	9.3305e-21		arahy.Tifrunner.gnm1.ann1.9ZBL16	1.72785	9.38777e-07		arahy.Tifrunner.gnm1.ann1.99WGGU	1.34336	1.8543e-17		arahy.Tifrunner.gnm1.ann1.7K6CNB	3.79236	6.48165e-08
arahy.Tifrunner.gnm1.ann1.7D414J	-3.38749	8.6659e-10		arahy.Tifrunner.gnm1.ann1.9ZTQ0N	4.44807	3.30868e-100		arahy.Tifrunner.gnm1.ann1.QVT58A	1.96203	1.86572e-17		arahy.Tifrunner.gnm1.ann1.7KA6PT	1.48584	6.19424e-29
arahy.Tifrunner.gnm1.ann1.7DDS65	-1.42138	0.00133421		arahy.Tifrunner.gnm1.ann1.A049RL	-1.91833	0.000778329		arahy.Tifrunner.gnm1.ann1.44LNHN	1.94385	1.89381e-17		arahy.Tifrunner.gnm1.ann1.7KC9B9	1.47712	6.58119e-12
arahy.Tifrunner.gnm1.ann1.7DG5CM	-1.98669	8.926e-07		arahy.Tifrunner.gnm1.ann1.A0XZP2	-1.3324	4.07899e-06		arahy.Tifrunner.gnm1.ann1.PI3URC	5.08296	1.93181e-17		arahy.Tifrunner.gnm1.ann1.7KD434	1.5305	0.00654538
arahy.Tifrunner.gnm1.ann1.7DG6XK	3.07115	2.19696e-05		arahy.Tifrunner.gnm1.ann1.A1DKIN	-1.99692	9.64391e-07		arahy.Tifrunner.gnm1.ann1.ZP95F7	-2.55165	1.97321e-17		arahy.Tifrunner.gnm1.ann1.7KFD97	1.65629	1.60952e-09
arahy.Tifrunner.gnm1.ann1.7DV1VQ	-2.35703	1.50304e-06		arahy.Tifrunner.gnm1.ann1.A1G5N1	-1.05543	1.76116e-05		arahy.Tifrunner.gnm1.ann1.WH6N3S	2.77073	1.98712e-17		arahy.Tifrunner.gnm1.ann1.7KI1S0	1.44995	7.88317e-25
arahy.Tifrunner.gnm1.ann1.7DZV4F	-4.58168	1.53586e-08		arahy.Tifrunner.gnm1.ann1.A1M8SQ	-1.18232	1.08811e-06		arahy.Tifrunner.gnm1.ann1.W25JQA	1.61719	2.0283e-17		arahy.Tifrunner.gnm1.ann1.7L0VU8	1.78499	2.43866e-14
arahy.Tifrunner.gnm1.ann1.7E2TSQ	-2.15256	1.55057e-08		arahy.Tifrunner.gnm1.ann1.A1MPI5	1.3145	1.46751e-28		arahy.Tifrunner.gnm1.ann1.550C4N	-1.69396	2.06381e-17		arahy.Tifrunner.gnm1.ann1.7L21K7	-2.72263	3.57425e-32
arahy.Tifrunner.gnm1.ann1.7E3CAD	1.50844	0.00138798		arahy.Tifrunner.gnm1.ann1.A1MQRB	-1.72342	6.28483e-07		arahy.Tifrunner.gnm1.ann1.S0TT2Y	2.12389	2.08293e-17		arahy.Tifrunner.gnm1.ann1.7LFC8T	1.1936	0.0036936
arahy.Tifrunner.gnm1.ann1.7E5NA9	-2.45839	3.04022e-13		arahy.Tifrunner.gnm1.ann1.A1PCUJ	-1.84211	4.92313e-05		arahy.Tifrunner.gnm1.ann1.P4WXL8	2.59512	2.32694e-17		arahy.Tifrunner.gnm1.ann1.7LNN3Z	2.25933	3.65039e-14
arahy.Tifrunner.gnm1.ann1.7E6QIB	-1.28203	0.00307596		arahy.Tifrunner.gnm1.ann1.A1RKNK	7.17885	2.40006e-39		arahy.Tifrunner.gnm1.ann1.A6GK0Q	-1.98026	2.33419e-17		arahy.Tifrunner.gnm1.ann1.7M2AWM	3.06112	3.42547e-113
arahy.Tifrunner.gnm1.ann1.7EB76Z	1.25853	7.42417e-07		arahy.Tifrunner.gnm1.ann1.A22IES	-1.93442	0.000455601		arahy.Tifrunner.gnm1.ann1.GR4ZGT	5.02612	2.34261e-17		arahy.Tifrunner.gnm1.ann1.7M6195	-1.31147	8.37587e-07
arahy.Tifrunner.gnm1.ann1.7EIM6C	-2.2383	0.00125728		arahy.Tifrunner.gnm1.ann1.A24RK9	-1.03353	0.00134369		arahy.Tifrunner.gnm1.ann1.CAI5H8	2.08567	2.35385e-17		arahy.Tifrunner.gnm1.ann1.7N3YT7	-1.21048	0.00780312
arahy.Tifrunner.gnm1.ann1.7F477P	1.45817	0.00162128		arahy.Tifrunner.gnm1.ann1.A29QFV	1.56701	1.64561e-08		arahy.Tifrunner.gnm1.ann1.2Z5Q4T	2.05637	2.35966e-17		arahy.Tifrunner.gnm1.ann1.7N98ZI	1.44513	1.57396e-07
arahy.Tifrunner.gnm1.ann1.7G3YLK	1.85148	4.66257e-19		arahy.Tifrunner.gnm1.ann1.A2E6KE	-1.48483	0.000140664		arahy.Tifrunner.gnm1.ann1.QXF0XV	-2.25117	2.36514e-17		arahy.Tifrunner.gnm1.ann1.7NBA20	1.5971	1.22836e-07
arahy.Tifrunner.gnm1.ann1.7GI6UN	-4.37713	4.8777e-09		arahy.Tifrunner.gnm1.ann1.A2IS88	1.26686	1.89307e-06		arahy.Tifrunner.gnm1.ann1.X9JCVK	5.89319	2.40615e-17		arahy.Tifrunner.gnm1.ann1.7NEP3X	-1.24826	0.0144118
arahy.Tifrunner.gnm1.ann1.7GR0QN	-1.49658	1.93976e-10		arahy.Tifrunner.gnm1.ann1.A2UBGC	-2.09746	6.32089e-20		arahy.Tifrunner.gnm1.ann1.WH0DJX	4.43679	2.40954e-17		arahy.Tifrunner.gnm1.ann1.7NTE19	3.44278	1.44731e-06
arahy.Tifrunner.gnm1.ann1.7GR9X4	1.14993	0.00720088		arahy.Tifrunner.gnm1.ann1.A2UKNP	-1.92358	2.5463e-05		arahy.Tifrunner.gnm1.ann1.KFH0Q4	1.6559	2.41756e-17		arahy.Tifrunner.gnm1.ann1.7P2G6T	1.54531	5.2751e-12
arahy.Tifrunner.gnm1.ann1.7GY2ZZ	1.34683	0.00177772		arahy.Tifrunner.gnm1.ann1.A2V3CL	-2.12678	0.000231667		arahy.Tifrunner.gnm1.ann1.DAK0DB	-1.58416	2.42201e-17		arahy.Tifrunner.gnm1.ann1.7P4FH0	2.30825	1.26518e-43
arahy.Tifrunner.gnm1.ann1.7HFF48	2.48415	8.61784e-12		arahy.Tifrunner.gnm1.ann1.A39QJ2	1.38435	0.00596203		arahy.Tifrunner.gnm1.ann1.J88C4R	-3.44074	2.43117e-17		arahy.Tifrunner.gnm1.ann1.7P630Y	-3.30202	1.16796e-22
arahy.Tifrunner.gnm1.ann1.7I08U9	1.06488	0.00220443		arahy.Tifrunner.gnm1.ann1.A3CFJS	-1.15203	0.00123881		arahy.Tifrunner.gnm1.ann1.4IR4XJ	2.22793	2.45912e-17		arahy.Tifrunner.gnm1.ann1.7PFL6Q	-1.43219	0.000220999
arahy.Tifrunner.gnm1.ann1.7I1NPB	-1.55677	0.0025709		arahy.Tifrunner.gnm1.ann1.A3L5K6	-2.18101	3.6974e-05		arahy.Tifrunner.gnm1.ann1.04D7UL	-3.61496	2.5568e-17		arahy.Tifrunner.gnm1.ann1.7PS9BN	1.49048	0.000355525
arahy.Tifrunner.gnm1.ann1.7I3JKH	-1.24298	0.000787948		arahy.Tifrunner.gnm1.ann1.A3RAT4	-1.80037	0.00836661		arahy.Tifrunner.gnm1.ann1.NYGD4Z	2.45414	2.58307e-17		arahy.Tifrunner.gnm1.ann1.7PV95K	4.49296	3.65889e-11
arahy.Tifrunner.gnm1.ann1.7I5RUK	-1.77847	0.000100766		arahy.Tifrunner.gnm1.ann1.A3ULYL	1.71694	4.52696e-05		arahy.Tifrunner.gnm1.ann1.NK6UX8	1.57409	2.61726e-17		arahy.Tifrunner.gnm1.ann1.7Q54VN	1.00714	8.36996e-11
arahy.Tifrunner.gnm1.ann1.7I6HEI	-1.22059	0.000716109		arahy.Tifrunner.gnm1.ann1.A42YA2	1.09926	0.00843313		arahy.Tifrunner.gnm1.ann1.SCN40X	1.57968	2.70539e-17		arahy.Tifrunner.gnm1.ann1.7QB2HQ	2.69544	2.0402e-20
arahy.Tifrunner.gnm1.ann1.7IIA7U	2.19026	3.17277e-30		arahy.Tifrunner.gnm1.ann1.A4439I	1.02542	3.19635e-05		arahy.Tifrunner.gnm1.ann1.5C9IB2	2.54788	2.77342e-17		arahy.Tifrunner.gnm1.ann1.7QC42K	1.10752	3.55225e-05
arahy.Tifrunner.gnm1.ann1.7IXS5T	-1.49817	0.000233538		arahy.Tifrunner.gnm1.ann1.A4AUQP	-1.02924	0.00236082		arahy.Tifrunner.gnm1.ann1.KA44CE	1.96718	2.80498e-17		arahy.Tifrunner.gnm1.ann1.7QC79Z	-1.75845	5.17874e-18
arahy.Tifrunner.gnm1.ann1.7IYA67	2.08153	8.06183e-15		arahy.Tifrunner.gnm1.ann1.A4GLFY	-2.24841	2.72643e-07		arahy.Tifrunner.gnm1.ann1.GJ97DW	2.40497	2.84411e-17		arahy.Tifrunner.gnm1.ann1.7QL5S6	-1.3694	5.72506e-10
arahy.Tifrunner.gnm1.ann1.7J0RKL	-1.60707	5.11698e-05		arahy.Tifrunner.gnm1.ann1.A5253D	-1.44312	3.76953e-08		arahy.Tifrunner.gnm1.ann1.ZXK4R3	5.85251	2.88157e-17		arahy.Tifrunner.gnm1.ann1.7R7017	-2.92995	1.26049e-40
arahy.Tifrunner.gnm1.ann1.7J3SUQ	-3.05958	1.47071e-24		arahy.Tifrunner.gnm1.ann1.A58C4F	-1.22375	0.000512317		arahy.Tifrunner.gnm1.ann1.B2DFDY	2.10933	2.90658e-17		arahy.Tifrunner.gnm1.ann1.7R7AHR	2.04532	3.14509e-05
arahy.Tifrunner.gnm1.ann1.7J68PP	-1.90469	0.00917016		arahy.Tifrunner.gnm1.ann1.A5JIR8	-1.59804	5.98741e-06		arahy.Tifrunner.gnm1.ann1.JM0DSQ	-1.23598	2.98293e-17		arahy.Tifrunner.gnm1.ann1.7R7ZXN	-1.23795	0.000708448
arahy.Tifrunner.gnm1.ann1.7J6TQU	-1.16708	0.000467934		arahy.Tifrunner.gnm1.ann1.A5KHVE	2.19183	0.00131324		arahy.Tifrunner.gnm1.ann1.40B6EU	2.05636	3.13901e-17		arahy.Tifrunner.gnm1.ann1.7RG4KL	1.63106	1.9772e-27
arahy.Tifrunner.gnm1.ann1.7JI950	7.5147	1.9702e-63		arahy.Tifrunner.gnm1.ann1.A5SP47	1.98846	0.000347709		arahy.Tifrunner.gnm1.ann1.CJXR2J	-2.24933	3.24583e-17		arahy.Tifrunner.gnm1.ann1.7RH2JF	2.09374	0.00381337
arahy.Tifrunner.gnm1.ann1.7JS8RB	-2.31233	0.00718066		arahy.Tifrunner.gnm1.ann1.A60648	-3.38403	2.28834e-07		arahy.Tifrunner.gnm1.ann1.076XKT	-1.47223	3.27161e-17		arahy.Tifrunner.gnm1.ann1.7S0877	3.55759	2.66915e-40
arahy.Tifrunner.gnm1.ann1.7JY60E	3.64234	5.70009e-38		arahy.Tifrunner.gnm1.ann1.A6HILS	-1.89209	6.94691e-14		arahy.Tifrunner.gnm1.ann1.KE7AMS	1.18902	3.56166e-17		arahy.Tifrunner.gnm1.ann1.7S9HSP	1.10174	1.30386e-05
arahy.Tifrunner.gnm1.ann1.7KC9B9	2.2297	0.000111792		arahy.Tifrunner.gnm1.ann1.A6MVZL	-1.10745	3.74643e-10		arahy.Tifrunner.gnm1.ann1.MQM99M	-1.88424	3.56258e-17		arahy.Tifrunner.gnm1.ann1.7SA24Y	-1.20076	9.11125e-06
arahy.Tifrunner.gnm1.ann1.7KI1S0	1.6495	2.91579e-08		arahy.Tifrunner.gnm1.ann1.A6P7Y5	1.57098	2.08676e-14		arahy.Tifrunner.gnm1.ann1.ME1Y07	2.83396	3.72005e-17		arahy.Tifrunner.gnm1.ann1.7SA5TE	1.29014	0.00262175
arahy.Tifrunner.gnm1.ann1.7L0XWM	1.91473	0.00681169		arahy.Tifrunner.gnm1.ann1.A6TYH4	-1.80775	0.00103268		arahy.Tifrunner.gnm1.ann1.CD5B6Y	3.94732	3.89314e-17		arahy.Tifrunner.gnm1.ann1.7SJ9JV	1.02015	0.000104448
arahy.Tifrunner.gnm1.ann1.7L21K7	-2.28888	2.17862e-07		arahy.Tifrunner.gnm1.ann1.A7JCH7	-2.13481	0.00170701		arahy.Tifrunner.gnm1.ann1.AVGZ9D	4.38374	3.9187e-17		arahy.Tifrunner.gnm1.ann1.7SV4PL	1.01202	2.53984e-16
arahy.Tifrunner.gnm1.ann1.7L70E7	-1.44645	0.00385247		arahy.Tifrunner.gnm1.ann1.A7PA2P	-2.65462	4.72652e-05		arahy.Tifrunner.gnm1.ann1.34AD6Z	2.01029	3.97591e-17		arahy.Tifrunner.gnm1.ann1.7SV8ZX	2.02653	1.33327e-07
arahy.Tifrunner.gnm1.ann1.7LA68K	4.30276	1.0435e-17		arahy.Tifrunner.gnm1.ann1.A7PU6D	-1.52237	3.27883e-05		arahy.Tifrunner.gnm1.ann1.ZNQH18	3.03699	4.02357e-17		arahy.Tifrunner.gnm1.ann1.7T7DN5	1.03015	0.000502079
arahy.Tifrunner.gnm1.ann1.7LF488	-3.23314	6.77249e-05		arahy.Tifrunner.gnm1.ann1.A86CS8	-1.93581	9.32903e-07		arahy.Tifrunner.gnm1.ann1.M26H9J	-1.63252	4.22206e-17		arahy.Tifrunner.gnm1.ann1.7TG80C	-2.49412	0.000367528
arahy.Tifrunner.gnm1.ann1.7LX6SY	-2.05216	5.46593e-17		arahy.Tifrunner.gnm1.ann1.A8GULN	4.22622	6.44134e-11		arahy.Tifrunner.gnm1.ann1.1G2CVV	2.22516	4.22302e-17		arahy.Tifrunner.gnm1.ann1.7TNK9R	2.17566	4.16713e-05
arahy.Tifrunner.gnm1.ann1.7M6195	-2.05438	1.01955e-06		arahy.Tifrunner.gnm1.ann1.A8JJ1G	-1.22606	2.01458e-05		arahy.Tifrunner.gnm1.ann1.5AIV52	3.79343	4.27777e-17		arahy.Tifrunner.gnm1.ann1.7TQ80F	2.10391	0.00133562
arahy.Tifrunner.gnm1.ann1.7MM49L	1.78009	8.76148e-10		arahy.Tifrunner.gnm1.ann1.A8VW0N	-1.6083	4.41161e-09		arahy.Tifrunner.gnm1.ann1.R2BN40	2.58787	4.38551e-17		arahy.Tifrunner.gnm1.ann1.7TU5G5	-1.70871	0.00446067
arahy.Tifrunner.gnm1.ann1.7MRR40	-1.86405	0.00397615		arahy.Tifrunner.gnm1.ann1.A8WRUN	1.57198	2.06034e-18		arahy.Tifrunner.gnm1.ann1.J6K2KY	4.99836	4.41912e-17		arahy.Tifrunner.gnm1.ann1.7U4PBQ	-1.45587	2.13416e-07
arahy.Tifrunner.gnm1.ann1.7MW9BK	1.18906	0.00394831		arahy.Tifrunner.gnm1.ann1.A8YTMR	2.64813	2.01505e-20		arahy.Tifrunner.gnm1.ann1.I1DE2P	1.53987	4.52019e-17		arahy.Tifrunner.gnm1.ann1.7U68N5	1.5332	0.000109436
arahy.Tifrunner.gnm1.ann1.7MZS4M	-1.50852	8.3221e-05		arahy.Tifrunner.gnm1.ann1.A977GK	4.10524	2.31516e-35		arahy.Tifrunner.gnm1.ann1.P70YKE	-1.41598	4.63141e-17		arahy.Tifrunner.gnm1.ann1.7U6XXD	-1.37764	1.10904e-23
arahy.Tifrunner.gnm1.ann1.7N3YT7	-1.40169	5.65463e-09		arahy.Tifrunner.gnm1.ann1.A9G6ZW	-1.84586	1.58805e-06		arahy.Tifrunner.gnm1.ann1.4R9DEN	1.36775	4.64656e-17		arahy.Tifrunner.gnm1.ann1.7U9B70	-1.13177	0.000107496
arahy.Tifrunner.gnm1.ann1.7N776Q	-1.5113	0.00340083		arahy.Tifrunner.gnm1.ann1.A9N57E	-1.86478	0.00188408		arahy.Tifrunner.gnm1.ann1.2C1UIX	-4.36699	4.64703e-17		arahy.Tifrunner.gnm1.ann1.7UA4HL	2.35091	0.000234381
arahy.Tifrunner.gnm1.ann1.7NA3QC	2.1096	1.84718e-07		arahy.Tifrunner.gnm1.ann1.A9XG53	-1.53203	0.00537964		arahy.Tifrunner.gnm1.ann1.YWH2YP	5.63007	4.66249e-17		arahy.Tifrunner.gnm1.ann1.7US5GV	2.58495	2.50476e-17
arahy.Tifrunner.gnm1.ann1.7NC073	-1.24288	3.24547e-05		arahy.Tifrunner.gnm1.ann1.A9ZIJT	-1.49314	0.0017327		arahy.Tifrunner.gnm1.ann1.7BG7FU	5.843	4.86065e-17		arahy.Tifrunner.gnm1.ann1.7V9HWT	1.04489	2.40915e-05
arahy.Tifrunner.gnm1.ann1.7NQA48	-2.76421	8.9266e-08		arahy.Tifrunner.gnm1.ann1.AA4TUV	-1.85953	0.000174589		arahy.Tifrunner.gnm1.ann1.WB0D1L	-1.86893	4.92704e-17		arahy.Tifrunner.gnm1.ann1.7VB4VZ	2.81503	1.34343e-24
arahy.Tifrunner.gnm1.ann1.7NUW0V	1.27493	0.00184878		arahy.Tifrunner.gnm1.ann1.AAI0ZL	1.94956	0.00385831		arahy.Tifrunner.gnm1.ann1.XPP88F	-1.63092	4.9624e-17		arahy.Tifrunner.gnm1.ann1.7VBV74	1.60354	0.000220647
arahy.Tifrunner.gnm1.ann1.7NXA6B	-3.41929	4.61155e-06		arahy.Tifrunner.gnm1.ann1.AAI9J8	1.09816	3.83327e-06		arahy.Tifrunner.gnm1.ann1.3HNX76	1.68498	5.04468e-17		arahy.Tifrunner.gnm1.ann1.7VN4CN	-1.10424	1.30794e-08
arahy.Tifrunner.gnm1.ann1.7P4FH0	-2.5794	6.05811e-07		arahy.Tifrunner.gnm1.ann1.AAP527	-1.85707	1.98851e-12		arahy.Tifrunner.gnm1.ann1.76ZR72	2.76897	5.07394e-17		arahy.Tifrunner.gnm1.ann1.7VP81J	1.00783	0.000209605
arahy.Tifrunner.gnm1.ann1.7P5JVV	-3.83033	5.5484e-21		arahy.Tifrunner.gnm1.ann1.AB3H6U	-1.09922	8.80468e-10		arahy.Tifrunner.gnm1.ann1.KRJ4S2	-1.7984	5.36145e-17		arahy.Tifrunner.gnm1.ann1.7W3XT8	-1.01012	5.17978e-07
arahy.Tifrunner.gnm1.ann1.7PT1R0	1.50936	0.000557751		arahy.Tifrunner.gnm1.ann1.ABBA5Z	2.59144	3.61754e-11		arahy.Tifrunner.gnm1.ann1.HQ0LT6	-1.81143	5.4754e-17		arahy.Tifrunner.gnm1.ann1.7W4W3Z	1.93079	1.22829e-11
arahy.Tifrunner.gnm1.ann1.7PU9A6	1.4907	0.00188317		arahy.Tifrunner.gnm1.ann1.AC3QCD	2.23901	1.15958e-13		arahy.Tifrunner.gnm1.ann1.AM4HSV	1.18401	5.51012e-17		arahy.Tifrunner.gnm1.ann1.7WJT5G	2.56318	1.78738e-49
arahy.Tifrunner.gnm1.ann1.7Q54VN	-2.62714	1.12768e-07		arahy.Tifrunner.gnm1.ann1.AC77RP	1.60829	3.50697e-22		arahy.Tifrunner.gnm1.ann1.1W4SSV	1.81969	5.69839e-17		arahy.Tifrunner.gnm1.ann1.7WNE5R	2.92913	4.98057e-05
arahy.Tifrunner.gnm1.ann1.7QAB43	2.94845	0.000584616		arahy.Tifrunner.gnm1.ann1.ACQ7NG	1.24987	1.70136e-11		arahy.Tifrunner.gnm1.ann1.N9G1J6	2.04021	5.84859e-17		arahy.Tifrunner.gnm1.ann1.7WR3XG	1.74058	4.16418e-09
arahy.Tifrunner.gnm1.ann1.7QB2HQ	4.47482	4.25562e-22		arahy.Tifrunner.gnm1.ann1.ACRB0G	-1.71358	5.52746e-07		arahy.Tifrunner.gnm1.ann1.V703XR	1.11791	6.02377e-17		arahy.Tifrunner.gnm1.ann1.7WV7S8	2.11354	1.38803e-10
arahy.Tifrunner.gnm1.ann1.7QQU10	-1.5107	2.42658e-06		arahy.Tifrunner.gnm1.ann1.ADC2ZV	-1.64942	1.52816e-05		arahy.Tifrunner.gnm1.ann1.DN7S30	1.79897	6.04699e-17		arahy.Tifrunner.gnm1.ann1.7X145I	2.85695	2.80186e-09
arahy.Tifrunner.gnm1.ann1.7QY6I1	1.54299	0.00239225		arahy.Tifrunner.gnm1.ann1.ADJX87	-2.65483	2.28363e-05		arahy.Tifrunner.gnm1.ann1.HI2JIU	1.71403	6.10459e-17		arahy.Tifrunner.gnm1.ann1.7X1CID	-1.12169	0.0154585
arahy.Tifrunner.gnm1.ann1.7R6UVA	1.4877	0.00259532		arahy.Tifrunner.gnm1.ann1.AEJS5W	-1.95677	6.53837e-09		arahy.Tifrunner.gnm1.ann1.FI2WQ3	1.79946	6.12241e-17		arahy.Tifrunner.gnm1.ann1.7X1NZD	1.62844	4.8675e-37
arahy.Tifrunner.gnm1.ann1.7R86JN	-2.44759	3.68678e-11		arahy.Tifrunner.gnm1.ann1.AF8ALP	-1.33732	0.00169983		arahy.Tifrunner.gnm1.ann1.JA3FRH	3.99842	6.15077e-17		arahy.Tifrunner.gnm1.ann1.7X7550	2.0859	5.31789e-06
arahy.Tifrunner.gnm1.ann1.7RJD9X	-2.28161	2.70089e-15		arahy.Tifrunner.gnm1.ann1.AFR4D1	-1.00549	0.00235208		arahy.Tifrunner.gnm1.ann1.RHV89N	3.64349	6.40147e-17		arahy.Tifrunner.gnm1.ann1.7Y2C76	1.24987	3.35565e-14
arahy.Tifrunner.gnm1.ann1.7RK78I	2.35476	0.000144103		arahy.Tifrunner.gnm1.ann1.AFZN0R	-2.17267	3.83677e-13		arahy.Tifrunner.gnm1.ann1.DWP65P	-1.38012	6.40782e-17		arahy.Tifrunner.gnm1.ann1.7Y8ZYU	3.51899	3.87459e-28
arahy.Tifrunner.gnm1.ann1.7RM2L3	-2.44064	8.75606e-12		arahy.Tifrunner.gnm1.ann1.AG78T7	-2.7294	4.8446e-07		arahy.Tifrunner.gnm1.ann1.M9SN56	-1.18627	6.41732e-17		arahy.Tifrunner.gnm1.ann1.7YQ2TW	1.31169	1.09043e-11
arahy.Tifrunner.gnm1.ann1.7RV37R	2.88206	0.000784659		arahy.Tifrunner.gnm1.ann1.AGD9YF	2.19328	2.95623e-14		arahy.Tifrunner.gnm1.ann1.D788HE	2.19285	6.43744e-17		arahy.Tifrunner.gnm1.ann1.7YSS56	-1.22592	6.67628e-07
arahy.Tifrunner.gnm1.ann1.7S9A5A	1.8892	0.0055427		arahy.Tifrunner.gnm1.ann1.AGM2GS	-1.09034	1.40891e-12		arahy.Tifrunner.gnm1.ann1.P5FIKQ	5.90316	6.71108e-17		arahy.Tifrunner.gnm1.ann1.7Z06EP	5.82668	1.64073e-22
arahy.Tifrunner.gnm1.ann1.7S9HSP	3.46912	8.32914e-29		arahy.Tifrunner.gnm1.ann1.AH11HU	1.03238	0.00865962		arahy.Tifrunner.gnm1.ann1.84ERS5	-2.53882	6.76436e-17		arahy.Tifrunner.gnm1.ann1.7Z1UPL	-1.23963	4.22814e-06
arahy.Tifrunner.gnm1.ann1.7SA24Y	-2.75017	0.00139914		arahy.Tifrunner.gnm1.ann1.AHLX63	1.60905	0.000847443		arahy.Tifrunner.gnm1.ann1.C0IST4	4.22115	6.78294e-17		arahy.Tifrunner.gnm1.ann1.7Z45GE	1.37775	3.91346e-13
arahy.Tifrunner.gnm1.ann1.7SJ9JV	4.46778	1.67144e-12		arahy.Tifrunner.gnm1.ann1.AHW3IA	-3.2222	1.80984e-27		arahy.Tifrunner.gnm1.ann1.SM0BS0	2.32766	6.95357e-17		arahy.Tifrunner.gnm1.ann1.7ZK5QJ	1.41828	0.000130182
arahy.Tifrunner.gnm1.ann1.7T8Q8E	-1.34134	3.06243e-05		arahy.Tifrunner.gnm1.ann1.AI0BYL	-1.9826	9.2402e-05		arahy.Tifrunner.gnm1.ann1.BK36SG	2.20606	7.07259e-17		arahy.Tifrunner.gnm1.ann1.7ZK9KC	-2.07036	0.000119482
arahy.Tifrunner.gnm1.ann1.7TNK9R	2.85902	2.44362e-06		arahy.Tifrunner.gnm1.ann1.AI1DXZ	1.06664	0.00955759		arahy.Tifrunner.gnm1.ann1.59WLWN	-3.33534	7.11337e-17		arahy.Tifrunner.gnm1.ann1.7ZZ76P	1.34153	2.4966e-08
arahy.Tifrunner.gnm1.ann1.7TQ80F	2.38537	1.63293e-05		arahy.Tifrunner.gnm1.ann1.AI24NX	-1.05039	5.5761e-14		arahy.Tifrunner.gnm1.ann1.FSAY7I	-1.81827	7.27075e-17		arahy.Tifrunner.gnm1.ann1.800HVB	1.54773	0.000690945
arahy.Tifrunner.gnm1.ann1.7TR677	-2.22528	8.61777e-05		arahy.Tifrunner.gnm1.ann1.AI2V23	-1.65131	1.85589e-12		arahy.Tifrunner.gnm1.ann1.DP0G5T	3.27834	7.26728e-17		arahy.Tifrunner.gnm1.ann1.805HV8	-1.96834	8.2613e-74
arahy.Tifrunner.gnm1.ann1.7TU5G5	-1.5632	0.00342615		arahy.Tifrunner.gnm1.ann1.AI33FF	-1.06571	0.00584832		arahy.Tifrunner.gnm1.ann1.MT91AM	-1.36493	7.28972e-17		arahy.Tifrunner.gnm1.ann1.80DJ2E	2.80028	8.88197e-05
arahy.Tifrunner.gnm1.ann1.7U0T6N	-1.05051	0.00321612		arahy.Tifrunner.gnm1.ann1.AIAB9F	-1.45157	5.11993e-08		arahy.Tifrunner.gnm1.ann1.T958MW	-2.74867	7.35921e-17		arahy.Tifrunner.gnm1.ann1.80EA2A	1.21686	0.000124232
arahy.Tifrunner.gnm1.ann1.7U2XF6	2.93536	0.000616273		arahy.Tifrunner.gnm1.ann1.AIN499	2.44466	5.23187e-39		arahy.Tifrunner.gnm1.ann1.HF22WU	-1.60612	7.65243e-17		arahy.Tifrunner.gnm1.ann1.80FEVW	2.36011	1.06347e-11
arahy.Tifrunner.gnm1.ann1.7U9LX7	1.39305	2.54853e-11		arahy.Tifrunner.gnm1.ann1.AINH12	2.09447	4.76854e-19		arahy.Tifrunner.gnm1.ann1.Z95P5D	4.4431	7.76817e-17		arahy.Tifrunner.gnm1.ann1.80FISQ	3.59982	3.64734e-11
arahy.Tifrunner.gnm1.ann1.7UA4HL	-1.88917	5.57772e-07		arahy.Tifrunner.gnm1.ann1.AIU2XW	-1.45346	1.2112e-05		arahy.Tifrunner.gnm1.ann1.R8L9DA	-1.5781	7.98584e-17		arahy.Tifrunner.gnm1.ann1.80ML42	3.12511	6.37062e-14
arahy.Tifrunner.gnm1.ann1.7US8C9	-1.04974	0.000959987		arahy.Tifrunner.gnm1.ann1.AIUA8N	1.32783	1.89052e-07		arahy.Tifrunner.gnm1.ann1.0Q5BJB	5.85472	8.02139e-17		arahy.Tifrunner.gnm1.ann1.80WNUL	-1.26911	1.47623e-08
arahy.Tifrunner.gnm1.ann1.7UXB07	1.51401	6.10495e-09		arahy.Tifrunner.gnm1.ann1.AIWL54	-1.68818	0.00112167		arahy.Tifrunner.gnm1.ann1.454AC4	2.52839	8.12351e-17		arahy.Tifrunner.gnm1.ann1.80WT98	-1.19143	3.07553e-07
arahy.Tifrunner.gnm1.ann1.7VN4CN	-2.62147	3.22124e-11		arahy.Tifrunner.gnm1.ann1.AJNB5J	-1.98289	0.00157545		arahy.Tifrunner.gnm1.ann1.XS8ZHY	-4.5763	8.14543e-17		arahy.Tifrunner.gnm1.ann1.8138Y0	2.0016	2.52846e-05
arahy.Tifrunner.gnm1.ann1.7VQ11G	-2.4903	0.00011315		arahy.Tifrunner.gnm1.ann1.AK0AS1	-2.56638	2.07624e-05		arahy.Tifrunner.gnm1.ann1.MQL26I	5.82008	8.2337e-17		arahy.Tifrunner.gnm1.ann1.81BSC2	-1.08611	1.50027e-05
arahy.Tifrunner.gnm1.ann1.7VTX70	-1.56832	0.000165028		arahy.Tifrunner.gnm1.ann1.AK4T3E	1.15495	1.13091e-06		arahy.Tifrunner.gnm1.ann1.WQZ5HT	-1.19878	8.56726e-17		arahy.Tifrunner.gnm1.ann1.81H9V0	2.59452	9.36557e-16
arahy.Tifrunner.gnm1.ann1.7VWR4R	1.05544	0.0018289		arahy.Tifrunner.gnm1.ann1.AKBJ55	-1.27937	0.000234328		arahy.Tifrunner.gnm1.ann1.L9K6IL	-1.42961	8.64371e-17		arahy.Tifrunner.gnm1.ann1.81VLYB	4.14196	4.16909e-128
arahy.Tifrunner.gnm1.ann1.7VY84B	-1.04104	0.000179414		arahy.Tifrunner.gnm1.ann1.AKPI0I	1.319	5.55946e-16		arahy.Tifrunner.gnm1.ann1.82KWKE	-2.26771	8.73895e-17		arahy.Tifrunner.gnm1.ann1.81YA9Y	1.26773	8.10237e-06
arahy.Tifrunner.gnm1.ann1.7W2D79	-1.71872	5.77463e-08		arahy.Tifrunner.gnm1.ann1.AL0P5K	1.85364	1.09808e-06		arahy.Tifrunner.gnm1.ann1.D6UD48	1.69185	8.77497e-17		arahy.Tifrunner.gnm1.ann1.81Z5PH	1.09008	1.27106e-05
arahy.Tifrunner.gnm1.ann1.7WR3XG	2.10924	5.72137e-11		arahy.Tifrunner.gnm1.ann1.AL1RZL	-2.13168	4.64277e-12		arahy.Tifrunner.gnm1.ann1.4UE924	-1.86424	8.92607e-17		arahy.Tifrunner.gnm1.ann1.825X9M	-1.27037	1.0794e-05
arahy.Tifrunner.gnm1.ann1.7WV7S8	-1.16363	0.00116201		arahy.Tifrunner.gnm1.ann1.AL1Y46	-1.48146	1.06438e-06		arahy.Tifrunner.gnm1.ann1.JZ8XUN	-2.0909	9.01859e-17		arahy.Tifrunner.gnm1.ann1.828D94	-1.4706	0.000579647
arahy.Tifrunner.gnm1.ann1.7X0NJW	-1.25315	6.12601e-07		arahy.Tifrunner.gnm1.ann1.ALBM4S	-1.69847	0.00199708		arahy.Tifrunner.gnm1.ann1.DAV6SS	-2.57141	9.09961e-17		arahy.Tifrunner.gnm1.ann1.82EEBY	1.14768	8.46885e-11
arahy.Tifrunner.gnm1.ann1.7X1NZD	-1.32712	1.0483e-09		arahy.Tifrunner.gnm1.ann1.ALH9BA	-1.31544	0.0011239		arahy.Tifrunner.gnm1.ann1.GL9Q07	2.68288	9.09671e-17		arahy.Tifrunner.gnm1.ann1.82G0WN	1.56954	2.60516e-06
arahy.Tifrunner.gnm1.ann1.7X1X2Z	-1.47503	4.24345e-10		arahy.Tifrunner.gnm1.ann1.ALL5TI	1.08278	0.0013991		arahy.Tifrunner.gnm1.ann1.VFF8LW	3.27418	9.2745e-17		arahy.Tifrunner.gnm1.ann1.82KWKE	-2.92771	2.39189e-23
arahy.Tifrunner.gnm1.ann1.7X4FVF	1.22986	0.00114156		arahy.Tifrunner.gnm1.ann1.AMG8UC	-1.18632	0.000143825		arahy.Tifrunner.gnm1.ann1.6BH6U4	-2.18455	9.37072e-17		arahy.Tifrunner.gnm1.ann1.82QS9R	-1.03213	7.12917e-05
arahy.Tifrunner.gnm1.ann1.7X608M	1.20456	3.01352e-06		arahy.Tifrunner.gnm1.ann1.AN1CAJ	1.09301	8.32589e-09		arahy.Tifrunner.gnm1.ann1.QNY1I5	2.36639	9.49964e-17		arahy.Tifrunner.gnm1.ann1.82RE74	-3.8897	2.09277e-08
arahy.Tifrunner.gnm1.ann1.7XK49S	-2.83387	2.92413e-06		arahy.Tifrunner.gnm1.ann1.ANC9X6	-1.91988	0.000511507		arahy.Tifrunner.gnm1.ann1.A977GK	3.13458	9.49942e-17		arahy.Tifrunner.gnm1.ann1.830P15	2.23904	7.05845e-15
arahy.Tifrunner.gnm1.ann1.7XQH05	-2.50002	8.5943e-09		arahy.Tifrunner.gnm1.ann1.ANY7XW	-1.39794	4.01941e-08		arahy.Tifrunner.gnm1.ann1.ZF2ZKW	1.99695	9.6266e-17		arahy.Tifrunner.gnm1.ann1.8322VV	2.97279	1.27701e-19
arahy.Tifrunner.gnm1.ann1.7Y0VRH	-1.24904	0.000993616		arahy.Tifrunner.gnm1.ann1.AP71S7	1.0779	4.95737e-06		arahy.Tifrunner.gnm1.ann1.Q9AIC8	-1.40254	9.84343e-17		arahy.Tifrunner.gnm1.ann1.8393AT	4.91011	2.46699e-54
arahy.Tifrunner.gnm1.ann1.7Y2C76	1.19898	8.90134e-06		arahy.Tifrunner.gnm1.ann1.API64X	-2.26568	3.28246e-06		arahy.Tifrunner.gnm1.ann1.DF20BV	2.31683	9.85445e-17		arahy.Tifrunner.gnm1.ann1.83FN4T	1.949	1.03659e-05
arahy.Tifrunner.gnm1.ann1.7Y2UCU	-2.24106	0.00369528		arahy.Tifrunner.gnm1.ann1.APU27B	3.11994	4.05733e-06		arahy.Tifrunner.gnm1.ann1.01XFNB	1.9272	1.00166e-16		arahy.Tifrunner.gnm1.ann1.83H2DM	-3.38908	9.94665e-09
arahy.Tifrunner.gnm1.ann1.7Y8ZYU	3.73955	3.80454e-30		arahy.Tifrunner.gnm1.ann1.AQ1FTN	1.96479	1.12717e-06		arahy.Tifrunner.gnm1.ann1.HK0XZ1	1.11557	1.00759e-16		arahy.Tifrunner.gnm1.ann1.83Q2IT	-2.34427	4.08735e-17
arahy.Tifrunner.gnm1.ann1.7YIL9E	4.2417	2.47346e-15		arahy.Tifrunner.gnm1.ann1.AR01JJ	-1.12346	2.63254e-07		arahy.Tifrunner.gnm1.ann1.4FY7U3	5.08805	1.01229e-16		arahy.Tifrunner.gnm1.ann1.84B366	3.06064	1.87403e-05
arahy.Tifrunner.gnm1.ann1.7YIN5C	1.30943	0.00500639		arahy.Tifrunner.gnm1.ann1.AR9UNU	-1.56702	0.00181193		arahy.Tifrunner.gnm1.ann1.RKDW8Y	1.73305	1.02718e-16		arahy.Tifrunner.gnm1.ann1.84ERS5	-1.84946	0.000372181
arahy.Tifrunner.gnm1.ann1.7YQ2TW	1.71401	3.35558e-05		arahy.Tifrunner.gnm1.ann1.ARI0Y2	-1.53866	4.55632e-10		arahy.Tifrunner.gnm1.ann1.U5CYT6	1.33624	1.03568e-16		arahy.Tifrunner.gnm1.ann1.84FS6Z	-1.91883	9.49671e-06
arahy.Tifrunner.gnm1.ann1.7YS827	-7.39807	1.83584e-28		arahy.Tifrunner.gnm1.ann1.ARIR4Q	-1.04396	1.22043e-06		arahy.Tifrunner.gnm1.ann1.P8IBJY	-1.04369	1.08128e-16		arahy.Tifrunner.gnm1.ann1.84IRST	3.07802	7.23304e-19
arahy.Tifrunner.gnm1.ann1.7YWS89	-2.23051	0.00860927		arahy.Tifrunner.gnm1.ann1.ARK2IX	-1.70035	2.06719e-13		arahy.Tifrunner.gnm1.ann1.IVY8DS	-4.20096	1.1023e-16		arahy.Tifrunner.gnm1.ann1.84Z36X	-1.49795	8.31224e-06
arahy.Tifrunner.gnm1.ann1.7YZ5GE	-3.01076	5.78616e-20		arahy.Tifrunner.gnm1.ann1.ARS1HB	-1.65125	1.31848e-08		arahy.Tifrunner.gnm1.ann1.YFMJ6M	-1.52818	1.10774e-16		arahy.Tifrunner.gnm1.ann1.856NDD	1.8644	0.00815888
arahy.Tifrunner.gnm1.ann1.7Z40J1	-1.30406	0.000428762		arahy.Tifrunner.gnm1.ann1.ARY3NI	-1.75177	5.62395e-11		arahy.Tifrunner.gnm1.ann1.PW4F55	-1.50299	1.14787e-16		arahy.Tifrunner.gnm1.ann1.857KFG	1.43865	0.00855352
arahy.Tifrunner.gnm1.ann1.7Z41ZG	-1.57168	7.16084e-06		arahy.Tifrunner.gnm1.ann1.AS0C7C	1.9432	2.13578e-07		arahy.Tifrunner.gnm1.ann1.K82IJI	-1.26381	1.15185e-16		arahy.Tifrunner.gnm1.ann1.858S2J	-1.09758	5.91767e-08
arahy.Tifrunner.gnm1.ann1.7Z6R16	1.98405	0.00933816		arahy.Tifrunner.gnm1.ann1.AS2KUM	-1.71327	0.000525297		arahy.Tifrunner.gnm1.ann1.XRM29C	-1.908	1.16064e-16		arahy.Tifrunner.gnm1.ann1.85B94U	-1.49896	1.77105e-07
arahy.Tifrunner.gnm1.ann1.7ZK9KC	-1.43887	3.73257e-13		arahy.Tifrunner.gnm1.ann1.AS50A0	2.01705	1.98348e-19		arahy.Tifrunner.gnm1.ann1.UQN5NZ	2.64349	1.16054e-16		arahy.Tifrunner.gnm1.ann1.85EBQ9	5.14107	9.64977e-52
arahy.Tifrunner.gnm1.ann1.7ZN1JI	1.17802	0.00218985		arahy.Tifrunner.gnm1.ann1.AS7PIZ	-1.03796	0.000135076		arahy.Tifrunner.gnm1.ann1.N78EDX	5.93372	1.18048e-16		arahy.Tifrunner.gnm1.ann1.85FVGB	3.43347	4.07817e-16
arahy.Tifrunner.gnm1.ann1.805HV8	-3.63891	6.17506e-29		arahy.Tifrunner.gnm1.ann1.ASC2XS	-1.59957	7.19398e-11		arahy.Tifrunner.gnm1.ann1.3895TY	-2.11939	1.18977e-16		arahy.Tifrunner.gnm1.ann1.85G940	-1.79029	9.56346e-13
arahy.Tifrunner.gnm1.ann1.8061QC	2.12434	6.62935e-08		arahy.Tifrunner.gnm1.ann1.ASDQ9T	-1.24328	3.28675e-06		arahy.Tifrunner.gnm1.ann1.VZ3VQN	-1.99528	1.20827e-16		arahy.Tifrunner.gnm1.ann1.85MPTE	-2.22654	1.59948e-24
arahy.Tifrunner.gnm1.ann1.80CTZT	-1.66162	3.55168e-06		arahy.Tifrunner.gnm1.ann1.ASR8I2	-1.78232	0.00725217		arahy.Tifrunner.gnm1.ann1.ZB0XC1	-1.34205	1.24448e-16		arahy.Tifrunner.gnm1.ann1.85RAW9	3.06649	4.37462e-27
arahy.Tifrunner.gnm1.ann1.80FISQ	2.30277	0.000102607		arahy.Tifrunner.gnm1.ann1.ASUB10	1.22317	3.81059e-09		arahy.Tifrunner.gnm1.ann1.8CWC6D	-1.48203	1.24669e-16		arahy.Tifrunner.gnm1.ann1.85VNG6	1.33394	3.38667e-06
arahy.Tifrunner.gnm1.ann1.80KQCJ	-1.13366	3.03219e-06		arahy.Tifrunner.gnm1.ann1.AT5B20	-1.0065	0.00871922		arahy.Tifrunner.gnm1.ann1.ZBAY9J	-1.71555	1.26553e-16		arahy.Tifrunner.gnm1.ann1.85WIHV	2.10446	1.34594e-16
arahy.Tifrunner.gnm1.ann1.80ML42	4.5488	5.14809e-10		arahy.Tifrunner.gnm1.ann1.ATM50A	-1.4856	0.00171089		arahy.Tifrunner.gnm1.ann1.7V9HWT	1.60175	1.28626e-16		arahy.Tifrunner.gnm1.ann1.860KU2	1.31046	2.90481e-06
arahy.Tifrunner.gnm1.ann1.80S20J	-1.42523	0.000400472		arahy.Tifrunner.gnm1.ann1.ATM76I	2.065	4.77787e-45		arahy.Tifrunner.gnm1.ann1.ZYC5JB	1.08844	1.30652e-16		arahy.Tifrunner.gnm1.ann1.860WY5	1.75	2.8984e-21
arahy.Tifrunner.gnm1.ann1.810EMS	2.10975	1.21026e-11		arahy.Tifrunner.gnm1.ann1.ATV9YP	-1.17158	2.93873e-05		arahy.Tifrunner.gnm1.ann1.M3HHRX	-1.99824	1.30988e-16		arahy.Tifrunner.gnm1.ann1.8696AT	4.9535	1.44844e-15
arahy.Tifrunner.gnm1.ann1.8138Y0	2.96708	0.0005426		arahy.Tifrunner.gnm1.ann1.AV7YP7	1.18692	3.16532e-05		arahy.Tifrunner.gnm1.ann1.HW5QP5	1.97645	1.35546e-16		arahy.Tifrunner.gnm1.ann1.86JG4M	-1.14316	0.00346714
arahy.Tifrunner.gnm1.ann1.816STY	-1.09382	0.000722199		arahy.Tifrunner.gnm1.ann1.AVE3D2	-2.60665	6.48858e-08		arahy.Tifrunner.gnm1.ann1.ZC6WS5	3.05551	1.38805e-16		arahy.Tifrunner.gnm1.ann1.86LGQR	-1.52957	0.00558464
arahy.Tifrunner.gnm1.ann1.81BSC2	-1.40518	0.00028284		arahy.Tifrunner.gnm1.ann1.AVGZ9D	7.88536	2.32165e-88		arahy.Tifrunner.gnm1.ann1.Q9U7GA	2.70328	1.40013e-16		arahy.Tifrunner.gnm1.ann1.86NI01	1.02114	0.00114037
arahy.Tifrunner.gnm1.ann1.81H9V0	3.9779	2.33829e-23		arahy.Tifrunner.gnm1.ann1.AVW0M7	-1.63883	3.19634e-13		arahy.Tifrunner.gnm1.ann1.SCF8I0	-1.86002	1.40146e-16		arahy.Tifrunner.gnm1.ann1.86RK4S	1.76991	1.01355e-32
arahy.Tifrunner.gnm1.ann1.81ICF1	-5.35184	5.85299e-12		arahy.Tifrunner.gnm1.ann1.AW02WS	-1.03941	0.000287341		arahy.Tifrunner.gnm1.ann1.IR5FBL	5.14644	1.42879e-16		arahy.Tifrunner.gnm1.ann1.86WGAJ	4.15366	1.50945e-52
arahy.Tifrunner.gnm1.ann1.81NFJG	2.543	2.04192e-08		arahy.Tifrunner.gnm1.ann1.AW6SSY	1.62375	0.00103667		arahy.Tifrunner.gnm1.ann1.E7G0ZI	-2.26707	1.43057e-16		arahy.Tifrunner.gnm1.ann1.86XGNS	2.04781	0.0043747
arahy.Tifrunner.gnm1.ann1.81NSYN	1.29702	2.63893e-07		arahy.Tifrunner.gnm1.ann1.AWH9V3	1.04958	0.000964032		arahy.Tifrunner.gnm1.ann1.TP5DYC	1.4647	1.43185e-16		arahy.Tifrunner.gnm1.ann1.86ZX86	-1.10194	3.36478e-07
arahy.Tifrunner.gnm1.ann1.81VLYB	-1.77223	4.97087e-05		arahy.Tifrunner.gnm1.ann1.AWLH2F	1.58072	3.76874e-12		arahy.Tifrunner.gnm1.ann1.R2FTVQ	1.97826	1.44798e-16		arahy.Tifrunner.gnm1.ann1.874YMM	2.16579	1.50956e-11
arahy.Tifrunner.gnm1.ann1.81W4VQ	-1.92388	0.000423305		arahy.Tifrunner.gnm1.ann1.AWSU0J	2.31849	6.66891e-31		arahy.Tifrunner.gnm1.ann1.PWS1BC	2.21821	1.53572e-16		arahy.Tifrunner.gnm1.ann1.87P4VZ	-1.54781	0.0115255
arahy.Tifrunner.gnm1.ann1.823PGR	-2.43778	3.72271e-05		arahy.Tifrunner.gnm1.ann1.AXAR8E	3.66444	2.63433e-51		arahy.Tifrunner.gnm1.ann1.6VAW0P	1.73382	1.55353e-16		arahy.Tifrunner.gnm1.ann1.87WQZM	2.22133	0.00207372
arahy.Tifrunner.gnm1.ann1.825X9M	-2.91708	0.000574026		arahy.Tifrunner.gnm1.ann1.AXGS4F	1.86711	5.42932e-45		arahy.Tifrunner.gnm1.ann1.W1T9B4	2.58846	1.58419e-16		arahy.Tifrunner.gnm1.ann1.880Q5H	-2.23209	2.57665e-17
arahy.Tifrunner.gnm1.ann1.82B8SU	-1.84805	2.28088e-06		arahy.Tifrunner.gnm1.ann1.AXK6HV	-1.14538	2.13743e-05		arahy.Tifrunner.gnm1.ann1.461IDR	1.97878	1.70987e-16		arahy.Tifrunner.gnm1.ann1.8827H6	-1.36587	1.15261e-05
arahy.Tifrunner.gnm1.ann1.82G0WN	1.25947	0.00358356		arahy.Tifrunner.gnm1.ann1.AY1VU4	-1.04935	0.00806614		arahy.Tifrunner.gnm1.ann1.42QIIL	1.58654	1.71026e-16		arahy.Tifrunner.gnm1.ann1.882L60	-1.40778	0.000353277
arahy.Tifrunner.gnm1.ann1.82NANE	-1.14412	0.00464509		arahy.Tifrunner.gnm1.ann1.AY2SMN	-1.76734	3.73929e-15		arahy.Tifrunner.gnm1.ann1.1Y4NGA	2.20281	1.74288e-16		arahy.Tifrunner.gnm1.ann1.8833PN	-2.00013	5.45235e-06
arahy.Tifrunner.gnm1.ann1.82P426	2.21104	0.0100529		arahy.Tifrunner.gnm1.ann1.AYD98V	-3.56709	2.72952e-13		arahy.Tifrunner.gnm1.ann1.68ICNY	-1.54832	1.75413e-16		arahy.Tifrunner.gnm1.ann1.88EKIY	1.10568	8.63173e-07
arahy.Tifrunner.gnm1.ann1.82Q4AG	2.75043	0.00139417		arahy.Tifrunner.gnm1.ann1.AYWY8E	-2.24717	6.50327e-16		arahy.Tifrunner.gnm1.ann1.HPHS27	2.67254	1.81351e-16		arahy.Tifrunner.gnm1.ann1.88IWPW	3.71828	5.80271e-13
arahy.Tifrunner.gnm1.ann1.82YAR7	-1.28355	0.00934806		arahy.Tifrunner.gnm1.ann1.AZ5764	-1.83764	1.50799e-05		arahy.Tifrunner.gnm1.ann1.8WWL95	1.09664	1.89734e-16		arahy.Tifrunner.gnm1.ann1.88QBIW	-1.65655	1.7641e-09
arahy.Tifrunner.gnm1.ann1.8393AT	1.92437	0.00240249		arahy.Tifrunner.gnm1.ann1.AZ80GT	2.1822	0.00135378		arahy.Tifrunner.gnm1.ann1.Z5QSEK	1.64384	1.92619e-16		arahy.Tifrunner.gnm1.ann1.88TQBK	1.2562	8.77681e-05
arahy.Tifrunner.gnm1.ann1.83G6QR	-1.01705	0.00937152		arahy.Tifrunner.gnm1.ann1.AZF8WI	2.308	1.21534e-06		arahy.Tifrunner.gnm1.ann1.4QQ8RN	-1.78896	1.94194e-16		arahy.Tifrunner.gnm1.ann1.88X2TA	-1.04593	0.000232931
arahy.Tifrunner.gnm1.ann1.83HZ7F	-1.93553	2.53815e-05		arahy.Tifrunner.gnm1.ann1.AZQV6X	2.42629	3.75875e-22		arahy.Tifrunner.gnm1.ann1.ZL6KGB	1.02432	1.97786e-16		arahy.Tifrunner.gnm1.ann1.88XX4I	1.0225	4.13698e-06
arahy.Tifrunner.gnm1.ann1.83Q2SU	-1.62006	0.00189935		arahy.Tifrunner.gnm1.ann1.AZU29N	-1.05307	7.36818e-07		arahy.Tifrunner.gnm1.ann1.5PG8C6	2.92475	2.07847e-16		arahy.Tifrunner.gnm1.ann1.8965YC	-1.50173	1.33702e-07
arahy.Tifrunner.gnm1.ann1.83Q9A2	-1.57353	0.000142479		arahy.Tifrunner.gnm1.ann1.AZW20V	-1.93622	0.000896139		arahy.Tifrunner.gnm1.ann1.23EIYW	1.83	2.096e-16		arahy.Tifrunner.gnm1.ann1.8992SQ	-1.47927	0.000658904
arahy.Tifrunner.gnm1.ann1.842B2E	1.24548	0.002904		arahy.Tifrunner.gnm1.ann1.AZZ9A8	-1.13442	0.000205481		arahy.Tifrunner.gnm1.ann1.S4FHWV	2.68352	2.11679e-16		arahy.Tifrunner.gnm1.ann1.89FC4C	2.1303	0.0022332
arahy.Tifrunner.gnm1.ann1.849EC4	-2.27011	0.000177507		arahy.Tifrunner.gnm1.ann1.B0CFPV	-1.47098	0.00903998		arahy.Tifrunner.gnm1.ann1.2X39TD	-1.92463	2.14078e-16		arahy.Tifrunner.gnm1.ann1.89IQHZ	2.5277	0.000489587
arahy.Tifrunner.gnm1.ann1.84CAB7	-3.00084	0.000470548		arahy.Tifrunner.gnm1.ann1.B0KB7I	-1.25671	9.23989e-13		arahy.Tifrunner.gnm1.ann1.SM3TC1	-1.47488	2.15238e-16		arahy.Tifrunner.gnm1.ann1.89MG53	-1.37816	1.84275e-05
arahy.Tifrunner.gnm1.ann1.84FS6Z	-1.67769	2.51457e-07		arahy.Tifrunner.gnm1.ann1.B0KL1T	1.33605	1.11627e-08		arahy.Tifrunner.gnm1.ann1.A5442N	-1.33316	2.15381e-16		arahy.Tifrunner.gnm1.ann1.89W0PE	1.00299	0.0033394
arahy.Tifrunner.gnm1.ann1.84G6ZA	1.73483	3.08424e-05		arahy.Tifrunner.gnm1.ann1.B0KX4P	1.2684	1.91424e-06		arahy.Tifrunner.gnm1.ann1.7739GT	-1.74748	2.15499e-16		arahy.Tifrunner.gnm1.ann1.89WMF4	-1.14928	3.43751e-07
arahy.Tifrunner.gnm1.ann1.84HKK3	-1.55457	2.58215e-08		arahy.Tifrunner.gnm1.ann1.B0L4KQ	1.06921	0.00626292		arahy.Tifrunner.gnm1.ann1.GB2ICR	-1.53052	2.16388e-16		arahy.Tifrunner.gnm1.ann1.89XXPU	3.23382	2.82043e-34
arahy.Tifrunner.gnm1.ann1.84RPTF	-1.15471	5.90907e-05		arahy.Tifrunner.gnm1.ann1.B11B4G	-2.02894	0.000162393		arahy.Tifrunner.gnm1.ann1.WL70WB	3.06842	2.2257e-16		arahy.Tifrunner.gnm1.ann1.8A1TPW	1.26878	4.57917e-12
arahy.Tifrunner.gnm1.ann1.84THGE	-1.35743	0.000120144		arahy.Tifrunner.gnm1.ann1.B12291	-1.91192	0.00513843		arahy.Tifrunner.gnm1.ann1.IWVL8G	5.77669	2.29481e-16		arahy.Tifrunner.gnm1.ann1.8A6SW6	1.15947	0.000417847
arahy.Tifrunner.gnm1.ann1.857KFG	-1.59488	4.11197e-09		arahy.Tifrunner.gnm1.ann1.B128UN	-1.24844	0.00517796		arahy.Tifrunner.gnm1.ann1.TLKC5F	-2.9678	2.36138e-16		arahy.Tifrunner.gnm1.ann1.8AJ57P	4.40743	1.15855e-128
arahy.Tifrunner.gnm1.ann1.858I9V	-1.86865	9.98238e-07		arahy.Tifrunner.gnm1.ann1.B1753N	1.21769	0.00875143		arahy.Tifrunner.gnm1.ann1.S11XWG	-1.73525	2.36666e-16		arahy.Tifrunner.gnm1.ann1.8AP6ZV	-2.25195	0.00185855
arahy.Tifrunner.gnm1.ann1.858S2J	-2.61295	5.87972e-07		arahy.Tifrunner.gnm1.ann1.B1AFV9	-4.6416	5.81989e-18		arahy.Tifrunner.gnm1.ann1.AX28JG	-2.09819	2.41203e-16		arahy.Tifrunner.gnm1.ann1.8AQR6P	1.79418	3.88288e-22
arahy.Tifrunner.gnm1.ann1.85B94U	-1.18209	0.00489279		arahy.Tifrunner.gnm1.ann1.B1EWUA	-2.62552	8.12915e-11		arahy.Tifrunner.gnm1.ann1.Z3D5KE	1.44834	2.49549e-16		arahy.Tifrunner.gnm1.ann1.8B9TQI	-1.2478	4.50985e-08
arahy.Tifrunner.gnm1.ann1.85DRRL	-1.53258	0.00399389		arahy.Tifrunner.gnm1.ann1.B1R1KQ	-3.64236	7.18158e-10		arahy.Tifrunner.gnm1.ann1.62F6YN	-1.52492	2.58735e-16		arahy.Tifrunner.gnm1.ann1.8C6B4V	1.06127	1.74196e-06
arahy.Tifrunner.gnm1.ann1.85EBQ9	1.27827	0.00131029		arahy.Tifrunner.gnm1.ann1.B1X1LX	-1.70605	1.38072e-09		arahy.Tifrunner.gnm1.ann1.706LQI	4.26246	2.67912e-16		arahy.Tifrunner.gnm1.ann1.8C82I7	-1.9245	0.00415982
arahy.Tifrunner.gnm1.ann1.85G940	-3.09098	1.04708e-07		arahy.Tifrunner.gnm1.ann1.B2GHU0	-1.91994	7.14555e-11		arahy.Tifrunner.gnm1.ann1.Z1YI97	2.22417	2.75962e-16		arahy.Tifrunner.gnm1.ann1.8CC3D4	3.07896	1.4409e-11
arahy.Tifrunner.gnm1.ann1.85L7WZ	1.01011	0.00200131		arahy.Tifrunner.gnm1.ann1.B2KMHD	-1.63634	1.04534e-09		arahy.Tifrunner.gnm1.ann1.ZWAD2N	4.68129	2.83832e-16		arahy.Tifrunner.gnm1.ann1.8CL1WY	2.64913	0.000257636
arahy.Tifrunner.gnm1.ann1.85LIYI	-1.14988	0.00136952		arahy.Tifrunner.gnm1.ann1.B2M0SA	-2.28366	4.18237e-09		arahy.Tifrunner.gnm1.ann1.1BTX43	2.07616	2.85083e-16		arahy.Tifrunner.gnm1.ann1.8CV590	1.76066	0.0149208
arahy.Tifrunner.gnm1.ann1.85MPTE	-2.83239	0.000593636		arahy.Tifrunner.gnm1.ann1.B3BHU1	1.3237	3.91793e-05		arahy.Tifrunner.gnm1.ann1.SG55F2	-1.45809	2.86932e-16		arahy.Tifrunner.gnm1.ann1.8CWC6D	-1.54562	4.91676e-22
arahy.Tifrunner.gnm1.ann1.85QD0P	-1.06482	0.000128692		arahy.Tifrunner.gnm1.ann1.B3LIJD	1.11947	1.24372e-08		arahy.Tifrunner.gnm1.ann1.B09RYD	1.58384	3.00045e-16		arahy.Tifrunner.gnm1.ann1.8CZX9H	-1.71307	1.43727e-07
arahy.Tifrunner.gnm1.ann1.85VNG6	4.37689	1.37971e-15		arahy.Tifrunner.gnm1.ann1.B3NMEL	-1.78052	3.78907e-07		arahy.Tifrunner.gnm1.ann1.T8EPYL	2.54037	3.01158e-16		arahy.Tifrunner.gnm1.ann1.8D109F	1.03177	2.88464e-12
arahy.Tifrunner.gnm1.ann1.85VPHV	2.4059	2.65738e-29		arahy.Tifrunner.gnm1.ann1.B44IR0	-1.83008	3.61789e-07		arahy.Tifrunner.gnm1.ann1.R3QID6	-1.78147	3.01769e-16		arahy.Tifrunner.gnm1.ann1.8D41M7	1.72933	0.0145101
arahy.Tifrunner.gnm1.ann1.85WIHV	3.51265	3.47986e-58		arahy.Tifrunner.gnm1.ann1.B473FC	-1.41294	0.000225833		arahy.Tifrunner.gnm1.ann1.M7858J	2.53241	3.02544e-16		arahy.Tifrunner.gnm1.ann1.8D4CC7	1.75224	0.0130469
arahy.Tifrunner.gnm1.ann1.85Z4HY	1.85665	2.71026e-05		arahy.Tifrunner.gnm1.ann1.B49LBP	-1.97283	3.63624e-05		arahy.Tifrunner.gnm1.ann1.WQT719	1.18056	3.10877e-16		arahy.Tifrunner.gnm1.ann1.8D8LNX	-2.905	5.62498e-05
arahy.Tifrunner.gnm1.ann1.8647P2	-3.38956	4.21572e-12		arahy.Tifrunner.gnm1.ann1.B4KLFS	-1.13096	5.07147e-07		arahy.Tifrunner.gnm1.ann1.DGZF1S	-1.70759	3.15189e-16		arahy.Tifrunner.gnm1.ann1.8DDT0E	1.02111	1.27176e-16
arahy.Tifrunner.gnm1.ann1.869X10	-1.36464	0.00111762		arahy.Tifrunner.gnm1.ann1.B4LZ3P	-2.29892	3.95149e-14		arahy.Tifrunner.gnm1.ann1.MRR6R9	-2.15193	3.2474e-16		arahy.Tifrunner.gnm1.ann1.8DLZ0X	-1.24215	2.62029e-05
arahy.Tifrunner.gnm1.ann1.86CUUY	1.00017	0.000381455		arahy.Tifrunner.gnm1.ann1.B4MGNH	-2.90096	1.46839e-05		arahy.Tifrunner.gnm1.ann1.6A6CGZ	-1.52677	3.34985e-16		arahy.Tifrunner.gnm1.ann1.8DR635	-2.50708	9.95242e-18
arahy.Tifrunner.gnm1.ann1.86F0RZ	-1.50947	0.00016755		arahy.Tifrunner.gnm1.ann1.B4WKJK	-1.29717	4.02694e-11		arahy.Tifrunner.gnm1.ann1.4VZ14Z	1.50366	3.46336e-16		arahy.Tifrunner.gnm1.ann1.8E0DY7	1.38469	2.73397e-09
arahy.Tifrunner.gnm1.ann1.86LGQR	-2.33869	0.00587353		arahy.Tifrunner.gnm1.ann1.B4XBIM	1.54272	1.71286e-05		arahy.Tifrunner.gnm1.ann1.64EDPK	-1.43823	3.46377e-16		arahy.Tifrunner.gnm1.ann1.8E56VV	1.10776	0.000385378
arahy.Tifrunner.gnm1.ann1.86RV5F	-2.5574	3.56236e-05		arahy.Tifrunner.gnm1.ann1.B4ZKRH	-2.09669	0.000402217		arahy.Tifrunner.gnm1.ann1.AK0I35	-4.57636	3.49713e-16		arahy.Tifrunner.gnm1.ann1.8E5SLS	1.18818	1.16612e-13
arahy.Tifrunner.gnm1.ann1.86STVP	1.79619	2.64476e-06		arahy.Tifrunner.gnm1.ann1.B5AM0N	-1.37086	0.000657511		arahy.Tifrunner.gnm1.ann1.Y5BWXR	-3.12504	3.54093e-16		arahy.Tifrunner.gnm1.ann1.8EP2TM	-1.50148	1.52733e-09
arahy.Tifrunner.gnm1.ann1.86T4WJ	1.15503	0.000315909		arahy.Tifrunner.gnm1.ann1.B5JY05	-1.28361	0.00043624		arahy.Tifrunner.gnm1.ann1.KWD7UL	3.05628	3.58265e-16		arahy.Tifrunner.gnm1.ann1.8F301T	1.65736	7.47779e-29
arahy.Tifrunner.gnm1.ann1.86U5T6	-1.56465	3.03548e-06		arahy.Tifrunner.gnm1.ann1.B5L4K2	1.02353	2.73155e-07		arahy.Tifrunner.gnm1.ann1.RIM3FC	3.01398	3.61322e-16		arahy.Tifrunner.gnm1.ann1.8F5UKX	2.52103	4.9458e-08
arahy.Tifrunner.gnm1.ann1.86WGAJ	2.58055	0.00272672		arahy.Tifrunner.gnm1.ann1.B5QQYI	-1.05144	0.0004862		arahy.Tifrunner.gnm1.ann1.FW0EPP	-1.54853	3.63179e-16		arahy.Tifrunner.gnm1.ann1.8F9W5H	-1.02799	0.00460477
arahy.Tifrunner.gnm1.ann1.873UVH	-2.47514	4.39954e-09		arahy.Tifrunner.gnm1.ann1.B5S055	-1.48951	7.20091e-10		arahy.Tifrunner.gnm1.ann1.KLQ4Y1	2.68616	3.7011e-16		arahy.Tifrunner.gnm1.ann1.8FF555	3.85883	3.48966e-20
arahy.Tifrunner.gnm1.ann1.87AL67	-2.08062	1.65062e-05		arahy.Tifrunner.gnm1.ann1.B5TRXP	-1.38542	2.78157e-13		arahy.Tifrunner.gnm1.ann1.20WGQW	1.54972	3.73491e-16		arahy.Tifrunner.gnm1.ann1.8FNC4G	-2.08986	1.29744e-15
arahy.Tifrunner.gnm1.ann1.87PYFW	-6.03659	2.87112e-16		arahy.Tifrunner.gnm1.ann1.B5Y4IK	-2.44967	0.00033419		arahy.Tifrunner.gnm1.ann1.7WR3XG	2.08578	3.76389e-16		arahy.Tifrunner.gnm1.ann1.8G1XAU	-2.07722	1.8393e-08
arahy.Tifrunner.gnm1.ann1.880Q5H	-2.37842	0.00572825		arahy.Tifrunner.gnm1.ann1.B5ZMPY	1.01632	0.00139625		arahy.Tifrunner.gnm1.ann1.UB0CLU	1.92605	4.05137e-16		arahy.Tifrunner.gnm1.ann1.8G8R7R	2.2061	2.98553e-26
arahy.Tifrunner.gnm1.ann1.88AGAZ	-2.32911	1.1259e-13		arahy.Tifrunner.gnm1.ann1.B6AFD4	-1.88884	0.00035118		arahy.Tifrunner.gnm1.ann1.TQHX8C	-1.34431	4.07987e-16		arahy.Tifrunner.gnm1.ann1.8GCY61	-1.22803	1.55876e-11
arahy.Tifrunner.gnm1.ann1.88MUGQ	1.84778	0.00143827		arahy.Tifrunner.gnm1.ann1.B6Q9P5	1.05516	1.00619e-05		arahy.Tifrunner.gnm1.ann1.Z8TZMB	-1.46998	4.08656e-16		arahy.Tifrunner.gnm1.ann1.8GH509	-1.5857	1.06473e-09
arahy.Tifrunner.gnm1.ann1.893SZW	-2.4841	0.000690285		arahy.Tifrunner.gnm1.ann1.B6TC73	1.31107	0.000199134		arahy.Tifrunner.gnm1.ann1.7HP585	-2.10186	4.08586e-16		arahy.Tifrunner.gnm1.ann1.8GI8KI	1.86918	2.96124e-09
arahy.Tifrunner.gnm1.ann1.8970U6	1.47533	0.00301658		arahy.Tifrunner.gnm1.ann1.B7RGGF	1.52659	0.000121295		arahy.Tifrunner.gnm1.ann1.HMA26X	1.72025	4.15202e-16		arahy.Tifrunner.gnm1.ann1.8GSN0E	1.2505	6.41425e-05
arahy.Tifrunner.gnm1.ann1.89V7LU	-2.58017	7.22659e-06		arahy.Tifrunner.gnm1.ann1.B84EEW	-1.09592	0.000819819		arahy.Tifrunner.gnm1.ann1.6PQ8NL	-2.05627	4.19507e-16		arahy.Tifrunner.gnm1.ann1.8GXM4F	2.57294	1.15614e-29
arahy.Tifrunner.gnm1.ann1.89WI9D	1.23359	2.98371e-07		arahy.Tifrunner.gnm1.ann1.B85EDH	-2.35625	1.27367e-09		arahy.Tifrunner.gnm1.ann1.QUP41J	2.07032	4.26359e-16		arahy.Tifrunner.gnm1.ann1.8H2R74	1.62197	5.13629e-12
arahy.Tifrunner.gnm1.ann1.89ZP41	1.51413	0.000930135		arahy.Tifrunner.gnm1.ann1.B86L8S	1.10615	8.10654e-05		arahy.Tifrunner.gnm1.ann1.I6EE1A	2.62201	4.66775e-16		arahy.Tifrunner.gnm1.ann1.8H45XF	1.05994	7.51512e-11
arahy.Tifrunner.gnm1.ann1.8A0LFZ	-1.05697	0.00167221		arahy.Tifrunner.gnm1.ann1.B8HNR5	-2.25051	1.69479e-15		arahy.Tifrunner.gnm1.ann1.7RG4KL	1.83941	4.68738e-16		arahy.Tifrunner.gnm1.ann1.8H82KV	1.68805	0.000803744
arahy.Tifrunner.gnm1.ann1.8A3KYS	2.12893	0.00100171		arahy.Tifrunner.gnm1.ann1.B8YDI3	-1.17367	0.00661288		arahy.Tifrunner.gnm1.ann1.N0U7LY	1.47375	4.71295e-16		arahy.Tifrunner.gnm1.ann1.8HDV7G	-1.49455	0.000186386
arahy.Tifrunner.gnm1.ann1.8AM4UR	-2.0256	1.25747e-10		arahy.Tifrunner.gnm1.ann1.B92Q45	2.73622	4.42042e-05		arahy.Tifrunner.gnm1.ann1.KZF81I	5.48475	4.79585e-16		arahy.Tifrunner.gnm1.ann1.8HJ1Q1	2.27276	2.93666e-15
arahy.Tifrunner.gnm1.ann1.8B0AQ5	-1.37588	0.00451028		arahy.Tifrunner.gnm1.ann1.B9ILCP	-1.05359	5.12075e-05		arahy.Tifrunner.gnm1.ann1.MT85JA	1.27406	4.88518e-16		arahy.Tifrunner.gnm1.ann1.8I5BUK	1.02525	2.27772e-07
arahy.Tifrunner.gnm1.ann1.8B4PAD	1.79955	7.60726e-12		arahy.Tifrunner.gnm1.ann1.BA10YE	-2.21213	0.000895917		arahy.Tifrunner.gnm1.ann1.USDQ8P	-2.63856	4.98892e-16		arahy.Tifrunner.gnm1.ann1.8I98WG	1.50899	6.61148e-11
arahy.Tifrunner.gnm1.ann1.8B5AYJ	1.36082	9.58478e-09		arahy.Tifrunner.gnm1.ann1.BA1T4G	-1.8177	0.00192041		arahy.Tifrunner.gnm1.ann1.VNK22G	5.43801	4.99294e-16		arahy.Tifrunner.gnm1.ann1.8IHJ7B	-1.20544	4.21655e-06
arahy.Tifrunner.gnm1.ann1.8B9TQI	-3.4683	1.09596e-05		arahy.Tifrunner.gnm1.ann1.BA31TH	3.15677	2.79574e-07		arahy.Tifrunner.gnm1.ann1.Z0X0W1	1.24197	5.0277e-16		arahy.Tifrunner.gnm1.ann1.8JE7UV	1.28714	1.19448e-07
arahy.Tifrunner.gnm1.ann1.8BV56R	-4.10077	8.06692e-07		arahy.Tifrunner.gnm1.ann1.BA6QAP	-1.31369	1.88311e-06		arahy.Tifrunner.gnm1.ann1.C9ICWX	1.37046	5.12496e-16		arahy.Tifrunner.gnm1.ann1.8JYA65	-1.06267	0.00455317
arahy.Tifrunner.gnm1.ann1.8C07DS	-3.75468	8.58717e-06		arahy.Tifrunner.gnm1.ann1.BAFS43	-1.66361	1.11117e-05		arahy.Tifrunner.gnm1.ann1.1SCL5Q	3.24389	5.31071e-16		arahy.Tifrunner.gnm1.ann1.8K54LH	-1.05353	1.20093e-05
arahy.Tifrunner.gnm1.ann1.8C30VS	-1.6655	1.36468e-06		arahy.Tifrunner.gnm1.ann1.BBW5IA	-2.29164	3.11417e-20		arahy.Tifrunner.gnm1.ann1.11KZZ9	-1.48872	5.35136e-16		arahy.Tifrunner.gnm1.ann1.8KC8J6	3.10074	3.01025e-20
arahy.Tifrunner.gnm1.ann1.8C5UM8	-1.11398	0.000498547		arahy.Tifrunner.gnm1.ann1.BC29PU	-1.35283	2.78638e-08		arahy.Tifrunner.gnm1.ann1.NW9GXH	1.65465	5.46631e-16		arahy.Tifrunner.gnm1.ann1.8KGB21	-1.5131	1.87766e-08
arahy.Tifrunner.gnm1.ann1.8CL1WY	-3.044	0.000375864		arahy.Tifrunner.gnm1.ann1.BC7D9W	1.5837	0.00652816		arahy.Tifrunner.gnm1.ann1.15NCRR	-1.11345	5.47715e-16		arahy.Tifrunner.gnm1.ann1.8KRZ7W	-1.26292	9.19313e-05
arahy.Tifrunner.gnm1.ann1.8CQX48	-2.04449	2.71965e-05		arahy.Tifrunner.gnm1.ann1.BCBY10	-1.50645	0.0022494		arahy.Tifrunner.gnm1.ann1.BSUN0E	2.25919	5.5596e-16		arahy.Tifrunner.gnm1.ann1.8KV2S6	3.07957	6.72867e-07
arahy.Tifrunner.gnm1.ann1.8D109F	1.09762	4.62145e-05		arahy.Tifrunner.gnm1.ann1.BCI2ZL	-1.16686	8.04991e-05		arahy.Tifrunner.gnm1.ann1.WI67VP	2.05988	5.59042e-16		arahy.Tifrunner.gnm1.ann1.8LB7BZ	-1.53229	8.46209e-07
arahy.Tifrunner.gnm1.ann1.8D2970	-2.03098	1.72188e-12		arahy.Tifrunner.gnm1.ann1.BD15MZ	-1.49834	0.000444949		arahy.Tifrunner.gnm1.ann1.M9VU1N	1.21835	5.65107e-16		arahy.Tifrunner.gnm1.ann1.8LR72L	1.25696	0.0036891
arahy.Tifrunner.gnm1.ann1.8D41M7	2.59797	5.53711e-05		arahy.Tifrunner.gnm1.ann1.BD3621	-1.77426	1.83527e-05		arahy.Tifrunner.gnm1.ann1.SW5XY7	-1.40191	5.69399e-16		arahy.Tifrunner.gnm1.ann1.8LXV04	3.49693	7.80501e-07
arahy.Tifrunner.gnm1.ann1.8D4CC7	2.30189	6.99289e-08		arahy.Tifrunner.gnm1.ann1.BDR360	-1.06302	0.0111336		arahy.Tifrunner.gnm1.ann1.RBWH0U	1.36455	5.74294e-16		arahy.Tifrunner.gnm1.ann1.8M77KD	5.58363	2.17267e-31
arahy.Tifrunner.gnm1.ann1.8D5AXR	-1.68195	1.7225e-06		arahy.Tifrunner.gnm1.ann1.BE7QVR	-1.9914	7.8211e-06		arahy.Tifrunner.gnm1.ann1.MZFE1X	1.86061	5.82185e-16		arahy.Tifrunner.gnm1.ann1.8M9DZW	2.25357	6.01349e-15
arahy.Tifrunner.gnm1.ann1.8D8LNX	-1.49455	8.87185e-08		arahy.Tifrunner.gnm1.ann1.BE9V1M	-1.24597	0.00446633		arahy.Tifrunner.gnm1.ann1.CA48PI	2.0889	5.85861e-16		arahy.Tifrunner.gnm1.ann1.8MB9CM	3.91498	3.05418e-46
arahy.Tifrunner.gnm1.ann1.8DDT0E	1.69319	1.15026e-08		arahy.Tifrunner.gnm1.ann1.BEKG85	-1.09482	9.31749e-06		arahy.Tifrunner.gnm1.ann1.M2JIZN	2.34155	5.87873e-16		arahy.Tifrunner.gnm1.ann1.8N8WMT	-1.17443	1.39505e-05
arahy.Tifrunner.gnm1.ann1.8E46TB	1.34196	0.00760342		arahy.Tifrunner.gnm1.ann1.BF7YHD	-1.38088	8.46036e-07		arahy.Tifrunner.gnm1.ann1.8X00QX	1.16211	5.90646e-16		arahy.Tifrunner.gnm1.ann1.8NJ4D9	-1.87233	2.07927e-06
arahy.Tifrunner.gnm1.ann1.8EC0VW	-1.49585	0.00026119		arahy.Tifrunner.gnm1.ann1.BFU0GS	1.0877	2.18248e-14		arahy.Tifrunner.gnm1.ann1.R4CPVK	3.19761	6.00505e-16		arahy.Tifrunner.gnm1.ann1.8P26IK	1.23721	7.67849e-08
arahy.Tifrunner.gnm1.ann1.8ECF26	2.47919	6.94182e-05		arahy.Tifrunner.gnm1.ann1.BG34PE	-1.18786	3.25891e-07		arahy.Tifrunner.gnm1.ann1.PN5ECJ	2.95653	6.01396e-16		arahy.Tifrunner.gnm1.ann1.8P27J6	1.43359	3.97724e-08
arahy.Tifrunner.gnm1.ann1.8EJC90	-2.46467	1.45769e-24		arahy.Tifrunner.gnm1.ann1.BG7UA0	-1.51152	2.18871e-05		arahy.Tifrunner.gnm1.ann1.WLS58Y	-5.78844	6.061e-16		arahy.Tifrunner.gnm1.ann1.8P32VS	-2.802	8.51244e-07
arahy.Tifrunner.gnm1.ann1.8F15T7	-1.57486	3.57539e-05		arahy.Tifrunner.gnm1.ann1.BGDD21	-1.93109	1.80532e-05		arahy.Tifrunner.gnm1.ann1.XIVB9A	4.88793	6.20781e-16		arahy.Tifrunner.gnm1.ann1.8PBE23	1.31194	2.19523e-13
arahy.Tifrunner.gnm1.ann1.8F301T	3.11574	3.48958e-05		arahy.Tifrunner.gnm1.ann1.BGK6H3	-1.76204	0.000122758		arahy.Tifrunner.gnm1.ann1.LXJ7K2	1.89924	6.25227e-16		arahy.Tifrunner.gnm1.ann1.8PX07I	1.37088	2.10789e-09
arahy.Tifrunner.gnm1.ann1.8FCI62	-2.87015	7.46791e-09		arahy.Tifrunner.gnm1.ann1.BGR119	-1.22813	0.00162152		arahy.Tifrunner.gnm1.ann1.C5I0M3	-3.03328	6.33392e-16		arahy.Tifrunner.gnm1.ann1.8PX6PB	1.19921	0.00517219
arahy.Tifrunner.gnm1.ann1.8FF555	3.89215	1.07209e-08		arahy.Tifrunner.gnm1.ann1.BGR17W	2.33236	8.88171e-20		arahy.Tifrunner.gnm1.ann1.MPT6D2	-2.36011	6.37718e-16		arahy.Tifrunner.gnm1.ann1.8PYD8T	-2.11189	1.42331e-05
arahy.Tifrunner.gnm1.ann1.8FI09V	2.96288	0.000556936		arahy.Tifrunner.gnm1.ann1.BH7WK9	-1.53935	1.30068e-12		arahy.Tifrunner.gnm1.ann1.TTE3SB	-1.9888	6.5336e-16		arahy.Tifrunner.gnm1.ann1.8Q1F66	-1.67146	0.00232446
arahy.Tifrunner.gnm1.ann1.8FUA72	-1.10466	0.00260306		arahy.Tifrunner.gnm1.ann1.BH9QW3	-1.97003	0.000150297		arahy.Tifrunner.gnm1.ann1.3X1Y8Y	2.27698	6.73135e-16		arahy.Tifrunner.gnm1.ann1.8Q6EW7	-1.63918	3.11172e-20
arahy.Tifrunner.gnm1.ann1.8FYK6V	-2.18686	4.19946e-12		arahy.Tifrunner.gnm1.ann1.BHH2Q1	1.35347	0.00338948		arahy.Tifrunner.gnm1.ann1.P712FB	3.41935	6.77874e-16		arahy.Tifrunner.gnm1.ann1.8QLN5S	-1.52167	2.1688e-06
arahy.Tifrunner.gnm1.ann1.8GE9M7	1.47321	0.000151826		arahy.Tifrunner.gnm1.ann1.BI9J5B	-1.28458	3.15414e-05		arahy.Tifrunner.gnm1.ann1.3LM8QV	2.74048	6.87847e-16		arahy.Tifrunner.gnm1.ann1.8QPZ90	3.2501	8.73973e-44
arahy.Tifrunner.gnm1.ann1.8GH509	-2.23377	3.14867e-08		arahy.Tifrunner.gnm1.ann1.BIMP27	-1.67147	9.67549e-13		arahy.Tifrunner.gnm1.ann1.TK2Q97	1.08996	7.11595e-16		arahy.Tifrunner.gnm1.ann1.8QV3KX	-2.46965	0.000658501
arahy.Tifrunner.gnm1.ann1.8GI8KI	4.06678	3.52377e-48		arahy.Tifrunner.gnm1.ann1.BITW79	-1.06051	0.0027835		arahy.Tifrunner.gnm1.ann1.8A1TPW	1.72214	7.37071e-16		arahy.Tifrunner.gnm1.ann1.8QVC7G	-1.54295	1.54134e-09
arahy.Tifrunner.gnm1.ann1.8I3IQY	-1.79965	1.11235e-07		arahy.Tifrunner.gnm1.ann1.BIX0E3	2.6004	1.23284e-20		arahy.Tifrunner.gnm1.ann1.SZPL62	1.94136	7.57796e-16		arahy.Tifrunner.gnm1.ann1.8R6QZM	1.80656	0.00304492
arahy.Tifrunner.gnm1.ann1.8I5BUK	1.08417	7.67346e-06		arahy.Tifrunner.gnm1.ann1.BJ0TXJ	7.39856	8.25941e-92		arahy.Tifrunner.gnm1.ann1.EZAQ4E	1.19511	7.59149e-16		arahy.Tifrunner.gnm1.ann1.8R729R	-1.31139	4.50848e-17
arahy.Tifrunner.gnm1.ann1.8J87PM	-1.37916	1.62503e-05		arahy.Tifrunner.gnm1.ann1.BJB1QS	-2.06559	0.000150825		arahy.Tifrunner.gnm1.ann1.TDTG2F	1.4857	7.84674e-16		arahy.Tifrunner.gnm1.ann1.8SMY56	5.98123	1.99032e-22
arahy.Tifrunner.gnm1.ann1.8JC9PH	-2.37186	4.18597e-23		arahy.Tifrunner.gnm1.ann1.BJL1FY	-1.74656	1.89176e-05		arahy.Tifrunner.gnm1.ann1.NDX0CI	-1.45901	7.85589e-16		arahy.Tifrunner.gnm1.ann1.8SX10B	3.85263	8.93607e-14
arahy.Tifrunner.gnm1.ann1.8JE5KI	-1.63163	2.14491e-05		arahy.Tifrunner.gnm1.ann1.BJPQ64	-1.31977	0.000517494		arahy.Tifrunner.gnm1.ann1.BGW4TW	5.71729	7.87138e-16		arahy.Tifrunner.gnm1.ann1.8T23IY	1.22331	0.000343574
arahy.Tifrunner.gnm1.ann1.8JHM47	-3.36773	7.67448e-05		arahy.Tifrunner.gnm1.ann1.BK0XDS	-1.64526	6.84248e-08		arahy.Tifrunner.gnm1.ann1.YQ4454	-1.03396	7.87183e-16		arahy.Tifrunner.gnm1.ann1.8T9KRJ	4.69008	5.62226e-27
arahy.Tifrunner.gnm1.ann1.8JQ4E6	1.17254	0.000830115		arahy.Tifrunner.gnm1.ann1.BK7H4N	-1.05607	0.00133691		arahy.Tifrunner.gnm1.ann1.9GY1AY	1.33176	7.97191e-16		arahy.Tifrunner.gnm1.ann1.8TJD28	1.35292	1.62726e-12
arahy.Tifrunner.gnm1.ann1.8JRJ6X	-1.26328	0.000270523		arahy.Tifrunner.gnm1.ann1.BKK20Z	-2.32173	5.86044e-24		arahy.Tifrunner.gnm1.ann1.Y6NZZQ	-1.40957	7.98003e-16		arahy.Tifrunner.gnm1.ann1.8TPQ4A	-1.06891	7.05543e-10
arahy.Tifrunner.gnm1.ann1.8JYA65	4.04864	8.12199e-07		arahy.Tifrunner.gnm1.ann1.BL3LB4	1.19479	0.00250038		arahy.Tifrunner.gnm1.ann1.RDUL0C	-1.62119	8.03456e-16		arahy.Tifrunner.gnm1.ann1.8TR5WT	1.02254	3.86867e-08
arahy.Tifrunner.gnm1.ann1.8KB6JI	1.40773	0.000142173		arahy.Tifrunner.gnm1.ann1.BLVN7J	-1.08166	3.33988e-06		arahy.Tifrunner.gnm1.ann1.C8C1MT	-5.05446	8.17344e-16		arahy.Tifrunner.gnm1.ann1.8TR89R	-2.32069	0.000173045
arahy.Tifrunner.gnm1.ann1.8KC8J6	2.09017	8.39595e-09		arahy.Tifrunner.gnm1.ann1.BMD0WJ	-1.17263	1.26618e-06		arahy.Tifrunner.gnm1.ann1.DF90RT	1.23793	8.19144e-16		arahy.Tifrunner.gnm1.ann1.8TSI1S	-1.85362	2.48103e-12
arahy.Tifrunner.gnm1.ann1.8KGI2U	3.01275	0.000429915		arahy.Tifrunner.gnm1.ann1.BMML80	-1.2854	0.00105134		arahy.Tifrunner.gnm1.ann1.ZYX0UD	1.97536	8.59748e-16		arahy.Tifrunner.gnm1.ann1.8TZ9EP	-1.19217	1.6738e-05
arahy.Tifrunner.gnm1.ann1.8KIW52	2.02668	2.55755e-05		arahy.Tifrunner.gnm1.ann1.BMRM52	1.47294	1.24705e-14		arahy.Tifrunner.gnm1.ann1.7G7SK7	2.11521	8.59991e-16		arahy.Tifrunner.gnm1.ann1.8U0PAQ	-1.82382	9.46565e-17
arahy.Tifrunner.gnm1.ann1.8KV2S6	1.56096	0.00473814		arahy.Tifrunner.gnm1.ann1.BMWZ1G	2.30967	1.13424e-15		arahy.Tifrunner.gnm1.ann1.GM7MS6	1.43235	8.79439e-16		arahy.Tifrunner.gnm1.ann1.8U2ZXX	1.1623	9.69117e-06
arahy.Tifrunner.gnm1.ann1.8KX9XE	1.14496	0.00132286		arahy.Tifrunner.gnm1.ann1.BMYY0J	-1.50478	0.00376067		arahy.Tifrunner.gnm1.ann1.KT8BMX	2.32841	8.88935e-16		arahy.Tifrunner.gnm1.ann1.8UG7AL	-1.31554	1.00461e-05
arahy.Tifrunner.gnm1.ann1.8L521W	-2.00415	0.000349412		arahy.Tifrunner.gnm1.ann1.BN1CF9	-1.61204	0.00520341		arahy.Tifrunner.gnm1.ann1.DB172U	1.06441	8.99729e-16		arahy.Tifrunner.gnm1.ann1.8VD46W	1.09464	0.00192004
arahy.Tifrunner.gnm1.ann1.8LL1Z7	-1.65786	0.00273929		arahy.Tifrunner.gnm1.ann1.BNAN8S	-1.60855	2.59638e-15		arahy.Tifrunner.gnm1.ann1.763IQV	2.92772	9.08672e-16		arahy.Tifrunner.gnm1.ann1.8VJ98X	1.17979	3.14555e-19
arahy.Tifrunner.gnm1.ann1.8LN5UZ	-2.47506	3.3317e-15		arahy.Tifrunner.gnm1.ann1.BNGT2Q	-1.41785	0.000248311		arahy.Tifrunner.gnm1.ann1.TTT4AK	-2.79956	9.27076e-16		arahy.Tifrunner.gnm1.ann1.8VJY5J	-2.56113	4.34578e-09
arahy.Tifrunner.gnm1.ann1.8LQR2U	-1.18912	1.09311e-05		arahy.Tifrunner.gnm1.ann1.BNX2MS	1.11462	6.04908e-09		arahy.Tifrunner.gnm1.ann1.6AC8VA	4.87465	9.26947e-16		arahy.Tifrunner.gnm1.ann1.8VW9F3	3.74742	1.84362e-08
arahy.Tifrunner.gnm1.ann1.8M9DZW	2.23364	8.07347e-07		arahy.Tifrunner.gnm1.ann1.BPE560	-3.31142	1.32263e-16		arahy.Tifrunner.gnm1.ann1.9N50L0	2.18058	9.28529e-16		arahy.Tifrunner.gnm1.ann1.8W099G	3.99622	1.31318e-46
arahy.Tifrunner.gnm1.ann1.8ME29W	-1.76779	1.56289e-12		arahy.Tifrunner.gnm1.ann1.BPI4KG	-1.69819	6.96292e-07		arahy.Tifrunner.gnm1.ann1.9H5ER3	1.74857	9.56149e-16		arahy.Tifrunner.gnm1.ann1.8W6LXD	-2.0679	9.82027e-12
arahy.Tifrunner.gnm1.ann1.8MV22J	-1.12387	9.77663e-08		arahy.Tifrunner.gnm1.ann1.BPK097	2.68438	3.34497e-07		arahy.Tifrunner.gnm1.ann1.HV5BK9	-1.40977	9.60995e-16		arahy.Tifrunner.gnm1.ann1.8W7DG1	-1.02066	9.50312e-06
arahy.Tifrunner.gnm1.ann1.8N3EDT	1.34614	6.67818e-09		arahy.Tifrunner.gnm1.ann1.BQ5IA6	-1.26428	3.7542e-08		arahy.Tifrunner.gnm1.ann1.LUU7A8	-1.59734	9.65692e-16		arahy.Tifrunner.gnm1.ann1.8WRD93	-1.39643	0.000112359
arahy.Tifrunner.gnm1.ann1.8N8WMT	-2.31251	0.000232783		arahy.Tifrunner.gnm1.ann1.BQEG5G	4.30605	3.61006e-11		arahy.Tifrunner.gnm1.ann1.5IT4PV	2.31532	9.65248e-16		arahy.Tifrunner.gnm1.ann1.8WX7RX	4.27177	8.36473e-51
arahy.Tifrunner.gnm1.ann1.8NC01M	-2.77439	1.17211e-08		arahy.Tifrunner.gnm1.ann1.BQEK3T	1.81525	8.65972e-18		arahy.Tifrunner.gnm1.ann1.D09VY3	-1.94972	9.8271e-16		arahy.Tifrunner.gnm1.ann1.8X2RLQ	-1.06825	2.63434e-07
arahy.Tifrunner.gnm1.ann1.8NDV1J	-1.45021	0.00209526		arahy.Tifrunner.gnm1.ann1.BQK7VT	1.39888	0.00960802		arahy.Tifrunner.gnm1.ann1.8UV3U8	-1.17675	9.92981e-16		arahy.Tifrunner.gnm1.ann1.8XC5FI	-1.1111	0.000111766
arahy.Tifrunner.gnm1.ann1.8NKF7K	-1.28303	5.37707e-05		arahy.Tifrunner.gnm1.ann1.BQSU07	-1.54137	4.15136e-08		arahy.Tifrunner.gnm1.ann1.K04A4E	-2.36891	1.01717e-15		arahy.Tifrunner.gnm1.ann1.8XK85C	1.71122	3.33681e-12
arahy.Tifrunner.gnm1.ann1.8NQ2PZ	-1.86027	0.000702073		arahy.Tifrunner.gnm1.ann1.BQW33I	1.19752	0.000414271		arahy.Tifrunner.gnm1.ann1.RPPF3H	3.25565	1.02178e-15		arahy.Tifrunner.gnm1.ann1.8XLM1I	-1.00728	7.41897e-11
arahy.Tifrunner.gnm1.ann1.8P27J6	5.0397	9.37081e-11		arahy.Tifrunner.gnm1.ann1.BS65EZ	-3.11321	7.6464e-19		arahy.Tifrunner.gnm1.ann1.WT0JX9	1.51353	1.02351e-15		arahy.Tifrunner.gnm1.ann1.8XZZ1K	2.44667	0.00063236
arahy.Tifrunner.gnm1.ann1.8PPI9D	-1.42295	0.00130109		arahy.Tifrunner.gnm1.ann1.BS9BXS	2.00787	1.33658e-15		arahy.Tifrunner.gnm1.ann1.IY723J	1.80917	1.02432e-15		arahy.Tifrunner.gnm1.ann1.8Y4PDX	-2.00585	7.90365e-08
arahy.Tifrunner.gnm1.ann1.8PRB68	-1.74055	2.16538e-15		arahy.Tifrunner.gnm1.ann1.BSFP8J	1.00854	0.00187517		arahy.Tifrunner.gnm1.ann1.8BP5JA	-5.74925	1.02501e-15		arahy.Tifrunner.gnm1.ann1.8YD2L3	6.23316	1.99529e-23
arahy.Tifrunner.gnm1.ann1.8PRW0D	1.235	7.09028e-07		arahy.Tifrunner.gnm1.ann1.BSR962	1.09968	1.87806e-05		arahy.Tifrunner.gnm1.ann1.X34WJS	3.28937	1.03871e-15		arahy.Tifrunner.gnm1.ann1.8YQ6WV	2.09911	1.33312e-07
arahy.Tifrunner.gnm1.ann1.8PYD8T	-2.67877	0.000490897		arahy.Tifrunner.gnm1.ann1.BSZ7N6	6.15565	6.64172e-27		arahy.Tifrunner.gnm1.ann1.T1BXBR	2.64448	1.04431e-15		arahy.Tifrunner.gnm1.ann1.8YW9LY	-1.74757	5.84734e-15
arahy.Tifrunner.gnm1.ann1.8Q4NXZ	1.56877	1.28865e-07		arahy.Tifrunner.gnm1.ann1.BT9XI7	-2.18834	0.00130784		arahy.Tifrunner.gnm1.ann1.3Q2PIU	3.38978	1.0597e-15		arahy.Tifrunner.gnm1.ann1.8Z16ZA	1.46325	1.75743e-06
arahy.Tifrunner.gnm1.ann1.8Q6EW7	-3.7108	1.17112e-25		arahy.Tifrunner.gnm1.ann1.BTM1YE	-1.3636	3.2155e-09		arahy.Tifrunner.gnm1.ann1.ADL7PQ	-1.09445	1.08767e-15		arahy.Tifrunner.gnm1.ann1.8Z631M	1.07914	8.93328e-08
arahy.Tifrunner.gnm1.ann1.8QDS1I	-2.11349	8.74562e-05		arahy.Tifrunner.gnm1.ann1.BU7NMG	-2.05101	4.66694e-13		arahy.Tifrunner.gnm1.ann1.132YY9	-2.33306	1.11695e-15		arahy.Tifrunner.gnm1.ann1.8ZK1J8	-2.80809	1.39993e-11
arahy.Tifrunner.gnm1.ann1.8QL644	-3.86488	1.32664e-18		arahy.Tifrunner.gnm1.ann1.BUN8CC	-1.66976	0.000145857		arahy.Tifrunner.gnm1.ann1.FMR35J	1.597	1.12325e-15		arahy.Tifrunner.gnm1.ann1.8ZP0HC	1.782	9.13026e-17
arahy.Tifrunner.gnm1.ann1.8R4GHU	1.07145	0.000271545		arahy.Tifrunner.gnm1.ann1.BUY811	-1.52129	1.0026e-12		arahy.Tifrunner.gnm1.ann1.TQC7PL	3.21675	1.12311e-15		arahy.Tifrunner.gnm1.ann1.903SAW	1.44854	9.48932e-16
arahy.Tifrunner.gnm1.ann1.8R6QZM	-2.94193	0.000614448		arahy.Tifrunner.gnm1.ann1.BV73BK	-1.43741	0.00958448		arahy.Tifrunner.gnm1.ann1.CI4QJS	4.77709	1.12603e-15		arahy.Tifrunner.gnm1.ann1.9043DA	2.29291	1.50979e-15
arahy.Tifrunner.gnm1.ann1.8RV5Q6	-4.35643	7.43909e-08		arahy.Tifrunner.gnm1.ann1.BVFH3V	-1.77838	0.000309363		arahy.Tifrunner.gnm1.ann1.IAMR94	2.23216	1.14578e-15		arahy.Tifrunner.gnm1.ann1.909YBZ	2.32673	1.53371e-14
arahy.Tifrunner.gnm1.ann1.8RZU3Q	-2.03266	0.000962776		arahy.Tifrunner.gnm1.ann1.BVMI19	-3.04476	1.47239e-21		arahy.Tifrunner.gnm1.ann1.4ZKX3L	6.17021	1.16157e-15		arahy.Tifrunner.gnm1.ann1.90DV49	1.28882	3.14773e-06
arahy.Tifrunner.gnm1.ann1.8SAY1Y	-2.31158	2.84643e-15		arahy.Tifrunner.gnm1.ann1.BVS13F	-1.78711	0.00805755		arahy.Tifrunner.gnm1.ann1.4DUV6V	1.11269	1.18335e-15		arahy.Tifrunner.gnm1.ann1.90YAIT	3.27055	2.70953e-06
arahy.Tifrunner.gnm1.ann1.8SID5H	-1.97542	4.05537e-08		arahy.Tifrunner.gnm1.ann1.BVUT3K	-2.63538	2.81132e-13		arahy.Tifrunner.gnm1.ann1.AJ9HGA	2.92632	1.20543e-15		arahy.Tifrunner.gnm1.ann1.90YMMC	1.12994	0.000954239
arahy.Tifrunner.gnm1.ann1.8SQ1RZ	1.26182	0.000380479		arahy.Tifrunner.gnm1.ann1.BWG3M1	1.30194	0.00488437		arahy.Tifrunner.gnm1.ann1.KJ0GBN	2.6262	1.20482e-15		arahy.Tifrunner.gnm1.ann1.913J1N	1.57314	1.49816e-06
arahy.Tifrunner.gnm1.ann1.8SX3C7	-1.02335	8.32362e-05		arahy.Tifrunner.gnm1.ann1.BWTU0I	2.45147	7.29012e-09		arahy.Tifrunner.gnm1.ann1.0UWS9P	-1.86457	1.20801e-15		arahy.Tifrunner.gnm1.ann1.916YDT	1.17274	2.11065e-06
arahy.Tifrunner.gnm1.ann1.8SXC5S	-5.56088	2.22012e-17		arahy.Tifrunner.gnm1.ann1.BX3F9W	-1.23224	5.669e-06		arahy.Tifrunner.gnm1.ann1.8U0PAQ	-1.59337	1.2379e-15		arahy.Tifrunner.gnm1.ann1.919QYJ	1.01188	6.15037e-12
arahy.Tifrunner.gnm1.ann1.8TDA44	-5.16429	4.26907e-63		arahy.Tifrunner.gnm1.ann1.BX8PA5	1.93016	1.28179e-26		arahy.Tifrunner.gnm1.ann1.TCS4WW	2.13809	1.27872e-15		arahy.Tifrunner.gnm1.ann1.91A0PW	-1.60754	3.48637e-09
arahy.Tifrunner.gnm1.ann1.8TG862	-1.20394	0.00456417		arahy.Tifrunner.gnm1.ann1.BXY830	-1.80782	0.000424342		arahy.Tifrunner.gnm1.ann1.9G3TAM	1.25106	1.30326e-15		arahy.Tifrunner.gnm1.ann1.91LI84	5.80953	6.86916e-20
arahy.Tifrunner.gnm1.ann1.8TPQ4A	-1.21572	0.000291203		arahy.Tifrunner.gnm1.ann1.BY45PL	-1.25189	8.00313e-08		arahy.Tifrunner.gnm1.ann1.C913SB	1.94986	1.30466e-15		arahy.Tifrunner.gnm1.ann1.91R8ME	-1.75448	0.000144767
arahy.Tifrunner.gnm1.ann1.8TZ9EP	-2.32516	0.00562944		arahy.Tifrunner.gnm1.ann1.BYBI66	1.20643	0.00778912		arahy.Tifrunner.gnm1.ann1.IGD037	1.76759	1.31827e-15		arahy.Tifrunner.gnm1.ann1.91XZB2	-1.13644	0.000126629
arahy.Tifrunner.gnm1.ann1.8U41WB	2.06916	5.43012e-10		arahy.Tifrunner.gnm1.ann1.BYDN2S	-1.03726	0.00021774		arahy.Tifrunner.gnm1.ann1.WH3HWC	-1.71268	1.33997e-15		arahy.Tifrunner.gnm1.ann1.92109M	2.08393	2.70944e-14
arahy.Tifrunner.gnm1.ann1.8U5Y3Q	-1.03413	0.00038796		arahy.Tifrunner.gnm1.ann1.BYEE6B	-1.09415	0.00118374		arahy.Tifrunner.gnm1.ann1.J01V7K	-1.46538	1.35868e-15		arahy.Tifrunner.gnm1.ann1.9242HH	1.24064	2.76849e-08
arahy.Tifrunner.gnm1.ann1.8UG7AL	-2.73395	2.33326e-17		arahy.Tifrunner.gnm1.ann1.BYM6W0	-4.02698	4.88565e-23		arahy.Tifrunner.gnm1.ann1.Y783I6	-1.80497	1.37406e-15		arahy.Tifrunner.gnm1.ann1.92DGJ8	1.90465	1.77574e-09
arahy.Tifrunner.gnm1.ann1.8URL6V	-2.16197	6.14018e-09		arahy.Tifrunner.gnm1.ann1.BZJ16Q	-1.75784	2.99314e-05		arahy.Tifrunner.gnm1.ann1.2SGZ7F	1.91711	1.38065e-15		arahy.Tifrunner.gnm1.ann1.92KHL3	3.06317	3.38409e-12
arahy.Tifrunner.gnm1.ann1.8UUJ8N	1.6351	0.00907497		arahy.Tifrunner.gnm1.ann1.BZZQ7R	1.89675	1.33971e-13		arahy.Tifrunner.gnm1.ann1.N7BB1S	1.28819	1.39438e-15		arahy.Tifrunner.gnm1.ann1.92LHRM	1.295	6.59258e-14
arahy.Tifrunner.gnm1.ann1.8V8U4B	1.50745	5.50859e-06		arahy.Tifrunner.gnm1.ann1.C03B5F	-1.98768	2.2097e-20		arahy.Tifrunner.gnm1.ann1.0BB13E	4.18767	1.39562e-15		arahy.Tifrunner.gnm1.ann1.92M4T1	-1.43119	8.28358e-07
arahy.Tifrunner.gnm1.ann1.8VCQ03	1.32297	0.000177407		arahy.Tifrunner.gnm1.ann1.C03EZ9	-2.62309	1.31799e-08		arahy.Tifrunner.gnm1.ann1.D0Q46J	5.64656	1.40904e-15		arahy.Tifrunner.gnm1.ann1.92NCAE	1.57079	0.00038971
arahy.Tifrunner.gnm1.ann1.8VMK61	1.32981	3.09974e-05		arahy.Tifrunner.gnm1.ann1.C04ZAI	1.31297	0.000510092		arahy.Tifrunner.gnm1.ann1.RUN3GV	-1.72156	1.41382e-15		arahy.Tifrunner.gnm1.ann1.92QFAZ	-1.11683	4.48955e-09
arahy.Tifrunner.gnm1.ann1.8VS7ZL	-2.05418	0.00931403		arahy.Tifrunner.gnm1.ann1.C0C1TC	4.85207	2.20127e-21		arahy.Tifrunner.gnm1.ann1.BL6EKA	2.51506	1.41709e-15		arahy.Tifrunner.gnm1.ann1.92UC5T	-1.0518	8.98596e-05
arahy.Tifrunner.gnm1.ann1.8VV3Y6	-1.13341	2.58394e-06		arahy.Tifrunner.gnm1.ann1.C0ENLW	-3.0394	6.18185e-16		arahy.Tifrunner.gnm1.ann1.PY0P22	1.44943	1.419e-15		arahy.Tifrunner.gnm1.ann1.92YVPD	1.35801	0.00752249
arahy.Tifrunner.gnm1.ann1.8VXK9L	2.48993	0.00271316		arahy.Tifrunner.gnm1.ann1.C0GJWT	1.73398	0.00031521		arahy.Tifrunner.gnm1.ann1.S3DBMV	2.85704	1.42577e-15		arahy.Tifrunner.gnm1.ann1.937JDH	-1.37637	2.51472e-20
arahy.Tifrunner.gnm1.ann1.8W7DG1	-2.97401	4.20499e-15		arahy.Tifrunner.gnm1.ann1.C0K4NA	-1.75404	0.00866538		arahy.Tifrunner.gnm1.ann1.11JIMN	1.15199	1.51641e-15		arahy.Tifrunner.gnm1.ann1.939B4K	1.76189	5.0496e-20
arahy.Tifrunner.gnm1.ann1.8W91IE	1.55174	5.64303e-07		arahy.Tifrunner.gnm1.ann1.C0MLUI	-2.17129	0.00147587		arahy.Tifrunner.gnm1.ann1.H83BDD	-2.62415	1.52048e-15		arahy.Tifrunner.gnm1.ann1.93FZ59	-1.17174	0.00177869
arahy.Tifrunner.gnm1.ann1.8WJN0Y	-2.21596	0.00987041		arahy.Tifrunner.gnm1.ann1.C0Y0G1	-1.41341	3.37138e-06		arahy.Tifrunner.gnm1.ann1.95ZZMZ	3.46931	1.52791e-15		arahy.Tifrunner.gnm1.ann1.93HJVC	-2.24944	6.78657e-18
arahy.Tifrunner.gnm1.ann1.8X0KIE	-1.20159	7.99078e-05		arahy.Tifrunner.gnm1.ann1.C0Z8UU	2.02755	1.63329e-24		arahy.Tifrunner.gnm1.ann1.MPQ92C	-1.14652	1.53137e-15		arahy.Tifrunner.gnm1.ann1.93ITJJ	2.00124	0.00408875
arahy.Tifrunner.gnm1.ann1.8X384Y	-1.0852	0.00480955		arahy.Tifrunner.gnm1.ann1.C14R7W	1.04877	0.0100036		arahy.Tifrunner.gnm1.ann1.5G2DHT	2.3403	1.53853e-15		arahy.Tifrunner.gnm1.ann1.93RWPI	-1.27499	2.2923e-12
arahy.Tifrunner.gnm1.ann1.8X7RIN	1.01103	0.000225652		arahy.Tifrunner.gnm1.ann1.C16NHX	-1.94553	0.00436482		arahy.Tifrunner.gnm1.ann1.QF72F5	1.8018	1.56095e-15		arahy.Tifrunner.gnm1.ann1.94GFRR	1.13471	2.28091e-08
arahy.Tifrunner.gnm1.ann1.8XPX7R	-1.44332	6.99729e-06		arahy.Tifrunner.gnm1.ann1.C18Q5H	2.26823	0.000784364		arahy.Tifrunner.gnm1.ann1.GQ70X8	4.87507	1.58795e-15		arahy.Tifrunner.gnm1.ann1.94GMQ8	3.04262	1.68774e-06
arahy.Tifrunner.gnm1.ann1.8Y3CFZ	-2.03496	2.73582e-09		arahy.Tifrunner.gnm1.ann1.C1HSPJ	-1.74653	0.0102002		arahy.Tifrunner.gnm1.ann1.ED9HPN	5.41814	1.62707e-15		arahy.Tifrunner.gnm1.ann1.94JZA8	-1.51727	3.1896e-10
arahy.Tifrunner.gnm1.ann1.8Y4PDX	-1.90358	1.87313e-07		arahy.Tifrunner.gnm1.ann1.C1S7XW	1.30666	4.98075e-05		arahy.Tifrunner.gnm1.ann1.7US5GV	2.4136	1.62844e-15		arahy.Tifrunner.gnm1.ann1.94M3J9	2.14146	0.000488858
arahy.Tifrunner.gnm1.ann1.8Y74W7	-1.70867	0.008245		arahy.Tifrunner.gnm1.ann1.C1Z395	1.58218	3.22754e-12		arahy.Tifrunner.gnm1.ann1.ZA1VNW	-2.61711	1.64e-15		arahy.Tifrunner.gnm1.ann1.951CXV	-1.12174	2.79071e-12
arahy.Tifrunner.gnm1.ann1.8YE7LP	-1.10861	0.000567839		arahy.Tifrunner.gnm1.ann1.C2TUDX	-1.73406	0.00747584		arahy.Tifrunner.gnm1.ann1.2YA2DE	-2.22829	1.64026e-15		arahy.Tifrunner.gnm1.ann1.957CJD	-1.0583	0.000773438
arahy.Tifrunner.gnm1.ann1.8YJ5TP	1.03081	0.000152346		arahy.Tifrunner.gnm1.ann1.C2XCQ2	-1.28831	2.66117e-12		arahy.Tifrunner.gnm1.ann1.3B1CVE	-2.95981	1.64436e-15		arahy.Tifrunner.gnm1.ann1.95F752	-2.10248	0.000156007
arahy.Tifrunner.gnm1.ann1.8YR14Z	-2.44884	0.00146195		arahy.Tifrunner.gnm1.ann1.C3F51K	1.85457	1.18065e-09		arahy.Tifrunner.gnm1.ann1.W9IDLJ	-2.80101	1.67002e-15		arahy.Tifrunner.gnm1.ann1.95FWWQ	1.61477	0.000549443
arahy.Tifrunner.gnm1.ann1.8YTQ3G	-1.61835	0.000797442		arahy.Tifrunner.gnm1.ann1.C3HPWP	1.20132	1.64159e-07		arahy.Tifrunner.gnm1.ann1.PBF5HM	-1.53589	1.67283e-15		arahy.Tifrunner.gnm1.ann1.95I963	2.77048	6.35688e-30
arahy.Tifrunner.gnm1.ann1.8Z285S	1.26049	0.00111462		arahy.Tifrunner.gnm1.ann1.C3L8SK	-1.03982	0.0108041		arahy.Tifrunner.gnm1.ann1.P6P7G9	1.13558	1.67404e-15		arahy.Tifrunner.gnm1.ann1.95S5ZX	2.43061	3.62034e-05
arahy.Tifrunner.gnm1.ann1.8Z3R8Q	-1.66662	0.00252005		arahy.Tifrunner.gnm1.ann1.C42N0A	1.06464	0.00120925		arahy.Tifrunner.gnm1.ann1.XZZ4TR	-1.98253	1.78436e-15		arahy.Tifrunner.gnm1.ann1.95WRW2	2.05513	7.05571e-44
arahy.Tifrunner.gnm1.ann1.8Z7BP3	-2.45385	1.06585e-09		arahy.Tifrunner.gnm1.ann1.C4BWFZ	-1.71458	0.0107707		arahy.Tifrunner.gnm1.ann1.9Z3VQ4	1.49707	1.81466e-15		arahy.Tifrunner.gnm1.ann1.95WSNN	-1.5541	2.30284e-10
arahy.Tifrunner.gnm1.ann1.8ZEA2R	2.0764	0.00541189		arahy.Tifrunner.gnm1.ann1.C4UQ0G	-1.81641	4.42369e-18		arahy.Tifrunner.gnm1.ann1.CU8EVV	-1.51004	1.82028e-15		arahy.Tifrunner.gnm1.ann1.95ZZMZ	4.36744	9.45124e-16
arahy.Tifrunner.gnm1.ann1.8ZT5ST	-2.12942	1.76567e-08		arahy.Tifrunner.gnm1.ann1.C57X19	1.17188	0.000244761		arahy.Tifrunner.gnm1.ann1.M1RWF9	1.24153	1.89704e-15		arahy.Tifrunner.gnm1.ann1.969K44	5.21054	1.427e-15
arahy.Tifrunner.gnm1.ann1.8ZV6UW	-1.86201	1.21933e-06		arahy.Tifrunner.gnm1.ann1.C5MC3X	-1.15117	0.00121267		arahy.Tifrunner.gnm1.ann1.D17FLK	4.19768	2.00619e-15		arahy.Tifrunner.gnm1.ann1.96EPTX	3.4646	1.64025e-33
arahy.Tifrunner.gnm1.ann1.903KBH	-1.99143	0.0101337		arahy.Tifrunner.gnm1.ann1.C5QWNT	-1.31359	0.000691998		arahy.Tifrunner.gnm1.ann1.8GH509	-1.86348	2.02827e-15		arahy.Tifrunner.gnm1.ann1.96JC9B	1.79616	0.00481021
arahy.Tifrunner.gnm1.ann1.903SAW	-2.12223	5.09309e-06		arahy.Tifrunner.gnm1.ann1.C5T4VQ	-4.15553	2.1301e-10		arahy.Tifrunner.gnm1.ann1.N9UI7L	-1.8873	2.02962e-15		arahy.Tifrunner.gnm1.ann1.96K5LW	1.22087	8.36963e-05
arahy.Tifrunner.gnm1.ann1.9043DA	1.50124	0.000638449		arahy.Tifrunner.gnm1.ann1.C6FBGW	3.18546	6.93388e-20		arahy.Tifrunner.gnm1.ann1.L21B75	2.05879	2.03519e-15		arahy.Tifrunner.gnm1.ann1.96L8KV	2.53851	1.7474e-29
arahy.Tifrunner.gnm1.ann1.908IX6	-1.57346	0.000912331		arahy.Tifrunner.gnm1.ann1.C6G3CE	-1.0729	0.003148		arahy.Tifrunner.gnm1.ann1.VYR2NH	1.74872	2.1013e-15		arahy.Tifrunner.gnm1.ann1.96N6MD	1.22292	0.00011724
arahy.Tifrunner.gnm1.ann1.90BUAB	-1.09438	0.00757781		arahy.Tifrunner.gnm1.ann1.C6NV9N	1.10361	0.00227663		arahy.Tifrunner.gnm1.ann1.07VZZ3	-2.20052	2.15405e-15		arahy.Tifrunner.gnm1.ann1.96XQBG	2.09538	9.68684e-18
arahy.Tifrunner.gnm1.ann1.90DV49	-1.54431	0.00687286		arahy.Tifrunner.gnm1.ann1.C6P1EN	-2.25475	3.64032e-20		arahy.Tifrunner.gnm1.ann1.A9G6ZW	-1.64508	2.19662e-15		arahy.Tifrunner.gnm1.ann1.96XRQP	-1.31549	0.000184518
arahy.Tifrunner.gnm1.ann1.90S4QE	-2.16236	1.3655e-10		arahy.Tifrunner.gnm1.ann1.C6R4CV	-1.74652	2.65089e-10		arahy.Tifrunner.gnm1.ann1.R1IICI	-1.19797	2.33529e-15		arahy.Tifrunner.gnm1.ann1.96Z6KH	2.55263	1.2032e-14
arahy.Tifrunner.gnm1.ann1.90U3DG	-1.33945	0.000173271		arahy.Tifrunner.gnm1.ann1.C6RKPL	1.95937	0.00372294		arahy.Tifrunner.gnm1.ann1.6WE4S1	-2.96485	2.33848e-15		arahy.Tifrunner.gnm1.ann1.9733RD	1.49475	0.00012629
arahy.Tifrunner.gnm1.ann1.90Y0GX	-2.05867	1.68624e-06		arahy.Tifrunner.gnm1.ann1.C6SH89	-1.32864	0.000462046		arahy.Tifrunner.gnm1.ann1.28UQCP	1.27509	2.34398e-15		arahy.Tifrunner.gnm1.ann1.978HCZ	2.03771	7.20514e-05
arahy.Tifrunner.gnm1.ann1.90YAIT	-1.95769	0.000206022		arahy.Tifrunner.gnm1.ann1.C6YA57	-1.08582	0.0080986		arahy.Tifrunner.gnm1.ann1.6YUQ6U	1.30628	2.35144e-15		arahy.Tifrunner.gnm1.ann1.97EWTL	-1.18735	3.58978e-06
arahy.Tifrunner.gnm1.ann1.90YMMC	1.74771	5.95937e-07		arahy.Tifrunner.gnm1.ann1.C6ZMY5	-1.66551	0.00155175		arahy.Tifrunner.gnm1.ann1.WV308C	5.68892	2.37969e-15		arahy.Tifrunner.gnm1.ann1.97U82P	2.12227	5.86934e-17
arahy.Tifrunner.gnm1.ann1.9114DU	1.29318	2.11077e-09		arahy.Tifrunner.gnm1.ann1.C70Y3X	1.6053	0.00020426		arahy.Tifrunner.gnm1.ann1.M6G4Q4	2.88853	2.37877e-15		arahy.Tifrunner.gnm1.ann1.97WALL	-1.00435	1.28297e-06
arahy.Tifrunner.gnm1.ann1.913J1N	2.58904	0.00188326		arahy.Tifrunner.gnm1.ann1.C7LR0V	-1.38303	3.70286e-18		arahy.Tifrunner.gnm1.ann1.KWX927	1.58758	2.39679e-15		arahy.Tifrunner.gnm1.ann1.98CCZ7	1.51849	2.02511e-05
arahy.Tifrunner.gnm1.ann1.9178ZA	1.19389	0.000740627		arahy.Tifrunner.gnm1.ann1.C885SU	-1.53292	2.13731e-12		arahy.Tifrunner.gnm1.ann1.49DPT6	-4.21603	2.41947e-15		arahy.Tifrunner.gnm1.ann1.98EFWE	1.19363	1.70463e-10
arahy.Tifrunner.gnm1.ann1.91F6L8	-2.33454	0.00329046		arahy.Tifrunner.gnm1.ann1.C8A64A	-1.17119	0.000139977		arahy.Tifrunner.gnm1.ann1.PAL3F5	3.03755	2.55563e-15		arahy.Tifrunner.gnm1.ann1.98KHJ6	-1.20729	2.65108e-08
arahy.Tifrunner.gnm1.ann1.91HE6A	-3.94716	6.90195e-32		arahy.Tifrunner.gnm1.ann1.C8FBNK	1.70883	0.0102188		arahy.Tifrunner.gnm1.ann1.Z5G8E0	2.12315	2.5685e-15		arahy.Tifrunner.gnm1.ann1.98P7IJ	-1.58207	1.291e-14
[truncated: 6,361 more rows]
